# Supplementary material for: Mapping genetic effects on cell type-specific chromatin accessibility and annotating complex immune trait variants using single nucleus ATAC-seq in peripheral blood
Source: PLoS Genet. 2023 Jun 8;19(6):e1010759. doi: 10.1371/journal.pgen.1010759 (PMC10298776; doi:10.1371/journal.pgen.1010759)
Supplement: S1 Table — Donor characteristics for each PBMC sample. (XLSX) [file pgen.1010759.s015.xlsx]

## Sheet: Sheet1
S1 Table. Sample information and metadata
Name	Lot	Donor	Age	Sex	Reported ethnicity	Blood type	Date	CD45+	CD3+	CD14+	CD19+	CD56+	CD4+	CD8+	Note
PBMC1	17044748	D205220	47	Male	Caucasian	O+	2017-09-20	0.9382	0.3999	0.3161	0.0874	0.0984	N/A	N/A	Data in Chiou et al. 2021
PBMC2	18047872	D105	46	Male	Caucasian	A-	2018-05-14	0.9734	0.2931	0.3735	0.081	0.1437	N/A	N/A	Data in Chiou et al. 2021
PBMC3	17045574	D147558	53	Male	Caucasian	B+	2017-12-20	0.9341	0.3457	0.2729	0.127	0.1815	N/A	N/A	Data in Chiou et al. 2021
PBMC4	16039673	D270271	45	Male	Caucasian	O+	2016-07-14	0.9646	0.5975	0.1685	0.0826	0.0924	N/A	N/A	Data in Chiou et al. 2021
PBMC5	17045586	D182364	48	Male	Caucasian	O+	2017-12-22	0.9765	0.5885	0.2042	0.0531	0.1081	N/A	N/A	Data in Chiou et al. 2021
PBMC6	18049141	D273097	54	Female	Caucasian	A+	2018-09-26	0.9459	0.5138	0.1211	0.2077	0.0619	N/A	N/A	Data in Chiou et al. 2021
PBMC8	18047887	D327201	21	Female	Caucasian	A+	2018-05-16	0.9757	0.682	0.1588	0.0825	0.038	N/A	N/A
PBMC9	16500335	D316208	33	Male	Caucasian	B+	2016-02-08	0.9803	0.5789	0.216	0.0975	0.078	N/A	N/A
PBMC10	18049223	D179395	32	Female	Caucasian	B+	2018-10-03	0.9331	0.7473	0.1937	0.0779	0.0518	N/A	N/A
PBMC12	19054524	D328701	18	Female	Caucasian	B+	2019-03-28	0.9771	0.6579	0.1536	0.0786	0.1367	N/A	N/A
PBMC13	21067851	D166991	34	Female	Caucasian	O+	19/02/2021	0.9561	0.6735	0.1659	0.0681	0.0486	0.4823	0.1715
PBMC14	21067762	D327210	73	Female	Caucasian	B+	2021-02-11	0.8497	0.1126	0.491	0.1689	0.0772	0.0956	0.012
PBMC15	20063224	D328704	21	Female	Caucasian	A-	2020-11-13	0.9734	0.5618	0.168	0.1201	0.1235	0.357	0.1793
