# Supplementary material for: Mapping genetic effects on cell type-specific chromatin accessibility and annotating complex immune trait variants using single nucleus ATAC-seq in peripheral blood
Source: PLoS Genet. 2023 Jun 8;19(6):e1010759. doi: 10.1371/journal.pgen.1010759 (PMC10298776; doi:10.1371/journal.pgen.1010759)
Supplement: S2 Table — Sequencing and mapping statistics of snATAC-seq assays for each PBMC sample. (XLSX) [file pgen.1010759.s016.xlsx]

## Sheet: Sheet1
S2 Table. Cell ranger summaries
Name	Total # Read Pairs (in Millions)	Mean Raw read Pairs per Barcode	Estimated # of Cells by Cell Ranger	Enrichment score of TSS	Fraction of Fragments Overlapping TSS	Median # of Fragments / Cell in Cell Ranger	% Transposition Events in Peaks in Cell Barcodes	% Fragment Overlapping Called Peaks	# of Cells after Pre-filtering Step	# of Cells After Final Filtering
PBMC1	171.9	15073.5	11402	8.37	0.48	4908	0.625	0.647	11334	9111
PBMC2	191.4	21974.4	8711	8.38	0.502	6190	0.656	0.685	8512	6894
PBMC3	150.7	19235	7837	8.06	0.521	5246	0.643	0.683	7627	6249
PBMC4	148.4	27332.4	5429	7.67	0.538	6258	0.654	0.705	5338	4597
PBMC5	155.6	31875.7	4882	6.87	0.493	5823	0.628	0.628	5000	4065
PBMC6	181.4	25860.8	7014	7.24	0.468	5835	0.542	0.578	7114	5119
PBMC8	185.8	18086.5	10275	9.38	0.545	7731	0.762	0.793	10277	8562
PBMC9	204.5	25219.1	8107	9.96	0.561	9749	0.775	0.803	8380	7221
PBMC10	204.8	28565.1	7169	9.63	0.545	9972	0.774	0.801	7464	6475
PBMC12	183	16544.7	11060	6.54	0.41	5994	0.625	0.515	10781	8113
PBMC13	376.1	24241	15517	10.13	0.557	8631	0.704	0.733	15814	12838
PBMC14	294.1	29346.7	10022	9.92	0.511	12154	0.737	0.768	10102	8392
PBMC15	314	31598.4	9938	10.52	0.556	11121	0.758	0.79	10081	8366
(Averaged)	212.438	24227.2	9027.92	8.66692	0.514385	7662.46	0.683308	0.702231	9063.38	7384.77
Public 10x scATAC-seq PBMC Samples
Name	Total # Read Pairs (in Millions)	Mean Raw read Pairs per Barcode	Estimated # of Cells by Cell Ranger	Enrichment score of TSS	Fraction of Fragments Overlapping TSS	Median # of Fragments / Cell in Cell Ranger	% Transposition Events in Peaks in Cell Barcodes	% Fragment Overlapping Called Peaks	# of Cells after Pre-filtering Step		Data URL
tenX_atac_pbmc_500_v1	22.8	55677.6	409	8.58	49.4	11559	51.6	54.4	425		https://www.10xgenomics.com/resources/datasets/10-k-peripheral-blood-mononuclear-cells-pbm-cs-from-a-healthy-donor-v-1-0-1-1-standard-1-2-0
tenX_atac_pbmc_1k_v1	35.9	40510.9	885	8.56	0.5324	9122	58.66	61.6	920		https://www.10xgenomics.com/resources/datasets/5-k-peripheral-blood-mononuclear-cells-pbm-cs-from-a-healthy-donor-1-standard-1-2-0
tenX_atac_pbmc_5k_v1	113.6	28727.7	3955	8.57	0.5434	9877	66.23	69.16	4216		https://support.10xgenomics.com/single-cell-atac/datasets/1.2.0/atac_pbmc_1k_v1?
tenX_atac_pbmc_10k_v1	234.4	30932.2	7577	8.03	0.5141	11297	63.99	67.02	8010		https://support.10xgenomics.com/single-cell-atac/datasets/1.2.0/atac_pbmc_500_v1?
CR2-pbmc-500-nextgem	33.5	69288	484	9.47	0.552	18688	62.74	66.01	544		https://www.10xgenomics.com/resources/datasets/10-k-peripheral-blood-mononuclear-cells-pbm-cs-from-a-healthy-donor-next-gem-v-1-1-1-1-standard-2-0-0
CR2-pbmc-1k-nextgem	52.4	52204.4	1004	9.24	0.5707	16231	66.61	70.09	1081		https://www.10xgenomics.com/resources/datasets/5-k-peripheral-blood-mononuclear-cells-pbm-cs-from-a-healthy-donor-next-gem-v-1-1-1-1-standard-2-0-0
CR2-pbmc-5k-nextgem	215.3	46555.5	4624	8.82	0.5535	15970	69.55	73.16	5082		https://www.10xgenomics.com/resources/datasets/1-k-peripheral-blood-mononuclear-cells-pbm-cs-from-a-healthy-donor-next-gem-v-1-1-1-1-standard-2-0-0
CR2-pbmc-10k-nextgem	397.6	41038.2	9689	8.43	0.5227	14877	66.7	70.02	10669		https://www.10xgenomics.com/resources/datasets/500-peripheral-blood-mononuclear-cells-pbm-cs-from-a-healthy-donor-next-gem-v-1-1-1-1-standard-2-0-0
