# Supplementary material for: Mapping genetic effects on cell type-specific chromatin accessibility and annotating complex immune trait variants using single nucleus ATAC-seq in peripheral blood
Source: PLoS Genet. 2023 Jun 8;19(6):e1010759. doi: 10.1371/journal.pgen.1010759 (PMC10298776; doi:10.1371/journal.pgen.1010759)
Supplement: S3 Table — List of marker genes used to assign clusters to PBMC cell types and sub-types and corresponding references. (XLSX) [file pgen.1010759.s017.xlsx]

## Sheet: Sheet1
S3 Table. Marker Genes references
Marker Gene	Cell Type(s)	Reference	Reference PMID
GATA1	Megakaryocytes	"Transcriptional States and Chromatin Accessibility Underlying Human Erythropoiesis". (Ludwig, et al., 2017)	31189107
PTCRA	Plasmacytoid Dendritic Cells	"Transcription factor E2-2 is an essential and specific regulator of plasmacytoid dendritic cell development". (Cisse, et al., 2008)	18854153
MS4A1 (CD20)	B-cells	"Supervised classification enables rapid annotation of cell atlases". (Pliner, Shendure, & Trapnell, 2019)	31501545
TCL1A	Naïve B-cells	"Pekarsky Y, Hallas C, Croce CM. The role of TCL1 in human T‐cell leukemia". (Pekarsky, Hallas, & Croce, 2001)	11607815
IFNG	Activated CD8+ T-cells, Cytotoxic NK cells, Activated CD4+ T-cells	"Chromatin Accessibility and Interactions in the Transcriptional Regulation of T Cells". Li & Leonard, 2018)	30524449
NCR1 (CD335)	Natural Killer Cells	"Rat NKp46 activates natural killer cell cytotoxicity and is associated with FcepsilonRIgamma and CD3zeta". (Westgaard, eta al., 2004)	15356098
CD3D	T-cells	"Supervised classification enables rapid annotation of cell atlases". (Pliner, Shendure, & Trapnell, 2019)	31501545
CD4	CD4+ T-cells	"Supervised classification enables rapid annotation of cell atlases". (Pliner, Shendure, & Trapnell, 2019)	31501545
FOXP3	Regulatory CD4+ T-cells	"Regulatory T cells: recommendations to simplify the nomenclature". (Abbas, et al., 2013)	23507634
CD8A	CD8+ T-cells	"Supervised classification enables rapid annotation of cell atlases". (Pliner, Shendure, & Trapnell, 2019)	31501545
IL1B	Monocytes	"Human Monocytes Engage an Alternative Inflammasome Pathway". (Gaidt, et al., 2016)	27037191
GPR20	Non-classical Monocytes	"A genome-wide transcriptomic analysis of protein-coding genes in human blood cells". (Uhlen, et al., 2019)	31857451
KLRB1	Memory CD8+ T-cells	"CD161 int CD8+ T cells: a novel population of highly functional, memory CD8+ T cells enriched within the gut". (Fergusson, et al., 2016)	26220166
TNF	Intermediate Monocytes (iMono++, ncMono+, cMono+/-)	“Differential TNF production by monocyte subsets under physical stress: blunted mobilization of proinflammatory monocytes in prehypertensive individuals.” (Dimitrov, et al., 2014)	23046723
HLA-DRA	Intermediate Monocytes (iMono++, ncMono+, cMono+/-)	“Differential TNF production by monocyte subsets under physical stress: blunted mobilization of proinflammatory monocytes in prehypertensive individuals.” (Dimitrov, et al., 2014)	23046723
CD14	Classical Monocytes (cMono++, iMono+, ncMono+/-)	“Differential TNF production by monocyte subsets under physical stress: blunted mobilization of proinflammatory monocytes in prehypertensive individuals.” (Dimitrov, et al., 2014)	23046723
DNAI2	Conventional Dendritic Cells	“Control of MHC II antigen presentation by ubiquitination.” (Moffat, et al., 2013) ; “Innate Immune Signals Induce Anterograde Endosome Transport Promoting MHC Class I Cross-Presentation.” (Weimerhaus, et al., 2018) ; “ZMYND10 stabilizes intermediate chain proteins in the cytoplasmic pre-assembly of dynein arms.” (Cho, et al., 2018)	30257216, 23183035, 29601588
PPY	Conventional Dendritic Cells	“Proteomics. Tissue-based map of the human proteome.” (The Human Protein Atlas) (Uhlen, et al., 2015)	25613900
BCMA (TNFRSF17)	Plasma Cells	“Targeting B Cell Maturation Antigen (BCMA) in Multiple Myeloma: Potential Uses of BCMA-Based Immunotherapy.” (Cho, et al., 2018)	30147690
