# Supplementary material for: Mapping genetic effects on cell type-specific chromatin accessibility and annotating complex immune trait variants using single nucleus ATAC-seq in peripheral blood
Source: PLoS Genet. 2023 Jun 8;19(6):e1010759. doi: 10.1371/journal.pgen.1010759 (PMC10298776; doi:10.1371/journal.pgen.1010759)
Supplement: S4 Table — Comparison between cell type proportions in each sample as estimated by flow cytometry and snATAC-seq. (XLSX) [file pgen.1010759.s018.xlsx]

## Sheet: Sheet1
S4 Table: Clustering vs. Flow Cytometry Cell Type Proportions
	B-cells		T-cells		Monocytes		NK Cells		Leukocytes
Sample	Clustering	FC	Clustering	FC	Clustering	FC	Clustering	FC	Clustering	FC
PBMC1	0.109428	0.0874	0.396115	0.3999	0.370761	0.3161	0.0966963	0.0984	0.973	0.9382
PBMC2	0.0536699	0.081	0.24398	0.2931	0.531912	0.3735	0.131564	0.1437	0.961126	0.9734
PBMC3	0.0632101	0.127	0.341495	0.3457	0.392223	0.2729	0.18595	0.1815	0.982877	0.9341
PBMC4	0.105721	0.0826	0.545573	0.5975	0.260822	0.1685	0.0789645	0.0924	0.991081	0.9646
PBMC5	0.0341943	0.0531	0.5631	0.5885	0.292497	0.2042	0.106765	0.1081	0.996556	0.9765
PBMC6	0.171713	0.2077	0.507521	0.5138	0.221723	0.1211	0.0912288	0.0619	0.992186	0.9459
PBMC8	0.0558281	0.0825	0.586662	0.682	0.29409	0.1588	0.0496379	0.038	0.986218	0.9757
PBMC9	0.0725661	0.0975	0.594378	0.5789	0.26049	0.216	0.059964	0.078	0.987398	0.9803
PBMC10	0.070888	0.0779	0.487722	0.7473	0.367722	0.1937	0.0602317	0.0518	0.986564	0.9331
PBMC12	0.0627388	0.0786	0.597683	0.6579	0.211882	0.1536	0.114631	0.1367	0.986935	0.9771
PBMC13	0.0511762	0.0681	0.63164	0.6735	0.248092	0.1659	0.0465026	0.0486	0.977411	0.9561
PBMC14	0.0837703	0.1689	0.264299	0.1126	0.461988	0.491	0.170281	0.0772	0.980338	0.8497
PBMC15	0.0870189	0.1201	0.489959	0.5618	0.286397	0.168	0.125388	0.1235	0.988764	0.9734
All Samples (Averaged)	0.0786095	0.102492	0.480779	0.519423	0.323123	0.231023	0.10137	0.0953692	0.983881	0.952162
