# Supplementary material for: Mapping genetic effects on cell type-specific chromatin accessibility and annotating complex immune trait variants using single nucleus ATAC-seq in peripheral blood
Source: PLoS Genet. 2023 Jun 8;19(6):e1010759. doi: 10.1371/journal.pgen.1010759 (PMC10298776; doi:10.1371/journal.pgen.1010759)
Supplement: S5 Table — Merged bed file of all ATAC peaks sites called in each cell sub-type, used for all analyses. (XLSX) [file pgen.1010759.s019.xlsx]

## Sheet: Sheet1
S5 Table. Immune cell type and sub-type accessible chromatin sites.
chr	start	end	cell sub-types
chr1	9912	10684	act_cd4_t,ncMono,cMono,naive_cd4_t,cyto_cd8_t,iMono,plasma,cyto_nk,mem_b,tReg,adaptive_NK,naive_cd8_t,naive_b,mem_cd8_t,mkc,cDC
chr1	29206	29521	act_cd4_t,naive_cd8_t,naive_cd4_t,tReg,cyto_cd8_t,cyto_nk,naive_b,cMono,iMono,cDC,mem_b,mem_cd8_t,ncMono,mkc
chr1	94789	94989	cMono
chr1	96413	96782	cMono,iMono,ncMono
chr1	235563	235918	cMono,ncMono
chr1	236986	237262	ncMono,cMono
chr1	237594	237934	cMono,plasma,ncMono,mkc,mem_cd8_t,naive_cd4_t,cyto_nk,iMono,act_cd4_t,cDC,mem_b,naive_cd8_t,adaptive_NK,cyto_cd8_t,tReg,naive_b,pDC
chr1	240874	241285	ncMono,cMono,iMono
chr1	244018	244326	iMono,cMono,ncMono
chr1	244866	245178	cMono,ncMono
chr1	250234	250671	cMono,ncMono,iMono
chr1	521411	521719	cMono,cyto_nk,naive_cd4_t,cDC,act_cd4_t,tReg,naive_cd8_t,iMono,mem_cd8_t,cyto_cd8_t,naive_b,plasma,adaptive_NK,pDC,ncMono,mem_b
chr1	540542	541113	cMono,naive_cd8_t,cDC,pDC,cyto_nk,naive_cd4_t,adaptive_NK,mem_cd8_t,act_cd4_t,cyto_cd8_t
chr1	713678	714614	naive_cd8_t,naive_cd4_t,cMono,mem_b,naive_b,tReg,mem_cd8_t,cyto_cd8_t,cyto_nk,act_cd4_t,cDC,ncMono,iMono,pDC,adaptive_NK,mkc,plasma
chr1	740137	740452	mem_b
chr1	740779	740997	mem_b
chr1	750119	750319	mem_cd8_t
chr1	750572	750904	adaptive_NK
chr1	751584	751862	cDC
chr1	752339	752999	cMono,iMono,ncMono,act_cd4_t,cDC,mem_cd8_t,naive_cd4_t,cyto_cd8_t,naive_b,mem_b,naive_cd8_t,adaptive_NK,pDC,cyto_nk,tReg,plasma
chr1	755382	756012	naive_cd4_t,cyto_nk
chr1	762244	763282	act_cd4_t,naive_cd4_t,cyto_cd8_t,naive_cd8_t,cMono,mem_cd8_t,naive_b,iMono,cyto_nk,mem_b,ncMono,plasma,cDC,tReg,adaptive_NK,pDC,mkc
chr1	773691	774051	cyto_nk,adaptive_NK,pDC
chr1	776023	776307	naive_cd4_t,naive_cd8_t
chr1	776775	777284	naive_cd4_t,naive_cd8_t
chr1	777464	777827	act_cd4_t,naive_cd8_t,naive_cd4_t,cyto_cd8_t,mem_cd8_t
chr1	778095	778382	act_cd4_t,naive_cd8_t,naive_cd4_t
chr1	779413	780313	cDC,act_cd4_t,naive_cd8_t,naive_cd4_t,cyto_cd8_t,cyto_nk,mem_cd8_t,adaptive_NK,tReg
chr1	793341	794425	naive_cd4_t,act_cd4_t,naive_cd8_t,mem_b,tReg,cyto_cd8_t,mem_cd8_t,naive_b,cMono,cyto_nk,pDC,cDC,adaptive_NK
chr1	796317	796591	pDC
chr1	800999	801412	naive_b,mem_b
chr1	802955	803328	cMono
chr1	805043	805647	cyto_cd8_t,cyto_nk,act_cd4_t,naive_cd4_t,iMono,naive_cd8_t,ncMono,mem_cd8_t,cMono,tReg,cDC,adaptive_NK,naive_b,mem_b,pDC,plasma,mkc
chr1	811699	812176	pDC
chr1	832641	833262	ncMono,cDC,cMono
chr1	833753	834467	act_cd4_t,mem_cd8_t,naive_cd4_t,cyto_cd8_t,naive_cd8_t,cyto_nk,naive_b,cMono,cDC,tReg,ncMono,iMono
chr1	839710	840986	cyto_nk,cyto_cd8_t,mem_cd8_t,act_cd4_t,naive_cd4_t,adaptive_NK,naive_cd8_t,mem_b,tReg,mkc,cMono,iMono,ncMono,naive_b,cDC,pDC,plasma
chr1	842090	842530	cDC,cMono,pDC,iMono,ncMono,naive_b,mem_b
chr1	847807	848602	naive_cd8_t,cMono,naive_cd4_t,ncMono,act_cd4_t,iMono,cDC,cyto_cd8_t,pDC
chr1	850939	851307	mem_b
chr1	856426	856806	mem_cd8_t,naive_b,act_cd4_t,cyto_nk,cMono,naive_cd8_t,iMono,ncMono,cyto_cd8_t,cDC,naive_cd4_t,mem_b,tReg,adaptive_NK,pDC
chr1	858546	859605	cMono,mem_cd8_t,naive_cd4_t,cyto_cd8_t,ncMono,act_cd4_t,naive_cd8_t,iMono,mem_b,naive_b,cyto_nk,cDC,tReg,adaptive_NK
chr1	860036	861342	cMono,adaptive_NK,cyto_nk,act_cd4_t,cyto_cd8_t,cDC,ncMono,iMono,naive_cd8_t,naive_b,mem_cd8_t,naive_cd4_t
chr1	867182	867485	adaptive_NK,mem_cd8_t
chr1	873477	873935	iMono,cMono,cDC,ncMono
chr1	875544	877468	naive_b,cyto_nk,act_cd4_t,cyto_cd8_t,naive_cd8_t,mem_cd8_t,cMono,mem_b,adaptive_NK,tReg,iMono,naive_cd4_t,ncMono,cDC,pDC
chr1	877556	878167	adaptive_NK,naive_cd8_t,act_cd4_t,naive_cd4_t,naive_b,mem_cd8_t,cyto_cd8_t
chr1	878579	878794	mem_cd8_t
chr1	890798	891185	ncMono
chr1	894364	895441	cyto_nk,cMono,ncMono,adaptive_NK,cyto_cd8_t,pDC,act_cd4_t,tReg,mem_cd8_t,naive_cd4_t,cDC,naive_cd8_t,mkc,mem_b,iMono,naive_b,plasma
chr1	895776	896433	naive_cd8_t,mem_b,naive_cd4_t,act_cd4_t,cyto_cd8_t,cMono,mem_cd8_t,cyto_nk,iMono,tReg,naive_b,ncMono,cDC,adaptive_NK,plasma,mkc
chr1	901406	902728	cMono,cDC,adaptive_NK,iMono,ncMono,cyto_nk,cyto_cd8_t,mem_cd8_t,act_cd4_t,tReg,naive_cd4_t,naive_cd8_t,mem_b,naive_b,plasma,pDC,mkc
chr1	911242	912144	act_cd4_t,ncMono,mem_b,cMono,cyto_cd8_t,naive_cd8_t,naive_cd4_t,naive_b,tReg,cyto_nk,cDC,adaptive_NK,mem_cd8_t,iMono,mkc,pDC,plasma
chr1	919362	920007	cMono,act_cd4_t,cyto_cd8_t,mem_cd8_t,cyto_nk,naive_cd8_t,ncMono,naive_cd4_t,pDC,tReg,iMono,mem_b,naive_b,mkc,adaptive_NK,cDC
chr1	926750	926950	naive_cd4_t
chr1	928816	929350	ncMono,cMono
chr1	934039	936584	naive_cd8_t,naive_cd4_t,pDC,act_cd4_t,naive_b,cyto_cd8_t,mem_cd8_t,cyto_nk,mem_b,adaptive_NK,iMono,ncMono,cMono,cDC,tReg,mkc
chr1	937211	937706	cMono,cyto_nk,cyto_cd8_t,plasma,naive_b,mem_cd8_t,act_cd4_t,mkc,adaptive_NK,cDC,ncMono,iMono,tReg,naive_cd4_t,naive_cd8_t,mem_b
chr1	940350	940787	adaptive_NK,mkc
chr1	944538	944921	cyto_nk,cMono,ncMono
chr1	948293	949361	cyto_cd8_t,cyto_nk,cMono,ncMono,act_cd4_t,iMono,naive_b,mem_b,naive_cd4_t,adaptive_NK,naive_cd8_t,mem_cd8_t,tReg,cDC,mkc,plasma,pDC
chr1	949755	949958	cyto_cd8_t,naive_cd4_t,act_cd4_t
chr1	954525	956342	act_cd4_t,cMono,cyto_cd8_t,naive_cd8_t,naive_cd4_t,ncMono,cDC,cyto_nk,naive_b,mem_cd8_t,tReg,mem_b,mkc,iMono,plasma,adaptive_NK,pDC
chr1	961568	962343	cMono
chr1	962462	962669	cyto_cd8_t
chr1	967913	969327	adaptive_NK,cyto_cd8_t,cyto_nk,act_cd4_t,iMono,cMono,naive_b,naive_cd4_t,pDC,mem_b,naive_cd8_t,ncMono,mkc,tReg,mem_cd8_t,cDC,plasma
chr1	974099	974498	cMono,iMono,cDC,pDC,mem_b,ncMono,naive_b
chr1	974927	975256	cDC,cMono,pDC,iMono
chr1	975588	976664	naive_b,act_cd4_t,cyto_cd8_t,naive_cd4_t,cyto_nk,naive_cd8_t,mem_cd8_t,mem_b,tReg,ncMono,adaptive_NK,cMono,plasma,cDC,mkc,iMono,pDC
chr1	986034	986386	mem_b
chr1	994351	995437	cMono,act_cd4_t,naive_cd8_t,naive_b,naive_cd4_t,iMono,cyto_cd8_t,ncMono,cyto_nk,mem_cd8_t,tReg,mem_b,adaptive_NK,pDC,mkc,plasma,cDC
chr1	997401	997631	cMono
chr1	999218	1000014	cyto_nk,tReg,cMono,naive_b,naive_cd4_t,act_cd4_t,cyto_cd8_t,mem_b,ncMono,naive_cd8_t,cDC,mem_cd8_t,iMono,adaptive_NK,mkc,plasma,pDC
chr1	1002172	1002384	cMono
chr1	1003907	1006078	plasma,naive_b,mem_b,pDC,naive_cd4_t,act_cd4_t,cyto_nk,naive_cd8_t,cyto_cd8_t,tReg,mem_cd8_t,adaptive_NK,mkc,cMono,iMono,ncMono,cDC
chr1	1014718	1015974	act_cd4_t,naive_cd4_t,cMono,naive_cd8_t,cyto_cd8_t,naive_b,cyto_nk,ncMono,mem_cd8_t,mem_b,iMono,cDC,tReg,pDC,adaptive_NK,plasma
chr1	1026916	1027356	mkc,naive_cd8_t,cyto_cd8_t,cyto_nk,naive_cd4_t,cMono,act_cd4_t,tReg
chr1	1028254	1028933	mem_b
chr1	1034207	1035382	naive_cd8_t,act_cd4_t,naive_cd4_t,cyto_cd8_t,tReg
chr1	1039406	1039925	cMono,cDC,naive_cd8_t,act_cd4_t,ncMono,cyto_cd8_t,iMono,naive_cd4_t
chr1	1042971	1044289	cyto_nk,cyto_cd8_t,adaptive_NK,mem_cd8_t
chr1	1051159	1052293	act_cd4_t,cyto_nk,mem_cd8_t,cyto_cd8_t,naive_cd4_t,naive_cd8_t,naive_b,tReg,cDC,mem_b,cMono,pDC,adaptive_NK,ncMono,iMono,mkc,plasma
chr1	1057321	1058169	act_cd4_t,naive_b,naive_cd8_t,naive_cd4_t,mem_cd8_t,mem_b,cyto_cd8_t,tReg,cyto_nk,cMono,ncMono,adaptive_NK,pDC,mkc,iMono,cDC,plasma
chr1	1059659	1059956	cMono
chr1	1071831	1073424	naive_b,act_cd4_t,mem_b,pDC,naive_cd4_t,plasma,naive_cd8_t,cyto_cd8_t,cyto_nk,adaptive_NK,mem_cd8_t,tReg,cDC,cMono
chr1	1078309	1078551	pDC
chr1	1079348	1080218	act_cd4_t,mem_b,naive_b,naive_cd8_t,naive_cd4_t,pDC,mem_cd8_t,cyto_nk,adaptive_NK,tReg,cyto_cd8_t,plasma,cDC,cMono,ncMono,iMono
chr1	1085548	1085853	act_cd4_t,mem_b
chr1	1092489	1094122	act_cd4_t,mem_cd8_t,naive_cd4_t,naive_cd8_t,cyto_cd8_t,cyto_nk,cMono,naive_b,adaptive_NK,tReg,mem_b,iMono,ncMono,mkc,cDC,pDC,plasma
chr1	1101229	1102015	cyto_nk,adaptive_NK,cyto_cd8_t
chr1	1104335	1104535	plasma
chr1	1106929	1107927	mem_b,naive_b,cyto_nk,cyto_cd8_t,act_cd4_t,adaptive_NK,naive_cd8_t,mem_cd8_t,naive_cd4_t,tReg
chr1	1108854	1109596	naive_cd4_t,act_cd4_t,mem_cd8_t,cyto_nk,naive_cd8_t,cyto_cd8_t,naive_b,adaptive_NK,tReg,mem_b,cMono
chr1	1110526	1110794	pDC,mem_b
chr1	1114775	1115001	naive_b
chr1	1116995	1117974	adaptive_NK,cyto_nk
chr1	1118117	1118880	act_cd4_t,adaptive_NK,cyto_nk,naive_cd8_t
chr1	1124447	1125038	cMono,ncMono,cDC,iMono
chr1	1136177	1137265	adaptive_NK,cyto_nk,cMono,mem_cd8_t,cyto_cd8_t,mkc,naive_b,ncMono,mem_b,act_cd4_t,naive_cd4_t,tReg,naive_cd8_t,pDC,iMono,cDC
chr1	1141838	1142576	adaptive_NK,act_cd4_t,plasma,cyto_cd8_t,cyto_nk,tReg,mem_b,naive_b,naive_cd4_t
chr1	1143355	1144653	act_cd4_t,cyto_cd8_t,cMono,naive_cd4_t,mem_b,cyto_nk,cDC,mem_cd8_t,tReg,naive_cd8_t,ncMono,naive_b,iMono,adaptive_NK,pDC
chr1	1148069	1149706	adaptive_NK,cyto_nk,cyto_cd8_t,mem_cd8_t,pDC,mkc,naive_b,act_cd4_t,mem_b,naive_cd8_t,cMono,plasma,cDC,ncMono,naive_cd4_t,tReg
chr1	1150103	1150833	naive_b,mem_b
chr1	1151303	1151607	cMono
chr1	1152104	1152834	cyto_nk,act_cd4_t,tReg,cyto_cd8_t,naive_cd4_t
chr1	1154688	1155116	act_cd4_t,tReg,naive_cd4_t,cyto_cd8_t
chr1	1157162	1158332	cyto_nk,adaptive_NK,cyto_cd8_t
chr1	1166817	1167982	cDC,cMono,iMono,ncMono,adaptive_NK,mem_b,naive_b,cyto_nk,cyto_cd8_t,act_cd4_t,tReg,naive_cd4_t,mem_cd8_t,naive_cd8_t,pDC,mkc,plasma
chr1	1173139	1173832	naive_b,mem_b
chr1	1181751	1182659	cMono,cyto_nk
chr1	1185376	1185918	cyto_nk,naive_b,cMono,mem_b,adaptive_NK,ncMono,cDC
chr1	1185964	1186782	act_cd4_t,naive_cd4_t,plasma,cyto_cd8_t,naive_cd8_t,tReg,cyto_nk,mem_cd8_t,mem_b,naive_b,adaptive_NK
chr1	1195324	1196146	cMono,naive_b,cDC,ncMono,iMono,mem_b,pDC
chr1	1196528	1196915	act_cd4_t,naive_cd4_t,naive_cd8_t,cyto_cd8_t,adaptive_NK
chr1	1200415	1200732	act_cd4_t,naive_cd4_t,cyto_cd8_t,naive_cd8_t,mem_cd8_t,cyto_nk,cMono,tReg
chr1	1208335	1209826	plasma,adaptive_NK,cMono,iMono,ncMono,cDC,cyto_nk,act_cd4_t,cyto_cd8_t,naive_cd4_t,naive_b,mem_cd8_t,naive_cd8_t,mem_b,mkc,tReg,pDC
chr1	1217270	1217878	cMono,cDC,iMono
chr1	1218305	1218653	cMono,iMono,cDC
chr1	1219250	1219536	mem_b,naive_b,mem_cd8_t,naive_cd4_t,act_cd4_t,cyto_cd8_t,tReg
chr1	1225563	1225890	cMono,ncMono,act_cd4_t,cyto_nk,mem_cd8_t,naive_cd4_t,adaptive_NK,cyto_cd8_t,naive_b,naive_cd8_t,iMono,cDC,mem_b,pDC,tReg
chr1	1227202	1227594	mem_b,naive_cd8_t,naive_cd4_t,act_cd4_t,naive_b,cyto_cd8_t,mem_cd8_t,cMono,ncMono,tReg,cyto_nk,plasma,adaptive_NK,cDC,pDC,iMono
chr1	1229022	1229515	mkc,cyto_cd8_t,cMono
chr1	1234501	1234757	plasma,mem_b
chr1	1235409	1235746	act_cd4_t,mem_b,naive_cd4_t,naive_cd8_t,cyto_cd8_t,naive_b,cyto_nk,plasma,mem_cd8_t,tReg
chr1	1237417	1237617	naive_cd4_t
chr1	1240723	1241287	mem_b,naive_b,naive_cd4_t,naive_cd8_t,pDC,act_cd4_t,cyto_cd8_t,cMono,cDC,iMono,mem_cd8_t,ncMono,mkc
chr1	1242881	1244234	cMono,adaptive_NK,iMono,ncMono,cyto_nk,cyto_cd8_t,act_cd4_t,mem_cd8_t,tReg,naive_b,naive_cd4_t,naive_cd8_t,mem_b,mkc,cDC,pDC,plasma
chr1	1259676	1260688	cyto_nk,cyto_cd8_t,cMono,mem_cd8_t,act_cd4_t,adaptive_NK,naive_cd8_t,naive_cd4_t,iMono,cDC,pDC,tReg,naive_b,mem_b,plasma,ncMono,mkc
chr1	1265807	1266809	mem_b,plasma
chr1	1273109	1273455	naive_cd8_t,naive_cd4_t,cyto_cd8_t,act_cd4_t,mem_cd8_t,plasma,mem_b,cMono,tReg,cyto_nk,naive_b
chr1	1280217	1280498	cMono
chr1	1284298	1285454	adaptive_NK,cMono,ncMono,act_cd4_t,cyto_nk,mem_cd8_t,iMono,mem_b,cDC,cyto_cd8_t,naive_cd4_t,naive_cd8_t,tReg,naive_b,mkc,pDC,plasma
chr1	1288272	1288480	mem_b
chr1	1290081	1291158	mem_cd8_t,naive_cd8_t,act_cd4_t,naive_cd4_t,adaptive_NK,cyto_cd8_t,naive_b,cyto_nk,cMono,iMono,ncMono,mem_b,cDC
chr1	1293848	1294360	naive_cd4_t,cMono,naive_cd8_t,act_cd4_t,cDC,cyto_nk,ncMono,iMono
chr1	1294486	1295035	naive_cd8_t,act_cd4_t,naive_cd4_t,cyto_cd8_t
chr1	1306617	1307252	act_cd4_t,naive_cd8_t,naive_cd4_t,adaptive_NK,mem_cd8_t,cyto_cd8_t,cyto_nk,pDC,cDC,mkc,tReg
chr1	1307394	1307754	pDC,act_cd4_t,naive_cd8_t,naive_cd4_t,cyto_cd8_t,mem_cd8_t,naive_b,cyto_nk,mem_b,adaptive_NK,mkc,tReg,cMono,iMono,ncMono,plasma
chr1	1310436	1311108	iMono,cMono,cyto_nk,mkc,ncMono,adaptive_NK,cDC,naive_b,mem_b,plasma,mem_cd8_t,cyto_cd8_t,tReg,act_cd4_t,naive_cd4_t,pDC,naive_cd8_t
chr1	1325164	1325423	cMono,ncMono
chr1	1334183	1334383	plasma
chr1	1334384	1335288	act_cd4_t,cMono,naive_cd4_t,naive_cd8_t,cyto_cd8_t,naive_b,iMono,ncMono,tReg,mem_cd8_t,cyto_nk,adaptive_NK,cDC,mem_b,mkc,pDC,plasma
chr1	1335413	1335644	adaptive_NK
chr1	1342292	1343397	cMono,act_cd4_t,cyto_cd8_t,mem_b,cyto_nk,naive_cd4_t,ncMono,mem_cd8_t,naive_cd8_t,iMono,cDC,tReg,adaptive_NK,naive_b,pDC,plasma,mkc
chr1	1347901	1348134	plasma
chr1	1353349	1353549	plasma
chr1	1354031	1354255	pDC
chr1	1355274	1355747	iMono,naive_cd4_t,cMono,naive_cd8_t,cDC,naive_b,act_cd4_t,ncMono,adaptive_NK,cyto_nk,mem_cd8_t,mem_b,tReg
chr1	1361407	1361766	naive_cd8_t,act_cd4_t
chr1	1362016	1363310	pDC,act_cd4_t,naive_cd4_t,naive_cd8_t,mem_cd8_t,naive_b,cyto_cd8_t,mem_b,tReg,cyto_nk
chr1	1369218	1370022	cMono,cDC,naive_b,mem_b,naive_cd8_t
chr1	1370677	1371449	naive_cd8_t,cyto_nk,act_cd4_t,tReg,naive_b,naive_cd4_t,plasma,mem_cd8_t,cMono,cyto_cd8_t,mem_b,ncMono,cDC,iMono,pDC,adaptive_NK
chr1	1373438	1373696	cDC,iMono,cMono
chr1	1376154	1376770	act_cd4_t,naive_cd4_t,ncMono,cMono,cyto_cd8_t,cyto_nk,naive_cd8_t,mem_b,naive_b,mem_cd8_t,mkc,cDC,tReg,adaptive_NK,iMono,plasma,pDC
chr1	1397641	1398442	mem_cd8_t,cyto_nk,mkc,act_cd4_t,mem_b,adaptive_NK,plasma,tReg,cMono,naive_cd4_t,naive_cd8_t,cyto_cd8_t,naive_b
chr1	1406325	1407784	naive_cd8_t,naive_cd4_t,act_cd4_t,naive_b,mem_b,cDC,cMono,mem_cd8_t,ncMono,cyto_cd8_t,iMono,cyto_nk,tReg,pDC,adaptive_NK,mkc,plasma
chr1	1411507	1411714	cyto_nk
chr1	1431260	1431852	cyto_nk
chr1	1439984	1441211	cyto_nk,naive_cd8_t,cDC,cMono,act_cd4_t,naive_cd4_t,cyto_cd8_t,mem_b,ncMono,tReg,naive_b,adaptive_NK,plasma,iMono,pDC,mkc,mem_cd8_t
chr1	1446805	1448052	cMono,iMono,ncMono,act_cd4_t,cyto_cd8_t,cyto_nk,tReg,naive_cd4_t,adaptive_NK,naive_cd8_t,mem_cd8_t,cDC,mem_b,mkc,pDC,naive_b,plasma
chr1	1459927	1460175	pDC
chr1	1474634	1476258	cMono,naive_b,naive_cd4_t,naive_cd8_t,cyto_nk,act_cd4_t,cyto_cd8_t,mem_cd8_t,mem_b,adaptive_NK,cDC,tReg,iMono,ncMono,pDC
chr1	1478898	1479296	cMono
chr1	1486428	1486842	naive_cd4_t,cMono,act_cd4_t,mem_b
chr1	1489790	1490353	adaptive_NK,act_cd4_t
chr1	1490591	1490791	plasma
chr1	1494134	1494524	act_cd4_t
chr1	1497498	1497832	naive_b
chr1	1502772	1503180	cyto_nk
chr1	1509230	1510855	cMono,ncMono,cDC,iMono,pDC,adaptive_NK,cyto_cd8_t,mem_b,naive_b,cyto_nk,mem_cd8_t,act_cd4_t,tReg,naive_cd4_t,naive_cd8_t,mkc,plasma
chr1	1518494	1518770	cMono,naive_b,cDC
chr1	1521615	1521912	naive_cd4_t
chr1	1522489	1522795	cMono
chr1	1526905	1527208	cMono,plasma
chr1	1532335	1533363	cMono,iMono,act_cd4_t,naive_cd4_t,mem_b,naive_b,plasma,naive_cd8_t,cDC,cyto_cd8_t,cyto_nk
chr1	1534727	1536050	cMono,mkc,act_cd4_t,cyto_nk,naive_b,naive_cd4_t,naive_cd8_t,tReg,mem_cd8_t,cyto_cd8_t,iMono,adaptive_NK,ncMono,cDC,mem_b
chr1	1538051	1538370	plasma
chr1	1542212	1543045	ncMono,cMono,naive_cd4_t,act_cd4_t,iMono,naive_b,naive_cd8_t,mkc,cDC,pDC,cyto_cd8_t,mem_b,tReg
chr1	1549664	1551742	cMono,ncMono,iMono,mkc,naive_cd8_t,naive_cd4_t,act_cd4_t,mem_cd8_t,cyto_cd8_t,cyto_nk,naive_b,adaptive_NK,cDC,tReg,mem_b,plasma,pDC
chr1	1564228	1566594	naive_cd4_t,act_cd4_t,naive_cd8_t,cyto_cd8_t,adaptive_NK,mem_b,tReg,mem_cd8_t,cyto_nk,cMono,pDC,naive_b,iMono,cDC,mkc,plasma,ncMono
chr1	1566827	1567093	cyto_nk
chr1	1571882	1572710	naive_cd8_t,naive_cd4_t,mem_b,cMono
chr1	1580235	1580510	mem_cd8_t,naive_cd4_t,mem_b,cyto_cd8_t,act_cd4_t
chr1	1582844	1583141	pDC
chr1	1590132	1591025	cyto_nk,iMono,cMono,act_cd4_t,naive_cd4_t,mem_b,adaptive_NK,ncMono,tReg,naive_cd8_t,mem_cd8_t,cyto_cd8_t,plasma,naive_b,cDC,pDC,mkc
chr1	1597141	1597462	mem_cd8_t,naive_cd4_t,cyto_cd8_t,cMono,cyto_nk,naive_cd8_t,act_cd4_t,ncMono,cDC,mkc
chr1	1598050	1598250	plasma
chr1	1601199	1601646	cyto_nk
chr1	1605288	1605488	cMono
chr1	1608851	1610657	pDC,cyto_nk,cyto_cd8_t,mem_cd8_t,adaptive_NK,act_cd4_t,naive_cd8_t,naive_cd4_t,tReg,mem_b,naive_b,plasma,cMono,cDC,ncMono,iMono
chr1	1615538	1615911	cyto_nk
chr1	1617484	1618370	ncMono,cMono,iMono,cDC
chr1	1623745	1624998	pDC,mem_cd8_t,cyto_nk,act_cd4_t,cyto_cd8_t,naive_b,naive_cd4_t,naive_cd8_t,mem_b,adaptive_NK,tReg,cMono,ncMono,iMono,cDC,plasma,mkc
chr1	1655435	1656305	cMono,ncMono,iMono,cyto_nk,act_cd4_t,cDC,mem_b,cyto_cd8_t,naive_cd4_t,naive_cd8_t,mkc,mem_cd8_t,naive_b,tReg,adaptive_NK,pDC,plasma
chr1	1660003	1660313	mem_cd8_t,act_cd4_t
chr1	1669242	1669873	mem_b,plasma
chr1	1670331	1670689	cyto_cd8_t,mem_cd8_t,cyto_nk
chr1	1672407	1672835	cMono,iMono
chr1	1677093	1678284	cyto_cd8_t,naive_cd8_t,naive_cd4_t,mem_cd8_t,mem_b,act_cd4_t,cyto_nk,naive_b,tReg,cMono,pDC,adaptive_NK,cDC,ncMono,iMono,mkc,plasma
chr1	1678569	1678841	mem_b,naive_b,pDC
chr1	1684189	1685047	cMono,ncMono
chr1	1689569	1691016	adaptive_NK,cyto_nk,pDC,ncMono,cMono,mkc
chr1	1695496	1696363	cMono,ncMono,iMono,mkc,cDC,naive_cd4_t,naive_b,act_cd4_t,naive_cd8_t,mem_b,cyto_nk,cyto_cd8_t,mem_cd8_t
chr1	1696558	1696796	iMono,cMono
chr1	1706949	1707357	pDC,naive_b
chr1	1709528	1710793	adaptive_NK,cyto_nk,cyto_cd8_t,act_cd4_t,mem_cd8_t,naive_cd8_t,naive_cd4_t,iMono,mkc,tReg,cDC,cMono,naive_b,ncMono,mem_b,pDC,plasma
chr1	1711347	1712217	iMono,ncMono,cMono,cDC,mkc,cyto_nk,cyto_cd8_t,act_cd4_t,naive_cd8_t,naive_cd4_t,adaptive_NK,tReg,mem_cd8_t,mem_b,pDC,plasma,naive_b
chr1	1714126	1714650	cMono,ncMono,iMono,cDC
chr1	1719627	1719851	pDC
chr1	1720517	1720825	cMono,ncMono,pDC
chr1	1727926	1728291	pDC,naive_cd4_t,cyto_cd8_t,naive_cd8_t,cyto_nk,act_cd4_t,mkc,cMono,tReg,mem_cd8_t,naive_b,mem_b,ncMono
chr1	1729254	1729761	naive_b,mem_b,ncMono,pDC,cDC,plasma,cMono
chr1	1731108	1731532	adaptive_NK,cyto_nk,plasma,mem_b
chr1	1732455	1732952	naive_b
chr1	1737580	1737780	pDC
chr1	1747558	1747904	pDC
chr1	1748437	1748670	cMono,ncMono
chr1	1755331	1755856	act_cd4_t,naive_cd4_t
chr1	1764905	1765814	mem_b,naive_b,plasma
chr1	1771598	1772330	naive_cd4_t,naive_b,naive_cd8_t,mem_b,adaptive_NK
chr1	1772909	1774796	cMono,ncMono,cyto_nk,iMono,cyto_cd8_t,naive_b,act_cd4_t,cDC,mem_b,tReg,pDC,plasma,mem_cd8_t
chr1	1777989	1778201	naive_cd4_t
chr1	1779229	1779775	cDC,pDC,naive_b,mem_b,mkc,plasma
chr1	1780411	1781206	act_cd4_t,ncMono,naive_cd4_t,cMono,cyto_nk,cDC,naive_b,mem_b,pDC
chr1	1786985	1787718	cyto_nk,naive_cd8_t,naive_cd4_t,mem_b,act_cd4_t,naive_b
chr1	1788551	1789125	cMono,naive_b,pDC,cDC,ncMono,mem_b,iMono
chr1	1789966	1790493	cyto_cd8_t,act_cd4_t,cMono,cyto_nk,ncMono,naive_cd8_t,naive_cd4_t,iMono,mkc,mem_cd8_t,tReg,cDC,adaptive_NK,naive_b
chr1	1791737	1792731	cyto_cd8_t,naive_b,mem_b,cMono,ncMono,pDC,cDC,iMono
chr1	1794277	1794979	cyto_nk,mem_cd8_t
chr1	1795738	1796544	naive_b,mem_b
chr1	1797330	1797588	ncMono,cMono,iMono
chr1	1798254	1798454	mem_cd8_t
chr1	1800348	1800686	adaptive_NK,cyto_nk
chr1	1800731	1801768	cMono,ncMono,cDC,iMono,mkc,mem_cd8_t,mem_b,naive_b,pDC,act_cd4_t
chr1	1804437	1804727	naive_cd4_t
chr1	1807152	1807352	tReg
chr1	1807359	1808094	mem_cd8_t,cyto_cd8_t,act_cd4_t,naive_cd8_t,cyto_nk,naive_cd4_t,mem_b
chr1	1809454	1809723	act_cd4_t
chr1	1812356	1813066	cyto_nk,adaptive_NK
chr1	1813338	1813645	cyto_nk
chr1	1814918	1815571	act_cd4_t,mem_cd8_t,cyto_cd8_t,cMono,cyto_nk,ncMono,naive_cd4_t
chr1	1821323	1823343	act_cd4_t,naive_cd8_t,cyto_cd8_t,mem_cd8_t,naive_cd4_t,cMono,cDC,iMono,cyto_nk,mem_b,tReg,ncMono,naive_b,pDC,mkc,adaptive_NK,plasma
chr1	1827426	1827640	mem_b
chr1	1828647	1828879	cMono
chr1	1829090	1829433	act_cd4_t
chr1	1830494	1831138	cyto_nk,naive_b,act_cd4_t,cMono,naive_cd4_t,cDC,cyto_cd8_t,ncMono,naive_cd8_t,mem_b,tReg,adaptive_NK,pDC
chr1	1831213	1831448	cDC
chr1	1837675	1838007	cMono,ncMono,iMono,mkc,adaptive_NK,cDC,cyto_nk,plasma,cyto_cd8_t,act_cd4_t,naive_b,naive_cd8_t,tReg,naive_cd4_t,mem_cd8_t,mem_b
chr1	1838885	1839227	naive_b,mem_b
chr1	1840046	1841260	act_cd4_t,mem_cd8_t,naive_cd4_t,mem_b,cyto_nk,naive_cd8_t,cMono,naive_b,cyto_cd8_t,tReg,cDC,ncMono,adaptive_NK,pDC,iMono,mkc,plasma
chr1	1850309	1851342	mem_cd8_t,act_cd4_t,plasma,pDC,cyto_nk,mem_b,naive_b,adaptive_NK,naive_cd4_t,naive_cd8_t,iMono,mkc,tReg,cyto_cd8_t,cMono,cDC,ncMono
chr1	1857987	1858187	pDC
chr1	1868576	1868849	adaptive_NK
chr1	1874363	1874683	mem_b
chr1	1875250	1875952	act_cd4_t,cyto_cd8_t,cMono,naive_cd4_t,mem_cd8_t,ncMono,cyto_nk,iMono,tReg,naive_b,naive_cd8_t,adaptive_NK,pDC,mem_b,cDC,mkc
chr1	1886339	1886570	cyto_nk
chr1	1891221	1891835	cMono,iMono,naive_cd8_t,cDC,act_cd4_t,cyto_cd8_t,naive_cd4_t,mem_cd8_t,cyto_nk,ncMono,tReg,mem_b,naive_b,pDC
chr1	1897850	1898174	cDC,pDC,cMono
chr1	1898668	1898868	cMono
chr1	1907101	1907339	cMono
chr1	1920011	1920571	naive_cd4_t,naive_cd8_t
chr1	1927462	1928288	cMono,ncMono,naive_cd4_t,cDC,naive_cd8_t,iMono,pDC
chr1	1928395	1928634	pDC
chr1	1935129	1935483	cyto_nk,cMono,iMono,mem_b,pDC,mem_cd8_t
chr1	1949924	1950223	act_cd4_t,naive_cd4_t
chr1	1950563	1951354	naive_cd4_t,act_cd4_t,cyto_cd8_t,naive_cd8_t,cyto_nk,naive_b,mem_b,mem_cd8_t,cMono,tReg,cDC,adaptive_NK
chr1	1951593	1951975	plasma
chr1	1956973	1957788	adaptive_NK,cyto_nk,naive_cd4_t,cyto_cd8_t,act_cd4_t,naive_cd8_t,mem_cd8_t,mem_b,naive_b,pDC
chr1	1959595	1960014	naive_b,mem_b
chr1	1966422	1966706	pDC
chr1	1976106	1976773	mem_cd8_t,act_cd4_t,naive_cd8_t,cyto_nk,naive_cd4_t,cyto_cd8_t,cMono,iMono,tReg,adaptive_NK,naive_b,ncMono,mem_b,mkc,cDC,pDC,plasma
chr1	1977949	1978205	cMono,ncMono
chr1	1980958	1982383	cMono,act_cd4_t,cyto_cd8_t,cyto_nk,naive_b,mem_cd8_t,naive_cd8_t,naive_cd4_t,tReg,iMono,mkc,plasma,mem_b,adaptive_NK,cDC,pDC,ncMono
chr1	1993198	1993398	adaptive_NK
chr1	1995015	1995415	mkc
chr1	2011149	2011349	adaptive_NK
chr1	2022009	2022282	pDC
chr1	2022920	2023410	cMono,cDC,ncMono,mem_b,mkc,iMono,naive_cd8_t,act_cd4_t,mem_cd8_t,naive_b,naive_cd4_t,cyto_nk,cyto_cd8_t,adaptive_NK
chr1	2031894	2032329	pDC,mem_b,naive_b
chr1	2036094	2036787	mkc
chr1	2040094	2040348	cMono,ncMono
chr1	2043640	2044480	cMono,naive_b,cDC,mem_b,ncMono,pDC,iMono,plasma
chr1	2046522	2047208	act_cd4_t,naive_cd8_t,naive_cd4_t,mem_cd8_t,cyto_cd8_t,pDC
chr1	2050047	2050327	ncMono,naive_b
chr1	2055766	2055995	mkc
chr1	2057945	2059108	cMono,ncMono,cDC,act_cd4_t,naive_cd8_t,naive_cd4_t,naive_b,cyto_nk,mem_cd8_t,cyto_cd8_t,mem_b,iMono,pDC,mkc
chr1	2064399	2065327	act_cd4_t,naive_cd4_t,ncMono,cMono,cyto_cd8_t,naive_cd8_t,mem_b,tReg,mem_cd8_t,cyto_nk,naive_b,iMono,cDC,adaptive_NK,pDC,mkc,plasma
chr1	2071178	2071729	act_cd4_t,cyto_cd8_t,cMono,naive_b,naive_cd4_t,ncMono,mem_b,iMono,adaptive_NK,pDC,naive_cd8_t,cDC,mkc,mem_cd8_t,tReg,cyto_nk
chr1	2073991	2074673	cMono,iMono,ncMono,cDC
chr1	2077660	2078445	ncMono,cyto_cd8_t,naive_cd8_t,act_cd4_t,naive_cd4_t,mem_cd8_t
chr1	2080081	2080735	mem_cd8_t,act_cd4_t,naive_cd4_t,cyto_cd8_t,cMono,cyto_nk,adaptive_NK,cDC,naive_cd8_t,ncMono,iMono,mkc,tReg,mem_b,naive_b
chr1	2082206	2083133	cMono,ncMono,iMono,mkc,cDC,cyto_nk
chr1	2084338	2084895	naive_cd4_t,naive_cd8_t,act_cd4_t
chr1	2086668	2087278	cyto_cd8_t,naive_cd4_t,act_cd4_t
chr1	2090640	2090964	cMono,ncMono,iMono
chr1	2091967	2092620	cyto_nk,cyto_cd8_t,mem_cd8_t,ncMono,cMono
chr1	2094086	2095003	cMono,naive_cd8_t,naive_cd4_t,ncMono,cyto_cd8_t
chr1	2105587	2106297	act_cd4_t,cMono,naive_cd8_t,ncMono,naive_cd4_t,iMono,cDC,mem_b,cyto_cd8_t,cyto_nk,mem_cd8_t,tReg,naive_b,mkc,pDC,adaptive_NK
chr1	2111502	2112360	cMono,iMono
chr1	2120603	2121576	cyto_cd8_t,cyto_nk,naive_b,cMono,act_cd4_t,mem_cd8_t,naive_cd4_t,mem_b,cDC,naive_cd8_t,adaptive_NK,iMono,ncMono,tReg,mkc,pDC,plasma
chr1	2125906	2126988	tReg,naive_cd4_t,naive_cd8_t,act_cd4_t,cyto_cd8_t,mem_b,cyto_nk,mem_cd8_t,naive_b,mkc,ncMono,iMono,cMono,plasma,adaptive_NK,cDC,pDC
chr1	2130514	2131111	mem_cd8_t,cyto_nk,cyto_cd8_t,adaptive_NK,act_cd4_t,cDC,naive_cd4_t,naive_cd8_t,cMono,naive_b,iMono,tReg,ncMono,mem_b,pDC,mkc
chr1	2136075	2137231	cyto_nk,mem_cd8_t,cMono,cDC,adaptive_NK,naive_b,act_cd4_t,iMono,ncMono,cyto_cd8_t,naive_cd8_t,naive_cd4_t,tReg,mkc,mem_b,pDC,plasma
chr1	2143813	2145186	naive_cd8_t,naive_cd4_t,adaptive_NK,act_cd4_t,cyto_cd8_t,cyto_nk,naive_b,pDC,cMono,mem_cd8_t,mem_b,cDC,ncMono,tReg,iMono,mkc,plasma
chr1	2150261	2150667	cMono
chr1	2151424	2151742	cMono
chr1	2155607	2155836	ncMono
chr1	2158798	2159642	cyto_nk,adaptive_NK,mem_cd8_t,cyto_cd8_t,naive_b,pDC,naive_cd8_t,mem_b,act_cd4_t,naive_cd4_t,tReg,cDC,iMono,mkc,cMono,ncMono,plasma
chr1	2160361	2160804	cyto_nk,cyto_cd8_t
chr1	2162365	2162999	adaptive_NK,mem_cd8_t,cyto_cd8_t,naive_cd8_t,cyto_nk,act_cd4_t,naive_cd4_t,mem_b,tReg,mkc
chr1	2163183	2163683	naive_cd4_t,act_cd4_t,naive_cd8_t,tReg,cMono,iMono
chr1	2165581	2166609	cMono,iMono,cDC,cyto_nk,adaptive_NK,cyto_cd8_t,ncMono,mem_cd8_t,mkc,naive_b,mem_b,act_cd4_t,naive_cd4_t,naive_cd8_t,tReg,pDC
chr1	2168609	2169068	naive_cd8_t,pDC,act_cd4_t,naive_cd4_t,tReg,adaptive_NK
chr1	2171566	2172541	cMono,ncMono,mem_cd8_t,iMono,naive_cd4_t,cyto_nk,cyto_cd8_t,act_cd4_t,cDC,naive_cd8_t,mkc,adaptive_NK
chr1	2173461	2173713	cyto_cd8_t
chr1	2174534	2175221	cyto_cd8_t,pDC,naive_cd8_t,cyto_nk,naive_cd4_t,act_cd4_t,cMono
chr1	2177475	2178519	cMono,ncMono,cDC,iMono,mem_b,mkc,act_cd4_t,cyto_nk,naive_cd4_t,adaptive_NK,naive_cd8_t,naive_b,cyto_cd8_t,pDC
chr1	2179206	2179728	pDC,cyto_nk,cyto_cd8_t
chr1	2182121	2182348	mem_b
chr1	2186661	2188084	adaptive_NK,cyto_nk,cyto_cd8_t,mem_cd8_t,act_cd4_t,tReg,naive_cd4_t,naive_b,cMono,naive_cd8_t,mkc,iMono,cDC,mem_b,ncMono,pDC,plasma
chr1	2190462	2190868	act_cd4_t,naive_cd4_t,mem_b,naive_cd8_t,mem_cd8_t,naive_b,tReg,cyto_cd8_t,plasma
chr1	2191513	2191775	cDC,pDC
chr1	2192953	2193294	cMono,cDC,naive_b,mem_b,ncMono
chr1	2197286	2197900	naive_cd4_t,naive_cd8_t,mkc,cyto_cd8_t,act_cd4_t
chr1	2199266	2200277	cDC,cyto_nk,adaptive_NK,cyto_cd8_t,naive_cd8_t,naive_cd4_t,mem_b,act_cd4_t
chr1	2200740	2201249	cMono,cyto_cd8_t,cyto_nk
chr1	2202208	2202830	cMono,naive_cd4_t,cyto_cd8_t
chr1	2203484	2203721	ncMono
chr1	2206616	2206945	naive_b,naive_cd8_t,naive_cd4_t,mem_b
chr1	2207212	2208292	iMono,cMono,naive_cd4_t,ncMono,naive_cd8_t,act_cd4_t,pDC,adaptive_NK,naive_b,mem_b,cyto_nk,tReg,cyto_cd8_t
chr1	2209163	2210335	cyto_nk,naive_cd4_t,act_cd4_t,cMono,ncMono,cyto_cd8_t
chr1	2210500	2211230	naive_cd8_t,cMono,cyto_cd8_t,naive_cd4_t,pDC,naive_b
chr1	2214139	2216378	cyto_cd8_t,cMono,cyto_nk,naive_cd4_t,act_cd4_t
chr1	2219759	2220086	naive_cd4_t,naive_cd8_t
chr1	2221596	2223095	act_cd4_t,cMono,naive_cd4_t,ncMono,cyto_cd8_t,tReg,cDC,cyto_nk,naive_cd8_t,mem_cd8_t,mem_b,naive_b,adaptive_NK,pDC,mkc,plasma,iMono
chr1	2227694	2227989	naive_cd4_t
chr1	2230397	2230935	cyto_nk,cMono,cDC,iMono,ncMono
chr1	2231643	2233024	adaptive_NK,cMono,ncMono,cDC,cyto_nk,cyto_cd8_t,mem_cd8_t,act_cd4_t,iMono,mem_b,naive_b,naive_cd8_t,naive_cd4_t,tReg,plasma,pDC,mkc
chr1	2233442	2233704	naive_cd8_t
chr1	2236502	2237058	cyto_nk,cyto_cd8_t
chr1	2242605	2243803	cMono,act_cd4_t,ncMono,iMono,cDC,cyto_cd8_t,naive_cd4_t,mem_b,mem_cd8_t,naive_cd8_t,plasma,naive_b,cyto_nk,tReg,adaptive_NK,pDC
chr1	2244045	2244583	naive_b,pDC,plasma
chr1	2245769	2247401	cMono,iMono,act_cd4_t,cyto_nk,ncMono,cyto_cd8_t,naive_cd4_t,naive_cd8_t,mem_b,naive_b,adaptive_NK,tReg,mem_cd8_t,mkc,cDC,pDC,plasma
chr1	2250385	2250585	naive_cd8_t
chr1	2252213	2252576	act_cd4_t
chr1	2253420	2254208	naive_cd4_t,naive_cd8_t,pDC,act_cd4_t,cMono,cyto_cd8_t,cDC,naive_b,iMono
chr1	2255788	2256418	naive_cd8_t,act_cd4_t,cyto_nk,cyto_cd8_t
chr1	2261290	2261844	cMono,act_cd4_t
chr1	2269038	2269476	cyto_nk,cMono,mem_cd8_t
chr1	2269930	2270292	pDC
chr1	2290996	2291560	cMono,cDC,ncMono
chr1	2310881	2311568	pDC,cDC,mem_b
chr1	2313039	2314318	mem_b,act_cd4_t,naive_cd4_t,naive_cd8_t,cyto_nk,cyto_cd8_t,cMono,iMono,naive_b,tReg,mem_cd8_t,ncMono,adaptive_NK,cDC,mkc,plasma,pDC
chr1	2319448	2319653	mem_b
chr1	2322667	2323581	naive_cd8_t,act_cd4_t,cyto_cd8_t,mem_cd8_t,naive_b,naive_cd4_t,tReg,cyto_nk,cMono,iMono,mem_b,adaptive_NK,cDC,ncMono,pDC,mkc,plasma
chr1	2332489	2332759	mem_cd8_t
chr1	2335499	2335967	cyto_nk
chr1	2343569	2344853	cyto_nk,adaptive_NK,cyto_cd8_t,mem_cd8_t,cDC,act_cd4_t,cMono,mkc,tReg,ncMono,naive_cd8_t,iMono,naive_b,plasma,naive_cd4_t,mem_b,pDC
chr1	2345855	2346153	naive_cd4_t,act_cd4_t,cMono,cyto_cd8_t,naive_cd8_t,tReg,mem_cd8_t,cyto_nk,naive_b,iMono,ncMono,mem_b,adaptive_NK,pDC,cDC
chr1	2347237	2347503	adaptive_NK,mem_cd8_t
chr1	2361542	2361848	cyto_nk,naive_b,cyto_cd8_t,cMono,plasma
chr1	2374936	2375857	act_cd4_t,cyto_nk,naive_cd4_t,cyto_cd8_t,mem_cd8_t,naive_cd8_t,adaptive_NK
chr1	2397848	2398080	adaptive_NK
chr1	2398501	2399075	cyto_nk,cMono,act_cd4_t,cyto_cd8_t,mem_b,naive_cd8_t,tReg,naive_cd4_t,cDC,naive_b,mem_cd8_t,adaptive_NK,ncMono,plasma
chr1	2399477	2399966	naive_cd8_t,adaptive_NK,cyto_cd8_t,mem_cd8_t,naive_cd4_t,cyto_nk,act_cd4_t,mem_b,mkc,naive_b,tReg,cMono,plasma
chr1	2402323	2402592	mem_b
chr1	2414479	2414924	cyto_nk
chr1	2415418	2415753	cyto_nk,cyto_cd8_t,adaptive_NK,mem_cd8_t
chr1	2425156	2426007	cyto_nk,cyto_cd8_t,naive_cd8_t,naive_cd4_t,mem_cd8_t,adaptive_NK,act_cd4_t,naive_b,tReg
chr1	2427548	2428084	cyto_nk,naive_b,mem_b,mem_cd8_t,adaptive_NK,cyto_cd8_t,plasma,act_cd4_t,tReg,pDC
chr1	2431113	2431913	naive_cd4_t,cyto_nk,mem_cd8_t,act_cd4_t,cyto_cd8_t,naive_cd8_t,naive_b,cMono,mkc,adaptive_NK
chr1	2437705	2437998	cyto_cd8_t,cMono
chr1	2455173	2455662	naive_cd8_t,mem_cd8_t,act_cd4_t,cyto_cd8_t,naive_cd4_t
chr1	2457379	2458715	iMono,adaptive_NK,cyto_nk,tReg,act_cd4_t,naive_cd4_t,ncMono,naive_b,mkc,cyto_cd8_t,naive_cd8_t,cMono,mem_b,cDC,mem_cd8_t,plasma,pDC
chr1	2460460	2461039	naive_b,mem_b,cyto_nk,cDC,ncMono,cMono,iMono
chr1	2466163	2466469	pDC
chr1	2466743	2466943	naive_cd8_t
chr1	2470811	2471371	cMono,naive_b,naive_cd4_t,act_cd4_t,cyto_cd8_t,mem_b,naive_cd8_t,cyto_nk,tReg,mem_cd8_t,ncMono,cDC,adaptive_NK,iMono,pDC
chr1	2472115	2472612	adaptive_NK,cyto_nk,pDC,mem_cd8_t,cyto_cd8_t,naive_cd4_t,naive_cd8_t,cDC
chr1	2473040	2473296	plasma
chr1	2477431	2478869	cMono,cyto_nk,iMono,ncMono,cyto_cd8_t,adaptive_NK,cDC,naive_b,tReg,act_cd4_t,mkc,mem_cd8_t,mem_b,naive_cd8_t,naive_cd4_t,plasma,pDC
chr1	2479104	2480549	naive_cd8_t,cyto_cd8_t,mem_b,cyto_nk,naive_b,naive_cd4_t,act_cd4_t,adaptive_NK,tReg,mem_cd8_t,plasma,ncMono,mkc,cMono,iMono,cDC,pDC
chr1	2486332	2488840	naive_cd8_t,naive_cd4_t,naive_b,mem_b,act_cd4_t,cyto_cd8_t,pDC,tReg,cMono,ncMono,iMono,cDC,cyto_nk,adaptive_NK,mem_cd8_t,mkc,plasma
chr1	2493228	2493703	cMono,ncMono,naive_cd4_t,naive_b,act_cd4_t,cyto_cd8_t,iMono,naive_cd8_t,mem_b,mem_cd8_t,cyto_nk,cDC,tReg
chr1	2495900	2496105	cMono
chr1	2498844	2499176	cMono
chr1	2501713	2502218	cMono,iMono,adaptive_NK,cDC,ncMono
chr1	2507266	2508429	pDC,cDC,cMono,ncMono,mem_b
chr1	2508885	2510233	act_cd4_t,plasma,tReg,naive_cd4_t,mem_b,cyto_cd8_t,naive_cd8_t,ncMono,naive_b,cMono,mem_cd8_t,cyto_nk,iMono,cDC,adaptive_NK,mkc,pDC
chr1	2515577	2515891	tReg,naive_cd8_t,naive_cd4_t,act_cd4_t
chr1	2516713	2517504	naive_cd8_t,naive_cd4_t,mem_b,naive_b,cyto_cd8_t,act_cd4_t,mem_cd8_t,cyto_nk,pDC,adaptive_NK,mkc,cDC,ncMono,cMono,tReg,iMono,plasma
chr1	2517704	2518639	cyto_cd8_t,cyto_nk,naive_b,act_cd4_t,mkc,pDC,naive_cd8_t,naive_cd4_t,mem_cd8_t,ncMono,mem_b,cMono,tReg,iMono,adaptive_NK,cDC,plasma
chr1	2524133	2524706	ncMono,naive_cd8_t,cMono,naive_cd4_t,act_cd4_t,iMono,tReg,cyto_nk,mem_b,cDC
chr1	2525530	2525906	cMono,iMono
chr1	2527675	2527875	plasma
chr1	2528583	2529346	adaptive_NK,cyto_nk
chr1	2542502	2543040	cMono,naive_cd4_t,iMono,naive_b,naive_cd8_t,tReg,ncMono,act_cd4_t,cDC,cyto_cd8_t,mem_cd8_t,cyto_nk,mem_b
chr1	2554885	2555137	naive_cd8_t
chr1	2559477	2560847	naive_cd8_t,naive_cd4_t,mem_b,act_cd4_t,mem_cd8_t
chr1	2568956	2569179	adaptive_NK
chr1	2573869	2574920	mem_cd8_t,adaptive_NK,act_cd4_t,cyto_cd8_t,cyto_nk,naive_cd4_t,tReg,naive_cd8_t,mem_b,naive_b,cMono,cDC,ncMono,pDC,iMono,plasma,mkc
chr1	2632060	2632507	naive_cd8_t,naive_cd4_t,cyto_nk
chr1	2688682	2689526	naive_cd4_t,act_cd4_t,naive_cd8_t,cyto_cd8_t,cyto_nk,adaptive_NK,mem_cd8_t,tReg,mem_b,naive_b,cMono
chr1	2703034	2703693	naive_cd4_t,mem_cd8_t,act_cd4_t,cyto_cd8_t,cyto_nk,naive_cd8_t,cMono,naive_b,iMono,mem_b,tReg,pDC,ncMono,cDC,adaptive_NK,mkc
chr1	2705461	2706308	cMono,iMono,cDC,ncMono
chr1	2718046	2718528	act_cd4_t,naive_cd4_t,cyto_nk,cDC,mem_cd8_t,cMono,cyto_cd8_t,iMono,ncMono,adaptive_NK,naive_b,mem_b,naive_cd8_t,tReg
chr1	2728144	2728398	pDC
chr1	2738518	2739028	naive_cd4_t,naive_cd8_t,act_cd4_t,cyto_nk,adaptive_NK,cyto_cd8_t,mem_cd8_t,cMono,cDC,naive_b
chr1	2740726	2741017	cDC,pDC
chr1	2750128	2750339	naive_cd4_t
chr1	2756531	2757479	naive_cd4_t,act_cd4_t,naive_cd8_t,cyto_nk,cyto_cd8_t,mem_cd8_t,adaptive_NK,tReg,naive_b,pDC
chr1	2762335	2762770	cDC,cMono,pDC
chr1	2778238	2778438	mkc
chr1	2810971	2811735	act_cd4_t,naive_cd4_t,naive_cd8_t,mem_cd8_t,cyto_cd8_t,tReg
chr1	2829231	2829738	cMono,cDC,iMono,ncMono
chr1	2838640	2838937	cMono,act_cd4_t,naive_cd4_t,naive_cd8_t,cyto_cd8_t,cDC,tReg,cyto_nk,ncMono,mem_b,plasma
chr1	2843018	2844357	ncMono,cMono,iMono,cDC,naive_b,mem_b
chr1	2845808	2846008	pDC
chr1	2863986	2864198	naive_b
chr1	2866582	2866888	mem_b
chr1	2870330	2870944	naive_b,mem_b,cDC,pDC
chr1	2871207	2871407	ncMono
chr1	2873117	2873505	ncMono,cDC,cMono,naive_b,mem_b,iMono
chr1	2886306	2886701	pDC
chr1	2890191	2890614	cyto_nk,adaptive_NK
chr1	2920029	2920699	pDC
chr1	2929066	2929539	naive_cd8_t,naive_cd4_t,naive_b,cMono,cDC,cyto_nk,act_cd4_t,iMono,cyto_cd8_t,pDC,adaptive_NK,mem_b
chr1	2942438	2943062	naive_cd8_t,naive_cd4_t,act_cd4_t
chr1	2949452	2950255	naive_cd4_t,act_cd4_t,naive_cd8_t,cyto_cd8_t,tReg,mem_cd8_t
chr1	2981969	2982182	naive_cd8_t,mkc
chr1	2985219	2987097	naive_cd4_t,naive_cd8_t,act_cd4_t,adaptive_NK,cMono
chr1	2995015	2995412	naive_cd4_t,naive_cd8_t
chr1	2995493	2995744	cDC,cMono
chr1	2999048	2999248	pDC
chr1	3010455	3010907	pDC,cDC,adaptive_NK
chr1	3012978	3013251	pDC
chr1	3077388	3077858	pDC
chr1	3087101	3088197	cMono,iMono,cDC,ncMono,mkc,pDC
chr1	3091309	3091800	cMono,cDC,iMono,ncMono
chr1	3098534	3098854	ncMono,cMono,cDC
chr1	3108908	3109783	cMono
chr1	3123825	3124092	cDC
chr1	3138612	3139286	pDC,cMono,cDC
chr1	3200586	3200805	cMono
chr1	3222527	3222767	cMono
chr1	3223342	3224101	cMono,cDC,iMono
chr1	3229508	3230148	cMono,cDC,iMono,adaptive_NK,ncMono,cyto_nk
chr1	3233024	3233845	cyto_cd8_t,naive_cd4_t,act_cd4_t,naive_cd8_t,cyto_nk,cMono,adaptive_NK,iMono,cDC,mem_cd8_t,mem_b,naive_b
chr1	3236466	3236846	cMono,cDC,naive_cd4_t,iMono,naive_cd8_t,act_cd4_t,pDC,ncMono,cyto_nk,cyto_cd8_t
chr1	3274096	3274617	cyto_nk,adaptive_NK
chr1	3278189	3278645	adaptive_NK,cyto_nk
chr1	3282150	3282350	pDC
chr1	3288812	3290152	cyto_cd8_t,cyto_nk,adaptive_NK,mem_cd8_t
chr1	3298191	3298631	adaptive_NK
chr1	3300764	3301551	cyto_nk,cyto_cd8_t,adaptive_NK
chr1	3310118	3310434	cyto_nk
chr1	3341142	3341611	cyto_nk,cyto_cd8_t,naive_cd4_t,naive_cd8_t,act_cd4_t,cMono,mem_b,adaptive_NK,naive_b,ncMono,tReg,cDC,iMono,pDC
chr1	3369692	3370216	mkc,cMono,cyto_cd8_t,act_cd4_t,naive_cd8_t,cDC,adaptive_NK,ncMono,naive_b,cyto_nk,naive_cd4_t,iMono,pDC,mem_cd8_t,mem_b,tReg
chr1	3370803	3371773	cMono,naive_b,act_cd4_t,iMono,cyto_cd8_t,mem_cd8_t,naive_cd4_t,ncMono,naive_cd8_t,cyto_nk,mem_b,plasma,cDC,adaptive_NK,tReg
chr1	3398920	3399394	cDC,act_cd4_t,naive_cd8_t,tReg,cMono,mem_b,pDC,plasma
chr1	3400126	3400777	pDC,cMono,naive_cd4_t,mem_cd8_t,act_cd4_t,adaptive_NK,iMono,cDC,cyto_nk,naive_cd8_t,ncMono,naive_b,mem_b,tReg,cyto_cd8_t,mkc
chr1	3407639	3408365	naive_cd4_t,act_cd4_t,naive_cd8_t,cMono,iMono,adaptive_NK,cyto_cd8_t,tReg,naive_b,cyto_nk,ncMono,mem_b,cDC,mem_cd8_t,plasma,pDC,mkc
chr1	3418498	3418764	naive_cd4_t,act_cd4_t
chr1	3420762	3420962	cMono
chr1	3432926	3433126	pDC
chr1	3434799	3435067	naive_cd4_t,act_cd4_t,cyto_cd8_t,naive_cd8_t
chr1	3447040	3448542	cMono,iMono,cDC,naive_b,ncMono,cyto_cd8_t,mkc,act_cd4_t,naive_cd4_t,tReg,mem_b,naive_cd8_t,mem_cd8_t,pDC,plasma,cyto_nk,adaptive_NK
chr1	3454838	3455533	pDC,cMono
chr1	3458669	3458900	cMono
chr1	3481680	3482272	naive_cd4_t,naive_cd8_t,cMono,mem_b,cyto_cd8_t,naive_b,cyto_nk,ncMono,act_cd4_t,cDC,iMono,tReg,adaptive_NK,pDC,mem_cd8_t
chr1	3494698	3494992	naive_b
chr1	3504396	3505280	cMono,cyto_nk,iMono,adaptive_NK
chr1	3513433	3514566	pDC,cMono,naive_cd8_t,cDC,cyto_cd8_t,naive_cd4_t,ncMono,iMono,adaptive_NK,mem_b,cyto_nk,naive_b,mem_cd8_t,act_cd4_t,tReg
chr1	3514810	3515039	act_cd4_t,cyto_nk,cMono
chr1	3515514	3516752	cyto_nk,cyto_cd8_t
chr1	3527092	3528821	cMono,cDC,ncMono,iMono,cyto_nk,naive_cd4_t,naive_b,act_cd4_t,mem_cd8_t,naive_cd8_t,cyto_cd8_t,adaptive_NK,tReg,pDC,mem_b,plasma,mkc
chr1	3531798	3532014	cyto_nk,cMono
chr1	3535416	3536299	act_cd4_t,cMono,naive_cd4_t,cyto_cd8_t,ncMono,mem_cd8_t,cyto_nk,naive_b,tReg,cDC,iMono,naive_cd8_t,mem_b,adaptive_NK,mkc,pDC,plasma
chr1	3540953	3542201	cMono,cyto_nk,adaptive_NK,ncMono,cDC,tReg,cyto_cd8_t,act_cd4_t,naive_cd4_t,naive_cd8_t,iMono,mem_cd8_t,mem_b,naive_b,plasma,mkc,pDC
chr1	3546475	3547204	pDC,ncMono,cMono,cDC
chr1	3547431	3548309	pDC
chr1	3557038	3557238	tReg
chr1	3566262	3566919	act_cd4_t,mem_b,naive_cd8_t,naive_cd4_t,mem_cd8_t,tReg,cyto_cd8_t,cyto_nk,cMono,ncMono,cDC,adaptive_NK,naive_b,iMono,mkc,plasma,pDC
chr1	3568793	3569207	plasma,act_cd4_t,cyto_cd8_t,cMono
chr1	3572462	3572883	mem_b
chr1	3573351	3573659	tReg
chr1	3577298	3577545	cMono
chr1	3582000	3582235	plasma
chr1	3582554	3583445	mem_b,naive_b,plasma,pDC,cMono,cDC,iMono,ncMono
chr1	3583818	3584308	plasma,mem_b,naive_b
chr1	3585248	3585893	cMono,iMono,cDC,ncMono
chr1	3589826	3590567	plasma,mem_b,cyto_cd8_t,mem_cd8_t,act_cd4_t,tReg
chr1	3593296	3594615	plasma,cyto_cd8_t,cMono,naive_b,pDC,mem_b,cDC,iMono,act_cd4_t,mkc,ncMono
chr1	3594826	3595344	cMono,iMono,ncMono,cDC
chr1	3595574	3595930	cMono,cDC,ncMono,iMono
chr1	3597301	3597605	mem_b
chr1	3600621	3600941	cMono,iMono
chr1	3604972	3605305	cMono
chr1	3612040	3612715	cMono,pDC,mem_b,naive_cd4_t,ncMono,naive_b,cyto_cd8_t,iMono,act_cd4_t,cyto_nk,cDC,naive_cd8_t,mem_cd8_t,plasma,tReg
chr1	3620596	3621013	mem_b,naive_b,cDC
chr1	3634566	3634986	pDC,mem_b,cyto_nk,cyto_cd8_t,naive_cd4_t,cMono,naive_cd8_t,act_cd4_t,plasma,iMono
chr1	3635328	3635549	mem_b
chr1	3636387	3636928	cyto_cd8_t,cyto_nk,cMono,ncMono,naive_cd4_t,act_cd4_t
chr1	3637933	3638175	cyto_nk
chr1	3640696	3641442	plasma,act_cd4_t,cMono,cyto_nk,naive_cd4_t,mem_cd8_t,tReg,naive_cd8_t,cyto_cd8_t,mem_b,naive_b,cDC,pDC,ncMono,iMono,adaptive_NK,mkc
chr1	3643840	3644169	cDC,cMono,mem_b
chr1	3660039	3660241	cMono
chr1	3663104	3664222	mem_b,cDC,ncMono,cMono,iMono,cyto_nk,plasma,act_cd4_t,naive_cd8_t,cyto_cd8_t,mem_cd8_t,naive_b,adaptive_NK,naive_cd4_t,mkc,tReg,pDC
chr1	3687601	3687835	pDC
chr1	3688535	3689561	naive_cd8_t,naive_b,act_cd4_t,mem_cd8_t,naive_cd4_t,mem_b,cyto_cd8_t,tReg,cyto_nk,cDC,adaptive_NK,cMono,pDC,plasma,iMono,mkc,ncMono
chr1	3692072	3692371	cMono,ncMono,iMono
chr1	3692517	3692832	act_cd4_t,naive_cd4_t,naive_cd8_t,cyto_cd8_t,tReg,mem_b,mem_cd8_t,plasma
chr1	3702079	3702279	mem_b
chr1	3703840	3704643	act_cd4_t,cyto_cd8_t,cyto_nk,mem_cd8_t,adaptive_NK,tReg,mem_b,naive_cd4_t
chr1	3710205	3710617	cMono,iMono,cDC,ncMono
chr1	3712629	3713467	cyto_nk,cyto_cd8_t,cMono,act_cd4_t,adaptive_NK,ncMono,naive_cd4_t,naive_cd8_t,cDC,tReg,mem_cd8_t,iMono,mem_b,naive_b,pDC,mkc,plasma
chr1	3718039	3718390	mem_b,cMono,mem_cd8_t,act_cd4_t,plasma,ncMono,iMono,naive_b,cyto_cd8_t,adaptive_NK,cyto_nk,naive_cd4_t
chr1	3721348	3721593	mem_b
chr1	3726270	3727242	cyto_nk,cyto_cd8_t,adaptive_NK,mem_cd8_t
chr1	3732186	3732610	cMono
chr1	3756343	3756558	mem_b
chr1	3759392	3760070	cMono,pDC,cDC,mem_b,iMono,ncMono
chr1	3773135	3774396	ncMono,cMono,cDC,cyto_nk,iMono,cyto_cd8_t,mem_cd8_t,act_cd4_t,plasma,mem_b,adaptive_NK,naive_b,naive_cd4_t,naive_cd8_t,mkc,tReg,pDC
chr1	3779993	3780193	plasma
chr1	3796131	3796373	pDC
chr1	3797694	3798040	mkc,pDC,cyto_nk
chr1	3799746	3800688	cyto_nk,cyto_cd8_t,adaptive_NK,mem_cd8_t,act_cd4_t,mkc,naive_cd8_t,naive_cd4_t,tReg
chr1	3806495	3808006	cyto_cd8_t,cyto_nk,act_cd4_t,ncMono,cMono,mem_cd8_t,cDC,iMono,adaptive_NK,mkc,pDC,naive_b,plasma,naive_cd4_t,tReg
chr1	3809347	3810080	naive_b,mem_b
chr1	3816551	3818164	mem_cd8_t,naive_b,cyto_cd8_t,cyto_nk,cDC,act_cd4_t,mem_b,plasma,pDC,naive_cd4_t,adaptive_NK,naive_cd8_t,tReg,iMono,cMono,ncMono,mkc
chr1	3819202	3819417	naive_cd4_t
chr1	3823807	3824158	cMono,cDC,ncMono,iMono,act_cd4_t
chr1	3826530	3826814	mem_b,naive_b
chr1	3827333	3827934	act_cd4_t,naive_cd4_t,cyto_nk,mem_b,cyto_cd8_t,naive_cd8_t,naive_b,tReg,cMono,adaptive_NK,mem_cd8_t,iMono,plasma,pDC,cDC,mkc,ncMono
chr1	3838507	3839301	tReg,act_cd4_t,cyto_cd8_t,naive_cd4_t,mem_b,mem_cd8_t,naive_cd8_t,cyto_nk,plasma
chr1	4050033	4050271	cMono
chr1	4052024	4052592	cMono
chr1	4066994	4068223	naive_b,mem_b,pDC,iMono,cMono,ncMono,cDC,plasma
chr1	4073420	4073750	naive_b,mem_b
chr1	4080000	4080233	pDC
chr1	4087171	4088134	mem_b,naive_b,pDC,plasma
chr1	4104940	4105746	naive_b,mem_b,pDC
chr1	4112736	4112993	cyto_nk
chr1	4233448	4233648	mkc
chr1	4264499	4264699	mkc
chr1	4388523	4388801	mkc
chr1	4439617	4439882	cyto_cd8_t,cyto_nk
chr1	4645343	4645579	naive_cd4_t,naive_cd8_t,pDC,act_cd4_t
chr1	4698085	4699161	ncMono,cMono,cDC,iMono
chr1	4712648	4713140	act_cd4_t,cDC,naive_cd8_t,naive_cd4_t,cMono,ncMono,cyto_cd8_t,cyto_nk,mem_b,tReg,plasma,naive_b,pDC,mem_cd8_t,iMono
chr1	4715867	4716657	pDC,naive_cd4_t,naive_cd8_t
chr1	4768924	4769324	naive_cd4_t,naive_cd8_t
chr1	4770543	4771411	naive_cd4_t
chr1	4773668	4774000	naive_cd4_t,naive_cd8_t
chr1	4784678	4785178	pDC,ncMono,cDC
chr1	4789590	4790133	ncMono
chr1	4795965	4796716	cMono,ncMono,iMono,cDC,pDC,naive_cd8_t
chr1	4819902	4820280	ncMono
chr1	4856412	4857005	plasma,mem_b,naive_b,pDC
chr1	4886165	4886474	mem_b,plasma,pDC,naive_cd8_t
chr1	4890941	4891141	pDC
chr1	4985272	4985472	plasma
chr1	5080637	5080940	pDC
chr1	5170610	5170895	naive_cd8_t
chr1	5302111	5302311	plasma
chr1	5346352	5346648	act_cd4_t,naive_cd4_t,cyto_cd8_t,naive_cd8_t
chr1	5389177	5389676	cyto_cd8_t,naive_cd8_t,tReg,naive_cd4_t,act_cd4_t
chr1	5408812	5409243	cyto_cd8_t,mem_cd8_t,act_cd4_t,naive_cd8_t
chr1	5430386	5430742	act_cd4_t,cyto_cd8_t,naive_cd8_t,tReg
chr1	5445461	5446119	cyto_cd8_t,mem_cd8_t,cyto_nk
chr1	5448681	5449657	act_cd4_t,naive_cd8_t,tReg,naive_cd4_t,cyto_cd8_t,mem_cd8_t,cyto_nk
chr1	5471543	5472037	cyto_cd8_t,mem_cd8_t
chr1	5483132	5483650	mem_cd8_t,cyto_cd8_t,act_cd4_t,naive_cd4_t,naive_cd8_t,cyto_nk,tReg
chr1	5508624	5508848	act_cd4_t
chr1	5526545	5526899	pDC,naive_cd8_t,act_cd4_t
chr1	5541894	5542481	act_cd4_t,naive_cd4_t,cyto_cd8_t,mem_cd8_t,naive_cd8_t,tReg,cyto_nk
chr1	5569799	5570307	naive_cd8_t,act_cd4_t,tReg,naive_cd4_t,cMono,cyto_cd8_t,cyto_nk,cDC,naive_b,mem_b,iMono,mem_cd8_t,ncMono,adaptive_NK,plasma,pDC
chr1	5573915	5575104	pDC,cDC,cMono,ncMono,act_cd4_t,naive_cd8_t,tReg,naive_cd4_t,cyto_nk,cyto_cd8_t,iMono,naive_b,mem_b
chr1	5697309	5697560	act_cd4_t,cyto_cd8_t
chr1	5700920	5701219	cyto_cd8_t,act_cd4_t
chr1	5720421	5720621	pDC
chr1	5726858	5728626	cyto_cd8_t,act_cd4_t,naive_cd8_t,naive_cd4_t,mem_cd8_t,tReg
chr1	5773429	5774101	naive_cd8_t,cyto_cd8_t,naive_cd4_t,naive_b,act_cd4_t,mem_cd8_t
chr1	5777739	5778033	cMono,cDC,mkc,iMono
chr1	5787991	5788257	naive_cd8_t
chr1	5791581	5791819	pDC
chr1	5800887	5801241	mkc
chr1	5805038	5805519	pDC
chr1	5805738	5806209	act_cd4_t,naive_cd4_t,cyto_cd8_t,naive_cd8_t,cMono,tReg,mem_cd8_t,ncMono,cyto_nk,mem_b,mkc,iMono,cDC,plasma
chr1	5817320	5817579	pDC
chr1	5831015	5831452	cDC,ncMono,cMono,iMono,pDC
chr1	5871596	5871879	pDC
chr1	5886846	5887046	pDC
chr1	5976029	5976408	mem_cd8_t,act_cd4_t,adaptive_NK,cyto_nk,mem_b,cyto_cd8_t,naive_cd4_t,tReg,naive_cd8_t
chr1	5996998	5997535	mem_cd8_t,adaptive_NK,act_cd4_t
chr1	6005193	6005569	pDC
chr1	6011088	6011439	mem_b,naive_b,cyto_cd8_t,act_cd4_t
chr1	6015037	6016142	mem_b,naive_b,tReg,act_cd4_t,cyto_cd8_t
chr1	6026864	6027636	pDC
chr1	6035233	6036133	cyto_cd8_t,act_cd4_t,cMono,tReg,naive_cd4_t,naive_cd8_t,mem_b,naive_b,ncMono,cyto_nk,mem_cd8_t,pDC,iMono,cDC,adaptive_NK,mkc
chr1	6037897	6038647	cyto_cd8_t,cyto_nk,act_cd4_t
chr1	6040473	6041025	cMono,ncMono,iMono,cDC
chr1	6042371	6042824	naive_b,cDC,cMono,ncMono,iMono
chr1	6051616	6052987	cyto_nk,act_cd4_t,mem_cd8_t,cyto_cd8_t,cMono,iMono,mem_b,naive_b,tReg,naive_cd4_t,naive_cd8_t,ncMono,cDC,adaptive_NK,pDC,plasma,mkc
chr1	6054802	6055114	cyto_cd8_t,act_cd4_t,tReg,mem_cd8_t,ncMono,naive_cd4_t,naive_cd8_t,cyto_nk,cMono,pDC,cDC
chr1	6062304	6063354	naive_cd8_t,act_cd4_t,cyto_cd8_t,cyto_nk,pDC,adaptive_NK,mem_cd8_t
chr1	6065350	6065989	naive_cd4_t,naive_cd8_t,cyto_cd8_t,mem_cd8_t,cyto_nk,pDC,act_cd4_t
chr1	6067111	6067778	cDC,cMono,naive_cd4_t,ncMono,act_cd4_t,mkc,naive_cd8_t,cyto_cd8_t,cyto_nk
chr1	6069354	6069704	ncMono
chr1	6071214	6071622	pDC
chr1	6071931	6073649	cyto_cd8_t,cyto_nk,mem_cd8_t,adaptive_NK,act_cd4_t,naive_cd8_t,naive_cd4_t,mem_b,naive_b
chr1	6074575	6075723	cMono,ncMono,iMono,cDC
chr1	6084558	6084825	pDC
chr1	6085371	6085593	pDC
chr1	6086038	6087633	naive_b,mem_b,cyto_cd8_t,ncMono,cDC,act_cd4_t,cMono,cyto_nk,iMono,naive_cd4_t,naive_cd8_t,mem_cd8_t,pDC,tReg,adaptive_NK,plasma,mkc
chr1	6087786	6088909	cMono,ncMono,iMono,cDC,mkc,naive_cd8_t,mem_cd8_t,act_cd4_t,cyto_cd8_t,pDC,naive_cd4_t,cyto_nk,tReg,naive_b,adaptive_NK,mem_b
chr1	6094229	6094868	cMono,iMono,act_cd4_t,ncMono,naive_cd4_t,cyto_nk,cyto_cd8_t,naive_cd8_t,cDC,mkc,tReg,adaptive_NK,mem_b,mem_cd8_t,naive_b,plasma
chr1	6097370	6097907	mem_b,naive_cd8_t,tReg,act_cd4_t,cyto_nk,cMono,cyto_cd8_t,naive_b,mem_cd8_t,naive_cd4_t
chr1	6101004	6101854	cMono,act_cd4_t,ncMono,cyto_cd8_t,cyto_nk,naive_cd4_t,cDC,naive_cd8_t
chr1	6112504	6112844	adaptive_NK,cyto_nk,act_cd4_t,cyto_cd8_t,naive_cd4_t,naive_cd8_t
chr1	6113029	6113248	act_cd4_t
chr1	6115971	6117028	cMono,ncMono,iMono,cDC
chr1	6118681	6119088	cMono,pDC
chr1	6123637	6123986	cMono,cDC,ncMono
chr1	6128750	6128959	cMono
chr1	6135870	6136207	cMono,ncMono
chr1	6142427	6142845	ncMono
chr1	6159467	6161724	cMono,ncMono,naive_cd8_t,cyto_nk,cyto_cd8_t,act_cd4_t,naive_cd4_t,naive_b,cDC,mem_b
chr1	6168903	6169581	cMono,act_cd4_t,iMono,cyto_cd8_t,cDC,ncMono,naive_cd4_t,tReg,cyto_nk,adaptive_NK,naive_cd8_t,pDC,mem_b
chr1	6183176	6183464	cMono,cDC,iMono,ncMono,mkc
chr1	6187638	6188300	cMono,ncMono,iMono,cDC,cyto_nk,act_cd4_t,mem_cd8_t,naive_cd4_t,naive_cd8_t,mem_b,cyto_cd8_t,adaptive_NK,pDC,tReg,naive_b,plasma,mkc
chr1	6201717	6201965	cMono,pDC,naive_b,naive_cd4_t
chr1	6207409	6207692	cyto_nk
chr1	6208415	6209147	ncMono,cyto_cd8_t,cMono,cyto_nk,act_cd4_t,mem_cd8_t,iMono,cDC,naive_cd8_t,naive_cd4_t,adaptive_NK,tReg,mkc,mem_b,naive_b,pDC,plasma
chr1	6213823	6214023	plasma
chr1	6230874	6231886	cMono,mkc
chr1	6239357	6241389	act_cd4_t,cyto_cd8_t,cyto_nk,naive_cd8_t,mem_b,mem_cd8_t,naive_cd4_t,adaptive_NK,naive_b,tReg,pDC
chr1	6245857	6246171	act_cd4_t,naive_cd4_t,naive_cd8_t,cyto_cd8_t,cMono,ncMono,tReg
chr1	6259121	6260010	cyto_cd8_t,cyto_nk,act_cd4_t,mem_cd8_t,cMono,adaptive_NK,cDC,iMono,plasma,naive_b,ncMono,mem_b,naive_cd4_t,naive_cd8_t,tReg,pDC,mkc
chr1	6265129	6265660	naive_cd4_t,cyto_cd8_t,cyto_nk,naive_cd8_t,act_cd4_t,cMono,naive_b,pDC,cDC,ncMono,adaptive_NK,iMono,tReg,mem_cd8_t,mkc
chr1	6265878	6266720	cyto_cd8_t,act_cd4_t,cyto_nk,ncMono,mem_cd8_t,naive_b,adaptive_NK,naive_cd4_t,naive_cd8_t,mem_b,tReg,plasma,cDC,cMono,iMono
chr1	6268747	6270022	cMono,ncMono,iMono,naive_b,mem_b,cDC,act_cd4_t,naive_cd4_t,cyto_nk,tReg,adaptive_NK,mem_cd8_t,cyto_cd8_t,mkc,naive_cd8_t
chr1	6272699	6273005	ncMono,mem_b,cDC
chr1	6295446	6296431	act_cd4_t,naive_cd4_t,naive_cd8_t,mem_b,mem_cd8_t,cyto_cd8_t,tReg,cMono,cyto_nk,pDC,naive_b,cDC,adaptive_NK,ncMono,iMono,plasma,mkc
chr1	6305084	6305654	cMono,naive_cd8_t,ncMono,tReg,act_cd4_t,iMono,cyto_nk,cyto_cd8_t,naive_cd4_t,mem_cd8_t,cDC,naive_b,mem_b,adaptive_NK,mkc,plasma,pDC
chr1	6306067	6306289	naive_cd8_t,cyto_cd8_t
chr1	6306654	6307150	cyto_cd8_t,act_cd4_t,naive_b,tReg,naive_cd4_t,mem_b,cyto_nk,cMono,ncMono,cDC,mem_cd8_t,iMono,adaptive_NK,naive_cd8_t,pDC,mkc,plasma
chr1	6319834	6321558	cDC,cMono,pDC,cyto_cd8_t,act_cd4_t,plasma,naive_b,naive_cd4_t,naive_cd8_t,mem_b,iMono,ncMono,cyto_nk,adaptive_NK,mem_cd8_t,tReg,mkc
chr1	6325252	6325473	pDC
chr1	6327185	6327385	plasma
chr1	6340487	6340716	plasma
chr1	6340894	6341523	ncMono
chr1	6348510	6349129	cyto_nk,adaptive_NK,ncMono
chr1	6350965	6351165	cDC
chr1	6351256	6351613	pDC
chr1	6354004	6355434	pDC,cyto_nk,cyto_cd8_t,adaptive_NK,mem_cd8_t
chr1	6367688	6368204	pDC,cDC,ncMono
chr1	6368362	6368824	pDC
chr1	6373484	6373890	adaptive_NK,mkc
chr1	6377063	6377377	pDC,adaptive_NK
chr1	6402273	6402553	cDC,cMono
chr1	6403440	6403857	ncMono,cyto_nk,cMono,cyto_cd8_t,act_cd4_t,iMono,adaptive_NK,mem_cd8_t,tReg,naive_cd4_t,naive_b,cDC,naive_cd8_t,pDC,mem_b,mkc,plasma
chr1	6408028	6409612	naive_cd4_t,cMono,act_cd4_t,mem_b,naive_b,cDC,iMono,naive_cd8_t,cyto_cd8_t,mkc,cyto_nk,ncMono,tReg,mem_cd8_t,pDC,adaptive_NK
chr1	6418192	6420324	act_cd4_t,mem_cd8_t,pDC,naive_cd4_t,adaptive_NK,naive_cd8_t,cDC,cyto_cd8_t,cyto_nk,tReg,cMono,iMono,naive_b,ncMono,plasma,mem_b
chr1	6420722	6421091	pDC
chr1	6423142	6423607	cMono,ncMono,mem_b,cDC,naive_b,iMono,cyto_nk
chr1	6424961	6425656	act_cd4_t,naive_cd4_t,cyto_cd8_t,naive_cd8_t,cyto_nk,tReg,adaptive_NK,mem_cd8_t
chr1	6428797	6429057	pDC
chr1	6430071	6430392	ncMono,cDC,cMono
chr1	6438223	6438439	naive_cd4_t
chr1	6443629	6443829	plasma
chr1	6445098	6445298	pDC
chr1	6445879	6446114	cMono
chr1	6453085	6454291	cyto_cd8_t,act_cd4_t,cyto_nk,cMono,mem_cd8_t,adaptive_NK,tReg,iMono,naive_cd4_t,naive_cd8_t,cDC,ncMono,naive_b,mem_b,plasma,pDC,mkc
chr1	6461677	6462166	cMono,ncMono,cDC,iMono
chr1	6464732	6465076	act_cd4_t,naive_cd4_t,naive_b,cyto_cd8_t,cyto_nk,mkc,naive_cd8_t,mem_b,tReg,adaptive_NK,cMono,mem_cd8_t,pDC,ncMono,iMono,cDC,plasma
chr1	6469156	6469411	pDC
chr1	6474246	6474891	act_cd4_t,naive_cd4_t,cyto_nk,cyto_cd8_t,cMono,naive_cd8_t,mem_b,mem_cd8_t,tReg,iMono,pDC,cDC,naive_b,plasma
chr1	6475261	6475605	cMono,ncMono,iMono
chr1	6479663	6480407	naive_cd8_t,act_cd4_t,naive_b,cyto_cd8_t,mem_cd8_t,naive_cd4_t
chr1	6480724	6481047	cDC,cyto_nk
chr1	6483501	6484355	plasma,act_cd4_t,naive_cd8_t,naive_cd4_t,mem_b,mem_cd8_t,cyto_cd8_t,cyto_nk,naive_b,tReg,adaptive_NK,cMono,cDC
chr1	6484676	6485350	cyto_nk,mem_b,cyto_cd8_t,act_cd4_t,mem_cd8_t,naive_b,cMono,naive_cd8_t,naive_cd4_t,adaptive_NK,cDC,tReg,iMono,pDC
chr1	6492705	6492905	cMono
chr1	6498099	6498586	tReg,cMono,naive_cd8_t,naive_b,act_cd4_t,cyto_cd8_t,naive_cd4_t,iMono,cyto_nk,mem_b,mem_cd8_t,mkc,ncMono,cDC,plasma,adaptive_NK,pDC
chr1	6500154	6501031	act_cd4_t,mem_cd8_t,naive_cd4_t,naive_cd8_t,cyto_cd8_t,cyto_nk,cMono,tReg,mem_b,cDC,adaptive_NK,naive_b,iMono,mkc,ncMono,pDC,plasma
chr1	6505224	6505487	tReg,naive_cd4_t,act_cd4_t,cMono,adaptive_NK,cyto_cd8_t,cyto_nk,naive_cd8_t
chr1	6507412	6508522	act_cd4_t,naive_b,mem_b,mem_cd8_t,cyto_cd8_t,naive_cd8_t,naive_cd4_t,pDC,cyto_nk,tReg,adaptive_NK
chr1	6508751	6509584	cyto_nk,act_cd4_t,naive_cd4_t,naive_cd8_t,mem_cd8_t,cyto_cd8_t,tReg,adaptive_NK,cMono
chr1	6514458	6515497	act_cd4_t,naive_cd4_t,tReg,naive_cd8_t,mem_cd8_t,cyto_cd8_t,cyto_nk
chr1	6519743	6521039	adaptive_NK,mem_cd8_t,act_cd4_t,cyto_cd8_t,tReg,cyto_nk,naive_b,naive_cd4_t,naive_cd8_t,mem_b,cMono,cDC,ncMono,iMono,plasma
chr1	6525492	6526608	naive_cd8_t,naive_cd4_t,act_cd4_t,cyto_cd8_t,tReg,mem_cd8_t,pDC,cyto_nk,ncMono,adaptive_NK,cDC,mem_b,naive_b,cMono
chr1	6531542	6531753	mem_cd8_t
chr1	6535419	6536092	naive_cd8_t,cyto_cd8_t,naive_cd4_t,plasma,naive_b,act_cd4_t,cyto_nk,cMono,tReg,mem_cd8_t,mem_b,ncMono,cDC,pDC,adaptive_NK,iMono,mkc
chr1	6546525	6546935	naive_cd8_t,act_cd4_t,naive_b,cyto_nk,naive_cd4_t,cMono,mem_cd8_t,cyto_cd8_t,mem_b,tReg,iMono,ncMono,adaptive_NK,cDC,plasma,pDC
chr1	6549955	6551197	naive_cd4_t,cyto_nk,cMono,mem_cd8_t,naive_b,cyto_cd8_t,act_cd4_t,naive_cd8_t,tReg,cDC,mem_b,ncMono,adaptive_NK,iMono,pDC,mkc,plasma
chr1	6553298	6553667	naive_cd8_t,naive_cd4_t,act_cd4_t
chr1	6555296	6555572	naive_cd4_t
chr1	6557150	6557988	cyto_cd8_t,cyto_nk,act_cd4_t,mem_cd8_t,naive_cd4_t,pDC,naive_cd8_t,tReg,naive_b,adaptive_NK,cDC,mem_b,plasma,cMono
chr1	6566785	6567505	pDC,cDC,cMono
chr1	6569917	6570299	pDC
chr1	6583729	6583966	naive_cd8_t,cMono,naive_cd4_t
chr1	6604995	6606134	act_cd4_t,naive_cd8_t,naive_cd4_t,tReg,cyto_cd8_t,mem_cd8_t,mem_b
chr1	6606513	6606737	ncMono
chr1	6614098	6615009	naive_cd8_t,act_cd4_t,naive_cd4_t,cyto_cd8_t,cyto_nk,plasma,cMono,iMono,tReg,cDC,ncMono,mem_cd8_t,naive_b,mem_b,pDC,adaptive_NK,mkc
chr1	6621973	6622205	pDC
chr1	6630203	6630494	pDC
chr1	6639725	6640716	cyto_nk,adaptive_NK,cDC,act_cd4_t,mem_cd8_t,cyto_cd8_t,naive_cd8_t,iMono,cMono,naive_b,mem_b,ncMono,naive_cd4_t,tReg,mkc,plasma,pDC
chr1	6641938	6642553	cMono,cDC,iMono,ncMono,mkc
chr1	6647433	6647672	naive_cd4_t
chr1	6649214	6649534	cMono,ncMono
chr1	6651123	6651960	naive_cd4_t,cyto_nk,cMono,pDC,cDC,ncMono,adaptive_NK,iMono,naive_cd8_t,cyto_cd8_t,act_cd4_t,mkc,naive_b,mem_b
chr1	6652506	6652899	adaptive_NK,cyto_nk,cyto_cd8_t,naive_cd4_t
chr1	6659440	6660087	naive_cd8_t,cMono,naive_cd4_t,cDC,act_cd4_t,naive_b,ncMono
chr1	6661024	6661704	cyto_cd8_t,naive_cd8_t,cyto_nk,act_cd4_t,iMono,cMono,tReg,naive_cd4_t,cDC,mem_cd8_t,ncMono,adaptive_NK,mem_b,mkc,plasma,naive_b
chr1	6662526	6664078	cyto_nk,adaptive_NK,iMono,naive_cd4_t,cyto_cd8_t,tReg,act_cd4_t,ncMono,mem_b,naive_cd8_t,mem_cd8_t,naive_b,cMono,cDC,mkc,pDC,plasma
chr1	6672744	6673946	adaptive_NK,cMono,plasma,cyto_cd8_t,mem_cd8_t,act_cd4_t,cyto_nk,cDC,iMono,naive_cd4_t,mem_b,naive_b,naive_cd8_t,ncMono,tReg,pDC,mkc
chr1	6684655	6685919	cMono,iMono,plasma,ncMono,adaptive_NK,cDC,mem_b,cyto_nk,act_cd4_t,tReg,cyto_cd8_t,mem_cd8_t,mkc,naive_cd8_t,naive_b,naive_cd4_t,pDC
chr1	6687210	6687427	mem_b
chr1	6694692	6695041	cMono,naive_cd4_t,act_cd4_t,naive_b,naive_cd8_t,cyto_nk,ncMono,mem_cd8_t,mem_b,tReg,adaptive_NK,cyto_cd8_t,cDC,pDC
chr1	6706402	6707077	act_cd4_t,pDC,cyto_cd8_t,naive_cd4_t,cyto_nk,cMono,naive_cd8_t,cDC,ncMono,mem_cd8_t,tReg,adaptive_NK,mem_b,naive_b,iMono,plasma
chr1	6729618	6730192	cyto_nk
chr1	6733939	6734229	plasma
chr1	6748890	6749090	plasma
chr1	6761535	6762339	cMono,cyto_nk,act_cd4_t,cyto_cd8_t,ncMono,iMono,cDC,naive_cd4_t,tReg,naive_cd8_t,naive_b,pDC,mem_cd8_t,adaptive_NK,mem_b,mkc,plasma
chr1	6779922	6780577	cyto_cd8_t,cMono,iMono,act_cd4_t,mem_b,cyto_nk,cDC,naive_b,ncMono,naive_cd8_t,pDC,naive_cd4_t,tReg,plasma,adaptive_NK,mem_cd8_t
chr1	6787517	6788040	cMono,ncMono,act_cd4_t,cyto_nk,cDC,naive_b,naive_cd4_t,cyto_cd8_t,tReg,mem_b,mem_cd8_t,naive_cd8_t,plasma,iMono,pDC,adaptive_NK
chr1	6794642	6795772	cDC,iMono,cMono,act_cd4_t
chr1	6801883	6802572	cyto_nk,naive_cd4_t,mem_cd8_t,cyto_cd8_t,naive_cd8_t,adaptive_NK
chr1	6803090	6804418	naive_cd4_t,act_cd4_t,naive_cd8_t,cyto_cd8_t,cyto_nk,adaptive_NK,mem_cd8_t,cMono,ncMono,iMono,mem_b,pDC,naive_b,cDC,mkc
chr1	6805239	6805545	iMono,cMono,ncMono
chr1	6807812	6808025	ncMono
chr1	6811789	6812098	cMono,iMono,cDC
chr1	6813361	6814099	cMono,iMono
chr1	6816596	6816879	mem_b,cMono
chr1	6831169	6831725	mem_b,naive_b
chr1	6836989	6837509	cDC,cMono,naive_b,pDC,mem_b,iMono
chr1	6837883	6838234	mem_b,naive_b,plasma
chr1	6844455	6846015	iMono,cMono,cDC,adaptive_NK,ncMono,cyto_nk,mem_cd8_t,cyto_cd8_t,plasma,naive_b,mem_b,act_cd4_t,mkc,tReg,naive_cd8_t,naive_cd4_t,pDC
chr1	6854259	6854547	naive_cd8_t,naive_cd4_t,cyto_cd8_t,tReg,act_cd4_t
chr1	6860759	6861341	cMono,ncMono,cDC
chr1	6862049	6862329	pDC
chr1	6865183	6865520	cDC,cMono,mem_b,ncMono,naive_b
chr1	6866171	6866399	cDC
chr1	6875821	6876112	ncMono,cDC,cMono
chr1	6879397	6879597	mem_b
chr1	6882570	6882794	plasma
chr1	6889683	6889883	plasma
chr1	6894466	6894936	mkc
chr1	6921508	6922170	mem_b
chr1	6941221	6941569	adaptive_NK
chr1	6949983	6950296	cMono,tReg,ncMono,naive_cd8_t,act_cd4_t,naive_b,cyto_nk,naive_cd4_t,mem_b,pDC,cyto_cd8_t,cDC,iMono,mem_cd8_t,adaptive_NK
chr1	6951981	6952187	pDC
chr1	6961585	6961963	pDC
chr1	6966927	6967147	pDC
chr1	6978688	6979318	adaptive_NK
chr1	6980316	6980742	pDC
chr1	6988313	6988519	naive_cd4_t,naive_cd8_t
chr1	7014039	7014744	pDC
chr1	7022143	7023805	cMono,naive_cd8_t,act_cd4_t,naive_cd4_t,pDC,cDC,tReg,mem_b,ncMono,cyto_nk,adaptive_NK,mem_cd8_t,iMono,mkc,cyto_cd8_t
chr1	7029161	7029493	naive_cd8_t,pDC,naive_cd4_t
chr1	7056406	7056804	pDC,naive_cd8_t,naive_cd4_t
chr1	7102583	7103114	pDC
chr1	7130500	7130785	adaptive_NK,plasma,act_cd4_t,tReg,pDC,naive_cd4_t,naive_cd8_t,cMono,cDC
chr1	7135435	7135749	pDC,cMono,ncMono,iMono,cDC
chr1	7143862	7144107	pDC
chr1	7152721	7153371	pDC
chr1	7168295	7168702	cDC,pDC,cMono
chr1	7173828	7174213	cDC,mkc
chr1	7177607	7177876	cDC
chr1	7180952	7181209	pDC,cDC
chr1	7231784	7232263	pDC
chr1	7236305	7236505	pDC
chr1	7256157	7256505	pDC,cDC
chr1	7267994	7268306	pDC,cDC,cMono,iMono,ncMono,adaptive_NK
chr1	7278358	7278605	pDC,cyto_nk,naive_cd4_t
chr1	7322650	7323053	pDC
chr1	7351825	7352025	pDC
chr1	7491363	7491563	pDC
chr1	7595715	7596254	adaptive_NK
chr1	7609283	7610249	cMono,cDC,iMono,cyto_nk,cyto_cd8_t,act_cd4_t,mem_cd8_t,pDC
chr1	7615972	7616172	cDC
chr1	7621544	7621744	plasma
chr1	7629949	7630173	pDC
chr1	7692212	7692495	pDC
chr1	7694826	7695026	pDC
chr1	7701085	7701323	pDC
chr1	7707153	7707686	cMono,act_cd4_t,cyto_nk,adaptive_NK,ncMono,naive_cd8_t,tReg,naive_cd4_t,cyto_cd8_t,iMono,naive_b,mem_cd8_t,pDC,mem_b
chr1	7709047	7709448	cMono,pDC,ncMono
chr1	7719549	7720021	cyto_nk,adaptive_NK
chr1	7727467	7728141	ncMono,cMono,naive_cd4_t,iMono,act_cd4_t,cyto_cd8_t,naive_b,cyto_nk,adaptive_NK,naive_cd8_t,tReg,mem_cd8_t,mem_b,cDC,mkc,pDC,plasma
chr1	7729516	7730009	cyto_cd8_t,act_cd4_t,cMono,naive_cd4_t,cyto_nk,mem_b,naive_cd8_t,tReg,pDC,mem_cd8_t,iMono,ncMono,naive_b,cDC,adaptive_NK
chr1	7740152	7741235	naive_cd4_t,cyto_cd8_t,cyto_nk,act_cd4_t,cMono,cDC,ncMono,iMono,mem_cd8_t,naive_cd8_t,adaptive_NK,tReg,naive_b,mem_b,pDC
chr1	7758815	7759031	cMono
chr1	7764056	7765699	mem_cd8_t,act_cd4_t,naive_b,cyto_nk,naive_cd4_t,naive_cd8_t,cMono,cyto_cd8_t,cDC,mem_b,ncMono,tReg,iMono,adaptive_NK,mkc,pDC,plasma
chr1	7771634	7771947	cMono
chr1	7786720	7786985	pDC,cMono
chr1	7788742	7789422	cMono,iMono,ncMono,cDC
chr1	7807750	7808003	act_cd4_t
chr1	7812584	7814119	cyto_nk,act_cd4_t,mem_cd8_t,naive_cd4_t,cyto_cd8_t,cMono,ncMono,mem_b,naive_cd8_t,naive_b,iMono,pDC,tReg,adaptive_NK,cDC
chr1	7815612	7815812	naive_cd4_t
chr1	7830634	7831908	ncMono,cMono,cDC,iMono,act_cd4_t,mem_b,naive_b,pDC,naive_cd4_t,cyto_nk,cyto_cd8_t,tReg,naive_cd8_t,mem_cd8_t,adaptive_NK,mkc,plasma
chr1	7843519	7844601	plasma,cyto_nk,iMono,mem_cd8_t,cyto_cd8_t,ncMono,naive_b,act_cd4_t,cMono,cDC,naive_cd8_t,mem_b,naive_cd4_t,tReg,adaptive_NK,mkc,pDC
chr1	7862845	7863045	plasma
chr1	7868181	7868660	cyto_nk,cyto_cd8_t,act_cd4_t,mem_cd8_t,naive_b,ncMono,naive_cd4_t,cMono,mkc,naive_cd8_t,tReg,adaptive_NK,cDC
chr1	7870405	7870890	cMono,iMono,ncMono,cDC
chr1	7871543	7871983	cMono,iMono,ncMono
chr1	7876341	7876550	mkc
chr1	7887135	7887850	cyto_cd8_t,tReg,cMono,cyto_nk,naive_cd4_t,mem_cd8_t,ncMono,iMono,act_cd4_t,naive_b,naive_cd8_t,mkc,mem_b
chr1	7891479	7891851	mkc,naive_b,ncMono,cMono,iMono,cDC
chr1	7898747	7898963	mkc
chr1	7899682	7899953	mkc
chr1	7902572	7903176	cyto_nk,adaptive_NK,cyto_cd8_t,pDC,mkc
chr1	7916429	7916794	cMono,ncMono,cDC,iMono,cyto_nk,pDC
chr1	7932689	7932946	mkc
chr1	7945649	7945930	mkc,cMono,cyto_nk,mem_cd8_t
chr1	7946410	7946945	cMono,cDC,iMono
chr1	7951941	7952338	cyto_nk
chr1	7958976	7960210	cyto_nk,cyto_cd8_t,adaptive_NK,cMono,mkc
chr1	7962645	7963178	cMono,ncMono,naive_cd4_t,naive_cd8_t,act_cd4_t,mem_cd8_t,mem_b,tReg,cDC,cyto_cd8_t,cyto_nk,iMono,adaptive_NK,naive_b,mkc,pDC
chr1	7969874	7970074	cyto_nk
chr1	7972298	7972759	tReg,cyto_cd8_t,act_cd4_t,cyto_nk
chr1	7973187	7973639	cMono,cyto_nk,tReg,act_cd4_t,cyto_cd8_t,mem_cd8_t,naive_cd8_t
chr1	7975879	7976555	cyto_cd8_t,cyto_nk,mem_cd8_t,naive_cd8_t,adaptive_NK,act_cd4_t,tReg
chr1	7978125	7978593	adaptive_NK,cyto_nk
chr1	7980579	7981046	cMono,iMono,cDC,ncMono
chr1	7985819	7986037	mkc
chr1	7987100	7987487	adaptive_NK,cyto_cd8_t,cyto_nk
chr1	7989704	7990181	act_cd4_t,cyto_cd8_t,cyto_nk,tReg,naive_cd4_t,mem_cd8_t
chr1	7990637	7991818	cyto_nk,cyto_cd8_t,act_cd4_t,mem_cd8_t,adaptive_NK,tReg,naive_cd4_t,naive_cd8_t,plasma,mkc,cDC,cMono,ncMono,pDC
chr1	7996918	7997270	cyto_cd8_t
chr1	8000731	8003168	cyto_nk,cyto_cd8_t,act_cd4_t,tReg,adaptive_NK,iMono,cMono,mem_cd8_t,mem_b,ncMono,naive_cd8_t,cDC,naive_cd4_t,naive_b,pDC,plasma,mkc
chr1	8008959	8009661	tReg,naive_cd4_t,act_cd4_t,cyto_cd8_t,mem_cd8_t,naive_cd8_t,cyto_nk,adaptive_NK
chr1	8013822	8015012	naive_cd8_t,pDC,mem_b,mem_cd8_t,act_cd4_t,cyto_cd8_t,naive_cd4_t,cyto_nk,cMono,naive_b,cDC,tReg,ncMono,adaptive_NK,mkc,iMono,plasma
chr1	8021125	8022327	tReg,cyto_cd8_t,act_cd4_t,cyto_nk,naive_cd4_t,mem_cd8_t,naive_cd8_t,mem_b,adaptive_NK,naive_b,iMono,pDC,cMono,cDC,ncMono,plasma,mkc
chr1	8030223	8031201	pDC
chr1	8035319	8035677	cMono,act_cd4_t,ncMono,mem_b,cDC,cyto_nk,tReg,naive_cd4_t,iMono,mem_cd8_t,cyto_cd8_t,naive_cd8_t,adaptive_NK,plasma,naive_b,mkc
chr1	8042219	8042849	mkc,adaptive_NK,cMono,naive_cd8_t,act_cd4_t,naive_cd4_t,cyto_cd8_t,ncMono,pDC,mem_cd8_t,tReg,naive_b,cyto_nk,cDC,mem_b,iMono,plasma
chr1	8049849	8050968	cyto_nk,cyto_cd8_t,mem_cd8_t,adaptive_NK
chr1	8053657	8054580	cMono,mem_b,ncMono,iMono,plasma,cDC,mkc
chr1	8064801	8065580	cMono,iMono,ncMono
chr1	8075029	8075578	cMono,cDC,act_cd4_t,iMono,naive_cd4_t,tReg,cyto_nk,cyto_cd8_t,naive_cd8_t,ncMono,mem_b,mem_cd8_t,naive_b,pDC,adaptive_NK
chr1	8080103	8080491	cMono,ncMono,naive_b,iMono,cDC
chr1	8085836	8086852	iMono,act_cd4_t,naive_cd4_t,cyto_cd8_t,cMono,mem_b,cyto_nk,naive_b,naive_cd8_t,adaptive_NK,mem_cd8_t,ncMono,cDC,pDC,tReg,mkc,plasma
chr1	8091343	8091555	cyto_cd8_t,act_cd4_t
chr1	8107214	8108239	cMono,iMono,ncMono
chr1	8116047	8116368	cMono
chr1	8138288	8138488	tReg
chr1	8143770	8144342	cMono,ncMono,cDC
chr1	8146153	8146615	cMono,ncMono,cDC
chr1	8154586	8154898	cMono,ncMono
chr1	8156692	8157138	cMono,ncMono,iMono,act_cd4_t,cDC
chr1	8157345	8157922	cyto_cd8_t,tReg,iMono,act_cd4_t,ncMono,cMono,cDC,mem_cd8_t,naive_cd4_t
chr1	8164562	8165129	ncMono,cMono,cDC,naive_b,iMono,mem_b,pDC
chr1	8166832	8167431	cMono,ncMono,iMono
chr1	8172997	8174243	cyto_nk,cyto_cd8_t,tReg
chr1	8176634	8177207	cMono,cDC,ncMono
chr1	8180826	8182103	cMono,ncMono,naive_cd4_t,pDC,cDC,naive_cd8_t,iMono,cyto_nk
chr1	8186941	8187890	ncMono,cMono,iMono,cDC,naive_b,pDC
chr1	8198027	8198292	cMono
chr1	8201568	8202288	ncMono,cMono,iMono
chr1	8203126	8203672	act_cd4_t,cyto_nk,cyto_cd8_t
chr1	8205510	8206307	cyto_nk,cyto_cd8_t,act_cd4_t,mem_cd8_t
chr1	8209849	8210144	naive_cd4_t,act_cd4_t,naive_cd8_t
chr1	8212571	8213750	tReg,mem_cd8_t,act_cd4_t,naive_cd4_t,cyto_nk,cyto_cd8_t,naive_cd8_t,adaptive_NK,ncMono,iMono,cDC
chr1	8219128	8219334	cyto_nk
chr1	8225799	8226064	cMono,ncMono
chr1	8227263	8227685	tReg,mem_cd8_t,cyto_cd8_t,act_cd4_t,cMono,cDC,ncMono,iMono
chr1	8228096	8228324	cMono
chr1	8229458	8230487	cyto_nk,cyto_cd8_t,act_cd4_t,mem_cd8_t,naive_cd4_t,tReg,mem_b,cMono,ncMono,naive_cd8_t,naive_b,adaptive_NK,pDC
chr1	8242170	8243238	act_cd4_t,cyto_cd8_t,cyto_nk,naive_cd4_t,cMono,tReg,mem_cd8_t,ncMono,cDC,naive_cd8_t,pDC,iMono
chr1	8244954	8245234	ncMono
chr1	8254237	8254965	tReg,cMono,ncMono,iMono
chr1	8258649	8259158	cMono,ncMono
chr1	8264254	8264914	cMono,ncMono,iMono,cDC
chr1	8265813	8266072	cMono
chr1	8271329	8272537	ncMono,cMono,iMono,cyto_nk,cDC
chr1	8273186	8273441	cMono
chr1	8273772	8273978	cMono
chr1	8277116	8278457	naive_cd4_t,cyto_cd8_t,cyto_nk,act_cd4_t,tReg,adaptive_NK,ncMono,cMono,iMono,cDC,naive_cd8_t,mem_cd8_t
chr1	8278719	8279239	cMono,iMono,ncMono,cDC,cyto_nk
chr1	8284695	8285516	cMono,iMono,ncMono,cDC,pDC
chr1	8286831	8287140	cMono
chr1	8298157	8298736	cMono,ncMono
chr1	8299058	8299321	cMono,cyto_nk
chr1	8327826	8328453	ncMono,cDC,cMono
chr1	8341949	8342527	cMono,iMono,ncMono,cDC
chr1	8343086	8343834	plasma,pDC,cMono,ncMono,iMono,cDC,mem_b
chr1	8367692	8367977	ncMono,cDC,cMono
chr1	8374426	8374696	act_cd4_t,cMono,naive_cd4_t,naive_cd8_t,cyto_cd8_t,cyto_nk,tReg,ncMono,mem_cd8_t
chr1	8377948	8378870	cyto_cd8_t,act_cd4_t,naive_cd4_t,naive_cd8_t,cMono,cyto_nk,ncMono,tReg,mem_cd8_t,naive_b,iMono,mem_b,adaptive_NK,cDC,mkc,pDC,plasma
chr1	8408892	8409529	naive_cd8_t,mkc,cyto_nk,act_cd4_t,naive_cd4_t,cMono,cyto_cd8_t,mem_cd8_t,tReg,naive_b,mem_b,ncMono,iMono,cDC,pDC,adaptive_NK,plasma
chr1	8411807	8412095	cMono,ncMono,naive_cd4_t,act_cd4_t,iMono,naive_cd8_t,cyto_cd8_t,plasma,pDC,mem_b,naive_b
chr1	8429628	8429828	plasma
chr1	8434642	8435224	naive_cd4_t,act_cd4_t,cyto_cd8_t,mem_b,cyto_nk,cMono,naive_cd8_t,naive_b,tReg,mem_cd8_t,ncMono
chr1	8438783	8440017	pDC,cyto_nk,adaptive_NK
chr1	8442708	8443568	ncMono,cMono,naive_cd4_t,act_cd4_t,iMono,cDC,naive_cd8_t,naive_b,mem_b,mem_cd8_t,tReg,mkc
chr1	8444553	8444884	naive_cd4_t,act_cd4_t
chr1	8448012	8448589	cMono,iMono,ncMono
chr1	8450016	8450473	naive_cd4_t,naive_cd8_t,act_cd4_t,cyto_cd8_t,mem_cd8_t
chr1	8450746	8450946	cDC
chr1	8455113	8456041	act_cd4_t,cMono,tReg,ncMono,naive_cd4_t,mem_cd8_t,cyto_cd8_t,iMono,naive_cd8_t,cDC,mem_b,mkc,naive_b,pDC,cyto_nk,adaptive_NK,plasma
chr1	8456956	8457927	act_cd4_t,cyto_cd8_t,cyto_nk,tReg,naive_cd4_t,ncMono,plasma,mem_cd8_t,cMono,naive_cd8_t,adaptive_NK,iMono,cDC,naive_b
chr1	8464570	8464851	mkc
chr1	8467737	8468291	naive_cd8_t,act_cd4_t,naive_cd4_t,tReg
chr1	8469072	8469971	naive_b,act_cd4_t,cMono,tReg,naive_cd8_t,naive_cd4_t,cyto_cd8_t,mem_b,ncMono,adaptive_NK,cyto_nk,mem_cd8_t,cDC,iMono,pDC,mkc,plasma
chr1	8470335	8470535	plasma
chr1	8476998	8477220	cMono
chr1	8477757	8478164	naive_cd4_t,act_cd4_t
chr1	8478900	8479157	act_cd4_t
chr1	8479272	8479551	naive_cd8_t,naive_cd4_t
chr1	8482456	8484989	act_cd4_t,naive_cd4_t,cMono,iMono,cyto_nk,cyto_cd8_t,tReg,mem_cd8_t,adaptive_NK,naive_cd8_t,naive_b,mkc,mem_b,ncMono,plasma,cDC,pDC
chr1	8487533	8488394	mem_b,naive_b,pDC,ncMono,cyto_nk,mem_cd8_t,cyto_cd8_t,cMono,iMono,naive_cd8_t,act_cd4_t,mkc,plasma,adaptive_NK,cDC,naive_cd4_t
chr1	8489887	8490109	cMono
chr1	8490569	8491490	act_cd4_t,cyto_cd8_t,mem_cd8_t,cyto_nk,naive_cd8_t,naive_cd4_t,pDC,naive_b,cDC,cMono,mem_b,tReg,ncMono
chr1	8492280	8492495	cMono,ncMono
chr1	8498595	8499501	adaptive_NK,cyto_nk,cMono,naive_b,ncMono,mem_b,cDC,mkc,iMono,pDC
chr1	8503634	8504155	cMono,cyto_cd8_t,act_cd4_t
chr1	8506160	8506605	cyto_nk,adaptive_NK,mkc
chr1	8508893	8509562	cyto_nk,adaptive_NK,naive_cd4_t,ncMono,cMono,naive_cd8_t,act_cd4_t
chr1	8517682	8518388	cMono,cDC,ncMono,naive_b,mem_b,iMono,pDC
chr1	8518719	8518994	naive_b,ncMono
chr1	8521442	8521840	naive_cd4_t
chr1	8523061	8524021	naive_cd8_t,naive_cd4_t,act_cd4_t,cDC,pDC,cMono,ncMono
chr1	8525739	8526145	mem_b,naive_b
chr1	8532626	8533266	naive_cd4_t,naive_cd8_t,act_cd4_t,mem_b,pDC,naive_b,tReg,plasma,cyto_cd8_t,adaptive_NK
chr1	8533501	8534067	cyto_cd8_t,cyto_nk,adaptive_NK
chr1	8536068	8536679	cMono,cDC,ncMono,iMono,pDC
chr1	8537249	8537762	cyto_nk,plasma,pDC,act_cd4_t,cyto_cd8_t,adaptive_NK
chr1	8555998	8558103	mem_cd8_t,cyto_cd8_t,cyto_nk,adaptive_NK,tReg,act_cd4_t,mem_b,naive_b,pDC,plasma,cMono,iMono,ncMono,mkc
chr1	8558780	8559000	cMono
chr1	8569707	8569907	naive_b
chr1	8570092	8570853	pDC,tReg,cMono,naive_b,mem_b,naive_cd4_t,naive_cd8_t,act_cd4_t,iMono,ncMono,cyto_cd8_t,cDC,cyto_nk,adaptive_NK
chr1	8571646	8572155	cyto_cd8_t
chr1	8576878	8577465	naive_cd8_t,pDC,naive_cd4_t,naive_b,cyto_cd8_t,act_cd4_t,tReg,mem_b,cyto_nk,adaptive_NK,cMono
chr1	8577689	8578247	naive_cd4_t,naive_cd8_t,act_cd4_t,ncMono,naive_b,cMono
chr1	8580448	8581000	cyto_cd8_t,act_cd4_t,cyto_nk
chr1	8585263	8586375	naive_cd8_t,naive_cd4_t,act_cd4_t,tReg,naive_b,cyto_cd8_t,cyto_nk,mem_cd8_t,plasma,adaptive_NK,cMono,ncMono,iMono,mem_b,cDC,pDC,mkc
chr1	8591263	8591563	mem_b,naive_b
chr1	8593068	8594275	cDC,naive_b,mem_b,naive_cd4_t,naive_cd8_t,pDC,plasma,tReg,act_cd4_t
chr1	8599806	8600053	tReg,cyto_cd8_t,naive_b,mem_b
chr1	8600524	8600961	tReg,cMono,iMono
chr1	8604864	8605532	cyto_cd8_t,act_cd4_t,plasma,mem_b,tReg,mem_cd8_t
chr1	8612213	8612554	naive_cd8_t,naive_cd4_t
chr1	8615327	8615527	cMono
chr1	8620774	8621649	tReg,naive_b,mem_b,act_cd4_t,cyto_cd8_t,naive_cd8_t,naive_cd4_t,cMono,ncMono,cyto_nk,mkc,iMono,mem_cd8_t,plasma,pDC,adaptive_NK,cDC
chr1	8622354	8622750	naive_b,mem_b,cDC,ncMono,cMono,plasma
chr1	8629286	8629999	cyto_nk
chr1	8630227	8630847	cDC,ncMono
chr1	8650798	8651327	pDC,naive_cd4_t,adaptive_NK
chr1	8655950	8656404	plasma
chr1	8660549	8661004	cMono,ncMono
chr1	8662579	8663239	cyto_cd8_t,act_cd4_t,cyto_nk,naive_cd4_t,plasma,tReg,naive_cd8_t,mem_cd8_t,ncMono
chr1	8663390	8663660	cMono,ncMono
chr1	8663792	8664847	naive_cd8_t,naive_cd4_t,mem_b,act_cd4_t,cyto_cd8_t,cyto_nk,tReg,plasma,naive_b,mem_cd8_t
chr1	8675919	8676157	cyto_nk
chr1	8676820	8677177	naive_b,cyto_nk,cMono,cDC,ncMono,mkc
chr1	8681854	8682354	cMono,ncMono,cDC
chr1	8683708	8684354	mem_b,naive_b,cMono,cDC,pDC,cyto_nk,ncMono,adaptive_NK,act_cd4_t,mem_cd8_t,naive_cd4_t,plasma,iMono,tReg,cyto_cd8_t
chr1	8685555	8685910	ncMono,cMono,iMono,naive_b,cDC
chr1	8689211	8690237	cyto_nk,ncMono,cMono,naive_b,plasma,mem_b,act_cd4_t,adaptive_NK,naive_cd4_t,cDC,pDC,tReg,iMono
chr1	8692019	8692491	naive_cd4_t,naive_cd8_t
chr1	8695470	8695670	plasma
chr1	8703564	8704006	mem_b,naive_b,plasma
chr1	8707611	8708140	cMono,ncMono,cDC,pDC,iMono
chr1	8711183	8711749	naive_cd4_t,mem_b,naive_cd8_t,act_cd4_t,cyto_cd8_t,naive_b,tReg,mem_cd8_t,cyto_nk,adaptive_NK
chr1	8712167	8713139	cyto_nk,cyto_cd8_t,adaptive_NK,mem_cd8_t,ncMono
chr1	8713978	8714287	mem_b
chr1	8718906	8719159	naive_b
chr1	8720464	8720950	cDC,naive_b,naive_cd4_t,pDC,mem_b,ncMono,cMono,adaptive_NK,iMono,naive_cd8_t
chr1	8721747	8722229	cMono,act_cd4_t,naive_b,iMono,mem_b,naive_cd4_t,tReg,cDC,ncMono
chr1	8723991	8724603	cyto_nk,ncMono,cMono,iMono,adaptive_NK,cDC,cyto_cd8_t,naive_b,mem_b,pDC,naive_cd4_t,act_cd4_t,tReg,naive_cd8_t,mem_cd8_t,plasma
chr1	8726942	8727239	mem_b,cDC,pDC,naive_b
chr1	8729764	8730308	naive_cd4_t,naive_cd8_t,act_cd4_t,tReg
chr1	8730369	8731713	cyto_nk,adaptive_NK,cMono,mem_b,ncMono,cDC,naive_b,iMono,cyto_cd8_t,tReg,act_cd4_t,naive_cd4_t,mem_cd8_t,naive_cd8_t,plasma,mkc
chr1	8734609	8735400	cMono,ncMono
chr1	8739453	8739777	adaptive_NK,cMono,act_cd4_t,naive_cd4_t
chr1	8741129	8741685	tReg,act_cd4_t,naive_cd4_t
chr1	8747021	8747943	pDC,cMono,naive_b,ncMono
chr1	8748117	8748332	plasma
chr1	8749543	8750106	cDC,naive_b,pDC
chr1	8761072	8761866	naive_b,tReg,act_cd4_t,mem_b,naive_cd8_t,naive_cd4_t,cyto_nk,cyto_cd8_t,pDC,adaptive_NK,mem_cd8_t,ncMono,cMono,iMono,cDC,mkc,plasma
chr1	8763021	8763817	cMono,iMono,plasma,naive_b,ncMono,cyto_nk,mkc,adaptive_NK,cDC,mem_b,cyto_cd8_t,mem_cd8_t,pDC,act_cd4_t,tReg
chr1	8772122	8773364	act_cd4_t,naive_cd4_t,naive_cd8_t,tReg,cyto_nk,naive_b,cMono,mem_b,pDC,cyto_cd8_t,cDC,mem_cd8_t,ncMono,iMono,adaptive_NK,mkc
chr1	8779103	8779341	naive_b
chr1	8782480	8783279	pDC,naive_b
chr1	8786452	8787086	ncMono,act_cd4_t,mem_b,naive_cd8_t,cMono,cyto_nk,naive_cd4_t,naive_b,cyto_cd8_t,mem_cd8_t,tReg,iMono,adaptive_NK,cDC
chr1	8787942	8788175	adaptive_NK
chr1	8788599	8788860	cyto_nk
chr1	8806614	8807021	pDC,plasma,naive_b
chr1	8823868	8824399	mem_b,naive_b,cDC
chr1	8824708	8824965	mem_b
chr1	8835817	8836080	ncMono,cMono
chr1	8849316	8849721	mkc
chr1	8854736	8855009	naive_cd8_t,act_cd4_t,cyto_cd8_t,naive_cd4_t
chr1	8877193	8878337	cyto_cd8_t,adaptive_NK,act_cd4_t,cyto_nk,mem_cd8_t,naive_cd4_t,iMono,mkc,naive_b,naive_cd8_t,cDC,tReg,mem_b,ncMono,cMono,pDC,plasma
chr1	8882879	8883165	cMono,ncMono
chr1	8885954	8886581	cyto_nk,cyto_cd8_t
chr1	8889275	8890154	naive_cd4_t,act_cd4_t,mem_cd8_t,naive_b,cyto_cd8_t,mem_b,pDC,plasma,naive_cd8_t,tReg,adaptive_NK,cyto_nk,cMono,cDC
chr1	8907837	8908460	pDC
chr1	8908774	8909422	cMono,naive_cd8_t,ncMono,cyto_cd8_t,mem_b,act_cd4_t,mem_cd8_t,cyto_nk,naive_cd4_t,naive_b,cDC,tReg,adaptive_NK,iMono,mkc,pDC,plasma
chr1	8918094	8918621	adaptive_NK,mkc,mem_cd8_t,act_cd4_t
chr1	8919148	8920011	plasma,ncMono,cMono,mem_b,cyto_nk,act_cd4_t,naive_b,cyto_cd8_t,naive_cd4_t,iMono,naive_cd8_t,tReg,cDC,mem_cd8_t,adaptive_NK,pDC
chr1	8922556	8922989	cyto_nk,naive_cd4_t,act_cd4_t,cyto_cd8_t,tReg,naive_cd8_t,pDC,mem_cd8_t,naive_b,cMono,ncMono,mem_b,mkc,cDC
chr1	8925890	8926222	cMono,ncMono,iMono
chr1	8931124	8931638	ncMono,cMono,iMono
chr1	8931644	8931912	mem_b,naive_cd8_t,naive_cd4_t
chr1	8932900	8933138	plasma
chr1	8933611	8934028	cMono,ncMono,iMono,cDC,act_cd4_t,cyto_cd8_t,mem_cd8_t,naive_cd4_t,cyto_nk,naive_cd8_t
chr1	8936687	8937086	cyto_cd8_t,mem_cd8_t,act_cd4_t,tReg
chr1	8937590	8939620	iMono,cMono,cDC,ncMono,mkc,mem_cd8_t,act_cd4_t,cyto_nk,cyto_cd8_t,naive_cd8_t,tReg,naive_b,naive_cd4_t,mem_b,adaptive_NK,pDC,plasma
chr1	8940126	8940383	cMono
chr1	8949246	8949475	cMono
chr1	8949930	8950532	cMono,ncMono,iMono,cDC
chr1	8951587	8952356	cMono,iMono,ncMono
chr1	8956731	8957246	cMono,ncMono,iMono
chr1	8959764	8960484	act_cd4_t,cyto_cd8_t,naive_cd4_t,mem_cd8_t,naive_cd8_t,tReg,cMono,iMono
chr1	8968009	8969175	ncMono,cMono,iMono,cDC
chr1	8977980	8978633	cMono,act_cd4_t,plasma,mem_cd8_t,tReg,naive_cd4_t,mem_b,naive_cd8_t,cyto_cd8_t,pDC,naive_b,cyto_nk,iMono,ncMono,cDC,adaptive_NK
chr1	8980775	8981150	naive_cd8_t,cyto_cd8_t,cyto_nk,naive_cd4_t
chr1	8985337	8988003	cMono,ncMono,cDC,iMono,naive_cd8_t,naive_cd4_t,act_cd4_t,cyto_cd8_t
chr1	8998288	8999015	naive_cd8_t,cMono,naive_cd4_t,act_cd4_t
chr1	8999664	9000072	cMono,iMono
chr1	9001972	9002182	cMono
chr1	9006515	9007666	naive_cd4_t,naive_cd8_t,act_cd4_t,cyto_cd8_t,mem_cd8_t,tReg,cMono
chr1	9016538	9017238	naive_cd8_t,naive_cd4_t
chr1	9022484	9023453	naive_cd4_t,naive_cd8_t,act_cd4_t,cMono,cyto_cd8_t,ncMono,mem_cd8_t,cDC,plasma,naive_b,mem_b,iMono,adaptive_NK,cyto_nk,tReg
chr1	9024839	9025086	naive_cd8_t
chr1	9030025	9030350	naive_cd4_t,naive_cd8_t,act_cd4_t,cyto_cd8_t
chr1	9030803	9031547	act_cd4_t,cDC,cMono,cyto_cd8_t,naive_cd4_t,tReg,iMono,mem_cd8_t,naive_cd8_t,mem_b,adaptive_NK,cyto_nk,naive_b,pDC
chr1	9034064	9034391	cMono
chr1	9040692	9041274	cMono,iMono,ncMono
chr1	9043728	9044085	naive_cd8_t,naive_cd4_t,cyto_cd8_t,cMono,act_cd4_t
chr1	9046873	9047241	naive_cd4_t,naive_cd8_t,act_cd4_t
chr1	9047775	9048446	naive_cd4_t,act_cd4_t,naive_cd8_t,cMono,ncMono,tReg,mem_cd8_t,naive_b,cyto_cd8_t,pDC,mem_b,cyto_nk,iMono,cDC,adaptive_NK,plasma,mkc
chr1	9064337	9065679	naive_cd8_t,mem_cd8_t,cyto_cd8_t,naive_cd4_t,act_cd4_t,cyto_nk,cMono,ncMono,tReg,mem_b,iMono,naive_b,adaptive_NK,cDC,pDC,mkc,plasma
chr1	9067776	9068145	naive_b,cMono,mem_b,cDC,ncMono,iMono
chr1	9068305	9068735	plasma,pDC,naive_b,mem_b
chr1	9070077	9070405	naive_cd8_t,naive_b,mem_b,plasma,naive_cd4_t,cMono,iMono
chr1	9070993	9072222	ncMono,cDC,cMono,iMono
chr1	9075641	9076263	naive_b,mem_b,pDC
chr1	9080471	9080717	pDC
chr1	9096692	9098005	naive_b,mem_b,plasma,pDC
chr1	9104561	9104761	plasma
chr1	9118526	9118813	pDC,cMono
chr1	9121339	9121689	cMono,iMono
chr1	9122936	9123207	plasma,mem_b
chr1	9127259	9127653	cMono,iMono,ncMono,cDC
chr1	9129395	9130151	pDC,cDC,naive_b,mem_b,cMono,plasma,ncMono,iMono
chr1	9133290	9133505	cMono
chr1	9135032	9135486	naive_b,cMono,mem_b,ncMono,pDC,cDC,iMono
chr1	9136227	9136734	pDC,naive_b,plasma,mem_b
chr1	9138052	9139211	cMono,cDC,iMono,plasma,ncMono,adaptive_NK,pDC
chr1	9140237	9140804	plasma,mem_b,adaptive_NK,naive_b
chr1	9141695	9141895	mem_b
chr1	9142873	9143771	cMono,iMono,ncMono,cDC,naive_b,pDC
chr1	9145621	9145907	naive_b
chr1	9146153	9146381	cMono
chr1	9153236	9154492	cMono,ncMono,iMono,cDC,plasma,naive_b
chr1	9161533	9161973	naive_b,plasma,cMono,cDC,iMono,ncMono,mem_b,pDC,naive_cd8_t,naive_cd4_t,adaptive_NK
chr1	9170655	9171317	cMono,act_cd4_t,tReg,cDC,ncMono,naive_cd4_t,naive_b,naive_cd8_t,cyto_cd8_t,iMono,mem_cd8_t,mem_b,cyto_nk,plasma,adaptive_NK,mkc,pDC
chr1	9171905	9172323	pDC,plasma
chr1	9173096	9173358	pDC
chr1	9179583	9180212	ncMono,cMono,cDC,iMono,mem_b,adaptive_NK,naive_b
chr1	9180354	9180808	cMono
chr1	9181522	9181896	cMono,ncMono,cDC,iMono
chr1	9182053	9182691	act_cd4_t,naive_cd4_t,naive_cd8_t,mem_cd8_t,tReg,cyto_cd8_t,adaptive_NK,mem_b,naive_b,plasma
chr1	9188700	9189969	cMono,cyto_nk,adaptive_NK,ncMono,iMono,mkc,cDC,tReg,naive_cd4_t,act_cd4_t,cyto_cd8_t,mem_b,mem_cd8_t,naive_b,naive_cd8_t,plasma,pDC
chr1	9191601	9191947	ncMono,cMono,cDC
chr1	9195393	9195983	cMono,cDC,ncMono,iMono,pDC,mem_b,naive_b
chr1	9202294	9202821	naive_cd4_t,act_cd4_t,cyto_cd8_t,cDC,cMono,naive_cd8_t,naive_b,tReg,mem_cd8_t,cyto_nk,ncMono,mem_b,iMono,plasma,mkc,pDC,adaptive_NK
chr1	9203195	9203763	cMono,ncMono,iMono,cDC
chr1	9205336	9205625	cMono
chr1	9222862	9223284	plasma,cMono,ncMono,iMono,mem_b
chr1	9223683	9224572	cMono,ncMono,iMono,cDC,mem_b,pDC,mkc,act_cd4_t,naive_b
chr1	9234098	9234652	cMono,cDC,iMono,ncMono
chr1	9239508	9240512	ncMono,cMono,iMono
chr1	9241199	9243206	act_cd4_t,mem_cd8_t,naive_cd4_t,cyto_nk,cyto_cd8_t,tReg,cMono,naive_cd8_t,naive_b,iMono,mem_b,ncMono,adaptive_NK,cDC,mkc,plasma,pDC
chr1	9255927	9257024	cMono,ncMono,iMono,pDC,cDC,plasma,act_cd4_t,naive_cd4_t,mem_b,naive_b,naive_cd8_t,mem_cd8_t,tReg,cyto_nk,cyto_cd8_t,mkc
chr1	9260573	9260800	mem_b
chr1	9261590	9263188	cMono,naive_cd4_t,act_cd4_t,ncMono,iMono,naive_cd8_t,cyto_cd8_t,mem_b,mem_cd8_t
chr1	9263507	9264110	cMono,act_cd4_t,ncMono,naive_cd8_t,adaptive_NK,naive_cd4_t,cyto_cd8_t,mem_cd8_t,tReg,pDC,cyto_nk
chr1	9288697	9289035	cMono,iMono
chr1	9293380	9293733	cMono,iMono,ncMono
chr1	9294160	9295447	cyto_cd8_t,mem_cd8_t,cyto_nk,act_cd4_t,naive_cd4_t,mkc,ncMono,naive_cd8_t,cMono,mem_b,iMono,adaptive_NK,tReg,naive_b,plasma,cDC,pDC
chr1	9299756	9300469	pDC,cDC,cMono,naive_cd8_t,act_cd4_t,naive_cd4_t,mkc,cyto_nk,ncMono,mem_cd8_t,naive_b,adaptive_NK,cyto_cd8_t,tReg,plasma,iMono
chr1	9302450	9302650	mkc
chr1	9303150	9303700	ncMono,cMono,mkc,cDC,iMono
chr1	9304738	9305115	pDC
chr1	9309991	9310435	cMono,plasma,naive_cd4_t,act_cd4_t,cyto_cd8_t,mkc,ncMono,adaptive_NK,cyto_nk,naive_cd8_t
chr1	9315954	9316233	pDC,ncMono
chr1	9319976	9320964	cMono,ncMono,iMono,pDC,naive_cd8_t
chr1	9326997	9327626	mkc,cyto_nk,cMono,tReg,cDC,cyto_cd8_t,act_cd4_t,naive_cd4_t,mem_cd8_t,naive_cd8_t,ncMono,naive_b,iMono,adaptive_NK,mem_b,plasma,pDC
chr1	9329056	9329364	adaptive_NK
chr1	9335478	9336120	tReg,cyto_cd8_t,act_cd4_t,cyto_nk,cMono,ncMono,iMono,mkc,cDC,mem_cd8_t,plasma,naive_cd4_t,adaptive_NK,pDC,mem_b,naive_cd8_t
chr1	9339253	9339567	naive_cd8_t,naive_cd4_t
chr1	9340431	9341276	naive_cd4_t,act_cd4_t,naive_cd8_t,cMono,cyto_cd8_t,cyto_nk,iMono,tReg
chr1	9341965	9342165	plasma
chr1	9343383	9343583	act_cd4_t
chr1	9344037	9344486	mem_b,cyto_cd8_t,tReg,act_cd4_t,cyto_nk,adaptive_NK
chr1	9346709	9346922	adaptive_NK
chr1	9349114	9349384	naive_cd8_t,cyto_cd8_t,act_cd4_t,naive_cd4_t,ncMono,naive_b,cyto_nk,mem_b,cMono,mem_cd8_t,tReg,adaptive_NK,iMono
chr1	9349742	9350889	cMono,iMono,mkc,ncMono,cDC
chr1	9352553	9354046	cDC,naive_cd4_t,act_cd4_t,cyto_cd8_t,cyto_nk,naive_cd8_t,cMono,tReg,mem_b,naive_b,ncMono,mem_cd8_t,adaptive_NK,iMono,mkc,plasma,pDC
chr1	9354518	9354745	act_cd4_t
chr1	9355013	9355346	naive_b,pDC,act_cd4_t
chr1	9360216	9361002	cMono,cDC,ncMono,iMono,mkc,adaptive_NK
chr1	9362828	9363228	naive_b,mem_b,act_cd4_t
chr1	9365578	9365807	mem_b
chr1	9370055	9370401	pDC
chr1	9375259	9376446	act_cd4_t,tReg,cyto_cd8_t,naive_cd8_t,naive_cd4_t
chr1	9377874	9378367	pDC,naive_b
chr1	9381504	9381933	cMono
chr1	9392595	9393450	tReg,cyto_nk,adaptive_NK,cyto_cd8_t
chr1	9400786	9401388	cMono,ncMono,iMono,cDC
chr1	9406640	9406904	pDC
chr1	9415150	9415350	plasma
chr1	9422197	9423475	cDC,cMono,naive_b,mem_b,ncMono,iMono,pDC
chr1	9428431	9428806	naive_cd8_t,naive_cd4_t
chr1	9433724	9434073	cMono,cDC,ncMono,iMono
chr1	9449886	9450387	act_cd4_t,naive_cd4_t,tReg,mem_cd8_t
chr1	9457863	9458063	plasma
chr1	9458312	9458671	pDC
chr1	9459788	9461023	pDC,naive_b,cMono,naive_cd4_t,naive_cd8_t,act_cd4_t,tReg,adaptive_NK,cyto_nk,mem_b,cyto_cd8_t
chr1	9466217	9466590	pDC,naive_cd4_t,mem_b,plasma
chr1	9470728	9471399	act_cd4_t,naive_cd8_t,naive_cd4_t,cMono,tReg,cyto_cd8_t,cyto_nk,naive_b,mem_b,mem_cd8_t,pDC
chr1	9472547	9472755	act_cd4_t
chr1	9473078	9474014	naive_b,act_cd4_t,naive_cd4_t,cyto_nk,mem_cd8_t,adaptive_NK,cyto_cd8_t,plasma,mem_b,tReg,naive_cd8_t,pDC
chr1	9476517	9476848	tReg,act_cd4_t
chr1	9477798	9478211	act_cd4_t,naive_cd8_t,naive_cd4_t,mem_cd8_t,cyto_cd8_t,tReg,naive_b
chr1	9480834	9481397	mem_b,plasma,act_cd4_t,tReg,naive_cd4_t,adaptive_NK
chr1	9485993	9486934	naive_b,pDC,mem_b,plasma,cyto_nk,cyto_cd8_t,adaptive_NK,naive_cd4_t,mem_cd8_t,act_cd4_t,naive_cd8_t,tReg,cDC
chr1	9488708	9489456	cMono,ncMono,act_cd4_t,naive_cd4_t,cyto_cd8_t,naive_cd8_t,iMono,tReg,mem_cd8_t,cDC,cyto_nk,adaptive_NK,mem_b,naive_b,plasma,mkc,pDC
chr1	9498685	9499790	cMono,iMono,ncMono
chr1	9515814	9516350	pDC,act_cd4_t,naive_cd4_t,naive_cd8_t,mem_b,cyto_cd8_t,naive_b,mem_cd8_t,tReg,cMono,adaptive_NK,cyto_nk,plasma,ncMono,cDC,iMono
chr1	9525793	9525993	adaptive_NK
chr1	9533138	9533430	cMono
chr1	9550703	9551465	ncMono,cMono,cyto_nk,naive_b,act_cd4_t,cyto_cd8_t,naive_cd4_t,cDC,iMono,adaptive_NK,mem_b,naive_cd8_t,mkc,mem_cd8_t,tReg,pDC,plasma
chr1	9555118	9555849	adaptive_NK,naive_cd8_t,cyto_cd8_t,naive_cd4_t,iMono,act_cd4_t,cMono,naive_b,cyto_nk,mem_b,cDC,mem_cd8_t,mkc,ncMono,tReg,pDC,plasma
chr1	9561217	9561440	cyto_nk
chr1	9576286	9576539	pDC
chr1	9582462	9582928	cMono,iMono,ncMono,cDC,plasma,mem_b
chr1	9586192	9587216	ncMono,cMono,cDC,mem_b,iMono,pDC
chr1	9589074	9589606	mem_b,ncMono,plasma,cMono,cDC
chr1	9599148	9600429	naive_cd4_t,act_cd4_t,naive_cd8_t,cyto_cd8_t,tReg,cyto_nk,mem_b,naive_b,cMono,ncMono,iMono,cDC,mem_cd8_t,adaptive_NK,mkc,plasma,pDC
chr1	9606680	9607213	naive_cd4_t,naive_cd8_t,mem_b,act_cd4_t,ncMono,cMono
chr1	9615135	9615374	mem_b
chr1	9617775	9617988	naive_cd4_t
chr1	9618690	9619013	act_cd4_t,naive_cd4_t,naive_cd8_t
chr1	9619526	9620681	naive_cd8_t,act_cd4_t,naive_cd4_t,mkc,cyto_cd8_t,tReg,mem_b,plasma
chr1	9621308	9622039	mkc,naive_cd4_t,iMono,ncMono,cMono,naive_cd8_t,act_cd4_t,cDC
chr1	9624942	9625227	mkc
chr1	9631087	9631409	cMono
chr1	9633035	9633235	naive_cd8_t
chr1	9633762	9634086	ncMono,naive_cd4_t,cyto_nk,cyto_cd8_t,cMono,act_cd4_t,naive_cd8_t,tReg
chr1	9648473	9649672	naive_b,tReg,mem_b,mem_cd8_t,cyto_nk,naive_cd8_t,cyto_cd8_t,naive_cd4_t,act_cd4_t,cMono,cDC,ncMono,iMono,adaptive_NK,mkc,plasma,pDC
chr1	9651764	9652144	pDC
chr1	9653498	9654046	cMono,cDC,ncMono,iMono,mkc
chr1	9659999	9660940	pDC
chr1	9675500	9676173	naive_cd4_t,act_cd4_t,cMono,mem_b,cyto_cd8_t,naive_b,cyto_nk,ncMono,naive_cd8_t,iMono,mem_cd8_t,pDC,tReg,adaptive_NK,plasma,cDC
chr1	9685993	9686581	pDC,mem_b,naive_b,adaptive_NK,plasma
chr1	9686972	9687739	act_cd4_t,cDC,cMono,iMono,ncMono,pDC,naive_cd4_t,cyto_cd8_t,naive_cd8_t,mkc,naive_b,mem_b,tReg,cyto_nk,mem_cd8_t,adaptive_NK,plasma
chr1	9688517	9690190	adaptive_NK,cyto_nk,naive_cd8_t,mem_cd8_t,cyto_cd8_t,act_cd4_t,naive_cd4_t,tReg,mem_b,naive_b,iMono,ncMono,cMono,cDC,mkc,pDC
chr1	9693598	9693882	ncMono,cMono
chr1	9695364	9695576	naive_cd8_t
chr1	9698584	9699007	cMono,iMono,ncMono,naive_cd8_t
chr1	9699319	9699642	naive_cd8_t,naive_cd4_t
chr1	9701179	9701549	pDC
chr1	9703697	9705147	act_cd4_t,naive_cd4_t,cyto_cd8_t,ncMono,naive_cd8_t,cyto_nk,mem_cd8_t,naive_b,adaptive_NK,cMono,iMono,cDC
chr1	9705274	9705549	naive_b,mem_b
chr1	9711580	9712980	iMono,cMono,naive_cd4_t,act_cd4_t,ncMono,cDC,naive_b,naive_cd8_t,cyto_cd8_t,pDC,cyto_nk,mem_b,tReg,mem_cd8_t,adaptive_NK,mkc,plasma
chr1	9713530	9715740	cyto_nk,adaptive_NK,cyto_cd8_t,naive_cd4_t,act_cd4_t,naive_cd8_t,cDC,cMono,iMono,ncMono,naive_b,pDC,mem_b,mem_cd8_t
chr1	9718374	9718707	naive_cd8_t,act_cd4_t
chr1	9722840	9723045	mem_b
chr1	9725298	9725609	naive_cd4_t,naive_cd8_t
chr1	9726084	9726497	naive_cd4_t,naive_cd8_t,cyto_nk,cyto_cd8_t
chr1	9727368	9727568	cMono
chr1	9729713	9730583	cMono,cDC,ncMono,iMono,mem_b,pDC,cyto_cd8_t
chr1	9731402	9731799	naive_cd8_t,act_cd4_t,naive_cd4_t,cyto_cd8_t
chr1	9736619	9737370	naive_cd4_t,naive_cd8_t,cyto_nk,adaptive_NK
chr1	9740157	9740513	cyto_nk,cyto_cd8_t,adaptive_NK,mem_cd8_t
chr1	9740764	9741510	mem_b,cDC,naive_b,plasma,cMono
chr1	9743532	9743736	naive_cd8_t
chr1	9747162	9747933	cMono,ncMono,iMono,act_cd4_t,mem_cd8_t,cyto_cd8_t,cyto_nk,mem_b,cDC,naive_cd8_t,naive_cd4_t,pDC,naive_b,adaptive_NK,mkc,tReg,plasma
chr1	9749065	9749791	plasma,mem_b,cyto_cd8_t,cDC,act_cd4_t,tReg,cyto_nk,mem_cd8_t,naive_b,naive_cd8_t,naive_cd4_t,cMono,ncMono,adaptive_NK,iMono,mkc,pDC
chr1	9751167	9751507	naive_cd8_t,naive_cd4_t
chr1	9753879	9754132	pDC
chr1	9756988	9757208	naive_cd8_t
chr1	9757597	9757823	naive_cd8_t
chr1	9762323	9762636	naive_cd4_t,act_cd4_t,tReg,mem_cd8_t,cyto_cd8_t,naive_cd8_t,cMono,cyto_nk,ncMono,iMono,mkc
chr1	9764085	9764292	cMono
chr1	9764609	9765165	ncMono,cMono,cyto_nk,cyto_cd8_t,cDC,act_cd4_t,iMono,tReg,naive_b,mkc,mem_b,mem_cd8_t,naive_cd4_t,pDC,adaptive_NK,plasma
chr1	9765361	9766109	act_cd4_t,adaptive_NK,naive_cd4_t,naive_cd8_t,cyto_nk,cyto_cd8_t,tReg
chr1	9771630	9772165	cyto_nk,adaptive_NK,naive_b,cyto_cd8_t,mem_cd8_t,mem_b
chr1	9774305	9774790	mem_b,act_cd4_t,tReg,naive_cd8_t,mem_cd8_t,cyto_cd8_t
chr1	9775538	9775903	naive_cd8_t,cyto_cd8_t,act_cd4_t,naive_cd4_t,mem_cd8_t
chr1	9775967	9776298	pDC
chr1	9777318	9778217	mkc,adaptive_NK,cyto_nk,cyto_cd8_t,cDC,tReg,ncMono,act_cd4_t,cMono,naive_cd4_t,naive_b,mem_cd8_t,naive_cd8_t,mem_b,pDC,iMono,plasma
chr1	9779144	9779575	cMono,iMono,ncMono
chr1	9779640	9779867	pDC
chr1	9781721	9782163	naive_cd8_t,plasma,mem_b,act_cd4_t,naive_cd4_t,mem_cd8_t,tReg,naive_b,adaptive_NK,cyto_cd8_t,cyto_nk,ncMono,cMono
chr1	9784779	9785442	cMono,ncMono,cyto_cd8_t,cyto_nk,act_cd4_t,mem_cd8_t,naive_b,adaptive_NK,tReg,mem_b,iMono,naive_cd4_t,cDC,mkc,naive_cd8_t,plasma,pDC
chr1	9788417	9789474	act_cd4_t,cyto_cd8_t,naive_cd8_t,naive_cd4_t,mem_cd8_t,tReg,cyto_nk
chr1	9790489	9791101	iMono,cMono,ncMono,cDC,mem_b,naive_b,mkc
chr1	9792272	9793248	mem_b
chr1	9797178	9797548	ncMono,cMono
chr1	9819540	9819900	plasma,ncMono
chr1	9824747	9824947	pDC
chr1	9828149	9828971	act_cd4_t,tReg,cMono,cyto_cd8_t,ncMono,naive_cd4_t,naive_cd8_t,cyto_nk,mem_cd8_t,iMono,mem_b,mkc,naive_b,pDC
chr1	9830393	9830718	naive_cd4_t
chr1	9844446	9844971	cMono,cyto_nk,act_cd4_t,mem_cd8_t,naive_cd4_t,cyto_cd8_t,naive_cd8_t,ncMono,cDC,iMono,mem_b,adaptive_NK,mkc,naive_b,tReg,pDC
chr1	9847319	9848291	naive_b,cyto_cd8_t,act_cd4_t,mem_b,plasma,cyto_nk,naive_cd4_t,tReg,mem_cd8_t,cMono,naive_cd8_t,pDC,cDC,ncMono,adaptive_NK,iMono
chr1	9853881	9854179	cDC,cMono,ncMono
chr1	9856384	9856810	cyto_nk
chr1	9859862	9860864	act_cd4_t,cyto_cd8_t,tReg,naive_cd8_t,naive_cd4_t,cyto_nk,mem_cd8_t,adaptive_NK
chr1	9867595	9867866	naive_cd8_t,naive_cd4_t
chr1	9868999	9869674	cyto_nk,adaptive_NK,naive_b,pDC
chr1	9875273	9875783	ncMono,cMono
chr1	9882920	9884788	adaptive_NK,cyto_nk,cyto_cd8_t,act_cd4_t,naive_cd4_t,naive_cd8_t,tReg,cMono,mem_cd8_t,mkc,naive_b,ncMono,iMono,mem_b,pDC,plasma,cDC
chr1	9885460	9886054	cMono,iMono,cDC,act_cd4_t,mem_cd8_t,cyto_cd8_t,ncMono,naive_b,naive_cd4_t,naive_cd8_t,cyto_nk,adaptive_NK,tReg,mem_b
chr1	9894710	9895090	mkc
chr1	9906049	9906376	ncMono,cMono
chr1	9908149	9908357	cMono
chr1	9909941	9911188	naive_b,mem_b,naive_cd8_t,naive_cd4_t,pDC,mkc,plasma,cDC,act_cd4_t,ncMono
chr1	9913329	9913950	cMono,mkc
chr1	9914348	9914659	mkc
chr1	9915291	9915592	cMono,cDC,ncMono
chr1	9920151	9920464	ncMono,cMono,cDC,naive_b,pDC,mkc
chr1	9927384	9928084	cyto_nk,tReg,mem_b,act_cd4_t,naive_cd4_t,naive_cd8_t,naive_b,cyto_cd8_t,cMono,cDC,ncMono,iMono,mem_cd8_t,mkc,pDC,adaptive_NK,plasma
chr1	9934742	9935425	cyto_cd8_t,cMono,ncMono,naive_b,act_cd4_t,naive_cd4_t,cyto_nk,iMono,mem_cd8_t,tReg,naive_cd8_t,mem_b,cDC,adaptive_NK,plasma,pDC,mkc
chr1	9941825	9943005	cyto_nk,cyto_cd8_t,adaptive_NK,mem_cd8_t,naive_cd8_t,act_cd4_t,cDC,pDC
chr1	9949564	9949800	naive_b
chr1	9952731	9953667	cMono,iMono,ncMono,cDC,pDC,naive_b
chr1	9960271	9961074	adaptive_NK,naive_cd4_t,cyto_nk,naive_cd8_t,cDC,cMono,ncMono,pDC,naive_b,iMono,mem_b,plasma,mkc,act_cd4_t,tReg
chr1	9970094	9971277	cyto_cd8_t,cyto_nk,adaptive_NK,mkc,plasma,mem_cd8_t,cMono,cDC,ncMono,naive_b,iMono,act_cd4_t,mem_b,tReg,naive_cd8_t,naive_cd4_t,pDC
chr1	9987362	9987873	mem_b
chr1	10002450	10003951	naive_cd4_t,act_cd4_t,naive_cd8_t,cyto_cd8_t,cyto_nk,mem_cd8_t,tReg,mem_b,naive_b,pDC,cMono,plasma,iMono,cDC,ncMono,mkc,adaptive_NK
chr1	10010329	10011580	ncMono,cMono,cyto_cd8_t,act_cd4_t,naive_cd4_t,cDC,cyto_nk,naive_cd8_t,iMono,mem_b,naive_b,mem_cd8_t,mkc,tReg,pDC,adaptive_NK,plasma
chr1	10020817	10021626	mem_b,naive_b,plasma
chr1	10038451	10038704	cMono
chr1	10050655	10051642	iMono,cMono,ncMono,cDC
chr1	10053036	10053267	cDC,cMono,ncMono
chr1	10056736	10058218	cMono,cyto_nk,cyto_cd8_t,cDC,act_cd4_t,mem_cd8_t,iMono,ncMono,pDC,naive_b,mem_b,naive_cd4_t,naive_cd8_t,tReg,adaptive_NK
chr1	10058924	10059216	ncMono,iMono,cMono
chr1	10078914	10079313	mem_b,plasma
chr1	10082732	10083135	cMono,iMono,ncMono
chr1	10087355	10087555	pDC
chr1	10089223	10089508	cMono,iMono,ncMono
chr1	10092575	10093535	cyto_nk,naive_cd8_t,cyto_cd8_t,act_cd4_t,naive_b,cMono,pDC,ncMono,mem_b,iMono,mem_cd8_t,naive_cd4_t,cDC,tReg,plasma,mkc,adaptive_NK
chr1	10115334	10115534	pDC
chr1	10115647	10116447	cMono,iMono,ncMono,cDC,mkc
chr1	10117453	10117684	cMono
chr1	10125347	10125738	cMono,ncMono
chr1	10126756	10127711	cMono,ncMono,iMono,pDC,cDC
chr1	10134326	10134864	cMono,iMono,cDC,cyto_nk,mem_cd8_t,ncMono,act_cd4_t,cyto_cd8_t,mkc,adaptive_NK,pDC
chr1	10167578	10167859	cMono,ncMono
chr1	10208006	10208574	ncMono,cMono,iMono
chr1	10211311	10211610	cMono
chr1	10213033	10213346	mkc,cMono,act_cd4_t,naive_cd4_t,ncMono
chr1	10229021	10229328	plasma
chr1	10230106	10230721	tReg,cDC,act_cd4_t,pDC,cyto_cd8_t
chr1	10233508	10234124	pDC,plasma,mem_b
chr1	10245863	10246106	cMono,cDC
chr1	10246917	10247117	cyto_nk
chr1	10249587	10250201	pDC,mem_b,plasma,cyto_nk,cDC,naive_b,cMono
chr1	10251780	10252097	cMono,ncMono
chr1	10263646	10263913	cMono,ncMono
chr1	10268645	10269003	cMono,ncMono,cDC,iMono,mkc,mem_b
chr1	10269893	10270943	cMono,iMono,cDC,ncMono,act_cd4_t,naive_cd4_t,mem_cd8_t,cyto_cd8_t,cyto_nk,naive_cd8_t,naive_b,mem_b,tReg,adaptive_NK,mkc,pDC,plasma
chr1	10276099	10276939	ncMono,mem_b,cMono,cyto_nk,plasma,cyto_cd8_t,act_cd4_t,adaptive_NK,tReg
chr1	10278168	10278872	cMono,ncMono,cDC
chr1	10291597	10291797	ncMono
chr1	10297291	10297585	pDC,mem_b
chr1	10302918	10303372	cMono,ncMono,cyto_nk
chr1	10311782	10312247	ncMono,cMono,iMono,cDC
chr1	10313782	10314246	pDC,ncMono,cMono,act_cd4_t,iMono
chr1	10331199	10331453	naive_cd4_t
chr1	10343434	10343674	act_cd4_t
chr1	10359251	10359602	ncMono,cMono,pDC
chr1	10364388	10364763	adaptive_NK,cyto_nk
chr1	10367944	10368424	cyto_nk,mem_cd8_t,cyto_cd8_t,adaptive_NK,act_cd4_t,naive_cd4_t,naive_cd8_t,tReg
chr1	10369359	10370032	cyto_nk
chr1	10384507	10385981	act_cd4_t,cyto_cd8_t,tReg,mem_cd8_t,cyto_nk
chr1	10388741	10389066	cDC
chr1	10398133	10398452	cyto_nk,pDC,act_cd4_t,cyto_cd8_t,adaptive_NK,naive_cd8_t,mem_cd8_t,naive_cd4_t,tReg,mem_b,naive_b,plasma
chr1	10437294	10437852	mem_b,cyto_nk,ncMono,naive_b,cMono,cDC,pDC,iMono,mkc,naive_cd4_t,plasma,naive_cd8_t,act_cd4_t,cyto_cd8_t,adaptive_NK,mem_cd8_t
chr1	10438281	10438912	cMono,ncMono,iMono,cDC,pDC,mkc
chr1	10447731	10448914	cMono,cDC,iMono,ncMono,pDC,mkc,mem_b,naive_cd4_t,naive_b,act_cd4_t,naive_cd8_t
chr1	10458481	10459962	naive_cd4_t,act_cd4_t,naive_b,naive_cd8_t,mem_cd8_t,cyto_cd8_t,cyto_nk,cMono,mem_b,adaptive_NK,tReg,pDC,iMono,ncMono,mkc,cDC,plasma
chr1	10460506	10460961	pDC,ncMono,iMono,mkc,cMono
chr1	10475035	10475827	cMono,ncMono,cDC,iMono,mkc,naive_cd4_t,act_cd4_t,naive_cd8_t,pDC,cyto_nk
chr1	10488128	10488439	act_cd4_t,cyto_cd8_t,naive_cd8_t,cMono,naive_cd4_t,iMono,mem_cd8_t,mem_b,naive_b,tReg,cyto_nk,adaptive_NK,ncMono,cDC,mkc,pDC
chr1	10489946	10491302	ncMono,cMono,cDC,act_cd4_t,naive_cd4_t,tReg,naive_cd8_t,cyto_cd8_t,cyto_nk,mem_cd8_t,mem_b,mkc,iMono,naive_b,adaptive_NK,pDC,plasma
chr1	10507100	10507445	cyto_nk,cyto_cd8_t
chr1	10516892	10517171	pDC
chr1	10517616	10517816	naive_cd4_t
chr1	10519400	10519600	mkc
chr1	10523416	10523810	pDC
chr1	10524609	10524858	pDC
chr1	10532250	10532889	mem_cd8_t,naive_cd8_t,cyto_nk,mem_b,cyto_cd8_t,act_cd4_t,iMono,naive_cd4_t,naive_b,cMono,adaptive_NK,ncMono,cDC,plasma,tReg,mkc,pDC
chr1	10534775	10535474	ncMono,cMono,cyto_cd8_t,act_cd4_t,naive_b,cyto_nk,mem_cd8_t,iMono,naive_cd8_t,naive_cd4_t,cDC,tReg,adaptive_NK,mem_b,mkc,pDC,plasma
chr1	10544276	10545201	cMono,iMono,cDC,mkc,ncMono
chr1	10554554	10555705	ncMono,cMono,act_cd4_t,cDC,tReg,mkc,mem_b,iMono,cyto_cd8_t,naive_b,adaptive_NK,naive_cd4_t,cyto_nk,naive_cd8_t,mem_cd8_t,pDC,plasma
chr1	10555988	10556496	naive_cd4_t,naive_cd8_t,mem_cd8_t,act_cd4_t
chr1	10557199	10557544	cyto_nk,mem_cd8_t,cyto_cd8_t
chr1	10558205	10558690	cyto_nk,cyto_cd8_t,mem_cd8_t,tReg
chr1	10562329	10562576	tReg
chr1	10567363	10568250	cMono,naive_cd4_t,mem_cd8_t,act_cd4_t,naive_cd8_t,tReg,naive_b,cyto_cd8_t,mem_b,plasma,cyto_nk,cDC,ncMono,iMono,pDC,adaptive_NK,mkc
chr1	10570624	10571604	cyto_nk,cyto_cd8_t,act_cd4_t,mem_cd8_t,naive_cd4_t,naive_cd8_t,tReg,adaptive_NK,cDC,cMono,pDC,mkc,naive_b,mem_b,iMono,ncMono,plasma
chr1	10573310	10573510	cyto_cd8_t
chr1	10574313	10574753	cyto_cd8_t
chr1	10575691	10576062	cMono,cDC,iMono,ncMono,act_cd4_t,pDC
chr1	10582607	10582851	act_cd4_t
chr1	10585076	10585829	cyto_cd8_t,cyto_nk,mem_cd8_t,adaptive_NK,act_cd4_t,tReg
chr1	10588423	10588623	plasma
chr1	10590375	10590763	cDC,cMono,pDC,adaptive_NK,cyto_nk
chr1	10590956	10591158	pDC
chr1	10599527	10599974	cyto_nk
chr1	10603837	10604091	pDC
chr1	10604263	10604890	act_cd4_t,cyto_cd8_t,naive_cd8_t,naive_cd4_t,tReg,adaptive_NK
chr1	10613297	10613798	cyto_nk,adaptive_NK,cyto_cd8_t
chr1	10622105	10622334	cyto_cd8_t,cyto_nk,act_cd4_t,naive_cd4_t
chr1	10643787	10643992	cMono,cDC
chr1	10651224	10651740	cyto_nk,pDC
chr1	10654793	10655077	plasma
chr1	10698173	10699339	act_cd4_t,naive_cd8_t,naive_cd4_t,cyto_cd8_t,cyto_nk,adaptive_NK
chr1	10706414	10706730	cMono,iMono
chr1	10706890	10707108	cyto_nk
chr1	10709140	10709450	adaptive_NK
chr1	10723337	10723576	pDC
chr1	10727852	10728086	pDC
chr1	10731137	10731560	naive_b
chr1	10739467	10739973	pDC,cyto_cd8_t,cyto_nk,act_cd4_t,cDC
chr1	10752443	10752782	naive_cd8_t,plasma,act_cd4_t,cyto_nk,naive_cd4_t,naive_b,adaptive_NK,cyto_cd8_t,mem_cd8_t,tReg,mem_b,pDC,cMono,cDC
chr1	10753565	10755387	naive_b,cyto_nk,adaptive_NK,mem_b,mem_cd8_t,naive_cd8_t,cyto_cd8_t,iMono,cMono,act_cd4_t,ncMono,cDC,naive_cd4_t,tReg,mkc,pDC,plasma
chr1	10776347	10776823	cMono
chr1	10791106	10791311	cMono
chr1	10794089	10794289	naive_cd8_t
chr1	10813384	10813584	cDC
chr1	10815938	10816388	act_cd4_t,naive_cd4_t,cyto_cd8_t,cyto_nk,naive_cd8_t,naive_b,tReg,cDC,mem_cd8_t,mem_b,cMono,pDC,iMono,ncMono,adaptive_NK
chr1	10821539	10821920	mem_b
chr1	10853234	10853536	naive_cd4_t,naive_cd8_t,act_cd4_t
chr1	10853761	10854343	cDC,pDC,act_cd4_t,naive_cd4_t
chr1	10864494	10864735	naive_cd4_t
chr1	10890125	10890493	cDC
chr1	10890978	10891433	mem_cd8_t,cMono,cDC,iMono
chr1	10895984	10896289	cyto_nk,cDC
chr1	10926809	10927693	act_cd4_t,cyto_cd8_t,naive_cd8_t,naive_cd4_t,iMono,cyto_nk,mem_cd8_t,naive_b,cMono,tReg,adaptive_NK,mem_b,ncMono,pDC,cDC,mkc,plasma
chr1	10946115	10946315	cDC
chr1	10963774	10964146	cyto_nk,act_cd4_t,cyto_cd8_t,naive_cd4_t,mem_cd8_t,adaptive_NK,iMono,cMono,naive_cd8_t,cDC
chr1	10964645	10965443	act_cd4_t,cyto_nk,cyto_cd8_t,naive_cd8_t,naive_cd4_t,pDC,mem_cd8_t,cMono,adaptive_NK,cDC,mkc,tReg
chr1	10965920	10966158	cMono,naive_cd4_t
chr1	10969983	10970466	tReg,naive_cd4_t,act_cd4_t,cyto_cd8_t,cyto_nk,mem_cd8_t,naive_cd8_t,cMono,naive_b,mem_b,adaptive_NK,pDC,mkc,ncMono,cDC
chr1	10970727	10971031	adaptive_NK,cyto_nk
chr1	10977112	10978650	act_cd4_t,cDC,mem_cd8_t,naive_cd4_t,cyto_nk,cyto_cd8_t,adaptive_NK,naive_cd8_t,pDC,tReg,naive_b,cMono
chr1	10978704	10978968	pDC
chr1	10991977	10992625	naive_cd4_t,naive_cd8_t,act_cd4_t,adaptive_NK,cyto_nk,cyto_cd8_t,pDC,mem_cd8_t,plasma
chr1	10997442	10997794	naive_cd8_t,naive_cd4_t
chr1	10999807	11000757	naive_cd4_t,act_cd4_t,plasma,pDC,cyto_cd8_t,naive_cd8_t,cDC,cMono
chr1	11001911	11002547	cyto_nk,cDC,act_cd4_t,naive_cd8_t,naive_cd4_t,tReg,cMono,cyto_cd8_t,mem_b,pDC,iMono,adaptive_NK,naive_b,mem_cd8_t,ncMono,mkc
chr1	11004062	11004699	cMono,iMono
chr1	11020924	11021594	act_cd4_t,naive_cd4_t,cDC,cMono,mem_b,iMono,ncMono,mem_cd8_t,cyto_nk,naive_b,cyto_cd8_t,plasma,naive_cd8_t,tReg,pDC,adaptive_NK
chr1	11024987	11026278	adaptive_NK,cyto_nk,cDC,naive_cd8_t,pDC,ncMono,cMono,cyto_cd8_t,mem_cd8_t,iMono,naive_b,naive_cd4_t,act_cd4_t,mem_b
chr1	11028519	11028832	plasma
chr1	11029504	11029704	pDC
chr1	11033740	11033999	pDC
chr1	11035512	11035842	cDC,pDC
chr1	11039544	11039850	cDC,cMono,pDC
chr1	11040208	11040574	cMono,cDC,ncMono,iMono
chr1	11040989	11041254	cDC
chr1	11045839	11046598	pDC,cDC,cMono
chr1	11071889	11073491	cyto_cd8_t,naive_cd4_t,naive_cd8_t,act_cd4_t,mem_cd8_t,mem_b,tReg,cyto_nk,naive_b,cMono,iMono,mkc,ncMono,cDC,plasma,adaptive_NK,pDC
chr1	11086989	11087202	pDC
chr1	11097660	11098199	cyto_cd8_t,naive_cd4_t,act_cd4_t,naive_cd8_t,cMono,ncMono,cyto_nk,iMono,cDC,mem_cd8_t,tReg,pDC,mem_b,naive_b,adaptive_NK,mkc,plasma
chr1	11111880	11112416	cMono,mem_b,ncMono,iMono,cDC,plasma
chr1	11113041	11113279	cyto_nk
chr1	11113486	11113732	plasma
chr1	11113934	11114174	naive_cd8_t,cyto_cd8_t
chr1	11119600	11120596	pDC,act_cd4_t,naive_cd4_t,cyto_cd8_t,iMono,tReg,cMono,naive_cd8_t,naive_b,cyto_nk,mem_b,cDC,mem_cd8_t,ncMono,plasma,adaptive_NK,mkc
chr1	11120931	11121418	cyto_cd8_t,cyto_nk,mem_cd8_t,naive_cd8_t,adaptive_NK,act_cd4_t
chr1	11123022	11123390	cyto_nk,adaptive_NK,cyto_cd8_t
chr1	11132695	11132957	mem_b
chr1	11159315	11160309	adaptive_NK,cMono,iMono,mem_cd8_t,cyto_cd8_t,act_cd4_t,ncMono,cyto_nk,cDC,naive_cd4_t,plasma,naive_b,naive_cd8_t,tReg,pDC,mem_b,mkc
chr1	11186083	11186351	cyto_nk
chr1	11211291	11211544	cMono,cDC
chr1	11218067	11218316	mem_b
chr1	11254609	11254809	pDC
chr1	11287211	11287835	naive_b,mem_b,plasma
chr1	11289114	11289702	mem_b,naive_b
chr1	11297094	11297343	cDC,cMono
chr1	11301647	11302278	naive_cd8_t,naive_b,mem_b,naive_cd4_t,plasma,act_cd4_t,cMono,tReg,ncMono,cyto_cd8_t,adaptive_NK,pDC,cyto_nk,cDC,mem_cd8_t,iMono,mkc
chr1	11305849	11306954	mem_cd8_t,act_cd4_t,tReg,cyto_nk,cyto_cd8_t,adaptive_NK
chr1	11322443	11323054	iMono,cMono,cyto_nk,act_cd4_t,cDC,cyto_cd8_t,mem_b,tReg,ncMono,naive_cd4_t,naive_cd8_t,naive_b,mem_cd8_t,plasma,pDC,adaptive_NK,mkc
chr1	11332752	11333882	act_cd4_t,naive_cd4_t,naive_cd8_t,cyto_cd8_t,tReg,cMono,iMono,cyto_nk,ncMono,cDC,naive_b,mem_cd8_t,adaptive_NK,mem_b,mkc,pDC,plasma
chr1	11340849	11342136	act_cd4_t,naive_cd4_t,naive_cd8_t,plasma,mem_b,naive_b,cyto_cd8_t,cMono,cDC,tReg,pDC,mem_cd8_t,iMono
chr1	11344903	11345190	naive_cd4_t
chr1	11351594	11352107	naive_cd4_t,act_cd4_t,naive_cd8_t
chr1	11355029	11355348	act_cd4_t,naive_cd8_t,naive_cd4_t
chr1	11355833	11356298	naive_cd8_t,naive_cd4_t,act_cd4_t,tReg
chr1	11380096	11380597	cyto_nk,naive_b,naive_cd8_t,naive_cd4_t,cyto_cd8_t,mem_b,act_cd4_t,mem_cd8_t,adaptive_NK
chr1	11382578	11382878	cyto_nk
chr1	11395382	11396137	cyto_nk,cyto_cd8_t,naive_b,mem_b,cDC,plasma,adaptive_NK,mem_cd8_t,pDC
chr1	11397473	11398105	act_cd4_t,tReg,naive_cd4_t,naive_cd8_t,cyto_cd8_t,mem_cd8_t,naive_b,mem_b,adaptive_NK,cMono,pDC,cyto_nk,ncMono,cDC
chr1	11399578	11399930	pDC
chr1	11410169	11410685	cyto_nk
chr1	11412128	11412407	cyto_nk
chr1	11412932	11413599	cyto_nk,naive_b,naive_cd8_t
chr1	11424273	11424585	cyto_nk,naive_cd4_t,act_cd4_t,pDC
chr1	11434382	11434728	cyto_nk
chr1	11435741	11436272	naive_b,mem_b
chr1	11443635	11444639	adaptive_NK,cyto_nk,act_cd4_t,naive_cd8_t,naive_cd4_t,cyto_cd8_t,cMono
chr1	11467300	11467963	naive_cd4_t,naive_cd8_t,act_cd4_t,pDC
chr1	11511170	11511370	plasma
chr1	11516831	11517401	naive_cd4_t,naive_cd8_t
chr1	11533756	11533987	cyto_nk,act_cd4_t,naive_cd4_t
chr1	11538712	11539508	cMono,cyto_cd8_t,act_cd4_t,tReg,cyto_nk,naive_b,mem_b,mem_cd8_t,naive_cd8_t,naive_cd4_t,plasma,iMono,adaptive_NK,pDC,ncMono,cDC
chr1	11540175	11540477	naive_cd4_t,act_cd4_t,cDC,cyto_nk,naive_cd8_t,tReg,naive_b
chr1	11561433	11561938	cyto_nk,act_cd4_t,naive_cd4_t,cyto_cd8_t,mem_cd8_t,tReg,naive_cd8_t,adaptive_NK
chr1	11577163	11577785	plasma
chr1	11590826	11591026	plasma
chr1	11610784	11611073	cyto_nk,naive_cd8_t,cMono,naive_cd4_t,plasma,mkc,cDC,pDC,act_cd4_t,adaptive_NK
chr1	11618355	11618591	pDC
chr1	11623598	11624068	naive_b,mem_b,pDC,cDC
chr1	11661003	11661203	pDC
chr1	11694894	11695237	mem_b
chr1	11695957	11696217	cyto_nk,cMono,pDC,adaptive_NK
chr1	11702351	11702992	cMono,cyto_cd8_t,cyto_nk,act_cd4_t,iMono,naive_cd4_t,ncMono,naive_cd8_t,naive_b,mem_cd8_t,plasma,cDC,tReg,adaptive_NK,mem_b,mkc,pDC
chr1	11705775	11706109	naive_cd4_t,act_cd4_t,cMono,naive_b,naive_cd8_t,tReg,mem_b,pDC,cyto_nk,mem_cd8_t,cDC,cyto_cd8_t,ncMono,iMono,mkc,plasma,adaptive_NK
chr1	11708899	11709239	naive_b,naive_cd4_t,act_cd4_t,naive_cd8_t,pDC,cMono,mem_b,cyto_cd8_t,iMono,tReg
chr1	11710308	11710940	cyto_nk,ncMono,adaptive_NK,cyto_cd8_t,act_cd4_t,cMono,mem_cd8_t,mem_b,tReg,naive_b,naive_cd4_t,naive_cd8_t,iMono,cDC,plasma,pDC,mkc
chr1	11714369	11715248	mem_b,naive_b,cMono,act_cd4_t,plasma,naive_cd4_t,cyto_nk,iMono,naive_cd8_t,tReg,cDC,mem_cd8_t,cyto_cd8_t,ncMono,mkc,adaptive_NK,pDC
chr1	11723908	11725361	naive_cd4_t,cyto_cd8_t,naive_cd8_t,act_cd4_t,mem_cd8_t,cMono,mem_b,cDC,ncMono,cyto_nk,naive_b,iMono,adaptive_NK,mkc,tReg,plasma,pDC
chr1	11730686	11731200	pDC,cDC,cMono,ncMono,iMono,mem_b,plasma
chr1	11731462	11731757	cMono,cDC,ncMono
chr1	11740699	11741848	cMono,iMono,ncMono,cDC,cyto_nk,naive_cd4_t,cyto_cd8_t,adaptive_NK,naive_cd8_t,mem_cd8_t,act_cd4_t,mem_b,naive_b,tReg,pDC,mkc,plasma
chr1	11748946	11749188	ncMono
chr1	11750474	11751911	naive_b,pDC,act_cd4_t,naive_cd8_t,mem_cd8_t,cyto_nk,naive_cd4_t,cyto_cd8_t,mem_b
chr1	11752945	11753718	cyto_cd8_t,naive_cd4_t,cyto_nk,act_cd4_t,naive_cd8_t,mem_cd8_t,tReg,adaptive_NK,cMono,naive_b,ncMono,cDC,iMono
chr1	11757933	11758206	pDC
chr1	11768587	11769061	cMono,iMono,cDC
chr1	11771155	11771656	cyto_nk,naive_cd8_t,cyto_cd8_t,cMono,act_cd4_t,ncMono,naive_cd4_t,mem_cd8_t,naive_b,cDC,pDC,iMono,plasma,adaptive_NK,tReg,mem_b,mkc
chr1	11779229	11780164	naive_cd8_t,cyto_nk,naive_cd4_t,cDC,cyto_cd8_t,act_cd4_t,mem_cd8_t,cMono,tReg,ncMono,naive_b,iMono,mkc,mem_b,adaptive_NK,pDC,plasma
chr1	11785634	11786040	cMono,iMono,ncMono,cDC,mkc,naive_b
chr1	11789796	11790919	ncMono,cMono,cyto_nk,cDC,cyto_cd8_t,act_cd4_t,mem_cd8_t,naive_cd4_t,naive_cd8_t,tReg,naive_b,iMono,adaptive_NK,mkc,mem_b,plasma
chr1	11791689	11792184	naive_cd8_t,cyto_nk,pDC,naive_cd4_t,naive_b
chr1	11795787	11797409	cMono,iMono,ncMono,cDC,cyto_cd8_t,cyto_nk,mem_b,act_cd4_t,naive_b,mem_cd8_t,adaptive_NK,naive_cd4_t,naive_cd8_t,plasma,pDC,mkc,tReg
chr1	11798907	11799189	cMono,cDC,ncMono,iMono
chr1	11800727	11801268	cyto_nk,cyto_cd8_t,adaptive_NK,act_cd4_t,mem_cd8_t,mkc,tReg,naive_cd8_t,naive_cd4_t
chr1	11808925	11809584	cyto_nk,cyto_cd8_t,naive_cd4_t,cMono,naive_cd8_t,act_cd4_t,tReg,mem_cd8_t,naive_b,iMono,ncMono,mem_b,cDC,adaptive_NK,plasma,mkc
chr1	11814421	11814675	ncMono
chr1	11822039	11822393	cMono,cyto_nk,mem_cd8_t,act_cd4_t,naive_cd4_t,cDC,ncMono,adaptive_NK,iMono,cyto_cd8_t,naive_cd8_t,naive_b,mem_b,tReg
chr1	11832441	11832833	cDC,cMono,ncMono,pDC,mem_b
chr1	11843724	11844004	plasma
chr1	11844766	11845736	cMono,cDC,naive_cd4_t,ncMono,cyto_nk,iMono,naive_cd8_t,cyto_cd8_t,act_cd4_t,adaptive_NK,mem_cd8_t,naive_b,tReg,mem_b,mkc,plasma
chr1	11846471	11846721	mem_b
chr1	11849431	11849675	pDC
chr1	11849897	11850129	ncMono
chr1	11850769	11851623	ncMono,cMono,iMono,cDC,mem_b,pDC
chr1	11852208	11852599	cDC,pDC
chr1	11857882	11858178	mkc
chr1	11863184	11863890	naive_cd8_t,cyto_nk,cDC,ncMono,cMono,cyto_cd8_t,adaptive_NK,naive_cd4_t,act_cd4_t,mem_cd8_t,iMono,naive_b,mem_b,tReg,plasma,pDC,mkc
chr1	11865517	11866892	mem_cd8_t,adaptive_NK,iMono,cyto_nk,cyto_cd8_t,act_cd4_t,cMono,ncMono,cDC,mkc,naive_cd4_t,naive_b,mem_b,naive_cd8_t,tReg,plasma,pDC
chr1	11873153	11873405	cMono
chr1	11874676	11875644	cMono,iMono,ncMono,cDC,mem_b,naive_b,plasma
chr1	11898577	11899094	cyto_cd8_t,naive_cd4_t,act_cd4_t,tReg,cyto_nk,cMono,naive_cd8_t,iMono,mem_cd8_t,naive_b,adaptive_NK,ncMono,cDC,mkc,mem_b,pDC,plasma
chr1	11901267	11901630	ncMono,cMono,iMono
chr1	11902261	11903153	ncMono,cMono,iMono,cDC
chr1	11903802	11904035	cMono,iMono
chr1	11905732	11906129	naive_cd4_t,act_cd4_t,naive_cd8_t,naive_b
chr1	11911171	11911866	ncMono,cMono,pDC,cDC,iMono
chr1	11917640	11917840	pDC
chr1	11919235	11919691	cyto_cd8_t,adaptive_NK,naive_cd8_t,act_cd4_t,cyto_nk,naive_cd4_t,naive_b,cMono,ncMono,pDC,mem_b,plasma,cDC,mem_cd8_t,tReg,mkc,iMono
chr1	11923010	11923282	cMono
chr1	11923955	11924173	pDC
chr1	11925574	11925922	cMono,act_cd4_t,pDC,naive_cd4_t,cDC,ncMono,cyto_nk,naive_b,cyto_cd8_t,mem_b,naive_cd8_t,iMono,mem_cd8_t,tReg
chr1	11942876	11943470	ncMono,cMono,iMono,cDC
chr1	11953350	11953653	cMono,ncMono
chr1	11953874	11954481	mem_b,tReg,naive_cd4_t,act_cd4_t,cyto_nk,ncMono,cyto_cd8_t,naive_cd8_t,cMono,mem_cd8_t,adaptive_NK,naive_b,iMono,plasma,pDC,cDC,mkc
chr1	11958984	11959257	naive_cd4_t,act_cd4_t,naive_cd8_t,cyto_nk,cMono,cDC,cyto_cd8_t
chr1	11965697	11965990	naive_cd4_t,act_cd4_t,naive_cd8_t
chr1	11967756	11970281	act_cd4_t,naive_cd4_t,tReg,cyto_cd8_t,naive_b,mem_cd8_t,naive_cd8_t,cyto_nk,mem_b,mkc,adaptive_NK,cMono,ncMono,iMono,cDC,plasma,pDC
chr1	11974900	11975167	mem_b
chr1	11975510	11975762	mem_b,plasma
chr1	11984862	11985062	plasma
chr1	11985816	11987069	naive_cd4_t,act_cd4_t,adaptive_NK,cyto_cd8_t,mem_cd8_t,cyto_nk,naive_cd8_t,cMono,tReg,pDC,mem_b,naive_b,cDC,ncMono,mkc,iMono,plasma
chr1	11994300	11995239	tReg,act_cd4_t,naive_cd4_t,cyto_nk,cyto_cd8_t,naive_b,naive_cd8_t,mem_b,cMono,mem_cd8_t,cDC,iMono,adaptive_NK,plasma,pDC,ncMono,mkc
chr1	12006799	12007092	cMono,ncMono
chr1	12009176	12009440	ncMono,cMono
chr1	12012598	12013192	cyto_nk,cyto_cd8_t,adaptive_NK,mem_cd8_t
chr1	12015082	12015674	adaptive_NK,mkc,cyto_nk,cyto_cd8_t
chr1	12020703	12021679	cMono,pDC,ncMono,cDC,iMono
chr1	12027170	12027550	ncMono,cMono,mem_b,cyto_cd8_t,cyto_nk,naive_cd8_t,naive_cd4_t,cDC,act_cd4_t,naive_b,tReg,mkc,pDC,iMono
chr1	12033115	12033318	cyto_cd8_t,cyto_nk
chr1	12039843	12040833	cMono,ncMono,iMono,cDC,naive_cd4_t,cyto_nk,act_cd4_t,cyto_cd8_t,mem_cd8_t,naive_cd8_t,tReg,adaptive_NK,naive_b,mem_b,pDC,mkc,plasma
chr1	12045569	12046543	cMono,iMono,ncMono,cDC,mkc
chr1	12056343	12056545	naive_cd4_t
chr1	12061698	12061959	tReg,act_cd4_t,cMono,cyto_cd8_t
chr1	12079055	12079762	naive_cd4_t,act_cd4_t,iMono,naive_cd8_t,cyto_cd8_t,cMono,cyto_nk,mkc,cDC,adaptive_NK,naive_b,ncMono,tReg,mem_b,mem_cd8_t,plasma,pDC
chr1	12080200	12080571	ncMono,cMono,iMono,pDC,cDC
chr1	12090062	12090447	mem_b
chr1	12091336	12091644	cMono,naive_b,mem_b,cyto_nk,naive_cd4_t,ncMono,act_cd4_t,naive_cd8_t,cyto_cd8_t,tReg,cDC,iMono
chr1	12095437	12095704	cMono
chr1	12099218	12099620	cMono,adaptive_NK
chr1	12099915	12101098	naive_b,mem_b,pDC,plasma,tReg
chr1	12107012	12108128	act_cd4_t,cyto_nk,cyto_cd8_t,tReg,mem_cd8_t,naive_cd4_t,naive_cd8_t,plasma,adaptive_NK,naive_b,pDC,mem_b,cDC
chr1	12109668	12109910	cMono,ncMono
chr1	12112026	12112497	ncMono,cMono,iMono,mem_b,tReg,cDC,plasma,act_cd4_t,cyto_cd8_t
chr1	12117538	12117866	cMono
chr1	12119732	12120020	plasma,mem_b
chr1	12123055	12124111	cyto_nk,act_cd4_t,pDC,naive_cd4_t,cyto_cd8_t,tReg,mem_cd8_t,naive_cd8_t,mem_b,cMono,naive_b,cDC,iMono,ncMono,adaptive_NK
chr1	12125881	12126299	act_cd4_t,cyto_cd8_t,cyto_nk,mem_cd8_t
chr1	12127962	12128310	tReg,cyto_cd8_t,act_cd4_t
chr1	12128640	12129083	tReg,cyto_cd8_t,act_cd4_t,mem_b
chr1	12129912	12130318	adaptive_NK,pDC,cyto_nk,mem_cd8_t
chr1	12138553	12140013	mem_b,plasma,tReg,act_cd4_t,cyto_cd8_t,naive_cd4_t,naive_b,pDC,naive_cd8_t,mem_cd8_t,cyto_nk
chr1	12141744	12142104	naive_b,cyto_cd8_t
chr1	12147565	12149179	act_cd4_t,naive_cd4_t,cyto_nk,cyto_cd8_t,naive_cd8_t,naive_b,mem_cd8_t,tReg,mem_b,cMono,adaptive_NK,pDC,ncMono,cDC,iMono
chr1	12155935	12156358	cMono,tReg
chr1	12162662	12163199	cyto_cd8_t,cyto_nk,mem_cd8_t,adaptive_NK,tReg
chr1	12166936	12167201	cMono,ncMono
chr1	12173749	12174163	adaptive_NK,cyto_cd8_t,cyto_nk,cMono
chr1	12178519	12179185	mem_b,cMono,naive_cd4_t,tReg,ncMono,cyto_nk,act_cd4_t,adaptive_NK,cyto_cd8_t,naive_cd8_t,mem_cd8_t,naive_b,iMono,cDC,mkc,plasma,pDC
chr1	12181277	12181676	naive_cd8_t,act_cd4_t,naive_cd4_t,mem_cd8_t,cyto_cd8_t
chr1	12184854	12186803	cyto_cd8_t,cyto_nk,naive_cd4_t,act_cd4_t,mem_b,cMono,cDC,naive_b,iMono,naive_cd8_t,ncMono,mem_cd8_t,tReg,mkc,adaptive_NK,plasma,pDC
chr1	12187613	12187883	tReg
chr1	12192137	12192504	cMono,ncMono,iMono
chr1	12192714	12193648	act_cd4_t,naive_cd4_t,cyto_nk,naive_cd8_t,tReg,cyto_cd8_t,mem_cd8_t,cMono,ncMono,iMono,cDC,naive_b,mem_b,pDC,adaptive_NK,mkc,plasma
chr1	12201010	12201434	pDC,ncMono,cMono
chr1	12202328	12202678	pDC
chr1	12202846	12204259	ncMono,cDC,cMono,pDC,iMono,naive_cd8_t,naive_b,mem_b,plasma,act_cd4_t,mem_cd8_t,cyto_nk,adaptive_NK,naive_cd4_t,cyto_cd8_t,tReg
chr1	12208291	12208554	adaptive_NK
chr1	12210435	12211246	naive_cd4_t,naive_cd8_t,act_cd4_t,cyto_nk,ncMono,cyto_cd8_t,tReg,mem_cd8_t,cMono,adaptive_NK,iMono,mkc,pDC
chr1	12212038	12212532	pDC,naive_b,mem_b,plasma,act_cd4_t,naive_cd4_t,tReg,cDC,naive_cd8_t,cMono
chr1	12213139	12213865	iMono,cMono,cDC,ncMono,act_cd4_t,cyto_nk,mem_cd8_t,cyto_cd8_t,adaptive_NK,naive_b,pDC,mem_b,naive_cd4_t,naive_cd8_t,mkc,tReg
chr1	12217406	12218289	act_cd4_t,cyto_nk,naive_cd4_t,mem_b,tReg,cyto_cd8_t,cMono,naive_b,naive_cd8_t,iMono,ncMono,cDC,mkc
chr1	12218475	12219027	naive_cd8_t,naive_cd4_t
chr1	12219876	12220205	naive_cd4_t,naive_cd8_t,tReg,act_cd4_t,naive_b,mem_cd8_t,mem_b
chr1	12221510	12222514	cyto_cd8_t,ncMono,iMono,cMono,cyto_nk,cDC,naive_b,mem_b,act_cd4_t,mem_cd8_t,adaptive_NK,tReg,naive_cd8_t,naive_cd4_t,plasma,pDC,mkc
chr1	12226778	12228621	naive_cd4_t,ncMono,cMono,act_cd4_t,cyto_cd8_t,iMono,cDC,mem_cd8_t,mem_b,naive_b,cyto_nk,adaptive_NK,tReg,naive_cd8_t,plasma,mkc,pDC
chr1	12231641	12231906	tReg
chr1	12232023	12232477	cMono,iMono,ncMono,cDC,act_cd4_t,mem_cd8_t
chr1	12233666	12234233	act_cd4_t,naive_cd4_t,naive_cd8_t,cyto_cd8_t,cDC,cyto_nk,ncMono,mem_cd8_t,naive_b,cMono,tReg,adaptive_NK,mem_b,iMono,pDC,mkc,plasma
chr1	12235088	12235552	ncMono,cMono,pDC
chr1	12237724	12238594	tReg,cyto_cd8_t,naive_cd4_t,naive_cd8_t,act_cd4_t,mem_cd8_t,cyto_nk,mem_b,mkc,plasma,adaptive_NK,cMono,iMono,cDC,ncMono
chr1	12239039	12239755	cMono,act_cd4_t,naive_cd4_t,naive_cd8_t,cyto_cd8_t,adaptive_NK,mem_cd8_t,cyto_nk,naive_b,iMono,tReg,ncMono,cDC,mem_b,pDC,mkc
chr1	12240336	12240732	ncMono,cMono,cDC,iMono
chr1	12243048	12243291	pDC,mem_b
chr1	12243993	12244768	naive_b,ncMono,mem_b,iMono,cDC,cMono,pDC,cyto_nk,adaptive_NK,mkc
chr1	12245695	12246451	pDC,act_cd4_t,cyto_cd8_t
chr1	12246675	12246875	tReg
chr1	12251178	12251386	pDC
chr1	12251916	12252175	naive_cd4_t
chr1	12252302	12252614	pDC
chr1	12254595	12255224	cyto_nk,cyto_cd8_t,adaptive_NK,ncMono,cMono
chr1	12256461	12257197	cMono,act_cd4_t,naive_cd8_t,naive_cd4_t,ncMono,iMono,cDC,pDC,mem_cd8_t,naive_b
chr1	12257977	12258446	mem_b,naive_b
chr1	12261451	12262186	cyto_cd8_t,cyto_nk,mem_cd8_t,plasma,adaptive_NK,pDC,act_cd4_t
chr1	12262963	12263983	cMono,naive_cd8_t,tReg,act_cd4_t
chr1	12264196	12264565	naive_cd8_t,mem_b,cyto_cd8_t,naive_cd4_t,tReg,act_cd4_t,cyto_nk,mem_cd8_t
chr1	12268429	12269648	cMono,iMono,act_cd4_t,naive_cd4_t,cyto_nk,cDC,cyto_cd8_t,naive_cd8_t,ncMono,tReg,mem_cd8_t,adaptive_NK,naive_b,mem_b,mkc
chr1	12270448	12271152	adaptive_NK,mem_b,naive_b,act_cd4_t,mem_cd8_t,plasma,pDC,cyto_cd8_t,tReg,cyto_nk,naive_cd8_t,naive_cd4_t,mkc,ncMono,cDC,cMono
chr1	12280933	12281259	ncMono,cMono
chr1	12289688	12290810	act_cd4_t,naive_cd4_t,cMono,naive_cd8_t,ncMono,naive_b,cyto_cd8_t,iMono,cyto_nk,mem_b,adaptive_NK,mem_cd8_t,plasma,mkc,cDC,tReg,pDC
chr1	12290983	12291252	cMono
chr1	12304212	12304531	act_cd4_t,ncMono,cMono,cyto_cd8_t,naive_cd4_t,iMono
chr1	12325997	12326622	mkc,adaptive_NK,cyto_cd8_t,cyto_nk
chr1	12332129	12332466	cyto_cd8_t,act_cd4_t,naive_cd4_t,naive_cd8_t,cyto_nk,mem_b,tReg,cDC,plasma,naive_b
chr1	12335484	12335723	act_cd4_t,naive_cd4_t,cyto_cd8_t,cyto_nk,cMono,naive_cd8_t
chr1	12336377	12336648	cMono,cyto_cd8_t,act_cd4_t,tReg,ncMono,cyto_nk,naive_cd4_t,mem_b,mem_cd8_t
chr1	12347989	12348243	plasma
chr1	12356707	12357050	plasma,cMono
chr1	12374279	12374740	act_cd4_t,naive_cd4_t,cyto_cd8_t,cMono,cyto_nk,pDC,ncMono,naive_cd8_t,tReg
chr1	12399913	12400204	pDC
chr1	12401789	12402094	mem_cd8_t,cyto_cd8_t
chr1	12404258	12406249	cMono,cDC,ncMono,iMono,pDC,mem_b,naive_b,act_cd4_t,naive_cd4_t,cyto_cd8_t,naive_cd8_t,tReg,cyto_nk,mem_cd8_t,adaptive_NK
chr1	12432274	12432622	act_cd4_t
chr1	12436253	12437297	cMono,ncMono,cDC,iMono
chr1	12441573	12441930	pDC,cMono,cDC,ncMono
chr1	12444930	12445511	act_cd4_t,naive_cd4_t,tReg,cyto_cd8_t,mem_cd8_t,naive_cd8_t
chr1	12446087	12446672	act_cd4_t,naive_cd4_t,naive_cd8_t,tReg,naive_b,cyto_cd8_t,mem_cd8_t
chr1	12457916	12458203	act_cd4_t,naive_cd4_t
chr1	12458556	12458793	act_cd4_t
chr1	12464165	12464415	naive_cd4_t
chr1	12465716	12466139	cMono
chr1	12466420	12466978	pDC,cDC,cMono
chr1	12467475	12467832	naive_cd8_t,cMono,naive_cd4_t,act_cd4_t,cDC,cyto_nk,cyto_cd8_t,mem_cd8_t
chr1	12468731	12469061	ncMono,pDC,cMono
chr1	12475007	12475558	act_cd4_t,naive_cd8_t,naive_cd4_t,cDC,cMono
chr1	12476083	12476603	cMono,iMono,cDC,ncMono,pDC
chr1	12477354	12477893	naive_cd4_t,naive_cd8_t
chr1	12480273	12480531	cDC
chr1	12482859	12483249	cyto_nk,adaptive_NK
chr1	12484390	12484716	cyto_nk
chr1	12494212	12494681	pDC,cyto_nk,act_cd4_t,naive_cd4_t,adaptive_NK,cyto_cd8_t,naive_cd8_t,mem_cd8_t,tReg,cDC
chr1	12495667	12496137	cyto_nk,cyto_cd8_t,act_cd4_t,mem_b,tReg,naive_b,adaptive_NK,naive_cd8_t,mem_cd8_t,plasma,naive_cd4_t,cDC,cMono,pDC
chr1	12498456	12498979	cyto_nk,cyto_cd8_t,naive_cd4_t,naive_cd8_t,act_cd4_t,adaptive_NK,mem_cd8_t,cDC,mem_b,cMono,ncMono
chr1	12502359	12502709	plasma
chr1	12509377	12510747	act_cd4_t,cyto_cd8_t,naive_cd4_t,cyto_nk,adaptive_NK,naive_cd8_t,tReg,mem_cd8_t,plasma,mem_b,cDC,cMono,pDC
chr1	12513399	12513770	naive_cd8_t,naive_cd4_t,cyto_nk,mem_cd8_t,adaptive_NK,act_cd4_t
chr1	12516641	12516856	naive_cd4_t
chr1	12518614	12518966	naive_cd4_t,naive_cd8_t
chr1	12520097	12520549	cyto_nk,adaptive_NK
chr1	12530293	12530533	adaptive_NK,cyto_nk
chr1	12532794	12533753	act_cd4_t,naive_cd4_t,pDC,naive_cd8_t,cyto_cd8_t,naive_b,cyto_nk,tReg,mem_b,mem_cd8_t,cMono,ncMono,adaptive_NK,cDC,plasma
chr1	12535039	12535629	cMono,cDC,ncMono,iMono
chr1	12535760	12536271	cyto_cd8_t,cyto_nk,act_cd4_t,adaptive_NK,naive_cd4_t,naive_cd8_t
chr1	12536896	12537225	naive_b
chr1	12538216	12539179	naive_cd4_t,naive_cd8_t,ncMono,naive_b,act_cd4_t,cyto_nk,adaptive_NK,mem_cd8_t,cyto_cd8_t,tReg,pDC
chr1	12540757	12541372	cMono,cDC,iMono,act_cd4_t,naive_cd4_t,naive_cd8_t,cyto_cd8_t,ncMono,tReg,mem_cd8_t,cyto_nk,naive_b,pDC,mem_b
chr1	12555867	12556084	naive_cd4_t
chr1	12556378	12556775	naive_b,naive_cd4_t,mem_b
chr1	12570226	12571298	cMono,iMono,cDC,ncMono,act_cd4_t,pDC,naive_b,cyto_nk,cyto_cd8_t,naive_cd4_t,mkc,mem_cd8_t,naive_cd8_t,tReg,mem_b,adaptive_NK
chr1	12578988	12579431	cyto_cd8_t,cyto_nk,mem_cd8_t,adaptive_NK
chr1	12585510	12585905	cMono
chr1	12588370	12588955	ncMono,cMono
chr1	12599832	12600153	cMono
chr1	12610721	12611091	adaptive_NK,cyto_nk
chr1	12614062	12614309	cMono
chr1	12622336	12622630	cMono
chr1	12626751	12627513	cMono,iMono,naive_cd4_t
chr1	12655062	12656926	naive_cd4_t,naive_cd8_t,act_cd4_t,cyto_cd8_t,naive_b,mem_cd8_t,cyto_nk,tReg,adaptive_NK,mem_b,pDC,iMono,cMono,cDC,ncMono,mkc
chr1	12661292	12661612	naive_cd8_t,naive_cd4_t,act_cd4_t,mem_cd8_t,cyto_cd8_t,cyto_nk,adaptive_NK
chr1	12661914	12662370	cMono,iMono,cDC,ncMono,mkc,adaptive_NK
chr1	12663866	12664770	cyto_nk,iMono,cyto_cd8_t,act_cd4_t,cMono,naive_cd8_t,naive_cd4_t,ncMono,mem_cd8_t,tReg,adaptive_NK,cDC,mkc
chr1	12667334	12667644	ncMono,cMono
chr1	12675493	12676460	ncMono,cMono,cDC,iMono
chr1	12677557	12679542	mem_cd8_t,act_cd4_t,naive_cd4_t,naive_cd8_t,adaptive_NK,cyto_nk,cyto_cd8_t,iMono,tReg,cMono,cDC,ncMono,naive_b
chr1	12679864	12680859	tReg,cMono,mem_b,act_cd4_t,naive_cd4_t,cyto_nk,iMono,ncMono,cyto_cd8_t,naive_cd8_t,pDC,naive_b,adaptive_NK,mem_cd8_t,mkc,cDC,plasma
chr1	12687003	12687259	naive_cd4_t
chr1	12690964	12691716	cMono,ncMono,iMono,cDC
chr1	12692480	12692719	ncMono,cMono
chr1	12694289	12694489	cMono
chr1	12708801	12709188	cyto_nk,adaptive_NK
chr1	12718687	12719484	act_cd4_t,naive_cd4_t,cMono,cyto_cd8_t,cyto_nk,naive_cd8_t,tReg,ncMono,mem_b,mem_cd8_t,pDC,cDC,iMono,adaptive_NK,naive_b,mkc
chr1	12805994	12806206	plasma
chr1	12894416	12894773	plasma
chr1	13038571	13038823	mkc
chr1	13805702	13806061	pDC
chr1	13813759	13814311	pDC
chr1	13820384	13820873	pDC,cDC
chr1	13825041	13825407	pDC,plasma
chr1	13840407	13840725	pDC
chr1	13897478	13897744	cMono
chr1	13917071	13917355	cMono
chr1	13920000	13920781	cMono,iMono,ncMono,cDC
chr1	13931745	13932086	cMono
chr1	13948983	13949277	cMono
chr1	13949585	13950380	iMono,cMono,ncMono,cDC
chr1	13951038	13951244	cMono
chr1	13968955	13969893	naive_b,mem_b,cMono,pDC,cDC,plasma,ncMono,iMono
chr1	13973113	13973332	iMono,cMono
chr1	13977892	13978092	cMono
chr1	13988679	13989360	cMono,iMono
chr1	13990538	13990961	ncMono,cMono,iMono
chr1	13991185	13991385	cMono
chr1	13991986	13992694	naive_cd4_t,act_cd4_t,naive_cd8_t,cyto_nk,cyto_cd8_t,tReg,mem_cd8_t,cMono,cDC,ncMono,iMono,naive_b,adaptive_NK,mem_b,mkc,pDC,plasma
chr1	13992895	13993215	pDC
chr1	13993937	13994697	mem_b,naive_b
chr1	14000810	14001306	naive_b,mem_b,pDC,cMono
chr1	14004435	14004779	mem_b,naive_b
chr1	14009666	14010021	plasma
chr1	14013855	14014227	mem_b,naive_b
chr1	14019622	14020223	cyto_nk,adaptive_NK,cyto_cd8_t,act_cd4_t,mem_b
chr1	14026045	14027695	cMono,ncMono,naive_cd4_t,iMono,naive_cd8_t,cyto_cd8_t,cDC,act_cd4_t,cyto_nk,pDC,mem_cd8_t,adaptive_NK,naive_b,mkc,plasma,tReg,mem_b
chr1	14027900	14028171	mem_b,naive_b
chr1	14029047	14029756	tReg,act_cd4_t,naive_cd8_t,mem_b,naive_b,cyto_cd8_t,naive_cd4_t,mem_cd8_t,plasma,cyto_nk,adaptive_NK,pDC
chr1	14032668	14032954	cMono
chr1	14039352	14040531	mem_b,plasma,naive_b
chr1	14041469	14041753	cMono,ncMono,act_cd4_t,naive_cd8_t,naive_b
chr1	14049588	14049788	cMono
chr1	14050045	14050768	cMono,ncMono,iMono,mkc,cDC
chr1	14052177	14052689	naive_b,naive_cd8_t,naive_cd4_t,mem_b,act_cd4_t,cyto_nk,cyto_cd8_t,tReg,mem_cd8_t,pDC,adaptive_NK,plasma,cMono
chr1	14054704	14054957	mem_b
chr1	14056850	14058109	act_cd4_t,cyto_cd8_t,cyto_nk,adaptive_NK,naive_b,mem_b,mem_cd8_t,tReg,naive_cd8_t,naive_cd4_t,plasma,ncMono,pDC,cMono,cDC,iMono,mkc
chr1	14059520	14059891	cyto_nk,cMono,cyto_cd8_t,ncMono,adaptive_NK,act_cd4_t,mem_cd8_t,naive_cd8_t,naive_cd4_t,iMono
chr1	14063973	14064278	naive_cd4_t,naive_cd8_t,act_cd4_t
chr1	14066639	14066924	naive_cd8_t
chr1	14075214	14076528	cMono,ncMono,iMono,cDC,act_cd4_t,naive_b,naive_cd4_t,mem_b,pDC,cyto_cd8_t,naive_cd8_t,cyto_nk,adaptive_NK,mem_cd8_t,tReg,plasma,mkc
chr1	14078173	14078410	plasma
chr1	14080521	14080729	adaptive_NK
chr1	14083088	14084014	cMono,iMono,act_cd4_t,cyto_cd8_t
chr1	14084765	14085103	cyto_nk
chr1	14085537	14085861	act_cd4_t,cyto_nk,naive_cd4_t,cyto_cd8_t,tReg
chr1	14089156	14089509	act_cd4_t,naive_cd4_t,naive_cd8_t
chr1	14090522	14090807	mem_b,naive_b,naive_cd8_t,plasma,mem_cd8_t,cyto_cd8_t,act_cd4_t
chr1	14091100	14091833	cyto_nk,cyto_cd8_t,adaptive_NK,naive_cd8_t,mem_cd8_t,naive_cd4_t,act_cd4_t,mem_b
chr1	14093623	14093934	act_cd4_t,naive_cd4_t
chr1	14095518	14096115	cMono,pDC,ncMono,cDC,naive_b,iMono
chr1	14096374	14096623	naive_cd8_t
chr1	14103984	14104206	naive_b
chr1	14106614	14107360	naive_cd4_t,naive_b,act_cd4_t
chr1	14108511	14109210	cMono,cDC,mem_b,ncMono,iMono,plasma
chr1	14109529	14109804	ncMono,cMono
chr1	14116387	14117570	cyto_nk,cyto_cd8_t,mem_b,naive_cd8_t,act_cd4_t,naive_b,naive_cd4_t,mem_cd8_t,cMono,cDC,tReg
chr1	14123952	14124303	cyto_cd8_t,cyto_nk,mem_cd8_t,naive_cd8_t,act_cd4_t
chr1	14133737	14134052	mem_b,naive_cd4_t
chr1	14134806	14135018	mem_b
chr1	14135919	14136572	adaptive_NK,act_cd4_t,cyto_cd8_t,cyto_nk,mem_cd8_t,naive_cd8_t,naive_cd4_t
chr1	14137710	14138053	ncMono,naive_cd4_t,cMono,cyto_nk,act_cd4_t,cyto_cd8_t,naive_cd8_t,naive_b,mem_cd8_t,mem_b,tReg,adaptive_NK
chr1	14139694	14140621	act_cd4_t,mem_cd8_t,naive_cd4_t,cyto_cd8_t,naive_cd8_t,ncMono,cMono,naive_b,mem_b,pDC,cyto_nk,tReg,cDC,iMono,plasma
chr1	14152538	14152747	cMono
chr1	14155203	14155679	tReg,mem_cd8_t,act_cd4_t,naive_cd4_t,cyto_cd8_t,plasma,naive_b,naive_cd8_t,cyto_nk,mem_b,cMono
chr1	14286738	14287364	tReg,naive_b,naive_cd4_t,act_cd4_t,cyto_cd8_t,mem_b,cyto_nk,cMono,naive_cd8_t,mem_cd8_t,ncMono,iMono,cDC,plasma,adaptive_NK
chr1	14330093	14330420	pDC
chr1	14539099	14539299	plasma
chr1	14580746	14581066	mem_b,naive_b
chr1	14661135	14661698	naive_cd8_t
chr1	14690504	14690749	naive_cd8_t
chr1	14790128	14790328	plasma
chr1	14869137	14870401	cMono,iMono,ncMono
chr1	14926398	14926637	naive_b
chr1	14938128	14938457	cDC
chr1	14942107	14942333	cDC
chr1	14987324	14987654	naive_b,pDC,cMono
chr1	14989840	14990040	pDC
chr1	14994987	14995211	pDC
chr1	14998561	14998839	pDC,naive_b
chr1	15000594	15000888	pDC
chr1	15024640	15024985	pDC
chr1	15033192	15033534	pDC
chr1	15051252	15051509	cMono,cDC
chr1	15058419	15059194	cMono,iMono,ncMono,cDC
chr1	15062468	15062711	naive_b
chr1	15064095	15064416	pDC
chr1	15065913	15066417	cMono,ncMono,iMono,cDC,naive_b
chr1	15066470	15066822	pDC
chr1	15067597	15067872	ncMono,cMono
chr1	15068536	15069584	cMono,iMono,ncMono,pDC
chr1	15082357	15082766	ncMono,cMono,cDC,iMono,naive_b,pDC
chr1	15088224	15088722	pDC
chr1	15103852	15104573	ncMono,cMono,iMono
chr1	15105700	15105956	cMono,cyto_nk
chr1	15106876	15107145	cMono
chr1	15131203	15131451	pDC
chr1	15208356	15208829	naive_b,mem_b
chr1	15223683	15223883	cMono
chr1	15240369	15240723	plasma
chr1	15241868	15242236	cMono,iMono,cyto_nk,tReg,ncMono,mem_b,act_cd4_t,naive_cd4_t,cDC,naive_b,pDC,naive_cd8_t,cyto_cd8_t,mem_cd8_t,adaptive_NK
chr1	15250268	15251658	cyto_nk,cyto_cd8_t,iMono,cMono,adaptive_NK,ncMono,cDC,act_cd4_t,mem_b,mem_cd8_t,naive_cd4_t,naive_cd8_t,naive_b,plasma,tReg,pDC
chr1	15266532	15266803	cDC
chr1	15295500	15296057	mem_cd8_t,cyto_nk,adaptive_NK,cyto_cd8_t,naive_cd4_t,naive_cd8_t,act_cd4_t
chr1	15296672	15296993	cMono,cDC,iMono,cyto_nk
chr1	15322659	15322985	cDC,cMono
chr1	15323228	15323657	cDC,cMono,ncMono,iMono
chr1	15342518	15343350	cDC,cMono,ncMono,iMono
chr1	15349814	15350029	cDC
chr1	15354049	15354337	cMono,cDC,cyto_nk
chr1	15364686	15365008	cyto_nk,adaptive_NK,cyto_cd8_t,naive_cd4_t
chr1	15373042	15373416	cyto_nk,cDC,iMono,cMono,ncMono,adaptive_NK,cyto_cd8_t,mem_b
chr1	15377931	15378288	plasma
chr1	15389069	15389283	cMono
chr1	15392168	15393074	cyto_nk,cyto_cd8_t,adaptive_NK,mem_cd8_t
chr1	15402435	15402807	cDC,pDC
chr1	15406665	15407698	cyto_nk,adaptive_NK,cyto_cd8_t
chr1	15410059	15410507	cMono,cDC,iMono,ncMono
chr1	15415888	15416470	ncMono,cMono,cDC,pDC,iMono,naive_b,mem_b
chr1	15416915	15417245	cMono,adaptive_NK,mem_b,ncMono,naive_b,cDC,cyto_nk,pDC
chr1	15421974	15422392	mem_b,ncMono,naive_b
chr1	15426532	15427330	cyto_nk,cMono,plasma,cDC,adaptive_NK,pDC,mem_cd8_t,naive_cd8_t,cyto_cd8_t,act_cd4_t,ncMono,mem_b,naive_cd4_t,iMono,naive_b,tReg
chr1	15433067	15433459	cMono,cDC,ncMono,iMono
chr1	15438667	15439120	cyto_nk,cMono,tReg,cDC,ncMono,cyto_cd8_t,adaptive_NK,pDC,iMono,act_cd4_t
chr1	15453287	15453487	pDC
chr1	15455008	15455381	cMono,ncMono,act_cd4_t,iMono,cyto_cd8_t,cyto_nk,naive_cd8_t,naive_cd4_t,mem_b,tReg,mem_cd8_t,cDC,adaptive_NK,naive_b,mkc,pDC,plasma
chr1	15462191	15462472	pDC,cDC,cMono,ncMono
chr1	15462893	15463210	ncMono
chr1	15464148	15464747	cMono,ncMono,cDC,adaptive_NK,cyto_nk,iMono
chr1	15468552	15469012	cMono
chr1	15469332	15469733	cMono,ncMono,iMono,cDC
chr1	15472649	15473054	pDC,cMono
chr1	15473402	15473861	pDC,cMono,cDC,ncMono,iMono
chr1	15478840	15481416	cMono,iMono,cDC,cyto_nk,adaptive_NK,ncMono,cyto_cd8_t,act_cd4_t,plasma
chr1	15482618	15483228	pDC,cyto_cd8_t,cyto_nk,plasma
chr1	15486995	15487279	ncMono
chr1	15494913	15495481	cMono,cDC,ncMono,iMono
chr1	15500282	15500668	adaptive_NK
chr1	15503841	15504695	cMono,cDC,pDC,ncMono,iMono
chr1	15505330	15506069	cMono,ncMono
chr1	15514711	15515571	cMono,cDC,iMono
chr1	15527090	15527648	cMono
chr1	15537550	15537824	cMono
chr1	15539471	15540374	cMono,ncMono,iMono
chr1	15544849	15545532	adaptive_NK,cyto_nk,ncMono,cMono,cyto_cd8_t,cDC,iMono,mkc
chr1	15550533	15551798	cMono,cDC,ncMono,iMono
chr1	15558017	15558672	cMono,ncMono,cyto_nk,adaptive_NK,cDC,iMono,plasma,pDC,cyto_cd8_t
chr1	15563335	15563680	ncMono,cMono
chr1	15572397	15572937	cMono,ncMono,iMono,cDC
chr1	15573504	15574115	cyto_nk,act_cd4_t,cyto_cd8_t,cMono,ncMono,adaptive_NK,iMono,cDC,naive_b,mem_cd8_t,tReg,mem_b,naive_cd4_t,naive_cd8_t,plasma
chr1	15575431	15576028	naive_cd4_t,act_cd4_t,cyto_cd8_t,naive_cd8_t,mem_cd8_t,cyto_nk,pDC,adaptive_NK,tReg,cMono,cDC
chr1	15579380	15579806	cyto_nk,cyto_cd8_t,mem_cd8_t,act_cd4_t
chr1	15584706	15585056	cMono,ncMono,cDC
chr1	15585315	15585800	pDC,ncMono,cMono,cDC
chr1	15587152	15588399	cDC,cMono,iMono,ncMono,adaptive_NK,cyto_nk,cyto_cd8_t,naive_b,act_cd4_t,pDC,mem_cd8_t,naive_cd8_t,naive_cd4_t,mem_b
chr1	15598897	15599450	cMono,cyto_nk,iMono,mem_cd8_t,adaptive_NK,cDC,act_cd4_t,ncMono,pDC,cyto_cd8_t,naive_cd4_t,naive_cd8_t,tReg
chr1	15602445	15602849	cMono,ncMono,cDC,iMono
chr1	15604037	15604410	pDC,cDC
chr1	15613839	15614087	cMono,ncMono
chr1	15616896	15617241	cMono,cyto_cd8_t
chr1	15622592	15622887	cMono
chr1	15623500	15624073	cMono,cyto_cd8_t,cyto_nk,pDC,ncMono,cDC,iMono
chr1	15631111	15631714	cMono,cDC,cyto_nk,iMono,ncMono,act_cd4_t,mem_cd8_t,cyto_cd8_t,adaptive_NK,naive_cd4_t,naive_cd8_t,tReg,mem_b,naive_b
chr1	15638383	15638747	cMono,cDC
chr1	15640883	15641352	cDC,mem_b,plasma,cyto_nk,ncMono,cyto_cd8_t
chr1	15649678	15650577	cMono,naive_cd4_t,naive_cd8_t,ncMono,act_cd4_t,cyto_nk,cyto_cd8_t,adaptive_NK,iMono,mem_cd8_t,cDC,mem_b,tReg,mkc,naive_b,pDC,plasma
chr1	15655261	15656057	ncMono,cMono,cDC,cyto_nk,cyto_cd8_t,adaptive_NK,iMono,mem_cd8_t
chr1	15659532	15660211	ncMono,cMono
chr1	15664187	15664853	cyto_nk,cMono,adaptive_NK
chr1	15666826	15667263	ncMono,cMono,cyto_nk,cyto_cd8_t,act_cd4_t,mem_cd8_t,tReg,iMono,mem_b,naive_cd4_t,naive_cd8_t,plasma
chr1	15668531	15668861	cMono,cyto_cd8_t,act_cd4_t,cDC,ncMono,mem_cd8_t,tReg,iMono
chr1	15672337	15673313	cMono,iMono,ncMono,cDC,cyto_cd8_t,cyto_nk,act_cd4_t,pDC,mem_cd8_t,adaptive_NK,mem_b,tReg,mkc,naive_b,plasma,naive_cd8_t,naive_cd4_t
chr1	15673701	15674087	cyto_nk,mem_cd8_t,cyto_cd8_t,adaptive_NK,act_cd4_t,tReg
chr1	15674397	15674610	act_cd4_t
chr1	15678877	15679512	cMono,cyto_nk,iMono,act_cd4_t,cyto_cd8_t,cDC,ncMono,mem_cd8_t,adaptive_NK,tReg,pDC
chr1	15682632	15682923	cyto_cd8_t,act_cd4_t
chr1	15688643	15689611	cyto_nk,plasma,pDC,cMono,cDC,ncMono,iMono
chr1	15691279	15691618	mem_cd8_t,cyto_cd8_t,cMono,cyto_nk,cDC,act_cd4_t,iMono,ncMono
chr1	15695458	15695668	cyto_nk
chr1	15698685	15698947	cMono
chr1	15710694	15711410	cyto_nk,cMono,adaptive_NK,ncMono,naive_b,mem_b,iMono,mem_cd8_t,cyto_cd8_t,cDC,plasma,naive_cd4_t,mkc
chr1	15712397	15713355	cyto_cd8_t,cyto_nk,adaptive_NK,mem_cd8_t,cMono,pDC,cDC,ncMono,act_cd4_t,naive_cd4_t,naive_b,mem_b
chr1	15727122	15727445	cyto_nk,adaptive_NK
chr1	15731889	15732154	cyto_cd8_t,cyto_nk,mem_cd8_t
chr1	15734168	15734429	adaptive_NK,cyto_nk
chr1	15735587	15736755	cMono,iMono,naive_cd4_t,naive_cd8_t,act_cd4_t,cyto_nk,cyto_cd8_t,naive_b,mem_cd8_t,adaptive_NK,mem_b,tReg,ncMono,pDC,cDC,mkc,plasma
chr1	15738089	15739013	mem_b,naive_b,pDC,mem_cd8_t,cyto_nk,adaptive_NK,cyto_cd8_t,cMono,ncMono,iMono,cDC,mkc,plasma,act_cd4_t
chr1	15742426	15743105	cDC,iMono,cMono,ncMono,act_cd4_t,mem_b,naive_b,pDC,plasma
chr1	15743260	15744548	act_cd4_t,mem_cd8_t,naive_cd4_t,cyto_cd8_t,naive_cd8_t,tReg,plasma,mem_b,pDC,naive_b,adaptive_NK,cyto_nk,mkc,cMono,iMono,ncMono,cDC
chr1	15746693	15746893	cyto_nk
chr1	15748055	15748566	ncMono,cMono,cyto_nk
chr1	15749715	15749934	cMono
chr1	15750737	15751243	pDC,cDC,cyto_nk
chr1	15753322	15753747	cMono,ncMono
chr1	15756182	15756639	iMono,cMono,ncMono,cyto_nk,cDC
chr1	15757343	15758149	naive_cd4_t,cMono,adaptive_NK,act_cd4_t,cyto_cd8_t,mem_cd8_t,cyto_nk,tReg,pDC,mem_b,naive_b,naive_cd8_t,mkc,ncMono,iMono,cDC,plasma
chr1	15759473	15759756	cMono
chr1	15761230	15761919	cMono,iMono,cDC,ncMono,mkc,cyto_nk
chr1	15765062	15765341	cMono
chr1	15771075	15771275	cMono
chr1	15771680	15772324	cyto_nk,adaptive_NK,mem_cd8_t,cDC,cyto_cd8_t,cMono,act_cd4_t
chr1	15776154	15776442	cMono
chr1	15778622	15779032	cMono
chr1	15781997	15782462	cMono,plasma,ncMono,iMono,cDC
chr1	15786443	15786714	cMono
chr1	15790695	15791732	cMono,iMono,ncMono,cDC
chr1	15792216	15792567	ncMono,cMono,cDC
chr1	15803536	15803760	cDC,cMono
chr1	15806577	15807209	cMono
chr1	15812155	15812454	cMono,ncMono
chr1	15817601	15817812	cMono
chr1	15821324	15821637	cMono
chr1	15827927	15828445	act_cd4_t,cMono,mem_b,cDC,cyto_nk,naive_cd4_t,cyto_cd8_t,naive_b,naive_cd8_t,ncMono,tReg,adaptive_NK,mkc,iMono,mem_cd8_t
chr1	15835394	15835594	plasma
chr1	15841479	15842157	cMono,ncMono,cDC,iMono,naive_b,mem_b,tReg
chr1	15850588	15851938	iMono,adaptive_NK,cMono,ncMono,plasma,mkc,naive_b,cDC,cyto_cd8_t,cyto_nk,mem_b,mem_cd8_t,act_cd4_t,tReg,naive_cd4_t,naive_cd8_t,pDC
chr1	15852939	15853646	cDC,cMono,pDC,ncMono,naive_cd4_t,iMono,act_cd4_t,naive_cd8_t,cyto_cd8_t,naive_b,mem_cd8_t,mem_b,cyto_nk,adaptive_NK,tReg,mkc,plasma
chr1	15864541	15864889	plasma
chr1	15890109	15891202	naive_b,mem_b,cDC,cMono
chr1	15898225	15899033	naive_b,mem_b,plasma
chr1	15904191	15904542	act_cd4_t,naive_cd4_t
chr1	15905370	15906441	act_cd4_t,naive_cd4_t,naive_cd8_t,cyto_cd8_t,mem_cd8_t,tReg,naive_b,mem_b,cyto_nk,plasma,ncMono
chr1	15910897	15911874	cMono,cDC,naive_b,mem_b,adaptive_NK,iMono,cyto_cd8_t,act_cd4_t,cyto_nk,ncMono,mem_cd8_t,naive_cd4_t,tReg,naive_cd8_t,pDC,plasma
chr1	15921586	15922124	cMono,naive_cd4_t,act_cd4_t,naive_cd8_t,ncMono,naive_b,mem_b,cyto_cd8_t,pDC,mem_cd8_t,iMono,cDC,cyto_nk,tReg
chr1	15923361	15923569	cMono
chr1	15929626	15930635	cMono,cyto_nk,cDC,ncMono,cyto_cd8_t,naive_cd8_t,act_cd4_t,naive_b,iMono,adaptive_NK,mem_cd8_t,naive_cd4_t,mem_b,mkc,plasma,pDC,tReg
chr1	15943332	15945417	cDC,pDC,naive_cd4_t,act_cd4_t,naive_cd8_t,cyto_cd8_t,mem_b,ncMono,naive_b,tReg,cyto_nk,iMono,cMono,mem_cd8_t,adaptive_NK,mkc,plasma
chr1	15946706	15946929	cyto_cd8_t,mem_cd8_t
chr1	15952794	15953216	cDC,ncMono,cMono
chr1	15954021	15954486	plasma,mem_b,pDC
chr1	15955275	15955475	pDC
chr1	15982953	15983243	pDC,cDC
chr1	16000908	16001670	ncMono,cMono,cDC,iMono
chr1	16005071	16005428	pDC,cMono,cDC,ncMono,mem_b,naive_b,iMono,plasma
chr1	16007181	16007652	cMono,iMono,ncMono
chr1	16008394	16009182	naive_b,mem_b,cMono,ncMono,iMono,cDC
chr1	16010612	16011898	cyto_nk,cyto_cd8_t,act_cd4_t,naive_cd8_t,naive_b,naive_cd4_t,tReg,mem_cd8_t,mem_b,iMono,cMono,adaptive_NK,pDC,cDC,plasma,ncMono,mkc
chr1	16023220	16024471	cMono,iMono,act_cd4_t,naive_cd4_t,naive_b,naive_cd8_t,mem_b,ncMono,cDC,cyto_cd8_t,plasma,pDC,tReg,cyto_nk,mem_cd8_t,adaptive_NK,mkc
chr1	16029657	16029914	cMono
chr1	16030185	16030455	cMono
chr1	16034033	16034361	cMono
chr1	16038752	16039009	cyto_nk
chr1	16044339	16044539	plasma
chr1	16045253	16045453	plasma
chr1	16046276	16046522	pDC,cMono
chr1	16061595	16061809	cMono
chr1	16062082	16063045	cMono,pDC,naive_b,mem_b,ncMono,cDC,act_cd4_t
chr1	16066295	16066512	cMono
chr1	16067707	16068378	act_cd4_t,mem_b,naive_cd8_t,naive_cd4_t,cyto_cd8_t,naive_b,tReg,cMono,adaptive_NK,mem_cd8_t,iMono,cyto_nk,plasma,cDC,ncMono,pDC
chr1	16082811	16083779	act_cd4_t,mem_cd8_t,cMono,naive_cd8_t,cDC,naive_cd4_t,cyto_cd8_t,naive_b,pDC,ncMono
chr1	16084722	16086087	act_cd4_t,naive_cd4_t,naive_cd8_t,mem_b,naive_b,mem_cd8_t,cyto_cd8_t,plasma,cMono,tReg,pDC
chr1	16086694	16086894	plasma
chr1	16107199	16107667	cMono,ncMono,cDC
chr1	16108774	16109182	pDC
chr1	16114902	16115678	ncMono,cMono,iMono,cDC
chr1	16118486	16119017	cyto_cd8_t,act_cd4_t,naive_cd4_t,cyto_nk,naive_b,cDC,naive_cd8_t,cMono,mem_cd8_t,pDC,ncMono,mem_b,iMono,tReg,mkc,plasma,adaptive_NK
chr1	16125494	16125891	cMono,cDC,iMono
chr1	16129858	16130364	mem_b,naive_b,cDC,cMono,act_cd4_t,iMono,ncMono,cyto_cd8_t,naive_cd4_t,naive_cd8_t,cyto_nk,tReg
chr1	16141892	16142545	cMono,naive_cd4_t,act_cd4_t,ncMono,cyto_cd8_t,cyto_nk,naive_cd8_t,cDC,adaptive_NK,mem_cd8_t,iMono,naive_b,mem_b,tReg,pDC,mkc,plasma
chr1	16152225	16152658	cMono,ncMono,iMono,cDC
chr1	16156187	16156786	pDC,cMono,iMono,cDC,mem_b,ncMono,naive_b,mkc
chr1	16159863	16160118	act_cd4_t,naive_cd4_t
chr1	16160767	16161731	naive_cd4_t,act_cd4_t,naive_cd8_t,tReg,mem_cd8_t,cyto_cd8_t,cyto_nk,plasma,naive_b,adaptive_NK,mem_b,cMono,pDC,iMono,ncMono,cDC,mkc
chr1	16162168	16162892	cMono,iMono,ncMono,naive_b,cyto_cd8_t,adaptive_NK,naive_cd4_t,act_cd4_t,cyto_nk,cDC,naive_cd8_t,mem_cd8_t,tReg,mkc,mem_b,plasma,pDC
chr1	16163382	16164190	adaptive_NK,mem_b,cDC,cyto_nk,ncMono,mkc,cMono,naive_b,iMono,tReg,pDC,plasma
chr1	16173538	16175416	mem_b,cyto_nk,cyto_cd8_t,adaptive_NK,tReg,act_cd4_t,mem_cd8_t,naive_cd4_t,naive_cd8_t,naive_b,iMono,cMono,ncMono,cDC,mkc,pDC,plasma
chr1	16175720	16176102	iMono,cMono,cDC,ncMono,pDC,act_cd4_t,naive_cd4_t,cyto_cd8_t,mem_cd8_t,adaptive_NK,naive_cd8_t,cyto_nk
chr1	16176401	16176698	cMono,cDC
chr1	16178630	16178871	mem_b,plasma,naive_b
chr1	16184634	16185131	act_cd4_t,cMono,tReg,cDC
chr1	16189196	16189455	cMono
chr1	16193438	16194008	mkc,cMono,ncMono
chr1	16202958	16203266	plasma,mem_b,naive_cd8_t,naive_cd4_t
chr1	16205660	16205956	naive_cd4_t
chr1	16209182	16209539	mem_b,naive_b
chr1	16209707	16210520	cyto_nk,naive_cd4_t,cyto_cd8_t
chr1	16211709	16212031	naive_b
chr1	16212247	16213633	cMono,mkc,iMono,naive_b,naive_cd4_t,mem_b,cDC,ncMono,pDC,mem_cd8_t,naive_cd8_t,cyto_nk,cyto_cd8_t,act_cd4_t,plasma,tReg,adaptive_NK
chr1	16218483	16218718	cMono
chr1	16219535	16220178	cMono,iMono,cDC,ncMono,mkc,act_cd4_t,cyto_nk,tReg
chr1	16225833	16226179	cyto_nk
chr1	16227809	16228335	cyto_nk,adaptive_NK,naive_cd8_t
chr1	16231074	16231274	act_cd4_t
chr1	16242484	16243763	naive_cd8_t,naive_cd4_t,cyto_nk,adaptive_NK,act_cd4_t,mem_cd8_t,cyto_cd8_t,mem_b
chr1	16245806	16246210	act_cd4_t,cyto_nk,cyto_cd8_t,adaptive_NK,naive_cd8_t,mem_cd8_t,tReg,naive_cd4_t
chr1	16259589	16259789	plasma
chr1	16263788	16264677	cMono,ncMono,iMono,naive_b,act_cd4_t,cyto_cd8_t,naive_cd4_t
chr1	16265277	16265477	act_cd4_t
chr1	16265989	16266426	ncMono
chr1	16267815	16268037	mem_cd8_t
chr1	16268513	16269182	mem_cd8_t,cyto_nk,cyto_cd8_t,adaptive_NK
chr1	16269531	16269793	cMono
chr1	16275792	16276611	act_cd4_t,cyto_cd8_t,naive_cd4_t,mem_b,mem_cd8_t,cyto_nk,tReg,naive_cd8_t,plasma,ncMono,cMono,iMono,naive_b,adaptive_NK,cDC,mkc
chr1	16277435	16278080	naive_cd4_t,naive_cd8_t,cyto_cd8_t,cyto_nk
chr1	16279175	16279656	cMono,cDC,iMono,ncMono,pDC
chr1	16282658	16282970	act_cd4_t,naive_cd4_t
chr1	16283902	16284272	mem_b,act_cd4_t
chr1	16284409	16284945	ncMono,cMono
chr1	16285381	16285662	cyto_cd8_t,cMono,cyto_nk
chr1	16289884	16290109	plasma
chr1	16290561	16290833	naive_b,mem_b,cyto_cd8_t,plasma
chr1	16291748	16293232	naive_b,naive_cd8_t,mem_b,act_cd4_t,naive_cd4_t,cyto_cd8_t,mem_cd8_t,cMono,cDC,ncMono,iMono,cyto_nk,tReg,pDC,adaptive_NK,plasma
chr1	16300941	16301673	mem_b,plasma
chr1	16301919	16302828	act_cd4_t,cyto_cd8_t,cyto_nk,cMono,ncMono,mem_cd8_t,adaptive_NK,mem_b,naive_b,naive_cd8_t,plasma,iMono,naive_cd4_t,tReg,cDC,pDC,mkc
chr1	16309467	16309679	cMono
chr1	16312216	16312864	cMono,iMono,cDC,ncMono
chr1	16319436	16319745	pDC
chr1	16320879	16321417	cMono,iMono,ncMono,cyto_cd8_t,mem_b,cyto_nk,act_cd4_t,plasma,naive_cd4_t,cDC,naive_cd8_t,adaptive_NK,mem_cd8_t,naive_b,mkc,tReg
chr1	16333633	16333957	cyto_cd8_t,cyto_nk,act_cd4_t,mem_b,cMono,mem_cd8_t
chr1	16334612	16334835	cMono
chr1	16335407	16335859	act_cd4_t,cyto_cd8_t,mem_cd8_t,naive_cd8_t,naive_cd4_t,tReg,cMono,naive_b,cyto_nk,ncMono,mem_b,iMono,cDC,mkc,adaptive_NK
chr1	16339143	16340132	cMono,iMono,ncMono,cDC,act_cd4_t,naive_cd4_t,mkc,cyto_cd8_t,cyto_nk,mem_b,adaptive_NK,mem_cd8_t,naive_cd8_t,naive_b,tReg,plasma,pDC
chr1	16341347	16341726	naive_b,mem_b,pDC
chr1	16344058	16344561	pDC,cDC,cMono
chr1	16352826	16353756	naive_cd4_t,naive_cd8_t,cyto_cd8_t,pDC,naive_b,act_cd4_t,mem_cd8_t,mem_b,cyto_nk,cMono,tReg,plasma,ncMono
chr1	16359277	16359708	cMono,iMono,ncMono,naive_cd4_t,cyto_nk,cDC,act_cd4_t,cyto_cd8_t,mkc,tReg,mem_b,naive_b,naive_cd8_t,adaptive_NK,mem_cd8_t,plasma,pDC
chr1	16367927	16368127	plasma
chr1	16368638	16368898	mem_b
chr1	16373406	16373748	cMono
chr1	16374777	16375620	mem_b,naive_cd4_t,mem_cd8_t,act_cd4_t,naive_cd8_t,naive_b,cyto_nk,cyto_cd8_t,pDC,mkc,cMono,cDC,tReg,ncMono
chr1	16382122	16383073	cMono,ncMono,cDC,iMono,act_cd4_t,naive_cd4_t,naive_cd8_t,mem_b,mkc,naive_b,mem_cd8_t,cyto_nk,cyto_cd8_t,tReg,plasma,adaptive_NK,pDC
chr1	16393579	16394270	mem_b,pDC
chr1	16394793	16394993	plasma
chr1	16396771	16397069	adaptive_NK,act_cd4_t,cyto_nk,cyto_cd8_t,mem_cd8_t
chr1	16399608	16400685	pDC,naive_cd4_t,mem_b,mem_cd8_t,adaptive_NK,cyto_cd8_t,act_cd4_t,cyto_nk,naive_b,cMono,naive_cd8_t,tReg,cDC,ncMono,iMono,plasma,mkc
chr1	16405208	16406220	act_cd4_t,tReg,pDC,cyto_cd8_t,naive_cd4_t,adaptive_NK,naive_cd8_t,cyto_nk,ncMono,cMono,mem_cd8_t,mkc,plasma,iMono,naive_b,mem_b,cDC
chr1	16408849	16409173	cMono,ncMono,mem_b,cyto_nk,act_cd4_t,iMono,cyto_cd8_t,naive_cd4_t,naive_b,mem_cd8_t,cDC,naive_cd8_t,tReg,adaptive_NK
chr1	16412143	16412426	cMono,cDC,pDC
chr1	16416499	16416922	cDC,pDC
chr1	16443833	16444191	cyto_nk,cyto_cd8_t
chr1	16449300	16449931	cyto_nk,mem_cd8_t,cyto_cd8_t,adaptive_NK,cMono,cDC,act_cd4_t,naive_cd8_t
chr1	16450166	16450679	cyto_cd8_t,cyto_nk,mem_cd8_t,adaptive_NK
chr1	16453134	16453334	pDC
chr1	16477724	16477961	cyto_nk
chr1	16480174	16480794	pDC
chr1	16481039	16482800	cMono,act_cd4_t,iMono,cDC,cyto_nk,ncMono,naive_b,mem_b,naive_cd4_t,mem_cd8_t,cyto_cd8_t,adaptive_NK,naive_cd8_t,tReg
chr1	16483378	16483626	ncMono,cMono
chr1	16484508	16484940	naive_cd4_t,act_cd4_t,naive_cd8_t,cyto_cd8_t,cyto_nk,adaptive_NK,pDC,mem_cd8_t,tReg
chr1	16487116	16487443	cMono,ncMono,iMono
chr1	16488437	16489260	act_cd4_t,naive_cd4_t,naive_cd8_t,mem_cd8_t,cyto_cd8_t,tReg,cyto_nk,mem_b,adaptive_NK,naive_b,ncMono,plasma,cMono,cDC
chr1	16490674	16491220	cMono,iMono,ncMono,cDC
chr1	16494048	16494793	cyto_cd8_t,cyto_nk,mem_cd8_t,naive_b,naive_cd4_t,act_cd4_t,tReg,mem_b,naive_cd8_t,adaptive_NK,pDC,ncMono,plasma,cDC,mkc
chr1	16495147	16495757	cyto_nk,cyto_cd8_t,cDC,cMono,naive_b
chr1	16499502	16500327	ncMono,cMono,iMono,cDC,mkc,pDC,naive_b,mem_b
chr1	16502475	16502727	adaptive_NK
chr1	16509223	16510028	cMono,iMono,ncMono
chr1	16514116	16514792	cyto_nk,act_cd4_t,naive_cd4_t,mem_cd8_t,naive_cd8_t,cyto_cd8_t,ncMono,cMono,naive_b,cDC,tReg,iMono,mem_b,plasma,adaptive_NK,mkc,pDC
chr1	16532773	16533798	cMono,adaptive_NK,cyto_nk,cyto_cd8_t,mem_cd8_t,act_cd4_t,ncMono,mkc,iMono,cDC,naive_cd8_t,naive_b,naive_cd4_t,tReg,mem_b,pDC,plasma
chr1	16542706	16543039	cyto_nk,adaptive_NK,cMono,cDC,naive_cd8_t,cyto_cd8_t,naive_b,iMono,act_cd4_t,mem_b,mem_cd8_t,mkc,ncMono,naive_cd4_t,tReg
chr1	16543550	16544290	cyto_nk,act_cd4_t,naive_cd8_t,cyto_cd8_t,naive_cd4_t,mem_cd8_t,naive_b,tReg,plasma,mem_b,cMono,ncMono,adaptive_NK,iMono,cDC,mkc,pDC
chr1	16551207	16551453	cMono
chr1	16553338	16553886	cMono,iMono,ncMono,cDC
chr1	16554084	16555254	naive_cd8_t,naive_cd4_t,cMono,cyto_nk,naive_b,adaptive_NK,act_cd4_t,mem_cd8_t,mem_b,cyto_cd8_t
chr1	16562671	16563992	mem_b,naive_b,naive_cd8_t,act_cd4_t,cMono,naive_cd4_t,tReg,cyto_cd8_t,ncMono,cDC,pDC,mem_cd8_t,iMono,cyto_nk,adaptive_NK,mkc,plasma
chr1	16564402	16564765	cyto_nk,cyto_cd8_t,mem_cd8_t,plasma
chr1	16570708	16571261	naive_cd4_t,act_cd4_t,cyto_cd8_t,cyto_nk,tReg,mem_cd8_t,cMono,naive_cd8_t,ncMono,adaptive_NK,iMono,naive_b,mem_b,cDC,pDC,mkc,plasma
chr1	16575132	16575987	pDC,cDC,naive_b,mem_b,cyto_nk,naive_cd8_t,naive_cd4_t
chr1	16576414	16576802	cMono,naive_cd8_t
chr1	16600647	16601063	naive_cd8_t
chr1	16605241	16605465	cMono,ncMono
chr1	16619954	16620628	ncMono,cMono,cDC,iMono
[truncated: 241,249+ more rows]
