# Supplementary material for: Mapping genetic effects on cell type-specific chromatin accessibility and annotating complex immune trait variants using single nucleus ATAC-seq in peripheral blood
Source: PLoS Genet. 2023 Jun 8;19(6):e1010759. doi: 10.1371/journal.pgen.1010759 (PMC10298776; doi:10.1371/journal.pgen.1010759)
Supplement: S6 Table — All caQTLs significant at FDR 10% in each cell type (4 major cell types, 17 sub-types) and in”bulk”. Only the lead variant for each caQTL is included. The first 25 columns are outputs from RASQUAL, and p-values and q-values were calculated from columns 11 and 10, respectively. (XLSX) [file pgen.1010759.s020.xlsx]

## Sheet: Sheet1
S6 Table. Immune cell type and sub-type caQTLs.
Feature ID	rsID	Chromosome	SNP position	Ref allele	Alt allele	Allele frequency	HWE Chi-square statistic	Imputation quality score	Log_10 Benjamini-Hochberg Q-value	Chi square statistic (2 x log Likelihood ratio)	Effect size (Pi)	Sequencing/mapping error rate (Delta)	Reference allele mapping bias (Phi)	Overdispersion	SNP ID within the region	No. of feature SNPs	No. of tested SNPs	No. of iterations for null hypothesis	No. of iterations for alternative hypothesis	Random location of ties (tie lead SNP)	Log likelihood of the null hypothesis	Convergence status	Squared correlation between prior and posterior genotypes (fSNPs)	Squared correlation between prior and posterior genotypes (rSNP)	P-value	Q-value	flag_fdr10	flag_fdr05	flag_fdr01	Cell type	Mapping bias Phi (0.2-0.8) and sequencing error Delta (0.1) flag
chr10:51502604-51504683	rs2611475	chr10	51503178	G	A	0.45	1.71513	0.991469	-19.5269	85.2475	0.773728	5.3e-05	0.524988	36.9943	3	10	11	6	6	51503178	40.1695	0	0.965503	0.979683	2.63266e-20	2.97246e-20	TRUE	TRUE	TRUE	act_cd4_t	FALSE
chr6:32635924-32636583	rs2856698	chr6	32636376	C	G	0.45	0.00102	0.995562	-16.9733	81.4445	0.127714	0.001229	0.444964	14.2221	51	19	59	8	5	32636376	38.7167	0	0.991991	0.991873	1.80257e-19	1.06352e-17	TRUE	TRUE	TRUE	act_cd4_t	FALSE
chr10:27546208-27546939	rs2488369	chr10	27546467	G	C	0.25	1.11111	0.990104	-14.1531	62.6614	0.19726	0.00135	0.551952	17.7516	1	5	7	6	6	27546467	28.885	0	0.951346	0.978134	2.45483e-15	7.0291e-15	TRUE	TRUE	TRUE	act_cd4_t	FALSE
chr6:43737236-43739826	chr6:43737873:G:A	chr6	43737873	G	A	0.1	0.123457	0.994865	-11.979	55.4593	0.172119	0.002137	0.520369	25.5402	3	8	11	5	5	43737873	25.7478	0	0.991476	0.983246	9.54121e-14	1.04953e-12	TRUE	TRUE	TRUE	act_cd4_t	FALSE
chr6:166672201-166673529	rs911202	chr6	166672298	G	A	0.4	0.277778	0.989443	-11.3921	49.5551	0.931783	1.2e-05	0.577826	9.19607	10	17	30	7	14	166672298	23.5137	0	0.983409	0.982888	1.9288e-12	4.05456e-12	TRUE	TRUE	TRUE	act_cd4_t	FALSE
chr7:134831931-134833621	rs3735000	chr7	134833233	G	A	0.6	4.44444	0.998298	-10.5625	44.7202	0.762605	0.003388	0.448516	22.2399	3	5	7	6	6	134833233	20.9137	0	0.987382	0.98188	2.27299e-11	2.73863e-11	TRUE	TRUE	TRUE	act_cd4_t	FALSE
chr22:36634952-36636054	rs5756111	chr22	36635756	G	A	0.3	1.83674	0.771348	-9.57934	43.7332	0.301329	1.2e-05	0.463975	30.7107	4	6	7	5	7	36635756	19.6836	0	0.835411	0.626237	3.76326e-11	2.63428e-10	TRUE	TRUE	TRUE	act_cd4_t	FALSE
chr13:30945680-30946517	rs9508716	chr13	30946126	G	A	0.6	0.625	0.99995	-9.56385	42.0247	0.369708	0.000967	0.44275	32.6831	4	7	12	5	7	30946126	18.5299	0	0.951294	0.994459	9.01277e-11	2.72994e-10	TRUE	TRUE	TRUE	act_cd4_t	FALSE
chr10:51488742-51490096	rs2843566	chr10	51489367	C	T	0.5	0.4	0.979517	-9.87145	41.6786	0.744439	0.006494	0.460589	27.2578	0	5	6	12	12	51489367	19.014	0	0.927015	0.784957	1.07581e-10	1.34446e-10	TRUE	TRUE	TRUE	act_cd4_t	FALSE
chr15:92012906-92013889	rs73523611	chr15	92013324	A	G	0.2	0.625	0.998676	-9.35574	41.2845	0.716969	9e-06	0.549768	24.0002	3	8	10	8	6	92013324	18.3984	0	0.989998	0.990467	1.31609e-10	4.40817e-10	TRUE	TRUE	TRUE	act_cd4_t	FALSE
chr19:54040398-54042103	rs2099349	chr19	54050323	A	G	0.65	0.097814	0.999945	-8.43853	41.0056	0.07443	0.004508	0.320253	0.479163	22	14	24	6	19	54050323	19.9432	0	0.983212	0.989862	1.51796e-10	3.6431e-09	TRUE	TRUE	TRUE	act_cd4_t	FALSE
chr6:90007376-90009059	rs2325201	chr6	90007503	C	A	0.55	0.00102	0.968823	-9.05729	39.9583	0.735425	0.001545	0.531826	9.9149	1	12	12	8	6	90007503	18.38	0	0.982601	0.950244	2.59445e-10	8.76409e-10	TRUE	TRUE	TRUE	act_cd4_t	FALSE
chr10:14701219-14702293	rs17155703	chr10	14701678	T	C	0.25	1.11111	0.999933	-8.56872	39.3412	0.823351	5.4e-05	0.469951	16.8251	13	5	15	5	4	14701678	17.6588	0	0.97081	0.992032	3.55861e-10	2.6995e-09	TRUE	TRUE	TRUE	act_cd4_t	FALSE
chr10:97591857-97592623	rs4917715	chr10	97592297	C	G	0.7	0.022676	0.994537	-8.92759	37.4589	0.886731	1.3e-05	0.507853	11.2152	2	3	5	6	4	97592297	16.7078	0	0.993806	0.990639	9.33607e-10	1.18144e-09	TRUE	TRUE	TRUE	act_cd4_t	FALSE
chr17:44269945-44271765	rs72836333	chr17	44270181	G	A	0.4	0.625	0.992465	-8.15096	37.1702	0.634005	0.003191	0.476262	39.2009	4	8	13	4	5	44270181	16.1601	0	0.981636	0.985694	1.08258e-09	7.06382e-09	TRUE	TRUE	TRUE	act_cd4_t	FALSE
chr22:45737259-45737792	rs6007600	chr22	45737481	T	C	0.25	1.11111	0.999933	-8.45301	36.6652	0.117817	7.8e-05	0.500429	13.024	3	2	5	6	9	45737481	16.7603	0	0.993588	0.990465	1.40258e-09	3.5236e-09	TRUE	TRUE	TRUE	act_cd4_t	FALSE
chr21:46721850-46722719	rs2294173	chr21	46722170	G	A	0.1	0.123457	0.983946	-7.98418	36.0606	0.138891	1.3e-05	0.447783	25.3309	4	4	11	5	5	46722170	16.3502	0	0.992718	0.970752	1.91278e-09	1.03709e-08	TRUE	TRUE	TRUE	act_cd4_t	FALSE
chr11:3663039-3664114	rs7112533	chr11	3663273	C	T	0.55	0.00102	0.849485	-8.10639	34.1712	0.680588	5.1e-05	0.374742	21.9952	2	6	6	7	7	3663273	14.9314	0	0.757635	0.808978	5.04692e-09	7.82725e-09	TRUE	TRUE	TRUE	act_cd4_t	FALSE
chr2:29223121-29224346	rs7568850	chr2	29224102	C	T	0.4	0.625	0.994214	-7.25305	32.8118	0.266664	0.006254	0.462837	19.6904	4	6	11	6	5	29224102	14.8121	0	0.986768	0.984153	1.01525e-08	5.584e-08	TRUE	TRUE	TRUE	act_cd4_t	FALSE
chr1:40156815-40158311	rs113459798	chr1	40149875	C	T	0.4	0.625	0.978532	-7.13086	31.835	0.657026	0.005762	0.593165	35.8615	4	4	11	7	5	40149875	13.43	0	0.974794	0.767273	1.6784e-08	7.39844e-08	TRUE	TRUE	TRUE	act_cd4_t	FALSE
chr1:21766195-21767605	rs1566523	chr1	21766663	G	C	0.45	1.71513	0.982505	-7.16542	30.9099	0.298016	0.003643	0.486243	32.0756	1	5	5	5	11	21766663	13.5096	0	0.979256	0.964983	2.70286e-08	6.83249e-08	TRUE	TRUE	TRUE	act_cd4_t	FALSE
chr3:15345278-15346398	rs9828229	chr3	15345924	G	A	0.4	0.625	0.99995	-6.82481	30.9036	0.78822	0.000177	0.603015	16.8414	3	2	11	5	4	15345924	13.9033	0	0.985362	0.994073	2.7117e-08	1.49688e-07	TRUE	TRUE	TRUE	act_cd4_t	FALSE
chr12:9516777-9517904	ss1388102333	chr12	9517421	T	A	0.4	0.625	0.949549	-7.12749	30.7949	0.307847	5.9e-05	0.493316	21.0361	3	5	5	6	5	9517421	13.7171	0	0.949978	0.787557	2.86797e-08	7.45606e-08	TRUE	TRUE	TRUE	act_cd4_t	FALSE
chr3:68106623-68107402	rs62245879	chr3	68106991	T	A	0.1	0.123457	0.973908	-6.61463	29.7729	0.188719	1.3e-05	0.438334	23.2089	2	5	5	10	7	68106991	16.9288	0	0.969531	0.958479	4.85741e-08	2.42871e-07	TRUE	TRUE	TRUE	act_cd4_t	FALSE
chr12:133021408-133023137	rs12809358	chr12	133021634	G	A	0.5	0.4	0.999551	-6.636	29.7442	0.302434	2.3e-05	0.514882	7.56397	4	9	18	6	8	133021634	13.242	0	0.983554	0.994936	4.92989e-08	2.31207e-07	TRUE	TRUE	TRUE	act_cd4_t	FALSE
chr7:44954567-44955130	rs7799097	chr7	44954816	C	T	0.55	0.00102	0.999949	-6.59562	28.9972	0.164048	2.4e-05	0.368701	12.5407	2	3	7	6	5	44954816	12.8788	0	0.993774	0.995922	7.24833e-08	2.53735e-07	TRUE	TRUE	TRUE	act_cd4_t	FALSE
chr17:1667407-1668159	rs34107519	chr17	1666097	A	G	0.6	0.625	0.99995	-6.32099	28.6285	0.751357	0.00508	0.505595	14.1396	0	3	11	5	5	1666097	12.5339	0	0.994937	0.99201	8.76818e-08	4.77536e-07	TRUE	TRUE	TRUE	act_cd4_t	FALSE
chr12:6579346-6580456	rs2534721	chr12	6580144	C	A	0.3	1.83674	0.999943	-6.1056	28.2878	0.395945	0.002621	0.477628	42.9305	8	8	15	5	4	6580144	11.824	0	0.990423	0.99171	1.04554e-07	7.84159e-07	TRUE	TRUE	TRUE	act_cd4_t	FALSE
chr6:26923832-26924965	rs62402024	chr6	26923976	T	C	0.6	0.625	0.987039	-6.58787	27.8789	0.645715	1.6e-05	0.535839	38.798	0	4	4	6	6	26923976	11.6956	0	0.990963	0.979543	1.29151e-07	2.58302e-07	TRUE	TRUE	TRUE	act_cd4_t	FALSE
chr1:26527490-26528949	rs1889756	chr1	26527810	G	A	0.2	0.625	0.988675	-6.38169	27.7492	0.759878	0.005265	0.643834	13.5249	3	9	9	7	8	26527810	12.44	0	0.93076	0.976475	1.38108e-07	4.15249e-07	TRUE	TRUE	TRUE	act_cd4_t	FALSE
chr5:150992253-150993102	rs10052562	chr5	150992585	T	G	0.45	1.71513	0.999954	-6.65634	27.661	0.131012	8.5e-05	0.354077	10.785	0	3	3	6	6	150992585	12.4714	0	0.989181	0.988591	1.44546e-07	2.20627e-07	TRUE	TRUE	TRUE	act_cd4_t	FALSE
chr10:120849846-120851110	rs4751692	chr10	120850222	C	T	0.7	0.022676	0.999938	-6.02155	27.4816	0.663207	1e-05	0.665655	37.7506	3	4	6	5	5	120850222	11.4872	0	0.993373	0.995447	1.58599e-07	9.51592e-07	TRUE	TRUE	TRUE	act_cd4_t	FALSE
chr11:18433609-18434198	rs3809096	chr11	18433840	C	T	0.8	0.625	0.984023	-6.20646	27.4097	0.16816	4.8e-05	0.541373	6.59005	9	5	11	6	3	18433840	12.3137	0	0.992526	0.974673	1.64602e-07	6.21643e-07	TRUE	TRUE	TRUE	act_cd4_t	FALSE
chr4:4034116-4035356	rs9715097	chr4	4034786	G	T	0.25	1.11111	0.974475	-6.37372	27.0869	0.274822	3e-05	0.473411	11.6378	4	9	10	5	5	4034786	12.3052	0	0.934609	0.953247	1.94513e-07	4.22941e-07	TRUE	TRUE	TRUE	act_cd4_t	FALSE
chr2:232378786-232379625	rs4973442	chr2	232389301	T	C	0.15	0.311419	0.999894	-6.21984	26.9129	0.101683	0.001119	0.516395	7.44877	13	4	14	19	5	232389301	11.6233	0	0.936771	0.740525	2.12829e-07	6.02776e-07	TRUE	TRUE	TRUE	act_cd4_t	FALSE
chr1:38155996-38156519	rs2306626	chr1	38156343	G	A	0.2	0.625	0.994966	-6.02659	26.7538	0.229411	0.00167	0.413883	15.567	4	3	8	6	4	38156343	11.5556	0	0.985943	0.985894	2.31097e-07	9.40619e-07	TRUE	TRUE	TRUE	act_cd4_t	FALSE
chr5:178986376-178986913	rs7703730	chr5	178986632	C	A	0.6	4.44444	0.997265	-6.41336	26.5921	0.679611	6.8e-05	0.528377	29.2112	2	2	3	5	7	178986632	11.6583	0	0.981959	0.983845	2.5127e-07	3.86045e-07	TRUE	TRUE	TRUE	act_cd4_t	FALSE
chr17:79630067-79630637	rs11150804	chr17	79630238	A	G	0.4	4.44444	0.99954	-5.41607	26.5578	0.134817	4.2e-05	0.303647	8.75112	7	10	15	5	9	79630238	13.1122	0	0.920088	0.975879	2.55766e-07	3.83649e-06	TRUE	TRUE	TRUE	act_cd4_t	FALSE
chr14:73276801-73277389	rs8015833	chr14	73277099	T	C	0.75	0.4	0.933332	-6.28152	26.5182	0.820122	3.3e-05	0.430084	9.76175	2	3	4	6	16	73277099	11.7578	0	0.973753	0.920181	2.61063e-07	5.22977e-07	TRUE	TRUE	TRUE	act_cd4_t	FALSE
chr19:54023804-54024724	rs16984950	chr19	54015178	G	C	0.2	0.625	0.999919	-5.56948	26.457	0.363146	0.000522	0.409711	40.0227	0	9	10	5	5	54015178	11.3031	0	0.994164	0.990026	2.69476e-07	2.69476e-06	TRUE	TRUE	TRUE	act_cd4_t	FALSE
chr16:84208883-84209949	rs2288020	chr16	84209738	T	C	0.45	1.71513	0.999954	-6.18689	26.4204	0.168621	4.2e-05	0.47153	3.1171	10	10	14	6	5	84209864	12.4343	0	0.991401	0.98857	2.74628e-07	6.50299e-07	TRUE	TRUE	TRUE	act_cd4_t	FALSE
chr8:141608568-141609482	rs80206530	chr8	141607050	C	T	0.45	1.71513	0.99715	-5.39865	26.3535	0.706319	0.00194	0.606024	17.1353	5	5	15	5	6	141607050	11.4105	0	0.99447	0.985255	2.84304e-07	3.99344e-06	TRUE	TRUE	TRUE	act_cd4_t	FALSE
chr7:32767482-32768850	rs115218604	chr7	32767795	G	A	0.25	1.11111	0.994695	-5.89718	26.1446	0.700353	8.6e-05	0.530239	16.0123	0	4	4	5	5	32767795	11.3913	0	0.989922	0.983689	3.16782e-07	1.26713e-06	TRUE	TRUE	TRUE	act_cd4_t	FALSE
chr8:87484457-87485192	rs13042	chr8	87484913	G	A	0.25	0.4	0.999928	-5.8737	26.0402	0.267902	4.1e-05	0.519541	15.3271	2	4	4	5	4	87484913	11.3521	0	0.993433	0.995374	3.3438e-07	1.33752e-06	TRUE	TRUE	TRUE	act_cd4_t	FALSE
chr17:78865123-78866353	rs2289766	chr17	78865824	A	G	0.1	0.123457	0.99708	-5.89547	25.9771	0.342563	5e-06	0.454448	41.0339	6	9	24	5	5	78865824	11.4652	0	0.995091	0.985044	3.45499e-07	1.27212e-06	TRUE	TRUE	TRUE	act_cd4_t	FALSE
chr13:79966955-79968484	rs1590465	chr13	79968133	G	A	0.55	1.71513	0.997552	-6.30186	25.7883	0.344398	6.2e-05	0.472674	32.984	6	4	9	4	5	79968133	11.1731	0	0.993273	0.990735	3.80988e-07	4.99044e-07	TRUE	TRUE	TRUE	act_cd4_t	FALSE
chr2:9892683-9894909	rs72779084	chr2	9894459	G	A	0.15	0.311419	0.999894	-5.7862	25.7807	0.614382	0.001774	0.498774	27.348	13	15	17	8	8	9894459	11.0363	0	0.975023	0.990522	3.82502e-07	1.63607e-06	TRUE	TRUE	TRUE	act_cd4_t	FALSE
chr17:3814336-3815098	rs9898098	chr17	3814826	C	A	0.4	0.277778	0.982566	-5.29774	25.7554	0.267972	0.003319	0.438337	13.9154	2	4	13	6	6	3814826	11.3692	0	0.981533	0.981808	3.8754e-07	5.03802e-06	TRUE	TRUE	TRUE	act_cd4_t	FALSE
chr12:129294702-129295738	rs10773580	chr12	129295126	C	A	0.7	1.83674	0.999943	-6.09715	25.706	0.17893	0.000265	0.383389	9.59596	2	5	6	7	6	129295126	11.969	0	0.986663	0.987408	3.97582e-07	7.99561e-07	TRUE	TRUE	TRUE	act_cd4_t	FALSE
chr13:21900055-21900904	rs12877289	chr13	21900525	A	C	0.4	3.40278	0.992244	-5.40179	25.5081	0.168037	0.000107	0.524683	9.66712	3	5	9	5	5	21900525	11.6762	0	0.988027	0.991597	4.40522e-07	3.9647e-06	TRUE	TRUE	TRUE	act_cd4_t	FALSE
chr7:1965150-1967045	rs6978112	chr7	1966841	C	T	0.45	0.00102	0.996739	-5.20995	25.3654	0.287538	7.5e-05	0.407145	9.42856	8	4	13	6	6	1966841	11.3156	0	0.99198	0.992083	4.74355e-07	6.16661e-06	TRUE	TRUE	TRUE	act_cd4_t	FALSE
chr1:246862362-246862840	rs10924809	chr1	246862588	C	T	0.3	1.83674	0.93589	-5.60572	25.2801	0.307434	3.8e-05	0.524756	21.1123	3	2	5	5	5	246862588	10.7589	0	0.944072	0.863197	4.95805e-07	2.47902e-06	TRUE	TRUE	TRUE	act_cd4_t	FALSE
chr16:56894135-56895392	rs1436424	chr16	56895034	G	T	0.2	0.625	0.998056	-5.82922	24.9512	0.26379	0.002833	0.477436	27.8752	2	3	5	5	5	56895034	10.7991	0	0.989236	0.988342	5.87988e-07	1.48177e-06	TRUE	TRUE	TRUE	act_cd4_t	FALSE
chr2:106754252-106756289	rs3795910	chr2	106754846	T	C	0.1	0.123457	0.999844	-5.90789	24.8574	0.285731	0.001353	0.545403	22.4843	3	5	6	5	5	106754846	10.6936	0	0.994069	0.98654	6.17318e-07	1.23626e-06	TRUE	TRUE	TRUE	act_cd4_t	FALSE
chr10:13972062-13972678	rs11258726	chr10	13972303	G	A	0.5	3.6	0.995607	-5.69824	24.7059	0.098287	0.000105	0.408007	11.67	0	2	3	6	6	13972303	11.1858	0	0.987582	0.979306	6.67783e-07	2.00335e-06	TRUE	TRUE	TRUE	act_cd4_t	FALSE
chr15:91965987-91966536	rs12906561	chr15	91966234	C	T	0.65	2.89941	0.999949	-5.98841	24.6628	0.155511	0.000198	0.422518	10.1172	2	3	3	5	4	91966234	11.5783	0	0.989687	0.989074	6.82892e-07	1.02703e-06	TRUE	TRUE	TRUE	act_cd4_t	FALSE
chr13:26760016-26761107	rs9581578	chr13	26760559	C	G	0.1	0.123457	0.999844	-5.37166	24.5926	0.394393	0.001974	0.519856	53.6541	3	11	12	5	5	26760559	10.4492	0	0.994467	0.987617	7.08246e-07	4.24948e-06	TRUE	TRUE	TRUE	act_cd4_t	FALSE
chr21:46899626-46899874	rs2236464	chr21	46898174	T	C	0.3	1.83674	0.996867	-4.83741	24.4433	0.161037	0.003421	0.634754	11.054	3	6	19	6	4	46898174	11.3199	0	0.98492	0.981095	7.65304e-07	1.45408e-05	TRUE	TRUE	TRUE	act_cd4_t	FALSE
chr6:17015452-17016709	rs9477291	chr6	17015638	G	A	0.4	0.277778	0.999532	-4.88983	24.2204	0.693612	1.1e-05	0.67249	14.5691	4	12	15	5	8	17015638	10.651	0	0.985034	0.995775	8.59177e-07	1.28877e-05	TRUE	TRUE	TRUE	act_cd4_t	FALSE
chr1:165567137-165567928	rs2138351	chr1	165561970	A	C	0.65	0.097814	0.966353	-5.03463	23.8788	0.388617	0.000606	0.586689	42.0264	0	6	9	5	5	165561970	9.71717	0	0.992469	0.95302	1.02596e-06	9.23362e-06	TRUE	TRUE	TRUE	act_cd4_t	FALSE
chr6:30226985-30228254	rs2516713	chr6	30227246	T	A	0.3	1.83674	0.999707	-5.0893	23.6197	0.323832	2e-05	0.397263	23.3007	2	11	13	5	5	30227246	9.97869	0	0.986836	0.966195	1.17379e-06	8.14143e-06	TRUE	TRUE	TRUE	act_cd4_t	FALSE
chr21:15962222-15962797	rs455221	chr21	15962363	C	T	0.5	0.4	0.992232	-5.39863	23.5191	0.246236	9.5e-05	0.490164	18.0554	4	5	12	5	5	15962363	10.5499	0	0.986214	0.985238	1.2368e-06	3.99369e-06	TRUE	TRUE	TRUE	act_cd4_t	FALSE
chr1:20014293-20015483	rs7543480	chr1	20014827	T	C	0.5	0.4	0.985386	-5.56685	23.347	0.838226	0.00407	0.654411	2.7794	2	5	6	4	4	20014827	10.7188	0	0.985254	0.983588	1.35255e-06	2.7111e-06	TRUE	TRUE	TRUE	act_cd4_t	FALSE
chr2:111615829-111616980	rs1533299	chr2	111616141	C	T	0.25	1.11111	0.999933	-4.68594	23.0416	0.364207	0.000966	0.466352	49.2903	5	9	13	4	4	111616141	9.84976	0	0.994437	0.99204	1.58532e-06	2.06092e-05	TRUE	TRUE	TRUE	act_cd4_t	FALSE
chr9:130158860-130159801	rs3808836	chr9	130159059	C	G	0.2	0.625	0.998676	-5.57836	22.8721	0.315875	0.00262	0.495811	28.2504	1	2	3	5	5	130159059	9.48898	0	0.991088	0.990466	1.73143e-06	2.6402e-06	TRUE	TRUE	TRUE	act_cd4_t	FALSE
chr6:32577458-32578288	rs673336	chr6	32577858	G	A	0.3	0.022676	0.996639	-4.3054	22.8086	0.686275	8e-06	0.641731	9.09035	60	22	79	4	8	32577858	10.2713	0	0.994029	0.992884	1.7896e-06	4.94999e-05	TRUE	TRUE	TRUE	act_cd4_t	FALSE
chr8:637667-638652	rs71512848	chr8	638337	C	G	0.25	1.11111	0.997817	-5.03959	22.7702	0.275418	2.4e-05	0.631043	8.92609	1	5	5	4	51	638337	10.1707	0	0.989523	0.990414	1.82574e-06	9.12868e-06	TRUE	TRUE	TRUE	act_cd4_t	FALSE
chr11:65769104-65770509	rs613924	chr11	65769295	C	T	0.45	0.00102	0.998743	-5.28492	22.6545	0.413689	0.000908	0.477275	50.9698	0	6	8	4	4	65769295	9.00998	0	0.994541	0.995043	1.93902e-06	5.18898e-06	TRUE	TRUE	TRUE	act_cd4_t	FALSE
chr1:100285967-100286638	rs4907896	chr1	100286234	C	T	0.35	2.89941	0.999949	-5.33362	22.3933	0.246251	7.7e-05	0.525045	22.8625	1	3	4	5	6	100286234	10.1983	0	0.985423	0.990527	2.2215e-06	4.63856e-06	TRUE	TRUE	TRUE	act_cd4_t	FALSE
chr11:30344328-30345092	rs11826681	chr11	30344883	G	C	0.1	0.123457	0.997637	-5.14379	22.2861	0.310951	0.001214	0.472675	30.8916	5	6	9	5	4	30344883	9.71766	0	0.995289	0.986375	2.34896e-06	7.18142e-06	TRUE	TRUE	TRUE	act_cd4_t	FALSE
chr17:79454740-79455401	rs8065136	chr17	79455342	G	A	0.5	3.6	0.974939	-4.67693	22.0691	0.339013	1.9e-05	0.485807	30.5457	6	6	8	5	6	79455342	9.47183	0	0.968595	0.930079	2.63013e-06	2.1041e-05	TRUE	TRUE	TRUE	act_cd4_t	FALSE
chr21:37484957-37486753	rs11911059	chr21	37485863	A	G	0.35	2.89941	0.993434	-4.60862	21.7672	0.362042	0.009348	0.472937	40.7017	7	4	8	5	9	37485863	9.0874	0	0.969876	0.962023	3.07817e-06	2.46253e-05	TRUE	TRUE	TRUE	act_cd4_t	FALSE
chr15:31115393-31116474	rs2240101	chr15	31115709	G	C	0.4	0.625	0.997676	-4.79491	21.6885	0.156233	9.8e-05	0.602418	6.90402	2	4	5	5	5	31115709	9.80893	0	0.982793	0.977349	3.20712e-06	1.60356e-05	TRUE	TRUE	TRUE	act_cd4_t	FALSE
chr9:277627-278323	rs9406914	chr9	277776	C	T	0.15	0.311419	0.999894	-4.77972	21.4303	0.223153	3.8e-05	0.400758	24.3424	4	2	13	5	4	277776	9.40133	0	0.991479	0.989345	3.66929e-06	1.66066e-05	TRUE	TRUE	TRUE	act_cd4_t	FALSE
chr22:39784203-39785224	rs9611170	chr22	39784845	G	C	0.6	0.625	0.997887	-5.41344	21.3333	0.840857	8.5e-05	0.678725	16.7731	0	1	1	6	6	39784845	9.32926	0	0.992793	0.992793	3.85977e-06	3.85977e-06	TRUE	TRUE	TRUE	act_cd4_t	FALSE
chr6:2940284-2941178	rs318454	chr6	2937418	G	A	0.55	1.71513	0.986744	-4.70428	21.2802	0.650666	0.001468	0.568328	33.4726	4	6	12	5	6	2937418	9.03986	0	0.956648	0.961396	3.96807e-06	1.97571e-05	TRUE	TRUE	TRUE	act_cd4_t	FALSE
chr22:17784619-17785449	rs9619047	chr22	17784977	G	A	0.3	1.83674	0.992201	-4.4375	21.0118	0.193919	3.8e-05	0.317613	19.7259	3	7	8	5	5	17784977	10.0249	0	0.977697	0.979497	4.56467e-06	3.65174e-05	TRUE	TRUE	TRUE	act_cd4_t	FALSE
chr6:31275588-31276665	rs3873388	chr6	31275827	A	G	0.4	0.625	0.99995	-4.55217	20.9665	0.249509	1.7e-05	0.688135	6.95625	2	5	6	5	5	31275827	9.14438	0	0.982249	0.993075	4.67394e-06	2.80436e-05	TRUE	TRUE	TRUE	act_cd4_t	FALSE
chr4:90750536-90751316	rs2301134	chr4	90758945	A	G	0.5	3.6	0.999956	-4.71294	20.9062	0.294974	4.2e-05	0.464726	16.7305	6	5	8	4	4	90758945	8.75553	0	0.992026	0.985452	4.8232e-06	1.93669e-05	TRUE	TRUE	TRUE	act_cd4_t	FALSE
chr10:4003169-4003877	rs12219083	chr10	4003527	G	A	0.1	0.123457	0.994304	-4.76777	20.8475	0.24742	4.2e-05	0.402177	27.9274	6	2	10	4	5	4003527	9.09713	0	0.99181	0.982567	4.97345e-06	1.70698e-05	TRUE	TRUE	TRUE	act_cd4_t	FALSE
chr15:65165038-65165734	rs11633431	chr15	65175674	C	T	0.5	3.6	0.999956	-5.08363	20.8138	0.180356	0.000171	0.465407	13.1325	2	2	3	5	5	65175674	9.46364	0	0.969474	0.988369	5.06172e-06	8.24831e-06	TRUE	TRUE	TRUE	act_cd4_t	FALSE
chr4:4349803-4350809	rs2369113	chr4	4350288	C	T	0.65	0.097814	0.986465	-5.04442	20.7879	0.791962	0.007384	0.445808	3.95929	9	9	13	6	6	4350288	9.59333	0	0.983736	0.964666	5.13051e-06	9.02767e-06	TRUE	TRUE	TRUE	act_cd4_t	FALSE
chr5:74062183-74063637	rs17647023	chr5	74062358	G	T	0.4	0.625	0.990807	-4.48052	20.6505	0.331527	0.004211	0.384323	19.7035	1	6	6	6	9	74062358	8.87337	0	0.986396	0.98091	5.51222e-06	3.30733e-05	TRUE	TRUE	TRUE	act_cd4_t	FALSE
chr22:47134706-47135630	rs5769127	chr22	47135272	G	A	0.6	0.625	0.99995	-4.7081	20.6242	0.191375	0.006178	0.335139	8.6074	5	3	7	12	7	47135272	8.78712	0	0.929256	0.994309	5.58848e-06	1.95841e-05	TRUE	TRUE	TRUE	act_cd4_t	FALSE
chr13:20694500-20695589	rs9552079	chr13	20694584	A	G	0.45	6.69421	0.994775	-3.99675	20.6212	0.740497	5.4e-05	0.544572	5.42342	10	8	18	5	9	20694584	9.47031	0	0.988013	0.952155	5.59727e-06	0.000100751	TRUE	TRUE	TRUE	act_cd4_t	FALSE
chr11:7548100-7549263	rs7126061	chr11	7548423	G	A	0.6	0.625	0.99995	-3.9293	20.5256	0.795885	4.8e-05	0.609666	9.81519	10	7	20	5	5	7548423	9.05284	0	0.994364	0.992458	5.88398e-06	0.00011768	TRUE	TRUE	TRUE	act_cd4_t	FALSE
chr1:1108854-1109596	rs5010604	chr1	1109376	G	A	0.1	0.123457	0.987465	-4.79683	20.4385	0.18064	2.6e-05	0.348472	20.9928	6	6	10	6	6	1109376	9.39414	0	0.820785	0.973735	6.15783e-06	1.59651e-05	TRUE	TRUE	TRUE	act_cd4_t	FALSE
chr19:21511290-21512474	rs62107534	chr19	21512191	C	G	0.2	0.625	0.996512	-4.95436	20.2872	0.621656	1.4e-05	0.513048	45.8017	2	5	5	4	4	21512191	8.15184	0	0.989328	0.987905	6.66462e-06	1.1108e-05	TRUE	TRUE	TRUE	act_cd4_t	FALSE
chr2:10930327-10931318	rs4807	chr2	10930903	T	C	0.4	0.277778	0.999946	-4.1742	20.2783	0.171706	0.00044	0.441093	4.36244	2	4	10	6	7	10930903	9.59262	0	0.954265	0.995593	6.69573e-06	6.69573e-05	TRUE	TRUE	TRUE	act_cd4_t	FALSE
chr7:5170750-5171849	rs34680236	chr7	5171246	G	C	0.5	3.6	0.994581	-5.10783	20.2571	0.796717	0.005252	0.623549	2.33173	12	13	26	4	4	5171246	9.47525	0	0.992002	0.991527	6.77017e-06	7.80142e-06	TRUE	TRUE	TRUE	act_cd4_t	FALSE
chr17:9129882-9130615	rs3785989	chr17	9130197	G	A	0.7	0.022676	0.991216	-4.99119	20.2527	0.256791	0.00016	0.493389	10.4592	0	3	3	5	5	9130197	8.80242	0	0.993069	0.98915	6.78566e-06	1.0205e-05	TRUE	TRUE	TRUE	act_cd4_t	FALSE
chr9:117665017-117665470	rs3181374	chr9	117665187	A	G	0.4	0.625	0.999124	-5.03655	20.2512	0.821706	0.000144	0.661928	9.83487	2	3	8	5	4	117665187	9.22954	0	0.992641	0.993434	6.79105e-06	9.19291e-06	TRUE	TRUE	TRUE	act_cd4_t	FALSE
chr2:100907484-100908928	rs764828	chr2	100908634	A	C	0.35	2.89941	0.999732	-4.45437	20.1864	0.733612	9.3e-05	0.510633	15.56	4	3	5	5	4	100908634	8.69767	0	0.992462	0.988405	7.0252e-06	3.5126e-05	TRUE	TRUE	TRUE	act_cd4_t	FALSE
chr5:131791879-131793660	rs2706383	chr5	131792402	G	A	0.4	0.277778	0.98588	-4.51746	20.0564	0.309606	2.5e-05	0.543642	26.7632	2	2	15	4	3	131792402	8.02938	0	0.990848	0.985166	7.51933e-06	3.03765e-05	TRUE	TRUE	TRUE	act_cd4_t	FALSE
chr17:80850696-80851475	rs12948880	chr17	80851100	T	C	0.35	0.097814	0.999945	-4.69976	19.929	0.689864	7.4e-05	0.511933	28.2347	3	2	5	5	7	80851100	8.205	0	0.995239	0.995045	8.03713e-06	1.99635e-05	TRUE	TRUE	TRUE	act_cd4_t	FALSE
chr12:27959479-27960659	rs10492373	chr12	27959998	G	A	0.25	1.11111	0.996769	-4.98243	19.9163	0.201322	0.000118	0.421738	10.8297	1	5	9	6	5	27959998	9.01939	0	0.979934	0.983329	8.09087e-06	1.04129e-05	TRUE	TRUE	TRUE	act_cd4_t	FALSE
chr22:38572137-38572787	rs133017	chr22	38572637	A	C	0.55	1.71513	0.991304	-4.75271	19.8708	0.861721	4.3e-05	0.693181	5.49772	11	7	16	6	4	38572637	9.41347	0	0.98506	0.971565	8.28583e-06	1.76723e-05	TRUE	TRUE	TRUE	act_cd4_t	FALSE
chr13:21049798-21050888	rs7989332	chr13	21050575	A	C	0.9	0.123457	0.999844	-4.59152	19.8135	0.64337	0.000617	0.472577	42.762	5	6	6	4	3	21050575	7.93007	0	0.958693	0.986429	8.53778e-06	2.56141e-05	TRUE	TRUE	TRUE	act_cd4_t	FALSE
chr6:166666576-166667753	rs9365988	chr6	166673508	T	C	0.4	0.277778	0.999946	-4.69227	19.7933	0.74218	6.1e-05	0.490774	16.6345	31	6	32	5	5	166673508	8.57361	0	0.986882	0.994965	8.62842e-06	2.0311e-05	TRUE	TRUE	TRUE	act_cd4_t	FALSE
chr5:86212901-86213488	rs11738598	chr5	86213255	C	A	0.7	1.83674	0.981358	-4.76121	19.7852	0.772164	0.000106	0.482978	14.061	1	2	2	5	6	86213255	8.86181	0	0.982935	0.959723	8.6649e-06	1.73298e-05	TRUE	TRUE	TRUE	act_cd4_t	FALSE
chr9:79008630-79010215	rs11548954	chr9	79009204	C	T	0.35	0.097814	0.996885	-4.58014	19.7664	0.616343	0.002516	0.497283	29.6427	2	6	6	5	5	79009204	7.72397	0	0.993845	0.992169	8.75061e-06	2.62945e-05	TRUE	TRUE	TRUE	act_cd4_t	FALSE
chr1:158087613-158088194	rs12733819	chr1	158087749	G	T	0.4	0.625	0.99995	-4.26843	19.7163	0.203844	0.000153	0.396763	8.30736	0	3	6	5	5	158087749	9.22396	0	0.986876	0.99108	8.98298e-06	5.38979e-05	TRUE	TRUE	TRUE	act_cd4_t	FALSE
chr5:55934366-55935655	rs1296284	chr5	55934938	C	T	0.15	0.311419	0.979918	-4.14184	19.454	0.880879	4.8e-05	0.549432	6.75709	2	5	7	6	9	55934938	8.45142	0	0.889421	0.968284	1.03054e-05	7.2138e-05	TRUE	TRUE	TRUE	act_cd4_t	FALSE
chr3:196255366-196256131	rs7625068	chr3	196255796	C	T	0.7	0.022676	0.986993	-4.10786	19.4371	0.379881	1.1e-05	0.406634	35.0582	6	9	15	5	6	196255796	8.0941	0	0.986872	0.986046	1.03968e-05	7.80081e-05	TRUE	TRUE	TRUE	act_cd4_t	FALSE
chr11:104778306-104779203	rs491945	chr11	104778846	G	A	0.6	0.625	0.99995	-4.63298	19.4284	0.277994	0.000158	0.439128	20.5354	4	5	11	4	5	104778846	8.86276	0	0.99025	0.993477	1.04442e-05	2.32818e-05	TRUE	TRUE	TRUE	act_cd4_t	FALSE
chr19:58520752-58521609	rs4801242	chr19	58513477	G	A	0.4	0.625	0.99995	-4.39997	19.3541	0.748828	0.000111	0.444573	10.4176	0	4	11	5	5	58513807	8.62724	0	0.988305	0.992449	1.08583e-05	3.98138e-05	TRUE	TRUE	TRUE	act_cd4_t	FALSE
chr17:30406708-30407344	rs28402715	chr17	30406926	C	T	0.15	0.311419	0.997168	-4.17321	19.2975	0.286122	4.9e-05	0.478961	18.5018	0	5	6	7	7	30406926	8.73704	0	0.988002	0.976857	1.11852e-05	6.71112e-05	TRUE	TRUE	TRUE	act_cd4_t	FALSE
chr5:131436390-131436995	rs31467	chr5	131436838	C	T	0.45	0.00102	0.999949	-4.09285	19.2386	0.697322	3.7e-05	0.62875	25.0673	1	4	7	5	3	131436838	8.31516	0	0.988066	0.99583	1.1536e-05	8.07519e-05	TRUE	TRUE	TRUE	act_cd4_t	FALSE
chr5:110568147-110568954	rs7714962	chr5	110559554	T	C	0.35	2.89941	0.999949	-4.14549	19.1757	0.339456	4.3e-05	0.535089	25.581	0	3	6	4	4	110559554	7.8538	0	0.988474	0.985217	1.19222e-05	7.15329e-05	TRUE	TRUE	TRUE	act_cd4_t	FALSE
chr16:26609252-26609953	rs11640789	chr16	26609468	C	T	0.35	0.097814	0.999728	-4.62121	19.1695	0.252311	6.7e-05	0.362235	14.1839	0	2	2	5	5	26609468	8.16248	0	0.993813	0.994896	1.19608e-05	2.39217e-05	TRUE	TRUE	TRUE	act_cd4_t	FALSE
chr4:186123583-186123933	rs3108297	chr4	186123797	C	G	0.7	0.022676	0.994048	-4.83881	18.8792	0.239696	5.3e-05	0.375777	15.6855	1	2	7	5	5	186123797	8.16604	0	0.990728	0.99136	1.3926e-05	1.44942e-05	TRUE	TRUE	TRUE	act_cd4_t	FALSE
chr16:29105613-29106816	rs252264	chr16	29105873	T	C	0.4	0.625	0.930258	-4.36824	18.8318	0.290152	9.3e-05	0.505028	19.3051	0	3	3	10	10	29105873	8.23276	0	0.90964	0.816109	1.42769e-05	4.28308e-05	TRUE	TRUE	TRUE	act_cd4_t	FALSE
chr6:26304458-26305942	rs28446029	chr6	26305801	C	G	0.75	1.11111	0.984018	-4.16239	18.7898	0.732838	6.8e-05	0.604862	21.6545	4	5	9	6	5	26305801	8.38369	0	0.97613	0.964469	1.45942e-05	6.88037e-05	TRUE	TRUE	TRUE	act_cd4_t	FALSE
chr6:5260357-5261929	rs111557465	chr6	5260694	C	T	0.15	0.311419	0.991714	-3.70072	18.7747	0.357671	0.00295	0.507258	17.3886	1	13	14	5	5	5260694	7.93646	0	0.993419	0.982676	1.47107e-05	0.000199198	TRUE	TRUE	TRUE	act_cd4_t	FALSE
chr6:11710407-11710823	rs210920	chr6	11710554	G	A	0.25	0.4	0.99359	-3.92518	18.7567	0.230456	0.000106	0.448037	9.82902	0	2	8	5	5	11710554	8.2356	0	0.99192	0.987281	1.48502e-05	0.000118802	TRUE	TRUE	TRUE	act_cd4_t	FALSE
chr17:78753860-78755362	rs72852757	chr17	78754579	G	C	0.25	0.4	0.9994	-4.54862	18.7008	0.712132	7.8e-05	0.551701	15.2845	11	7	22	5	5	78754579	7.92717	0	0.989956	0.994751	1.52919e-05	2.82733e-05	TRUE	TRUE	TRUE	act_cd4_t	FALSE
chr4:21796623-21797187	rs73256551	chr4	21796983	G	A	0.7	0.022676	0.99005	-4.78526	18.5985	0.807146	8.8e-05	0.583567	2.73378	2	3	4	5	5	21796983	8.45907	0	0.989492	0.982767	1.61345e-05	1.63963e-05	TRUE	TRUE	TRUE	act_cd4_t	FALSE
chr10:73472201-73474199	rs2166631	chr10	73472882	C	T	0.2	0.625	0.999919	-4.58352	18.5727	0.227777	0.000117	0.300825	24.34	2	3	3	5	4	73472882	8.60069	0	0.905554	0.990696	1.63548e-05	2.60905e-05	TRUE	TRUE	TRUE	act_cd4_t	FALSE
chr4:42657994-42659843	rs10003907	chr4	42658290	A	G	0.15	0.311419	0.999894	-4.28571	18.4705	0.407929	0.001773	0.552193	42.7011	3	8	9	5	5	42658290	7.26627	0	0.95432	0.989951	1.72556e-05	5.17947e-05	TRUE	TRUE	TRUE	act_cd4_t	FALSE
chr19:8428401-8429621	rs2010871	chr19	8428570	C	T	0.45	1.71513	0.988496	-4.15279	18.4344	0.717453	0.000113	0.587827	16.2803	2	2	4	6	5	8428570	7.82388	0	0.987754	0.974129	1.75852e-05	7.03406e-05	TRUE	TRUE	TRUE	act_cd4_t	FALSE
chr18:51795330-51796978	rs3730668	chr18	51795847	G	T	0.4	4.44444	0.996861	-3.70222	18.3851	0.400963	0.003671	0.410706	49.9348	6	6	11	4	5	51795847	7.23281	0	0.989708	0.980285	1.80461e-05	0.000198508	TRUE	TRUE	TRUE	act_cd4_t	FALSE
chr16:85720892-85721092	rs3815797	chr16	85720955	G	A	0.25	1.11111	0.988118	-3.96491	18.3827	0.850486	0.000135	0.546062	10.5608	2	2	6	6	3	85720955	7.99393	0	0.985032	0.973745	1.80693e-05	0.000108416	TRUE	TRUE	TRUE	act_cd4_t	FALSE
chr9:214468-215588	rs76707254	chr9	214804	A	G	0.1	0.123457	0.982915	-3.59759	18.2444	0.655969	0.00498	0.520219	35.4244	2	10	13	5	3	214804	7.51634	0	0.946692	0.974656	1.94298e-05	0.000252587	TRUE	TRUE	TRUE	act_cd4_t	FALSE
chr9:129231722-129232141	rs1468675	chr9	129231957	T	C	0.25	1.11111	0.999933	-3.79281	18.1758	0.249554	6.9e-05	0.521464	14.7848	1	2	8	4	5	129231957	8.06677	0	0.989914	0.99166	2.01417e-05	0.000161133	TRUE	TRUE	TRUE	act_cd4_t	FALSE
chr22:49447781-49448570	rs4823982	chr22	49448259	G	A	0.55	1.71513	0.97382	-4.05165	17.9909	0.747882	0.000112	0.576544	10.9602	2	4	4	5	7	49448259	7.94763	0	0.964854	0.939571	2.21967e-05	8.87867e-05	TRUE	TRUE	TRUE	act_cd4_t	FALSE
chr17:7035870-7037202	rs12150124	chr17	7036251	T	C	0.15	0.311419	0.999894	-4.49905	17.8947	0.280153	2e-05	0.447801	40.9234	2	6	8	5	5	7036251	8.00638	0	0.98473	0.990529	2.33466e-05	3.16918e-05	TRUE	TRUE	TRUE	act_cd4_t	FALSE
chr6:31459593-31460049	rs2395044	chr6	31461979	C	T	0.55	0.00102	0.995344	-3.61405	17.8556	0.612363	0.00052	0.518642	39.7636	17	7	40	4	4	31461979	6.96207	0	0.995414	0.988767	2.3832e-05	0.000243193	TRUE	TRUE	TRUE	act_cd4_t	FALSE
chr14:93153064-93153725	rs61994063	chr14	93153412	G	A	0.4	0.625	0.938838	-3.47564	17.8509	0.201236	9.7e-05	0.454623	5.12133	2	3	14	5	6	93153412	7.86972	0	0.885189	0.860547	2.3891e-05	0.000334474	TRUE	TRUE	TRUE	act_cd4_t	FALSE
chr9:139279363-139279991	rs4307444	chr9	139279634	C	T	0.25	0.4	0.992787	-4.13689	17.8491	0.170992	4.2e-05	0.44648	9.83756	0	3	6	6	6	139279634	8.01234	0	0.986137	0.986561	2.39133e-05	7.29649e-05	TRUE	TRUE	TRUE	act_cd4_t	FALSE
chr11:969769-971030	rs7395773	chr11	970503	C	T	0.45	0.00102	0.999949	-3.56846	17.7987	0.79049	0.000135	0.673699	7.10725	7	8	11	4	12	970503	8.2807	0	0.980695	0.994933	2.45553e-05	0.000270108	TRUE	TRUE	TRUE	act_cd4_t	FALSE
chr13:100026889-100028758	rs9517700	chr13	100027812	G	A	0.3	1.83674	0.989027	-3.84416	17.7041	0.330879	4.4e-05	0.505333	20.1202	7	2	16	5	5	100027812	7.24318	0	0.982866	0.97452	2.58076e-05	0.000143165	TRUE	TRUE	TRUE	act_cd4_t	FALSE
chr6:31320607-31321158	rs112420503	chr6	31320097	C	A	0.2	0.625	0.998055	-3.55939	17.6438	0.331925	2.4e-05	0.490784	30.0133	87	6	109	4	5	31320097	7.5792	0	0.962844	0.987557	2.66377e-05	0.000275813	TRUE	TRUE	TRUE	act_cd4_t	FALSE
chr1:40149375-40150226	rs60297197	chr1	40157143	C	T	0.4	0.625	0.997071	-3.81601	17.5645	0.302767	5.7e-05	0.590878	15.4343	6	6	11	5	9	40157143	7.74134	0	0.97452	0.988197	2.7773e-05	0.000152751	TRUE	TRUE	TRUE	act_cd4_t	FALSE
chr10:50391679-50393190	rs1962336	chr10	50393013	C	T	0.4	0.277778	0.999946	-4.27012	17.3918	0.212684	9.8e-05	0.545575	9.83738	4	4	7	5	4	50393013	7.80161	0	0.989789	0.995056	3.04133e-05	5.36878e-05	TRUE	TRUE	TRUE	act_cd4_t	FALSE
chr14:32416707-32417371	rs1278923	chr14	32413685	C	T	0.6	0.625	0.99995	-4.05967	17.3433	0.768193	7.9e-05	0.547875	12.4574	0	4	11	5	5	32414386	7.6607	0	0.988847	0.992925	3.11988e-05	8.71621e-05	TRUE	TRUE	TRUE	act_cd4_t	FALSE
chr7:12442949-12444072	rs17443848	chr7	12443688	A	G	0.25	0.4	0.999928	-3.82745	17.2584	0.753939	3.5e-05	0.53381	14.7522	5	6	9	7	4	12443688	7.39392	0	0.987733	0.990991	3.26251e-05	0.000148782	TRUE	TRUE	TRUE	act_cd4_t	FALSE
chr21:44369043-44369790	rs9754109	chr21	44369492	C	T	0.35	0.097814	0.996674	-4.19269	17.2379	0.782081	0.000201	0.5162	7.25351	6	8	13	7	6	44369492	8.14637	0	0.979771	0.98394	3.29795e-05	6.41663e-05	TRUE	TRUE	TRUE	act_cd4_t	FALSE
chr6:25404781-25406188	rs9461160	chr6	25404970	T	C	0.65	2.89941	0.99298	-4.16459	17.0808	0.32939	9.1e-05	0.451677	24.4788	0	9	13	5	5	25404970	7.53741	0	0.982819	0.976185	3.58233e-05	6.84562e-05	TRUE	TRUE	TRUE	act_cd4_t	FALSE
chr21:43801522-43801883	rs225430	chr21	43801712	C	A	0.35	0.097814	0.94353	-3.48833	17.0665	0.214318	0.000194	0.367827	10.212	3	2	9	6	6	43801712	7.60512	0	0.922946	0.880069	3.60934e-05	0.000324841	TRUE	TRUE	TRUE	act_cd4_t	FALSE
chr1:22283346-22284153	rs6689414	chr1	22283845	G	C	0.3	0.022676	0.916675	-3.52224	17.0416	0.301292	0.002354	0.664304	14.5065	3	5	10	5	5	22283845	7.20004	0	0.9291	0.888884	3.65697e-05	0.000300438	TRUE	TRUE	TRUE	act_cd4_t	FALSE
chr6:106981915-106983193	rs9486389	chr6	106985862	A	C	0.15	0.311419	0.999506	-2.89927	17.0148	0.304457	0.001796	0.462858	19.5972	27	17	34	5	4	106985862	7.46896	0	0.99508	0.986314	3.70893e-05	0.00126104	TRUE	TRUE	FALSE	act_cd4_t	FALSE
chr2:191398356-191399865	rs12619125	chr2	191399201	G	A	0.15	0.311419	0.999506	-3.72361	16.9794	0.60887	1e-05	0.483355	43.7322	6	9	10	5	4	191399201	6.6164	0	0.992663	0.990538	3.77882e-05	0.000188967	TRUE	TRUE	TRUE	act_cd4_t	FALSE
chr4:187111638-187113633	rs1398007	chr4	187112832	C	T	0.65	1.16049	0.986512	-3.96833	16.9513	0.584904	0.000476	0.470726	49.4625	6	8	9	4	5	187112832	6.38062	0	0.992571	0.988185	3.83514e-05	0.000107564	TRUE	TRUE	TRUE	act_cd4_t	FALSE
chr19:6631901-6632387	rs10417987	chr19	6632182	G	C	0.45	1.71513	0.990002	-3.53905	16.9051	0.294466	4.6e-05	0.605641	12.2929	3	4	14	5	4	6632182	7.30525	0	0.985303	0.977163	3.92953e-05	0.000289037	TRUE	TRUE	TRUE	act_cd4_t	FALSE
chr17:44341663-44342534	rs4988900	chr17	44342378	G	A	0.45	0.00102	0.999949	-3.29029	16.8989	0.692021	5.4e-05	0.471574	10.8322	2	3	13	4	6	44342378	6.93555	0	0.976812	0.995436	3.94249e-05	0.000512524	TRUE	TRUE	TRUE	act_cd4_t	FALSE
chr9:100336865-100337837	rs2773356	chr9	100337554	G	A	0.2	0.625	0.999919	-3.99863	16.8654	0.278548	6.7e-05	0.424477	24.7051	3	5	5	5	5	100337554	7.60083	0	0.991443	0.990021	4.01262e-05	0.000100315	TRUE	TRUE	TRUE	act_cd4_t	FALSE
chr20:33505604-33506391	rs6088647	chr20	33505997	T	C	0.65	0.097814	0.995801	-4.39133	16.8612	0.206256	0.000128	0.401682	13.4796	1	2	2	6	6	33505997	7.48233	0	0.989433	0.990516	4.02155e-05	4.06134e-05	TRUE	TRUE	TRUE	act_cd4_t	FALSE
chr4:37955823-37956665	rs10517458	chr4	37956407	T	C	0.55	1.71513	0.98661	-4.25451	16.8304	0.773801	0.000148	0.610054	20.9606	2	3	4	5	4	37956407	7.39516	0	0.958818	0.969907	4.08735e-05	5.56534e-05	TRUE	TRUE	TRUE	act_cd4_t	FALSE
chr8:29504800-29505208	rs7459709	chr8	29504991	T	C	0.5	0.4	0.999952	-3.83459	16.7947	0.776278	7.4e-05	0.634373	16.8627	3	4	7	5	5	29504991	7.58562	0	0.986902	0.994492	4.16505e-05	0.000146355	TRUE	TRUE	TRUE	act_cd4_t	FALSE
chr5:138729674-138730175	rs11748963	chr5	138730037	T	C	0.4	0.625	0.996638	-4.24168	16.7741	0.239305	0.000137	0.438983	25.9547	2	1	3	5	5	138730037	7.3585	0	0.991139	0.991139	4.21036e-05	5.73218e-05	TRUE	TRUE	TRUE	act_cd4_t	FALSE
chr8:17554739-17555392	rs437548	chr8	17555029	G	C	0.2	0.625	0.999301	-3.88455	16.7691	0.675201	0.00452	0.562974	24.2723	0	3	9	5	5	17555029	6.91584	0	0.994309	0.99171	4.22144e-05	0.000130451	TRUE	TRUE	TRUE	act_cd4_t	FALSE
chr1:209979160-209980074	rs846808	chr1	209980027	C	T	0.45	0.00102	0.988384	-3.88739	16.7253	0.712207	6.9e-05	0.311	28.815	2	2	3	7	6	209980027	6.98348	0	0.933578	0.981326	4.32007e-05	0.000129602	TRUE	TRUE	TRUE	act_cd4_t	FALSE
chr1:228782343-228784256	rs35598069	chr1	228782548	C	G	0.15	0.311419	0.980248	-3.94094	16.7041	0.343881	2.4e-05	0.503959	15.6358	1	10	10	5	5	228782548	6.96939	0	0.982237	0.966267	4.36859e-05	0.000114567	TRUE	TRUE	TRUE	act_cd4_t	FALSE
chr17:66097499-66098919	rs62085661	chr17	66097802	C	G	0.85	0.311419	0.928964	-3.94708	16.6477	0.67971	2.2e-05	0.511391	24.7764	2	5	5	6	5	66097802	6.6611	0	0.955616	0.907853	4.50054e-05	0.00011296	TRUE	TRUE	TRUE	act_cd4_t	FALSE
chr10:129901213-129902344	rs10082391	chr10	129901825	T	C	0.3	0.022676	0.999938	-4.06984	16.5227	0.273765	5e-05	0.498821	14.6641	11	4	14	6	6	129901825	7.50397	0	0.993082	0.992388	4.80716e-05	8.51453e-05	TRUE	TRUE	TRUE	act_cd4_t	FALSE
chr16:27180761-27181647	rs10048131	chr16	27181142	A	G	0.9	0.123457	0.952177	-3.53911	16.5189	0.679297	0.000666	0.491911	33.1611	2	4	6	5	4	27181142	6.74741	0	0.98728	0.940131	4.81663e-05	0.000288998	TRUE	TRUE	TRUE	act_cd4_t	FALSE
chr17:80084320-80085214	rs11658272	chr17	80084596	C	T	0.65	0.097814	0.985507	-4.23924	16.4944	0.406173	0.002152	0.514991	36.5957	10	9	18	5	5	80084596	6.49697	0	0.983493	0.980991	4.87933e-05	5.76444e-05	TRUE	TRUE	TRUE	act_cd4_t	FALSE
chr6:134444765-134445414	rs4243446	chr6	134445276	C	T	0.6	0.277778	0.99974	-3.70282	16.4649	0.703705	3.5e-05	0.615988	8.43684	2	4	4	4	6	134445276	6.86513	0	0.992893	0.99335	4.95588e-05	0.000198235	TRUE	TRUE	TRUE	act_cd4_t	FALSE
chr15:23032828-23033693	rs34460553	chr15	23033076	G	C	0.6	0.277778	0.973646	-3.85547	16.4132	0.276945	0.00893	0.312447	15.9746	2	4	6	5	5	23033076	7.08138	0	0.980752	0.974591	5.09281e-05	0.000139484	TRUE	TRUE	TRUE	act_cd4_t	FALSE
chr5:40276622-40278012	rs4957262	chr5	40277325	C	G	0.4	0.625	0.99995	-4.29041	16.4018	0.723685	0.000349	0.652064	29.2429	0	1	1	5	5	40277325	6.73057	0	0.99224	0.99224	5.12376e-05	5.12376e-05	TRUE	TRUE	TRUE	act_cd4_t	FALSE
chr6:31233219-31234994	rs67524139	chr6	31234282	T	C	0.25	1.11111	0.998878	-2.37996	16.3216	0.670998	0.003982	0.384693	17.6364	42	49	78	9	10	31234282	6.90875	0	0.989977	0.987978	5.34503e-05	0.00416912	TRUE	TRUE	FALSE	act_cd4_t	FALSE
chr22:20144364-20145040	rs9605073	chr22	20144753	G	A	0.4	0.625	0.997481	-3.36467	16.3029	0.613822	2.1e-05	0.545396	33.7679	2	8	8	4	4	20144753	6.52387	0	0.994928	0.988831	5.39808e-05	0.000431847	TRUE	TRUE	TRUE	act_cd4_t	FALSE
chr8:20109125-20109944	rs2645384	chr8	20109363	G	A	0.3	0.022676	0.999938	-3.78506	16.2909	0.22312	3.6e-05	0.380158	3.26973	2	5	6	5	5	20109363	7.31916	0	0.991902	0.994753	5.43228e-05	0.000164037	TRUE	TRUE	TRUE	act_cd4_t	FALSE
chr12:54953883-54954643	rs1874308	chr12	54954356	A	T	0.6	0.277778	0.996218	-4.08265	16.2734	0.611784	1.5e-05	0.493645	33.3344	3	2	6	4	6	54954356	6.0016	0	0.994735	0.993911	5.48293e-05	8.26704e-05	TRUE	TRUE	TRUE	act_cd4_t	FALSE
chr2:68598399-68599107	rs17035375	chr2	68598903	C	T	0.35	2.89941	0.994932	-3.5031	16.1562	0.772149	0.000202	0.618343	11.9092	10	5	16	5	5	68598903	7.4341	0	0.98614	0.979872	5.83267e-05	0.000313982	TRUE	TRUE	TRUE	act_cd4_t	FALSE
chr17:71587351-71589206	rs11655934	chr17	71587577	G	A	0.15	0.311419	0.999894	-3.27749	16.1458	0.256549	4e-05	0.430026	18.0124	2	8	9	6	14	71587577	7.72172	0	0.985592	0.98683	5.86493e-05	0.000527843	TRUE	TRUE	TRUE	act_cd4_t	FALSE
chr5:39256380-39257062	rs96436	chr5	39256708	G	A	0.75	1.11111	0.984277	-3.9304	16.1444	0.777367	0.000198	0.619828	12.0286	1	2	2	5	4	39256708	7.5137	0	0.987976	0.961505	5.86911e-05	0.000117382	TRUE	TRUE	TRUE	act_cd4_t	FALSE
chr17:38095814-38096825	chr17:38096501:G:A	chr17	38096501	G	A	0.15	0.311419	0.999894	-4.20467	16.0277	0.772503	0.000113	0.547983	29.7871	0	1	1	6	6	38096501	6.3694	0	0.990538	0.990538	6.24212e-05	6.24212e-05	TRUE	TRUE	TRUE	act_cd4_t	FALSE
chr9:130955021-130955628	rs7853212	chr9	130955238	A	G	0.45	1.71513	0.981087	-4.11711	16.0272	0.801677	0.000111	0.864825	15.5534	1	3	4	4	4	130955238	7.59373	0	0.970224	0.961956	6.24402e-05	7.6364e-05	TRUE	TRUE	TRUE	act_cd4_t	TRUE
chr6:31082726-31083843	rs3130981	chr6	31083813	T	C	0.75	1.11111	0.999933	-3.3806	15.9771	0.774778	4.4e-05	0.500626	10.3683	17	14	18	11	6	31083813	7.31008	0	0.988383	0.926813	6.41125e-05	0.000416297	TRUE	TRUE	TRUE	act_cd4_t	FALSE
chr13:26586308-26586964	rs2274135	chr13	26586775	C	T	0.45	1.71513	0.905317	-3.89188	15.9447	0.367107	3.8e-05	0.491307	20.8226	0	2	3	5	5	26586775	6.25363	0	0.914043	0.816648	6.52195e-05	0.00012827	TRUE	TRUE	TRUE	act_cd4_t	FALSE
chr21:47716221-47716811	rs11700398	chr21	47716552	G	A	0.4	0.625	0.99995	-3.36732	15.9229	0.826488	0.000228	0.68081	6.40659	5	7	13	5	3	47716552	7.44644	0	0.987765	0.993321	6.59766e-05	0.000429224	TRUE	TRUE	TRUE	act_cd4_t	FALSE
chr12:28405913-28406875	rs1979679	chr12	28406515	T	C	0.15	0.311419	0.999894	-3.68803	15.8555	0.674763	4.8e-05	0.499685	33.573	2	3	3	4	3	28406515	6.39045	0	0.989639	0.989965	6.83671e-05	0.000205101	TRUE	TRUE	TRUE	act_cd4_t	FALSE
chr14:34487303-34488790	rs2035424	chr14	34488310	C	A	0.2	0.625	0.99961	-3.52488	15.7609	0.253123	9.9e-05	0.605712	11.6726	9	3	10	5	6	34488310	7.28468	0	0.991579	0.988811	7.18739e-05	0.000298621	TRUE	TRUE	TRUE	act_cd4_t	FALSE
chr8:82042504-82043846	rs10464931	chr8	82042664	C	T	0.25	0.4	0.997548	-3.88738	15.7487	0.730601	0.003201	0.622031	12.2066	1	9	10	7	4	82042664	6.93735	0	0.987746	0.992685	7.23372e-05	0.000129604	TRUE	TRUE	TRUE	act_cd4_t	FALSE
chr5:32522597-32523330	rs685923	chr5	32522907	C	T	0.8	0.625	0.984992	-3.70125	15.7131	0.674804	4.7e-05	0.541794	20.946	2	7	8	5	4	32522907	6.69526	0	0.98997	0.962919	7.37113e-05	0.000198951	TRUE	TRUE	TRUE	act_cd4_t	FALSE
chr4:42673384-42674131	rs2575491	chr4	42673826	G	A	0.1	0.123457	0.999844	-3.96645	15.6809	0.73929	1.6e-05	0.672815	10.2784	4	7	10	5	4	42673826	6.83062	0	0.985831	0.985191	7.49778e-05	0.000108032	TRUE	TRUE	TRUE	act_cd4_t	FALSE
chr14:101013945-101014785	rs34076421	chr14	101014418	G	C	0.35	0.097814	0.989749	-3.86962	15.6598	0.210047	7.2e-05	0.28583	14.3347	3	1	5	6	6	101014418	6.66701	0	0.981943	0.981943	7.58204e-05	0.000135016	TRUE	TRUE	TRUE	act_cd4_t	FALSE
chr16:88616183-88617108	rs72807467	chr16	88616956	G	A	0.2	0.625	0.998366	-3.1657	15.6586	0.782659	0.011621	0.469668	9.51886	6	6	9	7	8	88616956	7.04675	0	0.99444	0.987571	7.58686e-05	0.000682817	TRUE	TRUE	TRUE	act_cd4_t	FALSE
chr11:64158378-64159223	rs692813	chr11	64158706	G	A	0.4	0.625	0.999124	-3.63221	15.6162	0.824364	0.000369	0.66447	12.4741	4	2	6	5	5	64158706	7.19206	0	0.99127	0.993166	7.75886e-05	0.000233234	TRUE	TRUE	TRUE	act_cd4_t	FALSE
chr3:124358294-124359316	rs13069961	chr3	124358715	A	G	0.4	0.625	0.99871	-3.40797	15.602	0.260728	8.8e-05	0.548423	8.27973	1	5	5	4	5	124358715	6.98671	0	0.989748	0.992484	7.81731e-05	0.000390865	TRUE	TRUE	TRUE	act_cd4_t	FALSE
chr8:11421336-11422478	rs11785335	chr8	11416643	G	A	0.55	1.71513	0.998148	-3.56383	15.5946	0.620823	2.6e-05	0.459104	30.8139	9	7	19	5	4	11416643	6.22981	0	0.986216	0.979437	7.84772e-05	0.000273005	TRUE	TRUE	TRUE	act_cd4_t	FALSE
chr7:37382047-37383135	rs60600003	chr7	37382465	T	G	0.1	0.123457	0.999844	-3.38089	15.4841	0.291211	1.7e-05	0.444613	17.6556	1	3	5	5	5	37382465	6.50811	0	0.994731	0.987611	8.3203e-05	0.000416015	TRUE	TRUE	TRUE	act_cd4_t	FALSE
chr9:15356823-15357605	rs7869761	chr9	15357174	T	C	0.3	1.83674	0.995212	-3.36937	15.434	0.782359	0.000156	0.628567	6.83782	3	3	5	6	8	15357174	6.74032	0	0.985117	0.983725	8.5439e-05	0.000427195	TRUE	TRUE	TRUE	act_cd4_t	FALSE
chr1:231761809-231763436	rs3738398	chr1	231762340	G	C	0.45	0.00102	0.99654	-3.36225	15.4029	0.640799	0.003475	0.527754	28.715	1	3	5	12	15	231762340	6.17783	0	0.975707	0.993387	8.68527e-05	0.000434263	TRUE	TRUE	TRUE	act_cd4_t	FALSE
chr12:53267535-53268410	chr12:53264152:G:T	chr12	53264152	G	T	0.2	0.625	0.955701	-2.73088	15.3676	0.344105	0.002108	0.496682	20.6287	2	12	21	15	5	53264152	6.71916	0	0.962785	0.773211	8.84904e-05	0.0018583	TRUE	TRUE	FALSE	act_cd4_t	FALSE
chr5:176797625-176798186	rs56235845	chr5	176798040	T	G	0.3	2.74376	0.999227	-3.26682	15.3323	0.157813	0.023859	0.358433	7.4823	2	1	6	6	5	176798040	6.65658	0	0.994443	0.994443	9.01628e-05	0.000540977	TRUE	TRUE	TRUE	act_cd4_t	FALSE
chr5:101631332-101632938	rs3114659	chr5	101631592	A	G	0.75	1.11111	0.966415	-3.48559	15.3076	0.679778	6.6e-05	0.530746	31.3849	2	6	7	5	5	101631592	6.61286	0	0.979478	0.938306	9.13468e-05	0.000326898	TRUE	TRUE	TRUE	act_cd4_t	FALSE
chr21:38451399-38452192	rs11701388	chr21	38445879	A	G	0.6	0.625	0.989702	-3.33443	15.2984	0.249917	0.000109	0.272631	16.8572	8	4	20	5	4	38445879	6.8756	0	0.987796	0.979876	9.17958e-05	0.000462984	TRUE	TRUE	TRUE	act_cd4_t	FALSE
chr20:50152729-50152941	rs112987965	chr20	50152941	A	G	0.1	0.123457	0.999844	-3.52001	15.2952	0.731033	0.00011	0.632423	16.2015	10	3	13	5	5	50152941	6.39873	0	0.989542	0.98421	9.19513e-05	0.000301991	TRUE	TRUE	TRUE	act_cd4_t	FALSE
chr17:33307267-33308449	rs3135958	chr17	33308221	G	T	0.15	0.311419	0.999894	-3.73346	15.2867	0.318246	0.002896	0.464805	24.0362	1	2	2	5	4	33308221	6.17566	0	0.993318	0.990337	9.23662e-05	0.000184732	TRUE	TRUE	TRUE	act_cd4_t	FALSE
chr10:6649015-6649568	rs4748197	chr10	6649267	G	A	0.6	0.625	0.99995	-2.94971	15.2623	0.707336	2.5e-05	0.618852	9.0826	7	5	12	9	5	6649267	6.54717	0	0.934231	0.994394	9.3565e-05	0.00112278	TRUE	TRUE	FALSE	act_cd4_t	FALSE
chr15:66407799-66408653	rs4776733	chr15	66408407	G	A	0.2	0.625	0.999919	-3.17429	15.221	0.708968	1.6e-05	0.547206	14.6307	6	7	7	5	4	66408407	6.45638	0	0.985278	0.990855	9.56343e-05	0.00066944	TRUE	TRUE	TRUE	act_cd4_t	FALSE
chr16:81763678-81764726	rs12923232	chr16	81764407	G	A	0.2	0.625	0.990332	-3.16372	15.2031	0.38203	2.5e-05	0.514539	33.7421	4	5	13	5	5	81764407	6.10228	0	0.994511	0.979535	9.65462e-05	0.000685926	TRUE	TRUE	TRUE	act_cd4_t	FALSE
chr19:53868373-53869450	rs1529484	chr19	53869386	T	C	0.45	1.71513	0.921572	-3.27563	15.2015	0.412441	9e-06	0.485683	36.5604	7	8	9	5	6	53869386	5.75706	0	0.843058	0.795426	9.66257e-05	0.000530114	TRUE	TRUE	TRUE	act_cd4_t	FALSE
chr10:14689705-14690953	rs61845073	chr10	14690936	C	T	0.3	1.83674	0.979032	-3.41335	15.1665	0.594553	0.005596	0.58815	42.0599	5	5	15	5	5	14690936	5.64085	0	0.987638	0.952147	9.84355e-05	0.00038606	TRUE	TRUE	TRUE	act_cd4_t	FALSE
chr7:50729193-50730427	rs73116809	chr7	50730191	G	C	0.55	1.71513	0.997361	-3.26411	15.1565	0.328191	8.5e-05	0.448122	20.5499	9	9	11	6	6	50730191	6.8778	0	0.988852	0.98817	9.89547e-05	0.000544369	TRUE	TRUE	TRUE	act_cd4_t	FALSE
chr14:103987005-103988777	rs2071407	chr14	103987140	T	C	0.55	6.69421	0.998751	-3.39305	15.1155	0.634288	9.6e-05	0.542247	33.7493	1	4	4	4	4	103987140	6.37368	0	0.991029	0.973547	0.000101132	0.000404528	TRUE	TRUE	TRUE	act_cd4_t	FALSE
chr6:31171056-31172314	rs28362333	chr6	31164779	T	C	0.55	0.00102	0.997143	-3.22787	15.0246	0.401383	0.001605	0.472137	33.5526	3	13	39	5	4	31165438	5.8107	0	0.993877	0.991232	0.000106119	0.000591739	TRUE	TRUE	TRUE	act_cd4_t	FALSE
chr10:3264188-3264948	rs7099179	chr10	3264590	T	C	0.45	1.55188	0.999945	-3.82633	15.0203	0.245447	0.000327	0.347378	14.9328	0	4	8	4	4	3264590	6.79374	0	0.988762	0.996075	0.000106363	0.000149166	TRUE	TRUE	TRUE	act_cd4_t	FALSE
chr14:105161089-105162275	rs4072285	chr14	105161275	G	A	0.2	0.625	0.999919	-3.14396	15.0069	0.23826	0.014074	0.519773	12.4899	7	6	13	5	14	105161275	6.85705	0	0.955802	0.989425	0.00010712	0.000717855	TRUE	TRUE	TRUE	act_cd4_t	FALSE
chr7:134854405-134856244	rs700415	chr7	134845313	T	G	0.6	4.44444	0.998714	-3.75407	14.964	0.571171	1.6e-05	0.542242	26.8629	0	10	19	5	5	134853085	5.51034	0	0.990315	0.969722	0.000109584	0.000176168	TRUE	TRUE	TRUE	act_cd4_t	FALSE
chr17:37250766-37251517	rs12601626	chr17	37252761	T	A	0.45	1.55188	0.997135	-3.73618	14.9238	0.671477	3e-05	0.559134	11.3132	11	4	16	6	6	37252775	5.94867	0	0.995558	0.989286	0.000111942	0.000183577	TRUE	TRUE	TRUE	act_cd4_t	FALSE
chr16:87861697-87863147	rs4843708	chr16	87857939	T	C	0.55	0.00102	0.999349	-2.3441	14.9028	0.298806	0.004808	0.492934	15.425	5	14	40	7	4	87857939	6.1844	0	0.984812	0.97362	0.000113198	0.00452791	TRUE	TRUE	FALSE	act_cd4_t	FALSE
chr7:157263695-157264997	rs1860772	chr7	157270828	G	C	0.7	1.83674	0.870589	-3.35671	14.8553	0.662538	2.9e-05	0.484986	22.8786	6	5	7	12	6	157270828	5.82756	0	0.989789	0.432797	0.000116082	0.000439838	TRUE	TRUE	TRUE	act_cd4_t	FALSE
chr2:118943175-118944355	rs7592048	chr2	118944055	T	A	0.65	0.097814	0.99298	-3.23245	14.8387	0.409097	0.002479	0.492188	43.3078	3	5	5	5	5	118944055	5.72701	0	0.993801	0.989509	0.000117106	0.000585532	TRUE	TRUE	TRUE	act_cd4_t	FALSE
chr6:6659003-6659699	rs12205197	chr6	6659295	T	C	0.65	2.89941	0.992143	-3.42356	14.8089	0.829692	2.4e-05	0.793277	3.75371	1	5	6	4	4	6659295	7.26336	0	0.988988	0.975675	0.000118974	0.00037709	TRUE	TRUE	TRUE	act_cd4_t	FALSE
chr12:125030044-125030992	rs11057666	chr12	125030170	A	G	0.7	1.83674	0.998763	-3.44482	14.8076	0.721846	0.000143	0.454945	20.992	1	3	6	5	5	125030170	6.93728	0	0.992706	0.988464	0.000119056	0.000359069	TRUE	TRUE	TRUE	act_cd4_t	FALSE
chr10:1195640-1196192	rs4310544	chr10	1195959	T	C	0.45	0.00102	0.999949	-3.06384	14.7411	0.78813	0.000119	0.613268	8.05925	1	3	7	4	4	1195959	6.70641	0	0.987354	0.994541	0.000123328	0.000863293	TRUE	TRUE	TRUE	act_cd4_t	FALSE
chr2:114360978-114362075	rs10181525	chr2	114361899	C	T	0.25	1.11111	0.991284	-3.52839	14.7076	0.415553	0.002399	0.507814	33.3125	4	5	6	5	8	114361899	5.45346	0	0.961813	0.981336	0.000125539	0.00029622	TRUE	TRUE	TRUE	act_cd4_t	FALSE
chr10:91374803-91375972	rs6586205	chr10	91374988	C	A	0.5	0.4	0.998959	-3.12961	14.6872	0.656067	8.5e-05	0.422975	14.0039	3	10	11	5	5	91374988	6.2347	0	0.954146	0.993611	0.000126907	0.00074197	TRUE	TRUE	TRUE	act_cd4_t	FALSE
chr14:69094735-69096049	rs2145154	chr14	69095847	G	A	0.4	0.625	0.999328	-3.34394	14.6538	0.323747	7.6e-05	0.468985	18.8795	3	5	7	5	5	69095847	6.26562	0	0.994487	0.991251	0.000129173	0.000452958	TRUE	TRUE	TRUE	act_cd4_t	FALSE
chr13:29210759-29211381	rs9314915	chr13	29211171	G	C	0.2	0.625	0.999298	-3.81452	14.6407	0.665612	0.000109	0.488583	19.7991	1	2	2	5	5	29211171	5.86615	0	0.993836	0.988571	0.000130076	0.000153279	TRUE	TRUE	TRUE	act_cd4_t	FALSE
chr16:53856910-53857508	rs56390114	chr16	53857263	C	T	0.35	0.097814	0.998632	-3.57993	14.6197	0.785668	5.5e-05	0.607089	7.00699	1	2	2	5	3	53857263	6.16975	0	0.992395	0.99256	0.000131534	0.000263068	TRUE	TRUE	TRUE	act_cd4_t	FALSE
chr17:53653535-53655444	rs34745432	chr17	53653604	C	T	0.1	0.123457	0.999844	-3.20847	14.536	0.260545	0.002088	0.574673	19.4157	0	6	9	6	6	53654632	6.06151	0	0.988442	0.979089	0.000137505	0.000618772	TRUE	TRUE	TRUE	act_cd4_t	FALSE
chr14:32413489-32414663	rs1278927	chr14	32414386	C	A	0.6	0.625	0.99995	-3.33663	14.5106	0.702628	5.5e-05	0.54226	19.1394	7	7	13	5	4	32414386	6.16164	0	0.990341	0.994451	0.000139372	0.000460645	TRUE	TRUE	TRUE	act_cd4_t	FALSE
chr8:23075396-23077647	rs4872085	chr8	23075488	G	C	0.65	2.89941	0.996689	-3.00584	14.4946	0.573801	0.004372	0.43159	39.2418	0	12	14	5	5	23075488	5.22227	0	0.995082	0.985453	0.000140563	0.000986642	TRUE	TRUE	FALSE	act_cd4_t	FALSE
chr6:29943954-29945238	rs2394253	chr6	29944803	C	A	0.25	0.4	0.998868	-2.84838	14.4785	0.347443	3.6e-05	0.506603	32.8032	16	9	20	5	4	29944803	5.98558	0	0.994509	0.994745	0.000141766	0.00141781	TRUE	TRUE	FALSE	act_cd4_t	FALSE
chr7:155597689-155598617	chr7:155597850:C:G	chr7	155597850	C	G	0.25	1.11111	0.917088	-3.04937	14.3879	0.75875	9.5e-05	0.587027	17.343	4	2	6	5	6	155597850	6.08446	0	0.831951	0.828328	0.000148757	0.000892542	TRUE	TRUE	TRUE	act_cd4_t	FALSE
chr11:13508548-13509537	rs307254	chr11	13508816	C	T	0.2	0.625	0.99961	-3.3504	14.3879	0.35487	3.6e-05	0.538193	20.6623	0	3	3	5	5	13508816	5.80088	0	0.992782	0.991625	0.000148759	0.000446277	TRUE	TRUE	TRUE	act_cd4_t	FALSE
chr8:95431949-95432814	rs3019150	chr8	95432283	T	C	0.25	0.4	0.997539	-3.34605	14.369	0.718486	5.7e-05	0.722736	17.7681	1	3	3	5	6	95432283	5.98774	0	0.992455	0.993822	0.000150254	0.000450762	TRUE	TRUE	TRUE	act_cd4_t	FALSE
chr4:1606460-1607763	rs11727212	chr4	1606921	C	T	0.55	0.00102	0.996544	-3.62694	14.3382	0.8371	0.019151	0.649762	6.01413	0	1	3	6	6	1606921	6.31143	0	0.990578	0.990578	0.000152738	0.000236078	TRUE	TRUE	TRUE	act_cd4_t	FALSE
chr14:90729957-90730801	rs2282030	chr14	90730265	G	A	0.6	0.625	0.997469	-3.76214	14.332	0.217705	0.000364	0.389242	11.1009	8	3	10	5	5	90730265	6.49286	0	0.988097	0.992143	0.00015324	0.000172928	TRUE	TRUE	TRUE	act_cd4_t	FALSE
chr6:109035107-109036435	rs9486927	chr6	109035790	T	A	0.2	0.625	0.993472	-3.33593	14.3251	0.242745	0.000106	0.416774	15.5403	3	6	6	5	4	109035791	6.62849	0	0.989587	0.980319	0.000153798	0.000461395	TRUE	TRUE	TRUE	act_cd4_t	FALSE
chr1:25343935-25344274	rs10903124	chr1	25344070	T	C	0.25	1.11111	0.987703	-3.7073	14.3235	0.777908	8.7e-05	0.76415	7.70666	2	5	7	5	5	25344070	6.62451	0	0.966014	0.972188	0.000153931	0.000196202	TRUE	TRUE	TRUE	act_cd4_t	FALSE
chr15:65592807-65593122	rs525725	chr15	65597284	A	G	0.55	0.00102	0.999949	-3.10235	14.3132	0.298026	7e-05	0.526491	6.28732	14	5	17	4	5	65597284	6.19023	0	0.99423	0.992794	0.000154777	0.000790047	TRUE	TRUE	TRUE	act_cd4_t	FALSE
chr6:31166604-31166874	rs9391712	chr6	31166719	C	T	0.2	0.625	0.997747	-2.89741	14.294	0.287863	4.8e-05	0.42107	17.6818	24	3	40	6	4	31166719	5.95875	0	0.987886	0.987443	0.000156361	0.00126646	TRUE	TRUE	FALSE	act_cd4_t	FALSE
chr2:43445675-43447689	rs1430083	chr2	43448479	A	T	0.2	0.625	0.904963	-3.17336	14.2602	0.420543	0.001456	0.509192	24.2758	8	6	13	6	5	43448479	5.30986	0	0.990736	0.760745	0.000159199	0.000670872	TRUE	TRUE	TRUE	act_cd4_t	FALSE
chr22:44419715-44420842	rs2267597	chr22	44427612	C	T	0.25	1.11111	0.999933	-3.06928	14.2359	0.331047	9.3e-05	0.439281	19.5763	9	4	10	4	5	44427612	6.23262	0	0.977582	0.985469	0.000161264	0.000852545	TRUE	TRUE	TRUE	act_cd4_t	FALSE
chr8:11311696-11311972	rs13248746	chr8	11311838	T	C	0.4	4.44444	0.993412	-2.83734	14.2321	0.244161	0.000143	0.415232	6.81731	3	3	9	5	6	11311838	6.29284	0	0.983824	0.95604	0.00016159	0.00145431	TRUE	TRUE	FALSE	act_cd4_t	FALSE
chr11:66079297-66080608	rs61891388	chr11	66079818	T	G	0.35	1.16049	0.999723	-3.18172	14.2023	0.577753	0.002024	0.457653	41.7861	3	5	8	4	5	66079818	5.04408	0	0.994277	0.996722	0.000164166	0.000658088	TRUE	TRUE	TRUE	act_cd4_t	FALSE
chr15:91142942-91143350	rs1104880	chr15	91147512	A	G	0.45	0.00102	0.999949	-2.87691	14.1819	0.749158	0.000117	0.568631	14.6335	7	3	8	5	5	91147512	6.13788	0	0.994709	0.993483	0.000165959	0.00132767	TRUE	TRUE	FALSE	act_cd4_t	FALSE
chr20:61641500-61642142	rs62197295	chr20	61641630	T	C	0.2	0.625	0.891038	-3.25559	14.1734	0.244226	0.019181	0.304946	19.9555	1	4	5	11	16	61641630	6.41257	0	0.752644	0.793668	0.000166715	0.00055515	TRUE	TRUE	TRUE	act_cd4_t	FALSE
chr12:21609102-21609940	rs7964140	chr12	21609733	A	G	0.5	0.4	0.998366	-3.57885	14.1433	0.350187	1.8e-05	0.390839	32.3951	6	8	9	5	5	21609733	5.91282	0	0.992199	0.991722	0.000169403	0.000263724	TRUE	TRUE	TRUE	act_cd4_t	FALSE
chr17:78962743-78963271	rs6565516	chr17	78965146	A	G	0.65	0.097814	0.999728	-3.53105	14.135	0.684513	0.009015	0.580266	25.4113	9	4	12	5	18	78965146	6.15795	0	0.993941	0.988138	0.000170149	0.000294408	TRUE	TRUE	TRUE	act_cd4_t	FALSE
chr13:111297032-111297744	rs8000294	chr13	111297404	C	T	0.65	1.16049	0.996889	-3.59047	14.1319	0.695557	7.8e-05	0.530391	13.3152	0	3	3	4	4	111297404	5.86401	0	0.989648	0.994419	0.000170429	0.000256759	TRUE	TRUE	TRUE	act_cd4_t	FALSE
chr1:153589896-153590526	rs9330298	chr1	153590254	C	A	0.4	0.625	0.997878	-3.46437	14.1187	0.152534	0.000191	0.346283	6.60152	0	1	2	6	6	153590254	6.3834	0	0.990134	0.990134	0.000171633	0.000343266	TRUE	TRUE	TRUE	act_cd4_t	FALSE
chr8:11659663-11660928	rs12056541	chr8	11659703	T	C	0.25	1.11111	0.997553	-3.11998	14.0888	0.613832	0.002019	0.571813	34.6277	0	7	13	5	5	11659703	5.30809	0	0.996422	0.989128	0.000174376	0.000758608	TRUE	TRUE	TRUE	act_cd4_t	FALSE
chr8:20238279-20238628	rs12681832	chr8	20238423	A	G	0.6	0.277778	0.979267	-3.51471	14.0281	0.733335	8.6e-05	0.580677	19.6911	2	4	5	5	5	20238423	6.19419	0	0.982111	0.978505	0.000180096	0.000305699	TRUE	TRUE	TRUE	act_cd4_t	FALSE
chr4:8201490-8202686	rs73077994	chr4	8201916	G	A	0.15	0.311419	0.999894	-3.60057	14.0157	0.30785	2.6e-05	0.475311	23.9298	4	4	10	5	5	8201916	6.14598	0	0.991113	0.988994	0.000181292	0.00025086	TRUE	TRUE	TRUE	act_cd4_t	FALSE
chr2:113384105-113385305	rs4849084	chr2	113384747	A	C	0.6	4.44444	0.998098	-2.86369	14.0137	0.354156	7.9e-05	0.306531	35.7062	4	2	15	6	5	113384747	5.70689	0	0.993304	0.978544	0.000181483	0.00136872	TRUE	TRUE	FALSE	act_cd4_t	FALSE
chr1:101836688-101837202	rs35111129	chr1	101836780	T	C	0.65	0.097814	0.991071	-3.4942	13.9935	0.233249	0.000108	0.68715	11.7753	1	4	5	6	3	101836780	5.95305	0	0.992506	0.983579	0.000183444	0.000320482	TRUE	TRUE	TRUE	act_cd4_t	FALSE
chr3:128368914-128370591	rs9813197	chr3	128369104	G	A	0.45	0.00102	0.998946	-3.36368	13.984	0.599911	3.5e-05	0.584321	32.5338	1	3	7	5	5	128369104	5.22767	0	0.995363	0.995511	0.000184377	0.000432835	TRUE	TRUE	TRUE	act_cd4_t	FALSE
chr2:68631970-68632383	rs7422209	chr2	68632212	C	G	0.3	1.83674	0.995239	-2.94766	13.9784	0.70638	0.000536	0.511977	8.51181	9	2	12	5	4	68632212	5.98217	0	0.986385	0.983403	0.000184926	0.00112809	TRUE	TRUE	FALSE	act_cd4_t	FALSE
chr12:9435936-9437267	ss1388099791	chr12	9436083	C	T	0.7	0.022676	0.99428	-3.24664	13.9646	0.30375	6.4e-05	0.562268	7.83724	1	5	6	5	5	9436083	5.89798	0	0.993651	0.986861	0.000186285	0.000566704	TRUE	TRUE	TRUE	act_cd4_t	FALSE
chr4:144479921-144481322	rs17690441	chr4	144480272	C	A	0.2	0.625	0.97684	-3.12111	13.9358	0.636973	0.001121	0.549877	26.3104	2	4	4	4	4	144480272	5.31112	0	0.991572	0.959777	0.000189161	0.000756642	TRUE	TRUE	TRUE	act_cd4_t	FALSE
chr14:105965043-105966461	rs1130309	chr14	105965372	G	A	0.2	0.625	0.774029	-2.57681	13.9348	0.266237	0.000175	0.499681	26.1528	0	4	14	28	28	105965372	8.05169	0	0.624895	0.390126	0.000189261	0.00264965	TRUE	TRUE	FALSE	act_cd4_t	FALSE
chr8:81015254-81016253	rs1965695	chr8	81015484	C	T	0.2	0.625	0.996811	-2.8728	13.913	0.297469	0.004043	0.491441	24.7874	4	7	7	5	4	81015484	6.2233	0	0.986683	0.988785	0.00019147	0.00134029	TRUE	TRUE	FALSE	act_cd4_t	FALSE
chr7:39781758-39782219	rs62453003	chr7	39781995	T	G	0.25	0.4	0.985423	-3.31357	13.8983	0.706609	7.2e-05	0.527807	17.7934	3	3	5	5	5	39781995	5.65087	0	0.975514	0.984147	0.000192968	0.000485774	TRUE	TRUE	TRUE	act_cd4_t	FALSE
chr13:99697996-99699162	rs17724332	chr13	99698662	G	A	0.2	0.625	0.995894	-3.05829	13.8428	0.383844	2e-05	0.546373	41.4197	1	3	5	4	5	99698662	5.16882	0	0.993679	0.98757	0.000198761	0.000874402	TRUE	TRUE	TRUE	act_cd4_t	FALSE
chr16:84227004-84228608	rs35446963	chr16	84228279	G	A	0.4	4.44444	0.999954	-3.08949	13.8216	0.313177	6.5e-05	0.468727	15.1298	5	5	8	4	4	84228279	6.07	0	0.991762	0.986617	0.000201007	0.000813786	TRUE	TRUE	TRUE	act_cd4_t	FALSE
chr19:6767072-6768371	rs62125127	chr19	6767992	G	T	0.1	0.123457	0.999844	-3.28526	13.7918	0.377706	6e-06	0.53971	31.0468	5	5	10	4	5	6767992	5.33474	0	0.926399	0.987354	0.000204228	0.000518486	TRUE	TRUE	TRUE	act_cd4_t	FALSE
chr4:1724662-1725387	rs2854913	chr4	1723137	A	T	0.35	2.89941	0.998421	-2.53332	13.7466	0.37167	4.7e-05	0.523745	41.1442	1	4	14	5	4	1723137	5.5903	0	0.994265	0.985536	0.000209194	0.00292872	TRUE	TRUE	FALSE	act_cd4_t	FALSE
chr2:127863299-127865500	rs78710909	chr2	127864922	G	C	0.1	0.123457	0.997633	-2.77296	13.7319	0.307705	0.001112	0.444609	35.8903	11	12	16	5	4	127864921	5.98974	0	0.986052	0.985718	0.000210839	0.00168671	TRUE	TRUE	FALSE	act_cd4_t	FALSE
chr19:44487808-44489076	rs62116613	chr19	44488352	G	A	0.2	0.625	0.999919	-2.97494	13.7227	0.262687	4e-05	0.30743	25.702	2	5	5	5	4	44488352	6.257	0	0.994143	0.991326	0.000211881	0.0010594	TRUE	TRUE	FALSE	act_cd4_t	FALSE
chr8:66556068-66557589	rs10504389	chr8	66556187	C	T	0.25	1.11111	0.999933	-3.18867	13.7133	0.618752	0.007687	0.449556	10.1471	2	8	10	22	6	66556187	5.14962	0	0.967887	0.82899	0.00021294	0.000647636	TRUE	TRUE	TRUE	act_cd4_t	FALSE
chr3:32720578-32720974	rs13059039	chr3	32720859	C	T	0.5	0.4	0.997371	-3.66517	13.6957	0.750415	0.000362	0.50424	10.9415	1	2	2	5	5	32720859	6.0673	0	0.989195	0.989261	0.000214947	0.000216187	TRUE	TRUE	TRUE	act_cd4_t	FALSE
chr10:30315870-30316897	rs3739996	chr10	30316872	T	C	0.55	0.00102	0.999949	-3.18378	13.6664	0.337384	4.8e-05	0.548512	11.0936	2	3	3	6	6	30316872	5.32469	0	0.993821	0.9947	0.000218325	0.000654974	TRUE	TRUE	TRUE	act_cd4_t	FALSE
chr8:19354043-19355137	rs12676278	chr8	19354469	G	T	0.4	0.625	0.972629	-2.87774	13.6448	0.429618	0.001487	0.503854	42.0701	3	6	6	5	5	19354469	4.86112	0	0.955052	0.728629	0.000220857	0.00132514	TRUE	TRUE	FALSE	act_cd4_t	FALSE
chr14:101012500-101013523	rs4905971	chr14	101012613	A	G	0.35	0.097814	0.985971	-3.41756	13.6318	0.270115	6.2e-05	0.420269	18.1672	0	3	5	5	5	101012613	5.6443	0	0.94487	0.973675	0.000222383	0.000382328	TRUE	TRUE	TRUE	act_cd4_t	FALSE
chr13:77919237-77920540	rs3900236	chr13	77919589	C	T	0.25	1.11111	0.999933	-2.80562	13.6224	0.293269	7.6e-05	0.520853	26.1016	3	4	7	4	5	77919589	6.0356	0	0.983879	0.99161	0.000223503	0.00156452	TRUE	TRUE	FALSE	act_cd4_t	FALSE
chr3:125709033-125710127	rs12636296	chr3	125709050	G	T	0.2	0.625	0.998682	-3.26514	13.5463	0.245729	0.009224	0.425789	17.6118	0	4	7	6	6	125709366	6.37121	0	0.988244	0.989503	0.000232748	0.000543078	TRUE	TRUE	TRUE	act_cd4_t	FALSE
chr1:210619758-210620295	rs4845032	chr1	210620211	G	C	0.2	0.625	0.99961	-3.30345	13.4522	0.32009	2.3e-05	0.488448	26.5452	4	5	6	6	3	210620211	5.54053	0	0.994506	0.977504	0.000244724	0.000497226	TRUE	TRUE	TRUE	act_cd4_t	FALSE
chr4:183730068-183731252	rs17267298	chr4	183730650	T	C	0.25	1.11111	0.999933	-2.94073	13.4029	0.219818	0.000164	0.344918	16.031	4	1	9	5	4	183730650	5.87616	0	0.986453	0.990953	0.00025124	0.00114624	TRUE	TRUE	FALSE	act_cd4_t	FALSE
chr4:7760893-7761723	rs2285770	chr4	7761211	C	T	0.1	0.123457	0.999844	-2.91532	13.3799	0.230919	2.8e-05	0.277116	27.4011	8	3	16	12	25	7761211	6.15128	0	0.949285	0.98738	0.000254338	0.0012153	TRUE	TRUE	FALSE	act_cd4_t	FALSE
chr5:34007663-34008694	rs3195676	chr5	34008100	C	T	0.7	1.83674	0.989015	-3.28627	13.3484	0.372796	7.6e-05	0.493376	40.0083	1	2	2	6	4	34008100	5.24374	0	0.991834	0.972508	0.00025864	0.00051728	TRUE	TRUE	TRUE	act_cd4_t	FALSE
chr6:11728290-11729783	rs926364	chr6	11723409	G	A	0.65	2.89941	0.987441	-2.49158	13.2951	0.683601	0.003542	0.553119	17.9208	2	6	17	5	4	11723409	5.64087	0	0.990097	0.960926	0.000266105	0.00322419	TRUE	TRUE	FALSE	act_cd4_t	FALSE
chr1:17003136-17003853	rs12043456	chr1	17003534	G	A	0.35	1.16049	0.869614	-2.87745	13.2442	0.275724	0.000177	0.396143	11.3525	1	2	6	7	4	17003534	5.7032	0	0.917084	0.853508	0.000273432	0.00132601	TRUE	TRUE	FALSE	act_cd4_t	FALSE
chr7:70243444-70244718	rs2049634	chr7	70244499	T	C	0.85	0.311419	0.999894	-2.86191	13.2344	0.755592	0.000151	0.664133	23.1271	1	2	5	5	8	70244499	5.91855	0	0.94497	0.987882	0.000274863	0.00137431	TRUE	TRUE	FALSE	act_cd4_t	FALSE
chr16:89681860-89683848	rs72805576	chr16	89682023	G	A	0.1	0.123457	0.999844	-2.79668	13.2317	0.696914	9.2e-05	0.555659	29.8918	1	9	10	5	5	89682023	5.56487	0	0.97007	0.985111	0.000275256	0.00159706	TRUE	TRUE	FALSE	act_cd4_t	FALSE
chr3:4870790-4870998	rs1470211	chr3	4870889	T	C	0.45	0.00102	0.999949	-2.70969	13.2081	0.765937	0.000151	0.61418	12.6908	3	1	7	4	4	4870889	5.74392	0	0.994859	0.994859	0.000278746	0.00195122	TRUE	TRUE	FALSE	act_cd4_t	FALSE
chr5:96051258-96052309	rs469532	chr5	96051990	T	G	0.2	0.625	0.99961	-2.84334	13.1542	0.725127	6.6e-05	0.495822	9.12693	0	3	5	4	4	96051990	5.45373	0	0.98977	0.991006	0.000286875	0.00143438	TRUE	TRUE	FALSE	act_cd4_t	FALSE
chr3:101185471-101186658	rs4683916	chr3	101185957	C	T	0.25	0.4	0.999398	-3.23828	13.1413	0.22559	0.000157	0.479737	9.47963	1	2	4	5	5	101186484	5.91023	0	0.99205	0.993155	0.00028886	0.000577721	TRUE	TRUE	TRUE	act_cd4_t	FALSE
chr22:39349814-39350485	rs5757402	chr22	39350072	T	C	0.75	1.11111	0.999406	-3.23711	13.1362	0.335848	0.000112	0.495831	18.2962	0	2	2	8	8	39350072	5.36537	0	0.918813	0.991767	0.000289642	0.000579284	TRUE	TRUE	TRUE	act_cd4_t	FALSE
chr2:29233841-29235014	rs6712882	chr2	29233954	A	G	0.35	0.097814	0.999945	-2.41959	13.1163	0.64104	5.5e-05	0.508244	16.55	5	4	13	6	4	29233954	5.12903	0	0.996376	0.994972	0.000292731	0.00380551	TRUE	TRUE	FALSE	act_cd4_t	FALSE
chr8:144360797-144361162	rs56184499	chr8	144363827	G	A	0.35	1.16049	0.996688	-3.12955	13.098	0.696013	0.000235	0.664492	24.6876	4	1	5	5	6	144363827	5.30761	0	0.992358	0.993335	0.000295605	0.000742072	TRUE	TRUE	TRUE	act_cd4_t	FALSE
chr8:101962467-101963304	rs3134356	chr8	101952506	G	T	0.5	0.4	0.9928	-2.56839	13.0694	0.417561	6e-06	0.50855	38.6938	0	4	9	5	5	101952506	4.58905	0	0.991609	0.982202	0.000300167	0.0027015	TRUE	TRUE	FALSE	act_cd4_t	FALSE
chr2:9795572-9795980	rs7608996	chr2	9795757	T	C	0.25	0.4	0.999928	-2.84684	13.0342	0.694418	5.7e-05	0.515147	23.8213	0	3	16	4	4	9795757	5.32199	0	0.993781	0.995492	0.000305851	0.00142287	TRUE	TRUE	FALSE	act_cd4_t	FALSE
chr6:32381100-32381712	rs3129968	chr6	32381472	T	C	0.25	0.4	0.995458	-2.58384	13.029	0.35792	2.2e-05	0.468623	28.2946	4	4	17	4	4	32381472	5.39349	0	0.994221	0.992179	0.000306698	0.00260709	TRUE	TRUE	FALSE	act_cd4_t	FALSE
chr6:30736728-30737755	rs13214831	chr6	30731505	G	A	0.3	1.83674	0.999943	-3.03095	13.0099	0.282299	4e-05	0.512721	16.4541	1	2	6	5	5	30731505	5.37534	0	0.992424	0.987172	0.000309851	0.000931218	TRUE	TRUE	TRUE	act_cd4_t	FALSE
chr5:55624477-55625396	rs158488	chr5	55625013	G	A	0.25	1.11111	0.999933	-2.50385	12.9883	0.641902	1.5e-05	0.487416	34.9103	8	7	10	5	4	55625013	4.98143	0	0.992474	0.99204	0.000313439	0.00313439	TRUE	TRUE	FALSE	act_cd4_t	FALSE
chr9:136591445-136592682	rs2254109	chr9	136592499	A	G	0.8	0.625	0.999919	-3.08895	12.9481	0.272376	0.012984	0.284472	16.0345	4	5	5	5	4	136592499	5.3773	0	0.990404	0.988362	0.00032024	0.000814796	TRUE	TRUE	TRUE	act_cd4_t	FALSE
chr1:1608851-1610657	rs7544851	chr1	1610524	T	C	0.45	1.55188	0.879913	-2.70388	12.8943	0.26448	0.006684	0.354996	7.42549	4	5	6	11	7	1610524	5.72356	0	0.825882	0.71869	0.000329589	0.00197753	TRUE	TRUE	FALSE	act_cd4_t	FALSE
chr3:45251901-45252487	rs33733	chr3	45251978	G	A	0.45	0.00102	0.999145	-2.92328	12.8751	0.594509	2.9e-05	0.503808	35.671	0	7	7	5	5	45251978	4.81879	0	0.98888	0.993253	0.000332992	0.00119322	TRUE	TRUE	FALSE	act_cd4_t	FALSE
chr17:3460986-3461369	rs322959	chr17	3461157	C	T	0.5	0.4	0.939571	-3.14582	12.8709	0.244713	0.000249	0.421293	13.2978	0	2	4	4	4	3461157	5.80703	0	0.94417	0.908493	0.000333734	0.000714797	TRUE	TRUE	TRUE	act_cd4_t	FALSE
chr19:54056996-54058319	rs2099349	chr19	54050323	A	G	0.65	0.097814	0.999945	-2.16976	12.8458	0.1744	0.021286	0.365592	1.11228	7	4	20	5	4	54050323	5.96248	0	0.973868	0.988998	0.000338232	0.00676464	TRUE	TRUE	FALSE	act_cd4_t	FALSE
chr18:21579623-21581932	rs12954962	chr18	21581709	T	C	0.5	0.4	0.992423	-2.88496	12.7966	0.608535	8.8e-05	0.516979	36.1289	6	3	11	4	4	21581709	4.76448	0	0.989535	0.986048	0.000347253	0.00130329	TRUE	TRUE	FALSE	act_cd4_t	FALSE
chr10:71928823-71929149	rs3858169	chr10	71928995	T	G	0.55	1.55188	0.983206	-3.45847	12.7928	0.704657	0.000105	0.641203	21.2575	0	1	1	5	5	71928995	5.23947	0	0.984969	0.984969	0.000347959	0.000347959	TRUE	TRUE	TRUE	act_cd4_t	FALSE
chr13:108994416-108995637	rs9520848	chr13	108995449	T	C	0.2	1.40625	0.911805	-2.97139	12.78	0.67555	0.00202	0.612296	19.5555	3	5	6	17	18	108995449	3.60323	0	0.919076	0.92979	0.000350351	0.00106809	TRUE	TRUE	FALSE	act_cd4_t	FALSE
chr3:100210913-100211891	rs7616839	chr3	100211294	A	G	0.45	0.00102	0.995001	-3.19536	12.7643	0.660452	3.4e-05	0.588521	30.5134	0	3	3	5	5	100211294	4.98635	0	0.979312	0.991338	0.000353294	0.000637734	TRUE	TRUE	TRUE	act_cd4_t	FALSE
chr1:46813590-46814264	rs17361805	chr1	46813967	C	T	0.3	1.83674	0.99735	-3.38457	12.7348	0.323886	0.000822	0.405095	31.2593	13	10	18	12	13	46813967	5.60137	0	0.967801	0.987999	0.00035892	0.000412502	TRUE	TRUE	TRUE	act_cd4_t	FALSE
chr19:6551812-6552451	rs348384	chr19	6552386	C	T	0.3	1.83674	0.999943	-2.59946	12.7329	0.2905	0.002408	0.587874	20.8105	6	7	7	5	5	6552386	5.60148	0	0.864127	0.986752	0.000359285	0.00251499	TRUE	TRUE	FALSE	act_cd4_t	FALSE
chr2:37826722-37827580	rs59837711	chr2	37827124	C	A	0.1	0.123457	0.999295	-2.98976	12.7288	0.349594	1.1e-05	0.447912	29.2055	3	7	14	5	4	37827124	5.14567	0	0.99017	0.987606	0.000360074	0.00102387	TRUE	TRUE	FALSE	act_cd4_t	FALSE
chr2:231731596-231732309	rs934822	chr2	231731975	G	A	0.35	0.097814	0.995422	-2.34034	12.6251	0.277652	0.003537	0.623528	4.5078	0	5	12	15	15	231731975	6.53615	0	0.974074	0.989523	0.00038061	0.00456732	TRUE	TRUE	FALSE	act_cd4_t	FALSE
chr4:184643448-184644824	rs7672112	chr4	184642647	G	C	0.4	0.625	0.995604	-2.57391	12.6228	0.347319	4.3e-05	0.439627	25.6859	0	6	7	4	4	184642647	5.18177	0	0.99065	0.985109	0.000381063	0.00266744	TRUE	TRUE	FALSE	act_cd4_t	FALSE
chr9:33140692-33141991	chr9:33130877:A:G	chr9	33130877	A	G	0.4	0.625	0.995007	-2.73489	12.6037	0.345768	6.8e-05	0.534798	19.8109	1	7	19	5	4	33130877	5.2622	0	0.987504	0.975985	0.000384985	0.00184125	TRUE	TRUE	FALSE	act_cd4_t	FALSE
chr11:107711275-107712094	rs565636	chr11	107711692	C	T	0.9	0.123457	0.998746	-3.01642	12.6029	0.664923	1e-05	0.514757	28.6316	2	5	5	5	4	107711692	5.08409	0	0.995697	0.987604	0.000385156	0.000962895	TRUE	TRUE	FALSE	act_cd4_t	FALSE
chr19:49865969-49867238	rs73066927	chr19	49866732	T	A	0.4	0.277778	0.997666	-3.17554	12.5918	0.369335	0.003974	0.401764	29.6134	7	11	13	5	5	49866732	4.94203	0	0.991779	0.994521	0.00038744	0.000667506	TRUE	TRUE	TRUE	act_cd4_t	FALSE
chr8:22048368-22049022	rs12114940	chr8	22048790	T	G	0.35	0.097814	0.991799	-3.40871	12.5785	0.203256	0.000146	0.307725	9.8351	0	1	1	6	6	22048790	5.52708	0	0.983562	0.983562	0.000390205	0.000390205	TRUE	TRUE	TRUE	act_cd4_t	FALSE
chr4:103551672-103552385	rs13112557	chr4	103552253	T	C	0.4	0.625	0.998915	-3.14929	12.577	0.315788	0.003901	0.559509	23.6293	7	5	9	6	5	103552253	5.34512	0	0.992497	0.990215	0.000390523	0.000709097	TRUE	TRUE	TRUE	act_cd4_t	FALSE
chr4:55807667-55809314	rs8180203	chr4	55808418	C	T	0.5	0.4	0.998959	-2.92545	12.5664	0.662917	2.8e-05	0.50369	17.3628	1	4	6	4	4	55808418	4.82155	0	0.995273	0.994163	0.000392749	0.00118726	TRUE	TRUE	FALSE	act_cd4_t	FALSE
chr11:33799415-33799775	rs1402957	chr11	33795782	C	A	0.35	2.89941	0.985514	-2.528	12.5527	0.823862	9.8e-05	0.625924	5.24578	2	2	9	6	3	33795782	5.71524	0	0.991143	0.953327	0.000395632	0.00296482	TRUE	TRUE	FALSE	act_cd4_t	FALSE
chr5:150225776-150227047	rs12654043	chr5	150226095	A	G	0.3	1.83674	0.982981	-2.93593	12.4961	0.314097	1.4e-05	0.367071	7.42481	1	13	16	6	6	150226095	5.46766	0	0.988539	0.948937	0.000407812	0.00115897	TRUE	TRUE	FALSE	act_cd4_t	FALSE
chr5:14870416-14870830	rs10065666	chr5	14870691	G	C	0.45	1.71513	0.985281	-3.3143	12.4398	0.7508	0.000136	0.793361	13.7161	1	2	3	4	4	14870691	5.75738	0	0.966003	0.966861	0.000420278	0.000484948	TRUE	TRUE	TRUE	act_cd4_t	FALSE
chr12:53573812-53575038	rs2293431	chr12	53574045	A	C	0.2	0.625	0.99961	-3.24874	12.4319	0.581611	0.000885	0.468576	46.9533	2	8	8	6	6	53574044	4.33105	0	0.99165	0.990804	0.000422059	0.000563973	TRUE	TRUE	TRUE	act_cd4_t	FALSE
chr10:17242437-17243860	rs1885394	chr10	17243480	T	A	0.9	0.123457	0.973972	-3.19898	12.4308	0.383881	0.003532	0.545672	44.4439	5	7	13	6	6	17243406	4.81144	0	0.99348	0.963316	0.000422318	0.000632439	TRUE	TRUE	TRUE	act_cd4_t	FALSE
chr19:3812258-3812815	rs1468297	chr19	3812466	C	G	0.8	0.625	0.866806	-2.4697	12.424	0.681457	4.4e-05	0.469879	24.8673	2	3	8	5	6	3812466	5.27247	0	0.941325	0.801007	0.000423845	0.00339076	TRUE	TRUE	FALSE	act_cd4_t	FALSE
chr6:53199926-53200996	rs934148	chr6	53200320	G	C	0.1	0.123457	0.995975	-3.13795	12.3989	0.70655	0.002013	0.527518	19.5177	3	3	5	5	6	53200320	4.80564	0	0.98	0.984504	0.000429593	0.000727868	TRUE	TRUE	TRUE	act_cd4_t	FALSE
chr9:92116542-92117871	rs10908893	chr9	92117102	C	T	0.1	0.123457	0.999844	-2.08054	12.366	0.292403	1.7e-05	0.544287	28.0144	14	3	19	5	3	92117102	5.05774	0	0.99441	0.987615	0.000437226	0.0083073	TRUE	TRUE	FALSE	act_cd4_t	FALSE
chr2:113992699-113993522	rs7589901	chr2	113993344	A	C	0.45	1.71513	0.999954	-3.35193	12.3359	0.230876	0.000376	0.227834	9.44352	0	2	2	4	4	113993344	5.7274	0	0.989428	0.990072	0.000444322	0.000444708	TRUE	TRUE	TRUE	act_cd4_t	FALSE
chr3:28285062-28285542	rs77661738	chr3	28285444	G	C	0.15	0.311419	0.999115	-2.97502	12.3141	0.688026	0.000203	0.523605	16.837	2	3	7	5	4	28285444	5.1755	0	0.97814	0.989863	0.000449561	0.0010592	TRUE	TRUE	FALSE	act_cd4_t	FALSE
chr11:62104566-62105673	rs2246920	chr11	62104937	T	G	0.85	0.311419	0.978146	-2.96157	12.2677	0.683312	0.003419	0.497077	30.8502	1	5	7	5	4	62104937	5.29343	0	0.994425	0.968915	0.000460869	0.00109253	TRUE	TRUE	FALSE	act_cd4_t	FALSE
chr12:131302814-131304003	rs7968675	chr12	131303377	C	T	0.5	0.4	0.996574	-3.15466	12.25	0.395449	3e-05	0.495917	31.7162	1	3	3	4	4	131303377	4.50001	0	0.958629	0.992067	0.000465263	0.00070039	TRUE	TRUE	TRUE	act_cd4_t	FALSE
chr13:25283164-25284046	rs895423	chr13	25283494	C	T	0.15	0.311419	0.915887	-2.85315	12.2412	0.376548	1.6e-05	0.514195	31.6631	0	3	3	4	4	25283494	4.59251	0	0.684125	0.875931	0.000467445	0.00140234	TRUE	TRUE	FALSE	act_cd4_t	FALSE
chr1:147735189-147736633	rs73000953	chr1	147735799	G	A	0.1	0.123457	0.990974	-2.54412	12.2069	0.275786	3.1e-05	0.468715	24.613	4	6	6	5	5	147735799	5.39807	0	0.933879	0.969394	0.000476131	0.00285679	TRUE	TRUE	FALSE	act_cd4_t	FALSE
chr7:50807515-50808197	rs12536500	chr7	50808033	T	C	0.8	0.625	0.999919	-3.01418	12.1765	0.715487	2.6e-05	0.627195	28.0463	0	2	2	5	5	50808033	5.25446	0	0.986516	0.99171	0.000483944	0.000967887	TRUE	TRUE	FALSE	act_cd4_t	FALSE
chr6:6614294-6615672	rs6925692	chr6	6614334	C	A	0.3	0.022676	0.999938	-2.5345	12.1656	0.653686	3.4e-05	0.618233	13.4328	1	5	6	4	4	6614334	4.81212	0	0.994017	0.993499	0.000486794	0.00292076	TRUE	TRUE	FALSE	act_cd4_t	FALSE
chr17:6655507-6656847	rs1983178	chr17	6656636	G	A	0.4	0.625	0.996642	-3.15702	12.1556	0.274685	8.4e-05	0.32298	14.4244	6	6	14	5	5	6656636	5.53455	0	0.98769	0.988159	0.000489396	0.000696591	TRUE	TRUE	TRUE	act_cd4_t	FALSE
chr15:98703301-98703902	rs66470164	chr15	98703635	C	T	0.35	1.16049	0.998191	-3.01795	12.1305	0.224429	0.000227	0.37149	9.33607	1	2	5	5	3	98703635	5.42134	0	0.99489	0.994059	0.000496032	0.000959508	TRUE	TRUE	FALSE	act_cd4_t	FALSE
chr16:11317933-11319668	rs1646065	chr16	11317993	G	A	0.3	1.83674	0.923536	-2.16732	12.1188	0.585865	0.002314	0.4237	34.7477	4	10	19	5	9	11317993	4.31225	0	0.965752	0.870636	0.000499163	0.00680274	TRUE	TRUE	FALSE	act_cd4_t	FALSE
chr16:16050023-16050392	rs12930255	chr16	16050233	A	C	0.65	0.097814	0.999945	-2.51292	12.0729	0.750116	0.000283	0.675649	13.8268	3	1	6	5	6	16050233	5.34564	0	0.993755	0.993755	0.000511596	0.00306957	TRUE	TRUE	FALSE	act_cd4_t	FALSE
chr7:37247703-37248797	rs10272131	chr7	37248265	T	C	0.4	0.277778	0.996642	-3.28895	12.0638	0.242077	0.000315	0.318721	12.8166	0	1	1	6	6	37248265	5.28393	0	0.986107	0.986107	0.000514104	0.000514104	TRUE	TRUE	TRUE	act_cd4_t	FALSE
chr2:198096707-198097113	rs7598988	chr2	198096987	G	C	0.35	0.097814	0.992274	-2.68079	12.0431	0.800164	0.000285	0.780253	9.49369	4	2	8	5	3	198096987	5.1718	0	0.987837	0.984098	0.000519843	0.00208552	TRUE	TRUE	FALSE	act_cd4_t	FALSE
chr12:48152483-48153504	rs1548518	chr12	48152995	G	A	0.45	0.00102	0.999949	-2.27743	12.0144	0.401243	0.002293	0.570954	44.5981	0	5	10	5	5	48152995	4.45275	0	0.989565	0.995923	0.000527921	0.00527921	TRUE	TRUE	FALSE	act_cd4_t	FALSE
chr10:72318761-72319557	rs36103761	chr10	72319002	C	T	0.3	1.83674	0.992259	-2.19764	12.0118	0.361151	2.1e-05	0.547406	27.67	6	8	12	5	6	72319002	4.78544	0	0.991585	0.978888	0.000528661	0.00634393	TRUE	TRUE	FALSE	act_cd4_t	FALSE
chr21:46675211-46677499	rs2838861	chr21	46686619	C	T	0.2	0.625	0.999919	-3.04997	11.9958	0.793119	0.000316	0.535825	11.5854	9	7	11	6	6	46686619	5.36815	0	0.983731	0.989292	0.000533195	0.000891319	TRUE	TRUE	TRUE	act_cd4_t	FALSE
chr22:37496669-37497021	rs9619658	chr22	37496847	C	T	0.4	0.625	0.99995	-2.7901	11.9863	0.77423	0.000537	0.594487	14.3537	5	1	6	5	4	37496847	5.38265	0	0.992536	0.992536	0.000535941	0.00162142	TRUE	TRUE	FALSE	act_cd4_t	FALSE
chr18:71977526-71978052	rs4474780	chr18	71977781	T	C	0.45	1.55188	0.999945	-3.1763	11.9298	0.271835	8.5e-05	0.449283	11.1582	3	6	6	4	4	71977781	5.19758	0	0.995371	0.996238	0.000552422	0.000666341	TRUE	TRUE	TRUE	act_cd4_t	FALSE
chr15:65185654-65186593	rs1719262	chr15	65185904	T	A	0.15	0.311419	0.999115	-2.87872	11.9102	0.349968	0.000789	0.599887	36.2772	9	3	14	6	5	65185884	4.61113	0	0.961703	0.990063	0.000558271	0.00132214	TRUE	TRUE	FALSE	act_cd4_t	FALSE
chr3:32472214-32473082	rs73066783	chr3	32480840	A	G	0.1	0.123457	0.99874	-2.54162	11.9093	0.669406	0.003332	0.542475	20.7484	12	6	16	5	5	32480840	4.76143	0	0.98531	0.974144	0.000558551	0.0028733	TRUE	TRUE	FALSE	act_cd4_t	FALSE
chr12:662471-663268	rs7298766	chr12	661656	A	G	0.35	2.89941	0.999949	-2.24305	11.8932	0.756198	0.000361	0.578178	13.5385	2	4	20	5	4	661656	5.24718	0	0.897067	0.986889	0.000563385	0.00571407	TRUE	TRUE	FALSE	act_cd4_t	FALSE
chr15:58649977-58650828	rs10518972	chr15	58650355	C	T	0.25	1.11111	0.999933	-2.54609	11.8755	0.700449	9.5e-05	0.62906	13.6666	2	3	5	5	4	58650355	4.9549	0	0.978326	0.991314	0.000568769	0.00284384	TRUE	TRUE	FALSE	act_cd4_t	FALSE
chr10:22937515-22937947	rs17525760	chr10	22937607	C	A	0.15	0.311419	0.998724	-2.83614	11.8468	0.700381	0.000157	0.38608	16.6463	1	3	10	4	4	22937607	4.92567	0	0.993015	0.989319	0.000577602	0.00145834	TRUE	TRUE	FALSE	act_cd4_t	FALSE
chr10:8458067-8459149	rs10905362	chr10	8458678	T	C	0.35	1.16049	0.999941	-2.81962	11.8339	0.371796	0.003868	0.44472	14.006	1	6	9	5	6	8458678	4.62778	0	0.981327	0.996707	0.000581618	0.00151488	TRUE	TRUE	FALSE	act_cd4_t	FALSE
chr6:169989350-169990444	rs12196723	chr6	169989903	T	C	0.65	0.097814	0.999945	-2.92236	11.8303	0.720947	0.000388	0.5825	19.7182	6	2	8	5	5	169989903	5.16089	0	0.987767	0.991586	0.000582738	0.00119576	TRUE	TRUE	FALSE	act_cd4_t	FALSE
chr17:75405399-75406403	rs312853	chr17	75406045	T	G	0.45	0.00102	0.999949	-3.15678	11.8168	0.257684	0.014321	0.32898	7.927	8	1	18	4	4	75406045	5.08933	0	0.995226	0.995226	0.000586994	0.000696987	TRUE	TRUE	TRUE	act_cd4_t	FALSE
chr3:12828877-12829544	rs9881832	chr3	12829036	C	T	0.5	0.4	0.987063	-2.54936	11.802	0.780049	0.000157	0.682524	4.37587	1	3	9	4	3	12829036	5.28327	0	0.974566	0.986283	0.000591664	0.00282252	TRUE	TRUE	FALSE	act_cd4_t	FALSE
chr22:45565729-45566408	rs9615052	chr22	45570969	C	T	0.7	0.022676	0.999938	-2.58933	11.7728	0.316226	7.8e-05	0.45329	22.4061	14	3	17	6	6	45570969	4.71758	0	0.943044	0.992843	0.000601031	0.00257434	TRUE	TRUE	FALSE	act_cd4_t	FALSE
chr12:133484797-133485779	rs4758916	chr12	133485056	T	C	0.9	0.123457	0.973957	-2.37401	11.7642	0.369129	0.004909	0.524696	38.0165	2	5	7	4	4	133485056	4.47449	0	0.979385	0.965119	0.000603795	0.00422656	TRUE	TRUE	FALSE	act_cd4_t	FALSE
chr7:87849036-87849890	rs117443479	chr7	87849572	C	G	0.25	1.11111	0.969139	-2.91209	11.7395	0.617528	2.5e-05	0.561673	32.6685	1	3	4	5	5	87849572	4.24329	0	0.976324	0.94734	0.000611886	0.00122436	TRUE	TRUE	FALSE	act_cd4_t	FALSE
chr11:207093-208245	rs58692051	chr11	207410	C	T	0.25	1.11111	0.992509	-2.72103	11.7382	0.571536	0.001025	0.45863	57.1643	4	5	9	4	5	207410	3.95955	0	0.926701	0.982937	0.000612291	0.00190096	TRUE	TRUE	FALSE	act_cd4_t	FALSE
chr16:18967109-18968050	rs12447338	chr16	18967767	C	T	0.55	0.00102	0.984447	-2.51214	11.73	0.762604	0.000535	0.606728	4.30044	4	3	5	4	4	18967767	5.43126	0	0.98075	0.975255	0.000615019	0.0030751	TRUE	TRUE	FALSE	act_cd4_t	FALSE
chr5:10632014-10632967	rs10866477	chr5	10632503	C	T	0.3	1.83674	0.922734	-2.2294	11.7247	0.3198	6.1e-05	0.421433	20.1691	4	12	22	4	8	10632503	5.24664	0	0.859566	0.788254	0.000616751	0.00589653	TRUE	TRUE	FALSE	act_cd4_t	FALSE
chr9:92069209-92071304	rs56800572	chr9	92070532	T	C	0.1	0.123457	0.999295	-2.08924	11.696	0.684616	4.2e-05	0.45043	26.2295	5	5	13	5	4	92070532	4.41233	0	0.993381	0.987617	0.000626352	0.00814257	TRUE	TRUE	FALSE	act_cd4_t	FALSE
chr13:31314128-31314798	rs4503649	chr13	31314174	G	A	0.25	1.11111	0.999933	-2.23232	11.6666	0.400845	2.5e-05	0.489972	25.9261	4	3	13	5	5	31314174	4.17045	0	0.995654	0.991907	0.00063631	0.00585708	TRUE	TRUE	FALSE	act_cd4_t	FALSE
chr19:54047293-54048283	rs2099349	chr19	54050323	A	G	0.65	0.097814	0.999945	-1.72872	11.6443	0.24415	0.000151	0.422882	3.45809	22	6	29	7	7	54050323	5.97102	0	0.959189	0.989465	0.000643999	0.018676	TRUE	FALSE	FALSE	act_cd4_t	FALSE
chr17:79127075-79127849	rs9652895	chr17	79127165	A	G	0.3	1.83674	0.998997	-2.23645	11.6425	0.283221	0.000232	0.4793	14.4627	1	4	9	5	4	79127165	5.27978	0	0.978187	0.987665	0.000644626	0.00580163	TRUE	TRUE	FALSE	act_cd4_t	FALSE
chr2:231525174-231526824	chr2:231526526:G:C	chr2	231526526	G	C	0.7	0.022676	0.984016	-2.48223	11.6018	0.645362	3.3e-05	0.647073	23.5054	1	2	5	5	5	231526526	4.69491	0	0.946217	0.980673	0.000658866	0.00329433	TRUE	TRUE	FALSE	act_cd4_t	FALSE
chr10:16933267-16934369	rs2669150	chr10	16934034	C	G	0.55	1.55188	0.99874	-2.87085	11.5889	0.690239	0.00457	0.541888	10.8196	7	8	10	5	4	16934034	4.86599	0	0.99471	0.995012	0.000663454	0.00134632	TRUE	TRUE	FALSE	act_cd4_t	FALSE
chr16:430153-430504	rs12921174	chr16	430304	T	C	0.4	0.277778	0.999946	-2.60054	11.5875	0.221958	0.000107	0.343436	4.71275	3	2	11	5	5	430304	5.23585	0	0.990103	0.995809	0.000663973	0.00250877	TRUE	TRUE	FALSE	act_cd4_t	FALSE
chr1:1185964-1186782	rs6603785	chr1	1186502	A	T	0.15	0.311419	0.997944	-2.8747	11.5784	0.259369	0.00012	0.24454	24.2752	0	2	2	5	5	1186502	5.18031	0	0.984598	0.987522	0.000667219	0.00133444	TRUE	TRUE	FALSE	act_cd4_t	FALSE
chr1:235016823-235018283	rs10495355	chr1	235018206	C	T	0.4	0.625	0.999744	-2.67583	11.5762	0.296061	0.000166	0.559513	9.41395	7	5	8	5	6	235018206	4.7611	0	0.953833	0.990786	0.000668019	0.00210947	TRUE	TRUE	FALSE	act_cd4_t	FALSE
chr2:172182573-172183301	rs11691073	chr2	172182957	T	C	0.25	0.4	0.999928	-2.99286	11.5708	0.328425	6.6e-05	0.484291	24.1539	4	2	6	5	5	172182957	4.72544	0	0.993994	0.995535	0.000669963	0.00101657	TRUE	TRUE	FALSE	act_cd4_t	FALSE
chr14:24527348-24528027	rs7146599	chr14	24527672	G	A	0.6	4.44444	0.963958	-2.69588	11.5667	0.22426	0.000327	0.323344	7.49379	2	1	3	5	5	24527672	5.20233	0	0.871765	0.871765	0.00067143	0.00201429	TRUE	TRUE	FALSE	act_cd4_t	FALSE
chr7:157145021-157146580	rs12668458	chr7	157145474	T	C	0.5	0.4	0.957506	-1.94119	11.5609	0.643615	6.1e-05	0.606819	25.1114	7	8	17	5	5	157145474	4.7778	0	0.979032	0.952208	0.000673539	0.0114502	TRUE	TRUE	FALSE	act_cd4_t	FALSE
chr11:118559112-118559398	rs4938530	chr11	118560570	G	T	0.5	0.4	0.989233	-3.11312	11.5598	0.719819	0.000113	0.703424	12.8662	3	2	9	4	4	118560570	4.95302	0	0.995019	0.976683	0.000673915	0.000770695	TRUE	TRUE	TRUE	act_cd4_t	FALSE
chr2:150023680-150024883	rs35560150	chr2	150017978	C	T	0.3	0.022676	0.992183	-2.32248	11.5435	0.291047	0.00014	0.508491	17.7452	1	3	7	5	6	150017978	5.00622	0	0.983815	0.983309	0.000679861	0.00475902	TRUE	TRUE	FALSE	act_cd4_t	FALSE
chr15:86124156-86126377	rs7177107	chr15	86123364	G	A	0.15	0.311419	0.999894	-2.23274	11.521	0.593232	0.001157	0.501428	32.568	0	11	17	5	5	86123364	4.17978	0	0.995514	0.981046	0.000688158	0.0058514	TRUE	TRUE	FALSE	act_cd4_t	FALSE
chr19:7491743-7492448	rs62111745	chr19	7493537	G	A	0.45	1.71513	0.987736	-2.31747	11.4892	0.198745	0.000345	0.436488	7.04576	4	2	7	4	4	7493537	5.2016	0	0.975362	0.968905	0.000700026	0.00481425	TRUE	TRUE	FALSE	act_cd4_t	FALSE
chr6:31461569-31462868	rs6930510	chr6	31462844	G	A	0.25	0.4	0.998871	-2.33819	11.4778	0.427663	0.001226	0.431304	61.3822	27	21	40	7	4	31462844	4.07891	0	0.98362	0.887609	0.000704318	0.00459001	TRUE	TRUE	FALSE	act_cd4_t	FALSE
chr2:65215328-65217197	rs34283282	chr2	65205681	A	T	0.1	0.123457	0.99874	-1.97165	11.4586	0.357017	0.000676	0.476401	25.0135	0	9	15	5	5	65205681	4.56292	0	0.978653	0.982365	0.000711641	0.0106746	TRUE	TRUE	FALSE	act_cd4_t	FALSE
chr9:95783012-95783601	rs10992581	chr9	95783158	G	T	0.45	0.00102	0.997341	-2.91607	11.4542	0.245542	8.7e-05	0.322325	5.35402	1	4	5	4	4	95783158	5.16284	0	0.992347	0.993769	0.000713307	0.00121318	TRUE	TRUE	FALSE	act_cd4_t	FALSE
chr3:140985144-140986665	rs2292404	chr3	140985697	G	A	0.45	1.71513	0.993754	-2.24339	11.4532	0.369893	5.8e-05	0.50669	31.4965	1	3	9	4	4	140985697	4.51052	0	0.993241	0.98262	0.000713698	0.00570963	TRUE	TRUE	FALSE	act_cd4_t	FALSE
chr17:64663460-64664275	rs73328237	chr17	64663785	A	C	0.15	0.311419	0.999894	-2.84272	11.4415	0.258773	0.000117	0.266819	24.1287	0	1	2	5	5	64663785	5.14649	0	0.984372	0.984372	0.000718215	0.00143643	TRUE	TRUE	FALSE	act_cd4_t	FALSE
chr6:28852130-28853478	rs7746064	chr6	28852710	G	C	0.1	0.123457	0.99708	-2.59936	11.4403	0.387872	0.002135	0.508935	51.9593	8	10	14	5	3	28852710	4.39811	0	0.990443	0.985054	0.0007187	0.00251556	TRUE	TRUE	FALSE	act_cd4_t	FALSE
chr9:34171593-34172227	rs72731263	chr9	34171842	C	T	0.25	0.4	0.999132	-2.99081	11.4337	0.247726	0.000231	0.451302	9.40203	1	2	7	5	5	34171842	5.05497	0	0.993435	0.993915	0.000721255	0.00102137	TRUE	TRUE	FALSE	act_cd4_t	FALSE
chr11:60828452-60829419	rs175126	chr11	60833624	A	G	0.55	0.00102	0.999949	-2.53032	11.3929	0.375611	3.1e-05	0.721474	26.2842	4	2	8	4	4	60833624	4.1744	0	0.996805	0.993659	0.000737264	0.00294906	TRUE	TRUE	FALSE	act_cd4_t	FALSE
chr7:38397871-38399205	rs1810377	chr7	38398564	A	G	0.55	0.00102	0.990158	-1.98132	11.3718	0.598723	2.3e-05	0.425051	36.4454	0	6	14	4	4	38398564	4.32964	0	0.992946	0.984184	0.000745687	0.0104396	TRUE	TRUE	FALSE	act_cd4_t	FALSE
chr8:41623821-41625699	rs11774972	chr8	41624105	C	T	0.35	2.89941	0.983073	-2.64507	11.3493	0.72541	0.02413	0.658233	12.3556	0	3	3	5	5	41624105	4.84976	0	0.974067	0.949821	0.000754767	0.0022643	TRUE	TRUE	FALSE	act_cd4_t	FALSE
chr7:7822311-7823525	rs73052002	chr7	7822335	A	G	0.1	0.123457	0.898158	-2.21786	11.344	0.718056	0.006777	0.672138	21.305	0	6	8	8	8	7822335	4.78757	0	0.963198	0.801508	0.000756918	0.00605534	TRUE	TRUE	FALSE	act_cd4_t	FALSE
chr19:38997488-38998267	rs11880187	chr19	38997896	C	T	0.15	0.311419	0.999506	-2.96523	11.3253	0.278039	0.005742	0.251315	23.8649	4	4	7	6	6	38997896	5.15598	0	0.984702	0.990232	0.000764569	0.00108334	TRUE	TRUE	FALSE	act_cd4_t	FALSE
chr5:148955585-148956097	rs921978	chr5	148956032	G	A	0.35	1.16049	0.999941	-2.81034	11.3204	0.300023	0.000127	0.410423	17.4308	1	2	4	4	4	148956032	4.81407	0	0.995339	0.995838	0.000766622	0.00154759	TRUE	TRUE	FALSE	act_cd4_t	FALSE
chr2:54799441-54799755	rs10205182	chr2	54799559	C	T	0.35	2.89941	0.981771	-2.01591	11.3131	0.318171	0.009589	0.356303	13.7131	5	4	25	8	7	54799559	5.01018	0	0.973483	0.949795	0.000769615	0.0096403	TRUE	TRUE	FALSE	act_cd4_t	FALSE
chr5:61592837-61593243	rs4145851	chr5	61593016	T	C	0.3	0.022676	0.996878	-2.40943	11.2903	0.770709	0.000409	0.567969	15.2785	1	1	5	6	3	61593016	4.87809	0	0.991373	0.991373	0.00077912	0.0038956	TRUE	TRUE	FALSE	act_cd4_t	FALSE
chr1:59395284-59395848	rs11806596	chr1	59395501	G	C	0.15	0.311419	0.984909	-2.92444	11.2746	0.698291	0.000119	0.528537	12.7233	0	3	3	5	5	59395501	4.63989	0	0.979649	0.972473	0.000785729	0.00119004	TRUE	TRUE	FALSE	act_cd4_t	FALSE
chr8:101394181-101394981	rs10111624	chr8	101394250	C	T	0.3	0.022676	0.960088	-2.0944	11.2556	0.63625	0.007424	0.453784	24.317	7	5	12	6	3	101394250	4.36883	0	0.978866	0.93202	0.00079383	0.00804637	TRUE	TRUE	FALSE	act_cd4_t	FALSE
chr5:172204435-172205517	rs2249619	chr5	172205000	T	C	0.2	0.625	0.982412	-2.19272	11.2507	0.374705	0.002275	0.426348	30.5581	11	6	16	5	4	172205000	4.53965	0	0.991003	0.967437	0.000795937	0.00641624	TRUE	TRUE	FALSE	act_cd4_t	FALSE
chr13:60944486-60944863	rs9592046	chr13	60944723	C	T	0.4	0.277778	0.998289	-2.79512	11.238	0.76443	0.000375	0.567923	8.23407	0	2	2	4	4	60944723	5.06763	0	0.978897	0.994021	0.000801395	0.00160279	TRUE	TRUE	FALSE	act_cd4_t	FALSE
chr22:43499852-43500666	rs5759167	chr22	43500212	G	T	0.55	1.71513	0.999954	-2.60868	11.1938	0.261974	0.000504	0.384819	10.5798	1	2	3	4	4	43500212	4.7657	0	0.992676	0.990137	0.000820724	0.00246217	TRUE	TRUE	FALSE	act_cd4_t	FALSE
chr7:36192208-36193291	rs4723482	chr7	36192249	G	A	0.3	0.022676	0.999938	-2.60718	11.1875	0.571453	0.002367	0.413171	27.1635	0	9	9	5	5	36192249	3.7535	0	0.995106	0.995364	0.000823498	0.00247067	TRUE	TRUE	FALSE	act_cd4_t	FALSE
chr16:405136-405524	rs11860497	chr16	405416	A	G	0.6	0.277778	0.995814	-2.47769	11.1679	0.298736	7.8e-05	0.469265	14.4466	1	2	4	5	3	405416	4.46703	0	0.995113	0.9939	0.000832241	0.00332896	TRUE	TRUE	FALSE	act_cd4_t	FALSE
chr15:85950750-85952023	rs11854767	chr15	85951765	G	A	0.55	1.71513	0.989447	-2.70577	11.1668	0.66285	3.6e-05	0.56723	21.7073	5	6	7	6	5	85951765	4.89542	0	0.976913	0.974474	0.000832757	0.00196894	TRUE	TRUE	FALSE	act_cd4_t	FALSE
chr2:263712-265466	rs7595075	chr2	264019	C	A	0.35	2.89941	0.99407	-2.9391	11.1453	0.389769	5.6e-05	0.509472	36.9122	0	4	4	4	4	264019	4.49628	0	0.978412	0.980712	0.000842458	0.00115053	TRUE	TRUE	FALSE	act_cd4_t	FALSE
chr17:77038330-77038789	rs56182592	chr17	77038624	C	T	0.15	0.311419	0.996005	-2.77	11.1307	0.246107	0.000162	0.311309	22.5654	0	1	2	4	4	77038624	5.05542	0	0.978457	0.978457	0.000849115	0.00169823	TRUE	TRUE	FALSE	act_cd4_t	FALSE
chr18:2994572-2995128	rs1539793	chr18	2994797	C	G	0.85	0.311419	0.995626	-2.60398	11.1221	0.39077	4.6e-05	0.517378	36.2709	1	2	3	4	5	2994797	4.06917	0	0.996634	0.987782	0.000853049	0.00248897	TRUE	TRUE	FALSE	act_cd4_t	FALSE
chr4:2403673-2404631	rs1008208	chr4	2404267	C	G	0.35	0.097814	0.999945	-1.95275	11.1121	0.640815	8.2e-05	0.487519	20.5142	11	5	13	4	4	2404267	4.47508	0	0.99146	0.994484	0.000857642	0.0111493	TRUE	TRUE	FALSE	act_cd4_t	FALSE
chr9:21576339-21577122	rs10124312	chr9	21576700	C	G	0.45	1.71513	0.987823	-2.46434	11.1109	0.718522	0.000164	0.650482	29.4008	3	3	4	4	4	21576700	4.87558	0	0.980966	0.973828	0.00085823	0.00343292	TRUE	TRUE	FALSE	act_cd4_t	FALSE
chr1:19260811-19262243	rs992660	chr1	19261241	G	A	0.5	3.6	0.999944	-2.5161	11.095	0.685054	0.000115	0.568595	15.4722	2	4	7	6	4	19261241	4.48358	0	0.994314	0.993277	0.0008656	0.00304721	TRUE	TRUE	FALSE	act_cd4_t	FALSE
chr14:65690376-65690697	rs2781370	chr14	65691664	T	C	0.4	0.277778	0.999946	-2.58106	11.0758	0.291258	0.000307	0.356834	21.5655	2	1	3	5	4	65691664	4.66949	0	0.969517	0.995118	0.000874622	0.00262387	TRUE	TRUE	FALSE	act_cd4_t	FALSE
chr6:16238301-16240228	rs10046457	chr6	16238737	C	G	0.1	0.123457	0.999844	-2.74556	11.0458	0.324137	3.1e-05	0.495901	24.4285	1	4	6	5	4	16238737	4.57985	0	0.990721	0.987603	0.000888899	0.00179655	TRUE	TRUE	FALSE	act_cd4_t	FALSE
chr16:50733673-50734103	rs4785224	chr16	50730446	G	A	0.45	1.71513	0.999954	-2.72828	11.0362	0.699208	6.8e-05	0.648513	18.6033	0	3	8	4	4	50730446	4.82659	0	0.818339	0.988277	0.00089351	0.00186948	TRUE	TRUE	FALSE	act_cd4_t	FALSE
chr2:88469450-88470410	rs6547757	chr2	88469770	G	C	0.7	0.022676	0.996869	-2.8187	11.0157	0.707961	0.000112	0.558065	16.4947	2	3	5	5	3	88469770	4.87225	0	0.993924	0.991431	0.000903445	0.00151811	TRUE	TRUE	FALSE	act_cd4_t	FALSE
chr7:3160125-3160664	rs6975452	chr7	3160511	T	A	0.45	1.71513	0.999354	-1.92903	11.0109	0.287987	0.000132	0.394198	15.0726	10	4	13	4	5	3160511	4.99151	0	0.993354	0.989648	0.000905789	0.0117753	TRUE	TRUE	FALSE	act_cd4_t	FALSE
chr21:43527548-43528829	rs9980065	chr21	43528072	G	A	0.2	0.625	0.999919	-2.13556	10.9924	0.234191	4.7e-05	0.439938	5.56106	2	5	8	5	4	43528072	4.82273	0	0.99169	0.991373	0.000914846	0.00731877	TRUE	TRUE	FALSE	act_cd4_t	FALSE
chr6:3027073-3027621	rs3734479	chr6	3027226	C	T	0.65	0.097814	0.982019	-1.85382	10.9552	0.352681	0.007808	0.406732	20.6422	9	4	15	6	6	3027226	4.33371	0	0.953142	0.829398	0.000933436	0.0140015	TRUE	TRUE	FALSE	act_cd4_t	FALSE
chr19:44331062-44331982	rs189445	chr19	44331710	T	C	0.9	0.123457	0.99052	-2.01927	10.9097	0.636817	0.00463	0.469691	41.6669	6	9	10	5	3	44331710	4.44619	0	0.981489	0.98016	0.000956599	0.00956599	TRUE	TRUE	FALSE	act_cd4_t	FALSE
chr11:62379295-62380829	rs12798970	chr11	62380119	C	G	0.7	1.83674	0.989155	-2.58838	10.9013	0.429064	0.001297	0.487345	55.2321	3	3	5	5	6	62380119	3.57881	0	0.992857	0.975858	0.000960987	0.00258003	TRUE	TRUE	FALSE	act_cd4_t	FALSE
chr2:99273109-99273655	rs34457904	chr2	99273371	T	C	0.55	1.55188	0.999945	-3.00309	10.8601	0.679074	6.8e-05	0.626779	13.9738	3	2	5	4	5	99273371	4.42498	0	0.996393	0.996908	0.000982585	0.000992909	TRUE	TRUE	FALSE	act_cd4_t	FALSE
chr10:3806664-3807834	rs2171301	chr10	3799730	G	T	0.5	0.4	0.974503	-2.00484	10.857	0.606706	2.7e-05	0.472451	40.9326	7	9	32	4	5	3799730	4.15029	0	0.983275	0.955496	0.000984205	0.0098891	TRUE	TRUE	FALSE	act_cd4_t	FALSE
chr8:96112232-96113562	rs11781447	chr8	96102659	C	T	0.25	0.4	0.999928	-2.6077	10.8538	0.374837	0.006453	0.508421	33.4076	0	6	10	4	4	96102659	4.34237	0	0.99106	0.993488	0.000985954	0.00246773	TRUE	TRUE	FALSE	act_cd4_t	FALSE
chr10:8466604-8467250	rs2646420	chr10	8467037	C	T	0.5	0.4	0.981978	-2.33214	10.8383	0.703771	0.000218	0.585408	11.3377	6	3	9	4	4	8467037	4.68202	0	0.979652	0.975227	0.000994219	0.00465434	TRUE	TRUE	FALSE	act_cd4_t	FALSE
chr17:71715895-71716811	rs2661607	chr17	71706562	T	A	0.3	0.022676	0.99923	-2.2372	10.8187	0.793114	0.000156	0.601074	1.68424	0	5	7	4	4	71706562	5.22818	0	0.986355	0.99166	0.00100479	0.00579158	TRUE	TRUE	FALSE	act_cd4_t	FALSE
chr9:5326943-5327672	rs11794994	chr9	5327154	T	C	0.4	0.277778	0.98212	-1.95471	10.811	0.673651	0.00022	0.601739	18.3827	7	1	11	5	4	5327154	4.26128	0	0.97881	0.97881	0.00100901	0.0110991	TRUE	TRUE	FALSE	act_cd4_t	FALSE
chr14:50334579-50335377	rs77356001	chr14	50335168	C	G	0.15	0.311419	0.980547	-2.38515	10.773	0.374457	1e-05	0.430486	50.0228	3	2	4	5	6	50335168	3.94651	0	0.981844	0.968247	0.00102989	0.00411956	TRUE	TRUE	FALSE	act_cd4_t	FALSE
chr6:26360695-26361580	rs9393706	chr6	26361500	G	A	0.2	0.625	0.998989	-2.31929	10.7454	0.291528	0.000129	0.413257	13.9395	3	4	18	4	4	26361500	4.93372	0	0.988906	0.986704	0.0010454	0.00479411	TRUE	TRUE	FALSE	act_cd4_t	FALSE
chr12:132699479-132699919	rs12299478	chr12	132699769	C	T	0.3	0.022676	0.999938	-2.1285	10.7151	0.785215	0.000852	0.511425	3.21118	4	2	7	5	3	132699769	5.02306	0	0.966723	0.994001	0.00106267	0.00743867	TRUE	TRUE	FALSE	act_cd4_t	FALSE
chr5:96221434-96222101	rs1230358	chr5	96211741	T	G	0.6	0.625	0.998916	-2.45537	10.7106	0.671081	7.5e-05	0.556905	30.2688	0	3	12	5	5	96211741	4.25931	0	0.993111	0.991815	0.00106524	0.00350452	TRUE	TRUE	FALSE	act_cd4_t	FALSE
chr2:120048458-120048836	rs12470189	chr2	120048632	G	A	0.55	0.00102	0.998747	-2.74834	10.704	0.221459	0.000284	0.379389	9.62098	3	2	5	4	4	120048632	4.78407	0	0.991781	0.992408	0.00106903	0.0017851	TRUE	TRUE	FALSE	act_cd4_t	FALSE
chr17:76117040-76118540	rs2613520	chr17	76117570	G	C	0.3	1.83674	0.943672	-1.85087	10.7004	0.344511	2.8e-05	0.540149	23.002	7	6	22	9	6	76117570	4.53155	0	0.957914	0.861841	0.00107115	0.014097	TRUE	TRUE	FALSE	act_cd4_t	FALSE
chr10:97624705-97625358	rs2275759	chr10	97624709	A	C	0.7	0.022676	0.999938	-2.36622	10.6924	0.67677	5.7e-05	0.585072	19.892	0	3	4	5	5	97624709	4.37596	0	0.99245	0.993257	0.00107577	0.00430308	TRUE	TRUE	FALSE	act_cd4_t	FALSE
chr2:240240565-240241370	rs925739	chr2	240241121	C	T	0.6	0.625	0.99995	-2.56464	10.6829	0.249279	0.000481	0.398721	13.8546	0	2	5	5	5	240241121	4.81792	0	0.992873	0.992773	0.00108128	0.00272498	TRUE	TRUE	FALSE	act_cd4_t	FALSE
chr6:170462908-170463817	rs2935083	chr6	170463757	C	T	0.55	1.71513	0.970308	-1.78791	10.6742	0.6626	3.2e-05	0.450492	24.6826	8	6	15	5	4	170463757	4.27279	0	0.972407	0.921099	0.00108642	0.0162964	TRUE	TRUE	FALSE	act_cd4_t	FALSE
chr2:99382476-99383044	rs17756034	chr2	99382810	A	C	0.35	0.097814	0.999945	-2.43136	10.6513	0.328552	9.3e-05	0.353712	11.413	2	4	10	5	5	99382810	4.44639	0	0.99154	0.994935	0.00109995	0.00370374	TRUE	TRUE	FALSE	act_cd4_t	FALSE
chr10:90759365-90759713	rs2147420	chr10	90759613	A	G	0.6	0.625	0.996636	-2.6366	10.6405	0.731085	0.047086	0.665023	18.0421	8	1	13	5	4	90759613	4.72151	0	0.986768	0.986768	0.00110638	0.00230887	TRUE	TRUE	FALSE	act_cd4_t	FALSE
chr7:107201364-107201776	rs11532774	chr7	107201579	T	C	0.3	0.022676	0.999702	-2.6546	10.6385	0.230975	5.5e-05	0.562898	2.567	1	2	2	4	4	107201579	4.76443	0	0.994264	0.994227	0.00110756	0.00221513	TRUE	TRUE	FALSE	act_cd4_t	FALSE
chr20:16555419-16556072	rs6135800	chr20	16553701	G	C	0.4	0.625	0.999538	-2.32112	10.5881	0.661687	5.8e-05	0.364375	12.3345	0	2	5	4	4	16553701	4.05856	0	0.996086	0.990716	0.0011382	0.004774	TRUE	TRUE	FALSE	act_cd4_t	FALSE
chr2:173061406-173062273	rs4306685	chr2	173061764	C	T	0.5	0.4	0.996772	-2.86093	10.5845	0.717532	0.000252	0.693728	10.6182	1	3	6	4	4	173061764	4.55696	0	0.991933	0.992176	0.00114038	0.00137744	TRUE	TRUE	FALSE	act_cd4_t	FALSE
chr16:87930995-87931713	rs56115428	chr16	87931503	G	A	0.2	0.625	0.999919	-2.56429	10.5604	0.302771	0.007218	0.444033	22.141	6	4	7	5	5	87931503	4.73479	0	0.985022	0.991264	0.00115536	0.00272714	TRUE	TRUE	FALSE	act_cd4_t	FALSE
chr1:8985337-8988003	rs2781072	chr1	8987104	C	T	0.5	0.4	0.997964	-2.52893	10.558	0.301408	0.000524	0.531377	21.3259	4	5	10	4	4	8987104	4.49048	0	0.960691	0.989707	0.00115688	0.00295851	TRUE	TRUE	FALSE	act_cd4_t	FALSE
chr10:14029525-14029877	rs35982189	chr10	14029875	T	C	0.25	1.11111	0.989979	-2.23684	10.5541	0.734283	0.000398	0.505037	9.66132	4	5	5	4	3	14029875	4.69431	0	0.977701	0.974101	0.00115928	0.00579638	TRUE	TRUE	FALSE	act_cd4_t	FALSE
chr15:28381373-28383081	rs61266109	chr15	28381536	T	C	0.15	0.311419	0.949769	-2.53642	10.5482	0.685938	4.2e-05	0.608249	27.4726	2	4	5	4	4	28381536	4.21074	0	0.902138	0.566657	0.00116303	0.00290788	TRUE	TRUE	FALSE	act_cd4_t	FALSE
chr14:81444649-81445303	rs2215981	chr14	81444967	G	A	0.2	0.625	0.999919	-2.15321	10.5352	0.668571	0.000189	0.393438	21.5297	0	4	6	4	4	81444967	4.50999	0	0.994121	0.98897	0.00117123	0.00702737	TRUE	TRUE	FALSE	act_cd4_t	FALSE
chr20:3887395-3888532	rs6116087	chr20	3888337	A	G	0.55	1.71513	0.999954	-2.32496	10.5328	0.634075	8.2e-05	0.568166	37.746	7	3	8	5	5	3888337	4.06821	0	0.985453	0.991631	0.00117273	0.00473191	TRUE	TRUE	FALSE	act_cd4_t	FALSE
chr22:39601332-39602210	rs6001494	chr22	39601575	C	G	0.55	0.00102	0.93832	-2.80008	10.5233	0.734677	0.000256	0.691245	9.2033	3	6	14	4	5	39601575	4.91891	0	0.917493	0.90391	0.00117876	0.00158462	TRUE	TRUE	FALSE	act_cd4_t	FALSE
chr8:144784882-144785700	rs72614046	chr8	144785280	C	G	0.25	1.11111	0.998346	-2.92268	10.4983	0.760964	0.000365	0.656997	10.1638	0	1	1	5	5	144785280	4.45394	0	0.988916	0.988916	0.00119487	0.00119487	TRUE	TRUE	FALSE	act_cd4_t	FALSE
chr3:97907021-97907755	rs35694938	chr3	97907581	A	G	0.6	0.625	0.997261	-2.88629	10.4942	0.264603	0.000107	0.283041	15.512	14	9	19	4	4	97907581	4.58031	0	0.986169	0.99078	0.00119751	0.00129929	TRUE	TRUE	FALSE	act_cd4_t	FALSE
chr12:771756-772968	rs4980959	chr12	772673	C	A	0.45	0.00102	0.999949	-2.40737	10.4923	0.336098	0.000221	0.446894	15.6805	5	3	13	5	5	772673	4.58268	0	0.96862	0.993446	0.00119871	0.0039141	TRUE	TRUE	FALSE	act_cd4_t	FALSE
chr11:2321494-2324534	rs4930078	chr11	2327190	C	T	0.25	1.11111	0.939691	-2.27361	10.4799	0.663849	2.2e-05	0.449835	10.8662	17	12	20	8	4	2327190	4.18624	0	0.993626	0.85899	0.00120679	0.00532587	TRUE	TRUE	FALSE	act_cd4_t	FALSE
chr10:124060631-124061209	rs10788274	chr10	124060802	G	A	0.4	0.625	0.99995	-2.91735	10.4756	0.206112	0.000352	0.350729	5.70861	0	1	1	5	5	124060802	4.75305	0	0.991244	0.991244	0.00120962	0.00120962	TRUE	TRUE	FALSE	act_cd4_t	FALSE
chr16:56696479-56697362	rs62038747	chr16	56696518	C	T	0.25	0.4	0.999928	-2.44477	10.4494	0.623581	8e-05	0.539819	26.2712	1	4	6	5	4	56696518	4.08579	0	0.994333	0.994304	0.00122687	0.00359116	TRUE	TRUE	FALSE	act_cd4_t	FALSE
chr21:46789714-46790291	rs4819074	chr21	46789983	C	T	0.65	2.89941	0.99864	-2.35656	10.4203	0.761784	6e-05	0.810852	13.8268	10	3	14	5	4	46789983	5.10861	0	0.993545	0.985844	0.00124635	0.00439988	TRUE	TRUE	FALSE	act_cd4_t	TRUE
chr16:31477331-31479048	rs13337037	chr16	31478711	G	A	0.4	0.625	0.99995	-2.4506	10.3737	0.749355	0.00056	0.701493	11.983	3	1	7	5	5	31478711	4.54975	0	0.989237	0.989237	0.0012782	0.00354327	TRUE	TRUE	FALSE	act_cd4_t	FALSE
chr4:120291418-120292019	rs113917009	chr4	120291769	C	T	0.1	0.123457	0.999844	-1.74692	10.3723	0.279252	5.6e-05	0.312025	27.6408	8	2	14	5	4	120291769	4.52704	0	0.993	0.984951	0.00127923	0.0179092	TRUE	FALSE	FALSE	act_cd4_t	FALSE
chr13:110384091-110384839	rs9521494	chr13	110384508	C	T	0.3	1.83674	0.999943	-2.58707	10.3664	0.258175	0.00012	0.547284	8.13113	4	4	6	5	3	110384508	4.79087	0	0.990737	0.98734	0.00128328	0.00258777	TRUE	TRUE	FALSE	act_cd4_t	FALSE
chr8:82707360-82708035	rs6473309	chr8	82707880	A	G	0.45	1.71513	0.999954	-2.571	10.3408	0.753011	0.000306	0.687162	10.965	2	3	6	4	4	82707880	4.77503	0	0.984054	0.989285	0.00130119	0.00268535	TRUE	TRUE	FALSE	act_cd4_t	FALSE
chr1:40282234-40283447	rs71518432	chr1	40282637	A	G	0.4	0.625	0.884455	-2.58203	10.3302	0.588249	0.003285	0.490022	35.9219	2	6	6	4	4	40282637	3.73061	0	0.878526	0.761566	0.0013087	0.00261801	TRUE	TRUE	FALSE	act_cd4_t	FALSE
chr20:25064329-25065717	rs76895119	chr20	25064956	G	A	0.35	1.16049	0.997104	-2.73731	10.3045	0.671738	8.8e-05	0.768936	17.8091	11	5	15	5	4	25064956	4.18315	0	0.993874	0.994001	0.00132706	0.00183101	TRUE	TRUE	FALSE	act_cd4_t	FALSE
chr14:97586655-97587565	rs4316684	chr14	97587036	C	A	0.15	0.311419	0.999894	-2.39518	10.2841	0.641999	5.7e-05	0.588461	30.0714	1	3	3	5	4	97587036	3.94683	0	0.988298	0.990527	0.00134183	0.00402549	TRUE	TRUE	FALSE	act_cd4_t	FALSE
chr15:53022223-53022844	rs72740245	chr15	53022588	C	T	0.2	1.40625	0.999913	-2.5703	10.28	0.334885	5.5e-05	0.420206	24.49	0	1	2	4	4	53022588	3.99308	0	0.994243	0.994243	0.00134483	0.00268966	TRUE	TRUE	FALSE	act_cd4_t	FALSE
chr8:104310701-104311737	rs827526	chr8	104311523	C	A	0.4	0.625	0.99995	-2.39372	10.2779	0.377646	0.000105	0.463139	20.1913	2	3	3	5	5	104311523	4.13206	0	0.990995	0.987961	0.00134636	0.00403908	TRUE	TRUE	FALSE	act_cd4_t	FALSE
chr6:135818451-135819910	rs13197384	chr6	135818897	C	A	0.2	0.625	0.997124	-2.68315	10.2754	0.362439	1e-05	0.402794	49.3247	1	2	3	5	5	135818897	3.83053	0	0.979231	0.989225	0.00134812	0.00207421	TRUE	TRUE	FALSE	act_cd4_t	FALSE
chr4:76860896-76862445	rs13126007	chr4	76862255	G	A	0.5	3.6	0.958239	-2.5636	10.2614	0.584754	0.003053	0.552365	45.143	3	4	4	5	4	76862255	3.38496	0	0.929567	0.869949	0.00135845	0.0027315	TRUE	TRUE	FALSE	act_cd4_t	FALSE
chr6:2733460-2734048	rs6930270	chr6	2733775	C	T	0.35	0.097814	0.980113	-2.38618	10.2459	0.756831	0.000342	0.592771	12.3102	0	1	3	5	5	2733775	4.49473	0	0.972531	0.972531	0.00136992	0.00410975	TRUE	TRUE	FALSE	act_cd4_t	FALSE
chr3:111793832-111794337	rs10511304	chr3	111793957	G	A	0.3	2.74376	0.999933	-2.86017	10.2325	0.236911	9.7e-05	0.448937	5.35666	0	1	1	5	5	111793957	4.38443	0	0.996502	0.996502	0.00137985	0.00137985	TRUE	TRUE	FALSE	act_cd4_t	FALSE
chr7:127876865-127877541	rs10249476	chr7	127877026	G	T	0.4	0.277778	0.999946	-2.856	10.2322	0.730957	0.000462	0.438581	9.47281	0	2	2	4	4	127877026	4.56472	0	0.990557	0.995389	0.00138013	0.00139315	TRUE	TRUE	FALSE	act_cd4_t	FALSE
chr3:172238253-172238686	rs231981	chr3	172238498	A	G	0.9	0.123457	0.969432	-2.15891	10.2061	0.687913	0.001861	0.492503	23.5471	9	6	19	13	9	172238498	4.39376	0	0.983451	0.787778	0.00139975	0.00693576	TRUE	TRUE	FALSE	act_cd4_t	FALSE
chr17:29796921-29797502	rs178892	chr17	29797333	C	A	0.65	0.097814	0.997761	-2.15484	10.2055	0.225584	0.000372	0.369456	11.425	3	2	5	5	3	29797333	4.53098	0	0.981837	0.990856	0.00140019	0.00700096	TRUE	TRUE	FALSE	act_cd4_t	FALSE
chr20:18718651-18719211	rs6045577	chr20	18718980	A	G	0.7	1.83674	0.997343	-2.54921	10.2017	0.717823	0.000103	0.70092	6.05239	1	4	4	4	5	18718980	4.61241	0	0.99301	0.987233	0.00140315	0.00282351	TRUE	TRUE	FALSE	act_cd4_t	FALSE
chr22:45809213-45810130	rs2272804	chr22	45809624	C	A	0.35	0.097814	0.993668	-2.55139	10.1996	0.347582	5.9e-05	0.432288	35.7459	0	2	2	5	5	45809624	3.97913	0	0.991739	0.989066	0.0014047	0.00280941	TRUE	TRUE	FALSE	act_cd4_t	FALSE
chr13:50810860-50811589	rs2765769	chr13	50811151	G	A	0.2	1.40625	0.999603	-2.15226	10.1946	0.380135	0.002889	0.483381	35.7007	2	3	5	5	4	50811151	3.92064	0	0.994276	0.995222	0.00140854	0.00704268	TRUE	TRUE	FALSE	act_cd4_t	FALSE
chr4:165877811-165878558	rs9762579	chr4	165877990	G	T	0.5	3.6	0.999944	-2.15174	10.1923	0.631674	0.001653	0.67229	19.7409	1	5	5	4	4	165877990	3.81975	0	0.994242	0.996941	0.00141025	0.00705123	TRUE	TRUE	FALSE	act_cd4_t	FALSE
chr9:96362216-96363244	rs10992796	chr9	96360905	G	C	0.4	0.625	0.994008	-2.50241	10.1379	0.3491	0.000248	0.539753	20.4469	0	9	14	4	4	96360905	4.29153	0	0.964962	0.975662	0.00145254	0.0031448	TRUE	TRUE	FALSE	act_cd4_t	FALSE
chr16:87887201-87888492	rs8051149	chr16	87878822	G	A	0.3	0.022676	0.999938	-2.17099	10.1224	0.385624	2.6e-05	0.425992	7.31479	5	11	23	16	16	87878822	4.58748	0	0.934882	0.985814	0.00146481	0.00674545	TRUE	TRUE	FALSE	act_cd4_t	FALSE
chr7:151138494-151139559	rs11980001	chr7	151139306	A	G	0.4	0.625	0.999332	-2.05538	10.1194	0.707742	0.000143	0.669497	18.2973	4	3	6	5	4	151139306	4.2003	0	0.993551	0.99262	0.00146713	0.00880279	TRUE	TRUE	FALSE	act_cd4_t	FALSE
chr12:47583763-47585438	rs10785668	chr12	47584431	G	C	0.45	0.00102	0.997541	-2.47245	10.0703	0.690429	0.00012	0.546569	17.919	5	10	11	4	4	47584431	4.33025	0	0.988662	0.992617	0.00150682	0.0033694	TRUE	TRUE	FALSE	act_cd4_t	FALSE
chr17:4624773-4625500	rs35795124	chr17	4625212	C	T	0.25	1.11111	0.998874	-2.76666	10.0686	0.663984	0.000255	0.46815	13.9773	3	3	4	4	4	4625212	4.15422	0	0.993682	0.990791	0.00150818	0.00171135	TRUE	TRUE	FALSE	act_cd4_t	FALSE
chr6:32986602-32987369	rs743771	chr6	32976909	C	A	0.25	1.11111	0.999933	-1.58911	10.0602	0.650383	0.009098	0.693779	26.2069	1	9	17	6	5	32976909	4.03775	0	0.987249	0.98703	0.0015151	0.0257567	TRUE	FALSE	FALSE	act_cd4_t	FALSE
chr16:88811920-88812700	rs62048195	chr16	88810659	T	C	0.25	0.4	0.997817	-2.29676	10.0503	0.357959	0.001903	0.52858	18.6916	4	11	20	5	5	88810659	3.9774	0	0.993171	0.99058	0.00152324	0.00504944	TRUE	TRUE	FALSE	act_cd4_t	FALSE
chr16:89397849-89398465	rs3102372	chr16	89398271	A	T	0.5	0.4	0.999156	-2.67461	10.0358	0.695768	0.022703	0.5813	17.1737	3	2	4	4	4	89398271	4.32499	0	0.992241	0.993221	0.0015353	0.0021154	TRUE	TRUE	FALSE	act_cd4_t	FALSE
chr1:17004325-17005000	rs10907261	chr1	17004785	A	C	0.35	1.16049	0.869614	-2.18143	10.0329	0.331585	0.000158	0.437899	16.7343	4	4	6	5	8	17004785	4.59081	0	0.922827	0.862282	0.00153767	0.00658526	TRUE	TRUE	FALSE	act_cd4_t	FALSE
chr9:132348540-132349423	rs10988437	chr9	132349265	G	A	0.45	0.00102	0.999949	-2.33581	10.0321	0.268627	0.000463	0.308958	15.2387	1	2	3	4	4	132349265	4.56375	0	0.989502	0.993478	0.00153839	0.00461516	TRUE	TRUE	FALSE	act_cd4_t	FALSE
chr19:57049592-57050611	rs73629994	chr19	57050065	C	G	0.5	0.4	0.991883	-2.33097	10.0115	0.63302	0.004572	0.474189	19.4267	0	3	3	5	5	57050065	3.78944	0	0.915667	0.98558	0.00155562	0.00466687	TRUE	TRUE	FALSE	act_cd4_t	FALSE
chr10:28622842-28624487	rs1148179	chr10	28615608	G	A	0.25	1.11111	0.997555	-2.16625	10.0069	0.438321	0.000467	0.459966	58.7406	1	10	17	6	5	28615608	3.15124	0	0.994792	0.968432	0.00155958	0.00681951	TRUE	TRUE	FALSE	act_cd4_t	FALSE
chr10:125823164-125824638	rs6588752	chr10	125824058	C	A	0.35	0.097814	0.999945	-2.20298	10.0054	0.713	0.000139	0.561142	9.10086	5	5	8	6	6	125824058	4.27782	0	0.991229	0.991705	0.00156081	0.00626643	TRUE	TRUE	FALSE	act_cd4_t	FALSE
chr6:116782725-116784074	rs9400916	chr6	116788668	G	A	0.35	0.097814	0.998636	-2.02045	9.9713	0.636175	0.003399	0.425224	29.9614	5	4	6	5	4	116788668	3.71003	0	0.964267	0.991284	0.00159	0.00953998	TRUE	TRUE	FALSE	act_cd4_t	FALSE
chr16:11677948-11681452	rs8059969	chr16	11678890	T	C	0.75	1.11111	0.995705	-1.47283	9.95621	0.624463	0.000457	0.48797	28.7682	7	16	21	18	7	11678890	4.19955	0	0.981371	0.986949	0.00160307	0.0336646	TRUE	FALSE	FALSE	act_cd4_t	FALSE
chr3:39302394-39302852	rs17793056	chr3	39309215	C	T	0.6	0.625	0.99995	-2.47938	9.95122	0.692856	8.1e-05	0.394247	22.6345	3	1	4	5	5	39309215	4.01957	0	0.993848	0.992594	0.00160743	0.00331603	TRUE	TRUE	FALSE	act_cd4_t	FALSE
chr5:118676204-118678108	rs250302	chr5	118677340	C	G	0.15	0.311419	0.999115	-1.75507	9.9283	0.387987	9e-06	0.516997	32.6501	14	14	17	5	4	118677340	3.813	0	0.989366	0.990032	0.00162757	0.0175763	TRUE	FALSE	FALSE	act_cd4_t	FALSE
chr9:34611756-34613154	rs10814126	chr9	34612177	A	G	0.4	0.625	0.96761	-2.60609	9.92544	0.39024	3.1e-05	0.469448	15.849	1	2	3	5	6	34612177	3.51167	0	0.937593	0.949021	0.0016301	0.00247694	TRUE	TRUE	FALSE	act_cd4_t	FALSE
chr11:123551649-123552267	rs10790592	chr11	123552095	T	G	0.5	0.4	0.996173	-2.59569	9.91642	0.382002	0.004654	0.471347	18.6287	3	4	4	4	4	123552095	3.81668	0	0.993072	0.99334	0.00163811	0.00253697	TRUE	TRUE	FALSE	act_cd4_t	FALSE
chr2:47979329-47980370	rs406334	chr2	47979687	A	G	0.7	0.022676	0.982225	-2.30718	9.91066	0.204013	0.00031	0.385691	5.38197	2	2	3	6	3	47979687	4.40878	0	0.991289	0.979266	0.00164324	0.00492971	TRUE	TRUE	FALSE	act_cd4_t	FALSE
chr3:186647876-186650042	rs1981767	chr3	186649103	G	A	0.25	1.11111	0.997018	-1.82704	9.89788	0.420132	0.00341	0.516746	48.9062	6	9	9	4	3	186649103	3.3595	0	0.986741	0.988468	0.00165469	0.0148922	TRUE	TRUE	FALSE	act_cd4_t	FALSE
chr5:148619758-148620584	rs748066	chr5	148620535	G	A	0.35	0.097814	0.999945	-2.57416	9.86959	0.316012	8e-05	0.386791	18.9509	2	3	3	6	5	148620535	4.1881	0	0.944267	0.992605	0.00168033	0.0026659	TRUE	TRUE	FALSE	act_cd4_t	FALSE
chr6:33670181-33670508	rs7739505	chr6	33670370	G	A	0.55	0.00102	0.99975	-2.5823	9.86214	0.688832	9.2e-05	0.771026	14.4347	15	3	20	4	4	33670370	4.28427	0	0.994351	0.994971	0.00168715	0.00261638	TRUE	TRUE	FALSE	act_cd4_t	FALSE
chr1:31255184-31256048	rs4147103	chr1	31255905	T	C	0.4	0.625	0.968937	-2.29462	9.85746	0.680937	0.000125	0.786527	18.7172	1	2	3	11	12	31255905	3.8339	0	0.941812	0.897951	0.00169144	0.00507433	TRUE	TRUE	FALSE	act_cd4_t	FALSE
chr17:3289252-3290089	rs227980	chr17	3289376	C	T	0.5	0.4	0.992249	-2.76244	9.85577	0.255407	0.000378	0.339766	7.84718	0	3	3	5	5	3289376	4.26188	0	0.9711	0.982502	0.001693	0.00172806	TRUE	TRUE	FALSE	act_cd4_t	FALSE
chr8:37118979-37120046	rs7844418	chr8	37119295	A	G	0.45	1.55188	0.986026	-2.77042	9.85185	0.691446	0.000179	0.540178	14.194	0	1	1	5	5	37119295	3.85101	0	0.987324	0.987324	0.00169661	0.00169661	TRUE	TRUE	FALSE	act_cd4_t	FALSE
chr6:160113583-160115703	rs5746081	chr6	160115454	G	A	0.1	0.123457	0.984925	-1.98866	9.83656	0.352471	1e-05	0.52275	39.1009	3	6	6	5	4	160115454	4.00269	0	0.968135	0.424928	0.00171077	0.0102646	TRUE	TRUE	FALSE	act_cd4_t	FALSE
chr10:33427821-33428852	rs77710941	chr10	33428574	T	C	0.2	0.625	0.999919	-2.04144	9.82737	0.60333	0.001274	0.566068	19.0348	17	12	21	5	5	33428574	3.64745	0	0.989789	0.991695	0.00171934	0.00909	TRUE	TRUE	FALSE	act_cd4_t	FALSE
chr11:316953-317391	rs9666182	chr11	317098	C	A	0.6	0.625	0.752218	-1.3607	9.80196	0.630929	0.005008	0.547346	27.0006	14	2	25	5	7	317098	3.81204	0	0.529855	0.489317	0.00174326	0.0435815	TRUE	FALSE	FALSE	act_cd4_t	FALSE
chr3:139396244-139397051	rs3856688	chr3	139396462	T	G	0.3	1.83674	0.999233	-2.15446	9.793	0.408668	0.005282	0.507995	43.1554	0	4	4	4	4	139396462	3.49366	0	0.994718	0.990881	0.00175177	0.0070071	TRUE	TRUE	FALSE	act_cd4_t	FALSE
chr21:46902833-46903787	rs2236464	chr21	46898174	T	C	0.3	1.83674	0.996867	-2.05066	9.7802	0.279987	0.000187	0.32477	15.0596	0	4	16	5	5	46898174	4.47175	0	0.991226	0.983487	0.00176401	0.00889888	TRUE	TRUE	FALSE	act_cd4_t	FALSE
chr19:48693583-48694112	rs57930203	chr19	48693928	C	G	0.6	0.277778	0.9333	-2.56565	9.75275	0.276941	0.000267	0.374448	4.17553	0	2	2	7	7	48693928	4.17249	0	0.930178	0.897401	0.00179054	0.00271862	TRUE	TRUE	FALSE	act_cd4_t	FALSE
chr12:121652034-121653372	rs930186	chr12	121652041	G	T	0.35	0.097814	0.997979	-2.32956	9.74574	0.320344	0.000178	0.334527	22.1566	5	4	18	5	4	121652041	4.12796	0	0.988106	0.990369	0.00179739	0.00468208	TRUE	TRUE	FALSE	act_cd4_t	FALSE
chr12:8015416-8016157	ss1388054554	chr12	8015782	C	G	0.3	0.022676	0.999229	-1.89636	9.72922	0.656488	0.000241	0.571788	20.2126	6	2	7	4	12	8015782	3.6801	0	0.989901	0.991561	0.00181362	0.0126953	TRUE	TRUE	FALSE	act_cd4_t	FALSE
chr9:136548041-136549672	rs2519130	chr9	136548256	C	T	0.4	0.625	0.980712	-1.78606	9.72432	0.363552	2.4e-05	0.49375	15.7544	2	7	9	6	5	136548256	3.58307	0	0.941637	0.782641	0.00181845	0.0163661	TRUE	TRUE	FALSE	act_cd4_t	FALSE
chr19:44007440-44009021	rs2599448	chr19	44008355	C	A	0.3	0.022676	0.998281	-2.13664	9.71788	0.405749	0.002748	0.459936	15.8411	3	8	8	4	6	44008355	3.24499	0	0.993868	0.994436	0.00182483	0.00730064	TRUE	TRUE	FALSE	act_cd4_t	FALSE
chr11:47447651-47448660	rs7948705	chr11	47447955	C	G	0.25	1.11111	0.999933	-2.43135	9.71609	0.610979	5.3e-05	0.448537	30.4564	0	4	4	5	5	47447955	4.02746	0	0.983158	0.99204	0.00182661	0.00370381	TRUE	TRUE	FALSE	act_cd4_t	FALSE
chr6:29933795-29934305	rs2245959	chr6	29943970	G	A	0.3	0.022676	0.999938	-1.62078	9.70286	0.369148	3.6e-05	0.363341	23.9379	25	4	26	5	4	29943970	3.82797	0	0.992494	0.992445	0.00183981	0.0239452	TRUE	FALSE	FALSE	act_cd4_t	FALSE
chr13:102270664-102271551	rs74450134	chr13	102271330	G	A	0.1	0.123457	0.99708	-2.31463	9.69507	0.33592	0.003184	0.485517	19.7593	6	7	13	5	4	102271330	4.13306	0	0.983227	0.982534	0.00184763	0.00484588	TRUE	TRUE	FALSE	act_cd4_t	FALSE
chr6:30761179-30762197	rs11751327	chr6	30761218	C	T	0.1	0.123457	0.999844	-1.71079	9.69168	0.326287	1.2e-05	0.64408	30.6548	9	12	21	5	4	30761218	4.25838	0	0.965154	0.98352	0.00185104	0.0194629	TRUE	FALSE	FALSE	act_cd4_t	FALSE
chr14:96027075-96027749	rs17092734	chr14	96027440	G	A	0.2	0.625	0.9993	-2.24925	9.6654	0.631107	7.6e-05	0.510927	31.65	1	2	3	5	5	96027440	3.77984	0	0.992186	0.991655	0.00187771	0.00563313	TRUE	TRUE	FALSE	act_cd4_t	FALSE
chr3:15598968-15599618	rs11718128	chr3	15599259	G	A	0.35	0.097814	0.999945	-2.2463	9.65291	0.385359	2.5e-05	0.439402	31.115	0	3	3	4	4	15599259	3.48896	0	0.993033	0.995126	0.00189052	0.00567155	TRUE	TRUE	FALSE	act_cd4_t	FALSE
chr12:89674189-89675297	rs2126606	chr12	89674799	T	C	0.3	0.022676	0.999938	-2.72066	9.64125	0.279475	0.031934	0.370501	14.2477	0	1	1	5	5	89674799	4.29577	0	0.994299	0.994299	0.00190256	0.00190256	TRUE	TRUE	FALSE	act_cd4_t	FALSE
chr21:38358056-38358786	rs58844217	chr21	38358275	G	A	0.35	1.16049	0.9958	-2.47902	9.62976	0.305474	4.7e-05	0.367294	8.12302	13	7	34	5	4	38358275	4.18725	0	0.991439	0.993851	0.0019145	0.00331881	TRUE	TRUE	FALSE	act_cd4_t	FALSE
chr3:59436744-59437851	rs57692548	chr3	59437752	T	C	0.15	0.311419	0.999894	-2.61285	9.62335	0.362002	0.00126	0.526299	23.9012	6	7	12	5	4	59437752	3.68843	0	0.990109	0.967886	0.00192119	0.00243866	TRUE	TRUE	FALSE	act_cd4_t	FALSE
chr14:21099888-21101819	rs1243685	chr14	21098666	G	A	0.4	0.277778	0.998703	-2.3244	9.60956	0.652118	0.00255	0.456024	9.70481	7	16	30	6	5	21098666	3.89041	0	0.989804	0.98607	0.00193567	0.00473804	TRUE	TRUE	FALSE	act_cd4_t	FALSE
chr21:37451256-37451934	rs59397717	chr21	37451725	C	T	0.55	0.00102	0.893444	-2.01215	9.60089	0.71038	0.000114	0.621058	18.5619	1	2	5	5	5	37451725	3.88838	0	0.93105	0.863073	0.00194483	0.00972414	TRUE	TRUE	FALSE	act_cd4_t	FALSE
chr9:100854682-100855281	rs4743163	chr9	100854920	C	A	0.65	2.89941	0.975902	-2.40557	9.59577	0.239631	0.000713	0.389164	14.213	1	2	4	5	3	100854920	4.26953	0	0.947437	0.926512	0.00195027	0.00393032	TRUE	TRUE	FALSE	act_cd4_t	FALSE
chr5:126188602-126190051	rs7735455	chr5	126189643	T	A	0.45	1.55188	0.995792	-1.70972	9.59499	0.319082	8.4e-05	0.287971	12.02	8	7	10	4	5	126189643	4.00486	0	0.990606	0.991762	0.00195109	0.0195109	TRUE	FALSE	FALSE	act_cd4_t	FALSE
chr9:5626816-5627585	rs10975205	chr9	5626955	A	C	0.35	0.097814	0.998195	-2.376	9.58182	0.611247	6.4e-05	0.422765	32.1727	0	3	4	4	4	5626955	3.69539	0	0.991968	0.991336	0.00196514	0.00420724	TRUE	TRUE	FALSE	act_cd4_t	FALSE
chr14:75699297-75699874	rs60699541	chr14	75699566	C	G	0.25	0.4	0.988582	-2.3676	9.57824	0.349091	3.3e-05	0.360623	28.4884	6	2	7	5	5	75699566	3.79234	0	0.990628	0.986518	0.00196898	0.00428946	TRUE	TRUE	FALSE	act_cd4_t	FALSE
chr8:8937315-8938121	rs17646897	chr8	8946376	C	A	0.25	0.4	0.999928	-1.84107	9.57698	0.363829	3.6e-05	0.60628	26.9583	13	4	16	5	6	8946376	3.64141	0	0.95961	0.992872	0.00197032	0.014419	TRUE	TRUE	FALSE	act_cd4_t	FALSE
chr19:35491732-35492493	rs12610663	chr19	35492129	C	T	0.5	0.4	0.994615	-2.69217	9.57563	0.345603	5.5e-05	0.416687	14.3934	1	1	2	5	5	35492129	3.5711	0	0.992374	0.992374	0.00197178	0.00203156	TRUE	TRUE	FALSE	act_cd4_t	FALSE
chr10:50396296-50396838	rs2377996	chr10	50402797	G	A	0.4	0.277778	0.99746	-2.46069	9.57534	0.269584	0.01	0.5	16.8836	6	0	7	5	4	50402797	4.00924	0	NA	0.991409	0.00197208	0.0034619	TRUE	TRUE	FALSE	act_cd4_t	FALSE
chr16:75339065-75339730	rs11641943	chr16	75339295	C	T	0.25	0.4	0.999134	-2.70414	9.5714	0.705969	0.000388	0.584659	17.7789	0	1	1	5	5	75339295	3.87879	0	0.993334	0.993334	0.00197632	0.00197632	TRUE	TRUE	FALSE	act_cd4_t	FALSE
chr10:124166937-124167694	rs2421016	chr10	124167512	C	T	0.45	1.71513	0.993363	-2.51464	9.5568	0.306332	0.000344	0.40255	22.3824	1	2	3	4	4	124167512	4.38554	0	0.986801	0.976788	0.0019921	0.00305747	TRUE	TRUE	FALSE	act_cd4_t	FALSE
chr19:7293948-7295115	rs2860189	chr19	7294402	C	T	0.1	0.123457	0.950391	-2.17405	9.55331	0.666366	0.000115	0.501276	30.4639	1	4	4	4	3	7294402	3.73901	0	0.982122	0.931502	0.00199589	0.00669805	TRUE	TRUE	FALSE	act_cd4_t	FALSE
chr4:3374388-3375195	rs10937924	chr4	3374898	T	C	0.65	0.097814	0.998632	-1.85472	9.55313	0.275271	0.000327	0.380012	10.0318	4	4	7	5	3	3374898	4.22231	0	0.99069	0.990013	0.00199609	0.0139726	TRUE	TRUE	FALSE	act_cd4_t	FALSE
chr20:36373861-36374493	rs6067491	chr20	36374135	A	G	0.3	1.83674	0.999943	-2.39699	9.54551	0.802138	0.00072	0.635106	8.3257	0	1	2	6	6	36374135	4.36516	0	0.986932	0.986932	0.00200439	0.00400878	TRUE	TRUE	FALSE	act_cd4_t	FALSE
chr2:28357117-28358691	rs11127133	chr2	28358479	T	C	0.8	1.40625	0.999913	-2.21941	9.54282	0.735355	0.000249	0.524616	13.4648	5	4	6	5	4	28358479	4.35132	0	0.986072	0.993448	0.00200734	0.00603377	TRUE	TRUE	FALSE	act_cd4_t	FALSE
chr9:140281449-140282303	rs7466589	chr9	140281924	C	T	0.5	0.4	0.990692	-1.99534	9.52985	0.761852	0.000103	0.60673	3.7622	1	5	5	5	4	140281924	4.36524	0	0.973097	0.979636	0.00202157	0.0101078	TRUE	TRUE	FALSE	act_cd4_t	FALSE
chr16:88569884-88570268	rs12445442	chr16	88570202	A	C	0.1	0.123457	0.999295	-2.31089	9.52783	0.742742	0.00014	0.593384	14.1044	8	6	12	5	4	88570202	4.27829	0	0.988403	0.983145	0.0020238	0.00488777	TRUE	TRUE	FALSE	act_cd4_t	FALSE
chr16:1046677-1048335	rs2573151	chr16	1046827	C	T	0.6	0.625	0.99995	-1.99423	9.52514	0.414963	3.2e-05	0.352182	33.4982	0	3	5	4	4	1046827	3.20032	0	0.984894	0.994458	0.00202676	0.0101338	TRUE	TRUE	FALSE	act_cd4_t	FALSE
chr6:25882048-25882836	rs531750	chr6	25882642	C	G	0.8	0.625	0.993424	-1.91386	9.52013	0.74448	0.020388	0.782571	12.2596	3	1	6	6	5	25882642	4.43539	0	0.976598	0.976598	0.0020323	0.0121938	TRUE	TRUE	FALSE	act_cd4_t	FALSE
chr5:139166876-139167969	chr5:139167254:C:A	chr5	139167254	C	A	0.1	0.123457	0.99874	-1.78452	9.50152	0.351392	0.001242	0.463112	33.4059	0	7	8	5	5	139167254	3.93723	0	0.993182	0.986906	0.00205302	0.0164242	TRUE	TRUE	FALSE	act_cd4_t	FALSE
chr10:43721201-43721573	chr10:43721481:T:G	chr10	43721481	T	G	0.4	0.277778	0.999946	-2.08483	9.49849	0.737664	0.000183	0.521606	8.82159	3	4	4	5	5	43721481	4.06061	0	0.977485	0.993564	0.00205641	0.00822565	TRUE	TRUE	FALSE	act_cd4_t	FALSE
chr12:56435278-56436250	rs705704	chr12	56435412	G	A	0.45	0.00102	0.999949	-2.68478	9.48962	0.419672	2.3e-05	0.429324	34.3388	0	2	2	5	5	56435412	3.00806	0	0.978584	0.995918	0.00206638	0.00206642	TRUE	TRUE	FALSE	act_cd4_t	FALSE
chr6:151326933-151327794	rs529087	chr6	151327559	G	A	0.25	0.4	0.998602	-1.83966	9.48946	0.771835	0.000697	0.540197	4.03191	2	4	7	4	3	151327559	4.61712	0	0.978479	0.99257	0.00206655	0.0144659	TRUE	TRUE	FALSE	act_cd4_t	FALSE
chr3:194407565-194409386	rs789858	chr3	194405966	C	T	0.5	0.4	0.995191	-1.72123	9.45027	0.387459	4.7e-05	0.393953	40.9588	4	1	18	5	4	194406505	3.23715	0	0.984501	0.984716	0.00211118	0.0190006	TRUE	FALSE	FALSE	act_cd4_t	FALSE
chr11:35027676-35028708	rs57795451	chr11	35028511	C	T	0.1	0.123457	0.999844	-1.97556	9.44627	0.324823	7.3e-05	0.498993	15.6808	3	4	5	5	3	35028511	4.06163	0	0.994769	0.986622	0.00211578	0.0105789	TRUE	TRUE	FALSE	act_cd4_t	FALSE
chr6:158401759-158403525	rs147988032	chr6	158402592	A	G	0.15	0.311419	0.999894	-1.82802	9.4403	0.417721	0.002412	0.45805	47.3529	0	3	7	5	5	158402592	3.17947	0	0.989774	0.990536	0.00212269	0.0148588	TRUE	TRUE	FALSE	act_cd4_t	FALSE
chr9:79306522-79307233	rs498266	chr9	79306919	G	A	0.6	0.277778	0.998702	-2.49531	9.43838	0.317722	0.000284	0.361699	14.2954	4	5	6	4	4	79306919	4.02891	0	0.993254	0.994519	0.00212492	0.00319659	TRUE	TRUE	FALSE	act_cd4_t	FALSE
chr6:37611662-37612319	rs9380698	chr6	37616495	C	A	0.45	1.55188	0.989313	-2.23507	9.40937	0.294468	0.000258	0.376247	7.76156	2	2	3	4	4	37616495	4.09525	0	0.987513	0.973442	0.00215879	0.00582006	TRUE	TRUE	FALSE	act_cd4_t	FALSE
chr21:46686230-46687006	rs2838862	chr21	46686726	C	T	0.15	0.311419	0.999894	-2.48819	9.40463	0.349601	1.9e-05	0.48019	25.4631	8	4	9	17	17	46686726	3.94577	0	0.955188	0.990468	0.00216438	0.00324945	TRUE	TRUE	FALSE	act_cd4_t	FALSE
chr16:84636512-84637200	rs2967876	chr16	84633754	G	C	0.55	6.69421	0.860198	-1.47052	9.39808	0.675476	0.012703	0.471637	18.0272	9	5	27	9	4	84633754	3.82323	0	0.980782	0.471789	0.00217213	0.0338442	TRUE	FALSE	FALSE	act_cd4_t	FALSE
chr16:12707135-12707914	rs4780465	chr16	12707523	T	C	0.25	1.11111	0.998344	-1.75849	9.39159	0.743179	0.00027	0.57355	13.072	3	4	8	5	8	12707523	4.14544	0	0.975659	0.985255	0.00217983	0.0174387	TRUE	FALSE	FALSE	act_cd4_t	FALSE
chr12:108707078-108708229	rs1399818	chr12	108707272	A	G	0.75	0.4	0.970605	-2.42279	9.3905	0.276617	0.000103	0.283152	9.62324	3	7	11	7	3	108707272	4.05246	0	0.966062	0.957737	0.00218113	0.00377751	TRUE	TRUE	FALSE	act_cd4_t	FALSE
chr8:95972169-95973387	rs13281625	chr8	95972738	T	C	0.35	1.16049	0.998411	-2.49934	9.37351	0.595172	2.1e-05	0.55375	24.8718	3	8	10	4	4	95972738	3.45125	0	0.99541	0.995712	0.00220143	0.00316712	TRUE	TRUE	FALSE	act_cd4_t	FALSE
chr7:5875844-5876266	rs117906625	chr7	5875996	G	A	0.15	0.311419	0.999894	-2.11145	9.36607	0.67181	3.9e-05	0.498603	26.793	5	3	7	6	4	5875996	3.64427	0	0.989243	0.990532	0.00221039	0.00773653	TRUE	TRUE	FALSE	act_cd4_t	FALSE
chr1:9326997-9327626	rs1294015	chr1	9327387	T	G	0.6	0.277778	0.991326	-1.8773	9.36575	0.632082	3.6e-05	0.524338	32.0958	2	4	6	5	4	9327387	3.39846	0	0.992566	0.989581	0.00221078	0.0132647	TRUE	TRUE	FALSE	act_cd4_t	FALSE
chr13:42902804-42904020	rs9590686	chr13	42903018	A	G	0.25	1.11111	0.981181	-2.4756	9.36546	0.725067	0.000758	0.631118	18.6822	0	1	3	5	5	42903018	3.96821	0	0.961791	0.961791	0.00221112	0.003345	TRUE	TRUE	FALSE	act_cd4_t	FALSE
chr6:91167923-91168944	chr6:91168791:T:A	chr6	91168791	T	A	0.2	0.625	0.999298	-2.42602	9.36336	0.304498	7.4e-05	0.505573	7.84043	2	2	5	6	6	91168791	3.86107	0	0.988045	0.984076	0.00221366	0.00374959	TRUE	TRUE	FALSE	act_cd4_t	FALSE
chr20:62413250-62414125	rs6122174	chr20	62413844	C	T	0.5	0.4	0.990156	-2.22432	9.35769	0.345819	7.4e-05	0.464633	11.0884	4	6	8	5	5	62413844	3.60718	0	0.98731	0.979467	0.00222052	0.0059659	TRUE	TRUE	FALSE	act_cd4_t	FALSE
chr15:65176151-65176784	rs1719265	chr15	65176608	G	A	0.15	0.311419	0.999115	-2.41385	9.35079	0.395955	0.002657	0.52137	30.9629	4	6	11	6	6	65176608	3.5166	0	0.982621	0.989973	0.0022289	0.00385608	TRUE	TRUE	FALSE	act_cd4_t	FALSE
chr9:136127063-136128086	rs12216891	chr9	136127366	C	T	0.2	0.625	0.99961	-1.95078	9.34168	0.728559	0.000114	0.641618	4.74508	0	4	5	5	5	136127366	4.15014	0	0.970881	0.989599	0.00224	0.0112	TRUE	TRUE	FALSE	act_cd4_t	FALSE
chr3:183230904-183231564	rs7623174	chr3	183234142	A	G	0.6	0.625	0.99995	-2.34589	9.32972	0.654697	7.7e-05	0.464698	35.5079	2	1	4	5	5	183234142	3.58764	0	0.995457	0.992439	0.00225466	0.00450933	TRUE	TRUE	FALSE	act_cd4_t	FALSE
chr16:2961607-2962546	rs4785918	chr16	2955880	A	C	0.4	0.625	0.996845	-1.43132	9.32161	0.569872	0.001901	0.470142	42.5909	7	8	22	5	5	2955880	3.07794	0	0.962114	0.985811	0.00226467	0.0370412	TRUE	FALSE	FALSE	act_cd4_t	FALSE
chr7:44998591-45000062	rs10807921	chr7	44999424	G	A	0.75	0.4	0.97434	-2.34372	9.32056	0.306412	5.7e-05	0.440292	11.7573	1	2	2	4	5	44999424	3.62592	0	0.983708	0.974665	0.00226596	0.00453193	TRUE	TRUE	FALSE	act_cd4_t	FALSE
chr13:24473568-24474363	rs9553092	chr13	24473876	T	C	0.65	1.16049	0.952999	-1.79859	9.3161	0.712301	6.5e-05	0.560459	16.9604	4	3	7	5	2	24473876	3.82732	0	0.977316	0.961463	0.00227149	0.0159004	TRUE	TRUE	FALSE	act_cd4_t	FALSE
chr5:153454834-153455570	rs2617243	chr5	153455145	G	T	0.5	0.4	0.998954	-2.54431	9.31519	0.391297	3.4e-05	0.514155	17.4013	3	4	5	5	5	153455145	3.13405	0	0.994882	0.995869	0.00227261	0.00285553	TRUE	TRUE	FALSE	act_cd4_t	FALSE
chr14:98484741-98485487	rs11160429	chr14	98485440	G	C	0.8	1.40625	0.989755	-2.63006	9.31403	0.700704	6.6e-05	0.609609	11.6459	3	3	4	5	5	98485440	3.97047	0	0.983144	0.972795	0.00227406	0.00234391	TRUE	TRUE	FALSE	act_cd4_t	FALSE
chr5:66160261-66160725	rs27990	chr5	66160489	A	G	0.25	0.4	0.997544	-2.23918	9.30753	0.759844	0.000221	0.493923	4.32758	3	4	6	5	5	66160489	4.2276	0	0.986918	0.992345	0.00228214	0.00576526	TRUE	TRUE	FALSE	act_cd4_t	FALSE
chr10:50398012-50399160	rs11101006	chr10	50392395	A	T	0.4	0.277778	0.998288	-2.39669	9.30638	0.301729	0.01	0.5	20.7842	2	0	7	4	4	50402624	3.71285	0	NA	0.992091	0.00228357	0.00401155	TRUE	TRUE	FALSE	act_cd4_t	FALSE
chr14:95989386-95990842	rs179150	chr14	95982454	C	T	0.35	2.89941	0.98212	-2.18132	9.303	0.609352	0.000104	0.564437	42.9195	2	2	7	5	4	95982454	3.43804	0	0.993493	0.936735	0.00228779	0.00658684	TRUE	TRUE	FALSE	act_cd4_t	FALSE
chr1:2120603-2121576	rs2503700	chr1	2120625	C	A	0.7	0.022676	0.998048	-2.03818	9.30157	0.679069	4.5e-05	0.571194	13.9618	0	2	4	5	5	2120625	3.56355	0	0.940504	0.993322	0.00228958	0.00915833	TRUE	TRUE	FALSE	act_cd4_t	FALSE
chr6:130504531-130505580	rs41285310	chr6	130505374	A	C	0.5	0.4	0.982732	-2.64021	9.30142	0.332854	0.000164	0.283985	15.7616	0	1	1	5	5	130505374	3.69707	0	0.963602	0.963602	0.00228976	0.00228976	TRUE	TRUE	FALSE	act_cd4_t	FALSE
chr2:127838071-127839905	rs11682128	chr2	127839474	G	A	0.3	0.022676	0.994252	-1.86079	9.30127	0.581051	0.00081	0.513206	41.5551	2	7	12	5	5	127839474	3.00511	0	0.988377	0.991805	0.00228996	0.0137786	TRUE	TRUE	FALSE	act_cd4_t	FALSE
chr5:96151830-96153543	rs62376388	chr5	96143428	C	T	0.2	0.625	0.998056	-1.53791	9.29945	0.398253	0.001874	0.49885	23.0959	1	5	13	6	3	96143428	3.28193	0	0.988971	0.978437	0.00229222	0.0289792	TRUE	FALSE	FALSE	act_cd4_t	FALSE
chr3:13114613-13115470	rs526658	chr3	13114972	C	T	0.2	1.40625	0.999913	-2.28511	9.29384	0.362837	3e-05	0.604624	25.4991	2	4	4	4	5	13114972	3.61606	0	0.989566	0.99546	0.00229925	0.00518665	TRUE	TRUE	FALSE	act_cd4_t	FALSE
chr1:86967687-86968645	rs12563320	chr1	86968058	C	T	0.3	1.83674	0.998289	-1.93557	9.27749	0.373329	7.3e-05	0.448492	33.2042	0	3	5	4	4	86968058	3.64532	0	0.992422	0.989222	0.00231987	0.0115993	TRUE	TRUE	FALSE	act_cd4_t	FALSE
chr6:33050349-33050847	rs3097673	chr6	33050671	A	C	0.2	1.40625	0.999603	-2.51417	9.25929	0.731309	6.2e-05	0.705577	7.14972	15	14	23	5	5	33050671	4.19669	0	0.991799	0.993985	0.00234304	0.00306079	TRUE	TRUE	FALSE	act_cd4_t	FALSE
chr2:25149166-25150252	rs6752378	chr2	25150116	C	A	0.5	3.6	0.997194	-2.49534	9.24714	0.290736	0.000523	0.25742	24.6551	3	2	4	4	4	25150116	4.16939	0	0.97238	0.982276	0.00235863	0.00319637	TRUE	TRUE	FALSE	act_cd4_t	FALSE
chr6:149080842-149083148	rs73791004	chr6	149081882	C	A	0.15	0.311419	0.996384	-2.14336	9.23601	0.368834	0.010807	0.425052	31.5922	1	4	9	5	5	149081882	3.56543	0	0.991812	0.987439	0.00237301	0.00718849	TRUE	TRUE	FALSE	act_cd4_t	FALSE
chr5:10633338-10634544	rs7703985	chr5	10635947	C	T	0.55	1.71513	0.999754	-2.33635	9.20235	0.305005	0.000192	0.265457	17.0485	19	6	22	5	7	10635947	3.98839	0	0.898066	0.989392	0.00241704	0.00460948	TRUE	TRUE	FALSE	act_cd4_t	FALSE
chr8:86089000-86090661	rs12926	chr8	86089787	C	G	0.6	0.625	0.998504	-2.0588	9.19801	0.410774	2.5e-05	0.497885	39.0943	2	4	4	4	5	86089787	3.19857	0	0.994583	0.993603	0.00242278	0.00873365	TRUE	TRUE	FALSE	act_cd4_t	FALSE
chr2:135426153-135426859	rs4954158	chr2	135426618	T	C	0.55	0.00102	0.99173	-2.50794	9.19472	0.653553	5.4e-05	0.619895	13.1599	0	2	5	4	4	135426618	3.62823	0	0.98933	0.989556	0.00242715	0.00310499	TRUE	TRUE	FALSE	act_cd4_t	FALSE
chr15:41782522-41782929	rs12440045	chr15	41782684	A	C	0.75	1.11111	0.999933	-2.119	9.19368	0.327471	9.9e-05	0.399722	18.2766	2	4	7	5	4	41782684	3.71484	0	0.995186	0.990114	0.00242852	0.00760325	TRUE	TRUE	FALSE	act_cd4_t	FALSE
chr15:51914076-51916071	rs6493514	chr15	51914778	T	G	0.75	0.4	0.987145	-1.91411	9.18701	0.672074	4.8e-05	0.471588	17.6602	2	5	5	4	3	51914778	3.84734	0	0.988529	0.983188	0.00243738	0.0121869	TRUE	TRUE	FALSE	act_cd4_t	FALSE
chr16:11391053-11392093	rs34437200	chr16	11391710	G	A	0.25	0.4	0.999928	-2.13411	9.17924	0.362778	4.8e-05	0.537667	30.8032	1	3	3	5	4	11391710	3.3827	0	0.992746	0.995549	0.00244776	0.00734328	TRUE	TRUE	FALSE	act_cd4_t	FALSE
chr3:72396943-72397623	rs9809116	chr3	72397279	A	G	0.3	0.022676	0.995218	-1.83082	9.1697	0.278179	0.000138	0.249019	8.15943	4	2	6	5	5	72397279	4.03803	0	0.984417	0.988319	0.00246055	0.0147633	TRUE	TRUE	FALSE	act_cd4_t	FALSE
chr1:19450228-19451200	rs6688770	chr1	19450605	C	T	0.15	0.311419	0.999506	-2.42594	9.14749	0.275319	0.000123	0.359122	16.1323	1	2	3	5	5	19450605	4.2178	0	0.983131	0.985493	0.0024906	0.00375025	TRUE	TRUE	FALSE	act_cd4_t	FALSE
chr4:4387706-4389962	rs4689412	chr4	4388017	A	G	0.5	0.4	0.99975	-2.12593	9.14475	0.663266	8.9e-05	0.522029	17.2876	0	3	3	5	5	4388017	3.55838	0	0.996192	0.996366	0.00249432	0.00748296	TRUE	TRUE	FALSE	act_cd4_t	FALSE
chr19:888463-889246	rs2930905	chr19	888663	T	C	0.3	0.022676	0.999703	-1.7524	9.12138	0.850479	0.000244	0.691888	8.2537	0	1	7	6	6	888663	3.72745	0	0.993723	0.993723	0.00252639	0.0176848	TRUE	FALSE	FALSE	act_cd4_t	FALSE
chr15:74274109-74275477	rs11636934	chr15	74275170	A	G	0.4	0.625	0.99995	-2.19049	9.10525	0.279012	0.000423	0.40925	13.2903	3	2	5	4	4	74275170	4.02737	0	0.989717	0.991313	0.00254878	0.00644925	TRUE	TRUE	FALSE	act_cd4_t	FALSE
chr19:37018924-37020414	rs2945974	chr19	37019697	G	C	0.4	0.625	0.999538	-1.98935	9.09571	0.566429	1.2e-05	0.53015	41.5942	2	4	4	5	4	37019697	2.791	0	0.99322	0.994185	0.00256209	0.0102484	TRUE	TRUE	FALSE	act_cd4_t	FALSE
chr20:36244250-36244567	rs6125617	chr20	36244391	G	A	0.55	0.00102	0.999949	-2.57604	9.08864	0.226489	0.000187	0.302319	4.99236	1	4	4	6	5	36244391	4.19237	0	0.985053	0.975775	0.00257202	0.00265437	TRUE	TRUE	FALSE	act_cd4_t	FALSE
chr14:77234379-77235266	rs3783996	chr14	77234764	C	T	0.2	1.40625	0.999913	-1.88949	9.08331	0.347419	1.8e-05	0.453381	24.3583	2	3	5	5	5	77234764	3.44458	0	0.994544	0.995462	0.00257952	0.0128976	TRUE	TRUE	FALSE	act_cd4_t	FALSE
chr11:46692248-46693432	rs10838611	chr11	46697199	G	C	0.6	4.44444	0.995418	-2.05701	9.07868	0.414721	1.7e-05	0.498433	41.4203	4	3	5	5	5	46697199	2.97637	0	0.995457	0.96292	0.00258607	0.00876989	TRUE	TRUE	FALSE	act_cd4_t	FALSE
chr1:201449474-201450108	rs12758212	chr1	201449762	A	G	0.5	0.4	0.984613	-2.28526	9.07419	0.394166	6.7e-05	0.56999	29.7318	0	2	2	5	5	201449762	3.20522	0	0.960395	0.983948	0.00259242	0.00518484	TRUE	TRUE	FALSE	act_cd4_t	FALSE
chr19:53700029-53700719	rs117576647	chr19	53700203	C	T	0.2	1.40625	0.988963	-2.2818	9.06668	0.338864	2.4e-05	0.412416	21.4616	5	4	8	5	4	53700203	3.54605	0	0.987297	0.987893	0.00260309	0.00522632	TRUE	TRUE	FALSE	act_cd4_t	FALSE
chr11:6279906-6281543	rs11040819	chr11	6281400	T	C	0.9	0.123457	0.999844	-1.97818	9.04871	0.312186	8.9e-05	0.447265	25.951	3	3	4	5	3	6281400	3.55031	0	0.977385	0.98555	0.0026288	0.0105152	TRUE	TRUE	FALSE	act_cd4_t	FALSE
chr5:96231625-96233093	rs2548538	chr5	96232142	T	A	0.5	0.4	0.999157	-2.3412	9.04604	0.679653	6.4e-05	0.410134	22.0258	4	6	10	5	5	96232142	3.66248	0	0.990162	0.993801	0.00263264	0.00455829	TRUE	TRUE	FALSE	act_cd4_t	FALSE
chr4:10120092-10120326	rs3756220	chr4	10120258	T	C	0.6	0.277778	0.997875	-2.07586	9.04456	0.689472	0.000378	0.626392	19.7726	15	1	28	4	3	10120258	3.81839	0	0.994812	0.994812	0.00263478	0.00839735	TRUE	TRUE	FALSE	act_cd4_t	FALSE
chr1:111740192-111740541	chr1:111740345:C:G	chr1	111740345	C	G	0.65	0.097814	0.796491	-1.53462	9.03091	0.731085	0.00223	0.736621	9.00034	1	1	11	174	8	111740345	4.80729	0	0.651204	0.651204	0.00265452	0.0291998	TRUE	FALSE	FALSE	act_cd4_t	FALSE
chr4:90227735-90229652	rs17015404	chr4	90228238	C	T	0.2	0.625	0.999919	-1.6865	9.03078	0.398419	1.5e-05	0.407222	25.7906	7	9	15	6	5	90228238	3.12885	0	0.977689	0.991651	0.00265471	0.0205827	TRUE	FALSE	FALSE	act_cd4_t	FALSE
chr20:10654505-10655725	rs1051412	chr20	10654563	A	C	0.5	0.4	0.947231	-1.92108	9.0258	0.684814	0.000266	0.323769	21.5376	2	2	5	11	6	10654563	3.18746	0	0.971231	0.93466	0.00266196	0.0119927	TRUE	TRUE	FALSE	act_cd4_t	FALSE
chr17:73266394-73268001	rs3826327	chr17	73267518	C	T	0.1	0.123457	0.99874	-2.2715	9.01627	0.409098	1.5e-05	0.495027	42.6882	2	4	4	5	5	73267518	3.03566	0	0.994747	0.98697	0.00267586	0.00535185	TRUE	TRUE	FALSE	act_cd4_t	FALSE
chr1:92269275-92270755	rs17515100	chr1	92270238	G	A	0.3	0.022676	0.996626	-1.72852	9.01245	0.437894	0.002269	0.496344	48.8731	5	6	8	5	3	92270238	2.65489	0	0.990417	0.992703	0.00268147	0.0186846	TRUE	FALSE	FALSE	act_cd4_t	FALSE
chr8:109735150-109735476	rs116874622	chr8	109735344	A	G	0.15	0.311419	0.999894	-2.09092	8.99734	0.269918	0.000237	0.335986	15.1945	1	3	3	4	4	109735344	4.28495	0	0.990622	0.987318	0.00270372	0.00811116	TRUE	TRUE	FALSE	act_cd4_t	FALSE
chr6:167363010-167365172	rs12205779	chr6	167364843	A	G	0.2	0.625	0.995877	-1.81034	8.9947	0.580177	9e-06	0.524036	45.7946	8	9	28	6	8	167364843	2.77995	0	0.932826	0.987571	0.00270764	0.0154761	TRUE	TRUE	FALSE	act_cd4_t	FALSE
chr4:185569566-185571328	rs4647602	chr4	185569801	G	T	0.1	0.123457	0.836456	-1.61208	8.99013	0.433047	0.003016	0.514473	56.2797	1	9	9	5	4	185569801	2.80988	0	0.927869	0.726086	0.00271442	0.0244297	TRUE	FALSE	FALSE	act_cd4_t	FALSE
chr10:72647463-72648562	rs827237	chr10	72648336	C	T	0.15	0.311419	0.99873	-2.16773	8.98746	0.381057	2.4e-05	0.505154	36.5305	3	5	5	5	5	72648336	3.33626	0	0.995446	0.99022	0.00271838	0.0067963	TRUE	TRUE	FALSE	act_cd4_t	FALSE
chr17:5322060-5323849	rs1058119	chr17	5323125	C	A	0.45	1.71513	0.997555	-2.38767	8.97953	0.426075	0.002417	0.469359	64.1168	1	6	6	4	3	5323125	2.82895	0	0.985685	0.990069	0.0027302	0.00409569	TRUE	TRUE	FALSE	act_cd4_t	FALSE
chr15:40397017-40398110	rs62018159	chr15	40397421	G	A	0.25	1.11111	0.989871	-1.86401	8.97607	0.599585	2.7e-05	0.514228	35.7332	2	4	5	5	5	40397421	3.10868	0	0.986718	0.976377	0.00273538	0.0136769	TRUE	TRUE	FALSE	act_cd4_t	FALSE
chr10:11224997-11225302	rs7078907	chr10	11225233	C	G	0.1	0.123457	0.987778	-2.00367	8.97479	0.294583	7.1e-05	0.47952	20.1926	4	2	7	5	4	11225233	4.06022	0	0.980957	0.973101	0.00273731	0.00991578	TRUE	TRUE	FALSE	act_cd4_t	FALSE
chr6:30781675-30782610	rs2894047	chr6	30782407	A	G	0.35	0.097814	0.999945	-2.05117	8.97195	0.323723	2.5e-05	0.562073	12.1698	14	11	16	5	4	30782407	3.73836	0	0.991107	0.993587	0.00274156	0.00888859	TRUE	TRUE	FALSE	act_cd4_t	FALSE
chr17:76248166-76249155	rs17641275	chr17	76247796	C	A	0.2	0.625	0.999919	-2.02654	8.96604	0.392336	1.4e-05	0.534037	40.4833	3	5	19	5	5	76247796	3.40533	0	0.984724	0.989382	0.00275044	0.00940718	TRUE	TRUE	FALSE	act_cd4_t	FALSE
chr1:21022774-21023778	rs12407382	chr1	21023696	G	A	0.1	0.123457	0.970248	-1.65663	8.96235	0.383521	2.3e-05	0.548086	38.6082	5	6	8	5	4	21023696	3.37804	0	0.975239	0.952638	0.002756	0.022048	TRUE	FALSE	FALSE	act_cd4_t	FALSE
chr22:36562853-36563384	rs916334	chr22	36556964	C	T	0.1	0.123457	0.998741	-2.11483	8.95702	0.740047	0.004082	0.64549	10.8931	2	3	10	8	8	36556964	3.62074	0	0.537146	0.977619	0.00276405	0.00767654	TRUE	TRUE	FALSE	act_cd4_t	FALSE
chr2:242254354-242256145	rs12624195	chr2	242254734	G	C	0.1	0.123457	0.999844	-2.0761	8.95696	0.409603	9e-06	0.431733	49.5843	4	5	9	4	5	242254734	3.04532	0	0.994986	0.987617	0.00276414	0.00839261	TRUE	TRUE	FALSE	act_cd4_t	FALSE
chr10:3137356-3138757	rs7076989	chr10	3137472	A	G	0.25	0.4	0.999928	-1.89102	8.95267	0.325937	0.000102	0.551826	12.5464	9	5	14	5	4	3137472	3.67539	0	0.983271	0.994218	0.00277064	0.0128523	TRUE	TRUE	FALSE	act_cd4_t	FALSE
chr16:2014141-2015377	rs2302177	chr16	2014979	G	T	0.7	0.022676	0.964552	-2.00294	8.92825	0.446666	0.001033	0.449344	54.5095	10	9	12	5	5	2014979	2.48302	0	0.985042	0.963423	0.00280793	0.00993245	TRUE	TRUE	FALSE	act_cd4_t	FALSE
chr10:31892120-31892884	rs12414396	chr10	31892410	C	G	0.6	0.625	0.99871	-2.31067	8.92044	0.635072	8e-05	0.510354	22.3616	0	2	2	4	4	31892410	3.52043	0	0.994364	0.993331	0.00281997	0.00489029	TRUE	TRUE	FALSE	act_cd4_t	FALSE
chr3:155878269-155879439	rs3936002	chr3	155878603	A	G	0.65	0.097814	0.998637	-2.24827	8.91853	0.66253	0.000373	0.602458	28.9597	1	1	2	5	4	155878603	3.5562	0	0.992693	0.992693	0.00282291	0.00564582	TRUE	TRUE	FALSE	act_cd4_t	FALSE
chr2:10231166-10232630	rs4233876	chr2	10231493	G	A	0.5	0.4	0.974655	-2.00062	8.91732	0.341233	7e-05	0.573129	14.5298	1	6	8	4	6	10231493	3.549	0	0.94827	0.968389	0.00282478	0.00998576	TRUE	TRUE	FALSE	act_cd4_t	FALSE
chr1:172418841-172420634	rs739249	chr1	172419960	A	G	0.7	0.022676	0.995224	-1.9892	8.91463	0.341473	6.7e-05	0.406701	21.3062	9	6	10	6	5	172419960	3.27321	0	0.96666	0.96626	0.00282895	0.0102518	TRUE	TRUE	FALSE	act_cd4_t	FALSE
chr21:48041553-48042834	rs9983312	chr21	48046967	C	T	0.4	0.625	0.99995	-1.91669	8.91387	0.628621	0.000122	0.587375	26.477	5	3	9	5	4	48046967	3.29271	0	0.989147	0.991487	0.00283013	0.0121147	TRUE	TRUE	FALSE	act_cd4_t	FALSE
chr10:51517357-51518749	rs2843546	chr10	51518688	A	C	0.45	1.71513	0.990144	-2.52531	8.90671	0.726688	0.000684	0.651216	18.6314	2	2	3	3	4	51518688	4.05729	0	0.974223	0.975507	0.00284124	0.00298329	TRUE	TRUE	FALSE	act_cd4_t	FALSE
chr11:63636918-63637556	rs10897457	chr11	63637265	A	G	0.15	0.311419	0.999506	-1.84122	8.88023	0.675672	3.6e-05	0.620262	27.1747	1	3	5	4	4	63637265	3.32913	0	0.994278	0.990538	0.00288275	0.0144137	TRUE	TRUE	FALSE	act_cd4_t	FALSE
chr21:19154370-19154796	rs243588	chr21	19154566	T	C	0.5	0.4	0.987723	-2.16624	8.85316	0.627363	6.3e-05	0.558318	28.1889	2	2	15	5	4	19154566	3.27116	0	0.942887	0.986948	0.00292581	0.00681955	TRUE	TRUE	FALSE	act_cd4_t	FALSE
chr7:632773-633717	rs28402081	chr7	633179	G	T	0.2	0.625	0.917032	-1.93155	8.85255	0.728926	0.000392	0.652074	18.5968	5	2	8	5	10	633179	3.71588	0	0.683575	0.654513	0.0029268	0.0117072	TRUE	TRUE	FALSE	act_cd4_t	FALSE
chr9:4644569-4645015	rs301462	chr9	4644856	T	A	0.6	0.277778	0.983062	-2.44938	8.84108	0.725778	0.000138	0.66439	8.08754	2	5	6	5	4	4644856	3.89026	0	0.977173	0.980462	0.00294525	0.00355318	TRUE	TRUE	FALSE	act_cd4_t	FALSE
chr5:54048694-54049421	rs1445837	chr5	54048853	T	G	0.45	1.55188	0.999945	-2.04605	8.83774	0.282399	0.00026	0.363955	6.92941	6	5	12	3	4	54048853	3.96057	0	0.991217	0.99541	0.00295064	0.00899397	TRUE	TRUE	FALSE	act_cd4_t	FALSE
chr1:24739893-24740666	rs11249105	chr1	24739960	C	T	0.1	0.123457	0.999844	-2.04871	8.82023	0.33372	2.7e-05	0.543405	29.5284	0	3	6	5	5	24739960	3.46872	0	0.988855	0.987338	0.00297909	0.0089391	TRUE	TRUE	FALSE	act_cd4_t	FALSE
chr21:36387624-36388176	rs11088303	chr21	36388176	G	A	0.4	4.44444	0.998507	-2.09427	8.81754	0.727992	0.000478	0.757966	24.5759	6	2	8	4	4	36388176	3.98177	0	0.977228	0.983504	0.00298349	0.00804881	TRUE	TRUE	FALSE	act_cd4_t	FALSE
chr8:8705584-8707069	rs408459	chr8	8706332	A	C	0.5	0.4	0.999754	-1.92137	8.80979	0.672147	0.017197	0.568389	14.1772	3	2	4	10	8	8706332	3.36289	0	0.933537	0.993111	0.00299619	0.0119848	TRUE	TRUE	FALSE	act_cd4_t	FALSE
chr12:92734169-92735615	rs11106518	chr12	92734946	G	C	0.5	3.6	0.998154	-2.34318	8.79439	0.299567	0.000263	0.370296	10.4698	2	2	3	4	4	92734946	3.76479	0	0.995702	0.995518	0.00302157	0.00453751	TRUE	TRUE	FALSE	act_cd4_t	FALSE
chr20:4063039-4063848	rs11087618	chr20	4063249	T	C	0.45	1.55188	0.999945	-2.21869	8.79427	0.603982	2e-05	0.587607	25.3676	2	4	6	4	4	4063249	2.98046	0	0.996223	0.997095	0.00302178	0.00604382	TRUE	TRUE	FALSE	act_cd4_t	FALSE
chr17:40494370-40495232	rs3869550	chr17	40492887	T	C	0.45	1.55188	0.998742	-2.45133	8.79142	0.6463	0.000271	0.562907	26.5868	0	1	2	5	5	40492887	3.25222	0	0.994373	0.994563	0.0030265	0.00353729	TRUE	TRUE	FALSE	act_cd4_t	FALSE
chr5:49859793-49860740	rs12657678	chr5	49860118	C	A	0.65	1.16049	0.999941	-2.51903	8.79131	0.333578	0.000153	0.432013	17.071	0	1	1	5	5	49860118	3.41483	0	0.996504	0.996504	0.00302668	0.00302668	TRUE	TRUE	FALSE	act_cd4_t	FALSE
chr10:4013915-4014305	rs10904165	chr10	4021286	C	A	0.6	4.44444	0.993763	-1.89526	8.78569	0.655719	5.7e-05	0.572713	17.5713	10	4	13	4	5	4021286	3.49618	0	0.99226	0.951306	0.00303603	0.0127274	TRUE	TRUE	FALSE	act_cd4_t	FALSE
chr16:9056238-9056861	rs1058329	chr16	9056540	G	C	0.85	0.311419	0.997565	-2.51281	8.78013	0.616047	2.1e-05	0.505363	35.6822	3	2	4	4	4	9056540	3.16703	0	0.997	0.989615	0.0030453	0.00307035	TRUE	TRUE	FALSE	act_cd4_t	FALSE
chr17:76334902-76335317	rs6501201	chr17	76334905	T	C	0.65	1.16049	0.978092	-1.37013	8.77967	0.63251	1.7e-05	0.706811	21.5116	4	3	14	6	4	76334905	3.22697	0	0.984546	0.960899	0.00304606	0.0426448	TRUE	FALSE	FALSE	act_cd4_t	FALSE
chr18:43542362-43543346	rs10432160	chr18	43542493	C	T	0.2	1.40625	0.98936	-2.2116	8.76531	0.36385	2.6e-05	0.329188	20.4296	0	4	4	5	5	43542493	3.46872	0	0.987822	0.988091	0.00307014	0.00614321	TRUE	TRUE	FALSE	act_cd4_t	FALSE
chr8:144635150-144636324	rs148762192	chr8	144629863	A	C	0.2	0.625	0.996507	-1.49133	8.76394	0.276229	0.000769	0.492139	20.0645	4	1	21	5	4	144630107	3.85633	0	0.94977	0.982944	0.00307245	0.0322608	TRUE	FALSE	FALSE	act_cd4_t	FALSE
chr1:226878032-226878730	rs940659	chr1	226875552	T	C	0.2	1.40625	0.999913	-2.50912	8.75053	0.306565	0.01	0.5	14.9321	0	0	6	5	5	226875552	3.441	0	NA	0.992684	0.00309512	0.00309657	TRUE	TRUE	FALSE	act_cd4_t	FALSE
chr2:240523807-240524776	rs7593722	chr2	240524052	G	A	0.85	0.311419	0.999894	-2.20365	8.73496	0.294643	0.000108	0.345321	15.9567	1	4	4	4	4	240524052	3.5339	0	0.992725	0.987955	0.00312166	0.00625676	TRUE	TRUE	FALSE	act_cd4_t	FALSE
chr10:82295253-82296235	rs11185932	chr10	82295398	G	A	0.45	1.71513	0.999954	-1.90327	8.73378	0.41006	1.8e-05	0.454553	47.2173	1	3	4	4	4	82295398	2.84932	0	0.991162	0.993128	0.00312368	0.0124947	TRUE	TRUE	FALSE	act_cd4_t	FALSE
chr19:33921126-33921985	rs10413669	chr19	33921368	T	C	0.65	0.097814	0.999945	-2.20142	8.73345	0.705596	4.7e-05	0.748558	8.51638	1	4	4	4	4	33921368	4.01988	0	0.994153	0.992568	0.00312425	0.00628893	TRUE	TRUE	FALSE	act_cd4_t	FALSE
chr6:30922825-30924008	rs17189763	chr6	30923527	C	T	0.4	0.625	0.99995	-1.90173	8.72931	0.642819	6e-05	0.590164	25.0562	0	2	8	5	5	30923527	3.36156	0	0.993447	0.99426	0.00313136	0.0125391	TRUE	TRUE	FALSE	act_cd4_t	FALSE
chr7:39772523-39773442	rs2107707	chr7	39781847	T	A	0.5	0.4	0.982085	-1.92678	8.72397	0.591719	0.001547	0.538752	52.2362	2	2	5	5	4	39781847	2.83646	0	0.996211	0.959979	0.00314054	0.0118365	TRUE	TRUE	FALSE	act_cd4_t	FALSE
chr17:78074367-78074620	rs12051781	chr17	78074468	A	G	0.45	1.55188	0.992393	-1.65633	8.71737	0.286688	0.0003	0.403803	10.3649	1	1	7	3	4	78074468	3.77677	0	0.989844	0.989844	0.00315192	0.0220635	TRUE	FALSE	FALSE	act_cd4_t	FALSE
chr17:48290295-48290873	chr17:48290558:T:C	chr17	48290558	T	C	0.8	0.625	0.991947	-2.19594	8.69868	0.224373	0.000137	0.34296	5.39716	0	2	2	6	6	48290558	3.74494	0	0.994949	0.983788	0.00318441	0.00636882	TRUE	TRUE	FALSE	act_cd4_t	FALSE
chr7:24952727-24953190	rs142	chr7	24947024	G	T	0.35	1.16049	0.999506	-1.78867	8.69739	0.68664	0.000191	0.498551	18.653	0	3	8	4	4	24947024	3.59436	0	0.995025	0.995252	0.00318666	0.0162678	TRUE	TRUE	FALSE	act_cd4_t	FALSE
chr5:55965285-55966552	rs34196215	chr5	55965964	T	C	0.2	0.625	0.998677	-1.71677	8.69008	0.667476	5.3e-05	0.486992	10.5688	1	5	6	4	3	55965964	3.34484	0	0.988394	0.988236	0.00319946	0.0191968	TRUE	FALSE	FALSE	act_cd4_t	FALSE
chr14:22370579-22371524	rs2075481	chr14	22362971	A	G	0.5	0.4	0.999948	-2.41107	8.68775	0.654517	6.8e-05	0.566204	16.5616	0	7	10	4	4	22362971	3.52125	0	0.981432	0.994371	0.00320356	0.00388092	TRUE	TRUE	FALSE	act_cd4_t	FALSE
chr12:68197786-68198388	rs11176875	chr12	68198071	A	G	0.15	0.311419	0.999894	-2.19253	8.68436	0.684073	9.1e-05	0.568594	20.8375	0	2	2	6	6	68198071	3.24448	0	0.966978	0.990415	0.00320952	0.00641904	TRUE	TRUE	FALSE	act_cd4_t	FALSE
chr5:130672340-130673499	rs245799	chr5	130672748	C	A	0.2	0.625	0.999919	-2.48657	8.68368	0.656011	7.4e-05	0.536795	29.4939	1	2	5	6	6	130672748	3.29242	0	0.991441	0.991711	0.00321072	0.00326162	TRUE	TRUE	FALSE	act_cd4_t	FALSE
chr7:130006905-130007478	rs11761888	chr7	130007381	T	C	0.3	2.74376	0.999933	-2.18902	8.68288	0.732701	0.000309	0.612844	6.4603	0	2	8	5	5	130007381	3.62557	0	0.995062	0.995138	0.00321213	0.00647108	TRUE	TRUE	FALSE	act_cd4_t	FALSE
chr9:92085167-92086193	rs66512011	chr9	92085358	T	C	0.2	0.625	0.999919	-2.0105	8.68215	0.641677	6e-05	0.593054	33.2695	7	4	12	5	4	92085358	3.32382	0	0.991781	0.99169	0.00321342	0.00976102	TRUE	TRUE	FALSE	act_cd4_t	FALSE
chr9:107730368-107731095	rs117270082	chr9	107730622	G	A	0.15	0.311419	0.999894	-2.01365	8.67265	0.403871	9e-06	0.709056	35.0452	0	3	3	5	5	107730622	2.90252	0	0.990867	0.990538	0.0032302	0.00969061	TRUE	TRUE	FALSE	act_cd4_t	FALSE
chr5:177665843-177667563	rs2913861	chr5	177659075	T	C	0.65	0.097814	0.961688	-1.9615	8.66197	0.675147	0.000496	0.578076	22.3747	0	1	15	7	7	177659075	3.21801	0	0.98872	0.942433	0.00324921	0.0109271	TRUE	TRUE	FALSE	act_cd4_t	FALSE
chr12:64850805-64851636	rs61396007	chr12	64851431	A	T	0.1	0.123457	0.999295	-2.28175	8.66043	0.671195	0.000123	0.617183	24.3729	6	3	8	5	3	64851431	3.34243	0	0.995769	0.98533	0.00325194	0.00522699	TRUE	TRUE	FALSE	act_cd4_t	FALSE
chr19:609893-611972	rs11085144	chr19	611373	C	T	0.3	0.022676	0.996164	-1.40594	8.64895	0.578669	0.003829	0.602068	42.3073	7	9	12	7	9	611373	2.69672	0	0.842402	0.992362	0.0032725	0.0392699	TRUE	FALSE	FALSE	act_cd4_t	FALSE
chr1:161699848-161700375	rs1503809	chr1	161700231	T	C	0.9	0.123457	0.991072	-1.66637	8.64658	0.735935	0.010034	0.462491	7.09717	9	4	13	5	5	161700231	4.10625	0	0.981804	0.979802	0.00327676	0.0215589	TRUE	FALSE	FALSE	act_cd4_t	FALSE
chr15:93695351-93696021	rs4777774	chr15	93695495	C	G	0.25	1.11111	0.999406	-2.20225	8.6448	0.652341	0.000129	0.477856	14.8092	1	3	3	5	3	93695495	3.39271	0	0.994243	0.990814	0.00327996	0.00627692	TRUE	TRUE	FALSE	act_cd4_t	FALSE
chr18:61637091-61638136	rs9960471	chr18	61642539	C	T	0.2	0.625	0.999919	-1.70569	8.64358	0.378717	0.001098	0.465325	37.4722	8	5	12	6	5	61642597	3.25309	0	0.953057	0.986949	0.00328216	0.0196929	TRUE	FALSE	FALSE	act_cd4_t	FALSE
chr7:139167605-139169094	rs80317718	chr7	139168560	A	C	0.1	0.123457	0.972524	-1.87935	8.63338	0.703277	0.007056	0.622652	12.28	2	4	4	4	5	139168560	3.49949	0	0.969068	0.958818	0.00330059	0.0132023	TRUE	TRUE	FALSE	act_cd4_t	FALSE
chr5:141821124-141821804	rs13356633	chr5	141821392	C	T	0.45	1.71513	0.999954	-2.29949	8.63018	0.326471	0.000236	0.463258	17.5321	0	3	3	4	4	141821392	3.65263	0	0.983394	0.992314	0.00330638	0.00501774	TRUE	TRUE	FALSE	act_cd4_t	FALSE
chr11:67350824-67352061	rs4147581	chr11	67351585	C	G	0.55	1.71513	0.996949	-1.60339	8.62437	0.406773	0.003642	0.408824	29.6027	10	6	15	10	11	67351585	3.1686	0	0.983418	0.989335	0.00331694	0.0249233	TRUE	FALSE	FALSE	act_cd4_t	FALSE
chr21:47960211-47960756	rs9306156	chr21	47960493	T	C	0.45	0.00102	0.99955	-1.74997	8.62336	0.752927	0.000295	0.572007	4.59265	2	2	7	4	4	47960493	4.05235	0	0.992992	0.99373	0.00331878	0.017784	TRUE	FALSE	FALSE	act_cd4_t	FALSE
chr16:24743310-24743616	rs12921589	chr16	24743434	T	C	0.35	0.097814	0.995799	-1.8758	8.61848	0.690197	0.000205	0.503914	12.8263	2	3	4	4	3	24743434	3.69242	0	0.988259	0.98978	0.00332769	0.0133108	TRUE	TRUE	FALSE	act_cd4_t	FALSE
chr15:100769314-100770593	rs4965602	chr15	100769860	A	G	0.55	0.00102	0.999949	-2.36123	8.61544	0.248088	0.000405	0.298531	4.5541	0	1	2	5	5	100769860	3.73698	0	0.992518	0.992518	0.00333325	0.00435278	TRUE	TRUE	FALSE	act_cd4_t	FALSE
chr9:107525840-107526988	rs62565988	chr9	107526619	G	A	0.25	0.4	0.998071	-2.17575	8.61398	0.658568	8.1e-05	0.585434	21.7314	0	2	2	5	5	107526619	3.1789	0	0.994576	0.994172	0.00333593	0.00667186	TRUE	TRUE	FALSE	act_cd4_t	FALSE
chr14:23588762-23590910	rs2239634	chr14	23588863	T	A	0.4	0.625	0.996641	-2.13791	8.6119	0.397748	0.004867	0.528288	29.1346	3	6	9	5	5	23588863	3.13328	0	0.946334	0.990589	0.00333974	0.00727929	TRUE	TRUE	FALSE	act_cd4_t	FALSE
chr12:65002668-65005446	rs533936107	chr12	65004056	G	A	0.1	0.123457	0.999844	-1.47534	8.60791	0.3929	0.001191	0.453936	44.6919	1	8	10	5	3	65004056	3.26186	0	0.978928	0.987601	0.00334705	0.0334705	TRUE	FALSE	FALSE	act_cd4_t	FALSE
chr10:30023864-30026135	rs1891668	chr10	30024584	C	T	0.15	0.311419	0.998334	-1.69682	8.60638	0.388067	0.001966	0.509731	26.9982	2	6	6	5	4	30024584	3.25401	0	0.987196	0.988216	0.00334987	0.0200992	TRUE	FALSE	FALSE	act_cd4_t	FALSE
chr7:139320246-139321164	rs6976775	chr7	139320861	T	C	0.1	0.123457	0.932582	-1.99739	8.60447	0.653096	1.7e-05	0.61139	34.2182	0	2	3	5	5	139320861	3.1486	0	0.945148	0.904452	0.00335339	0.0100602	TRUE	TRUE	FALSE	act_cd4_t	FALSE
chr2:25488549-25489590	rs7578575	chr2	25488819	T	A	0.3	0.022676	0.97846	-1.62933	8.60408	0.301647	0.000145	0.457625	10.8997	0	2	7	9	9	25488819	3.68045	0	0.919232	0.884618	0.0033541	0.0234787	TRUE	FALSE	FALSE	act_cd4_t	FALSE
chr19:13928134-13929257	rs7254517	chr19	13929049	G	A	0.35	0.097814	0.999945	-1.8688	8.58913	0.683956	0.000337	0.592903	13.1941	0	1	4	5	5	13929049	3.44825	0	0.994788	0.994788	0.00338175	0.013527	TRUE	TRUE	FALSE	act_cd4_t	FALSE
chr20:42657500-42658415	rs6073288	chr20	42658181	G	A	0.6	3.40278	0.988751	-2.11784	8.5858	0.687339	9.1e-05	0.616845	10.6654	8	7	10	6	5	42658181	3.5163	0	0.990725	0.985926	0.00338795	0.00762365	TRUE	TRUE	FALSE	act_cd4_t	FALSE
chr14:24758748-24759362	rs12892579	chr14	24759102	A	G	0.35	2.89941	0.999949	-2.39593	8.58032	0.660879	0.000455	0.58187	19.4709	1	4	6	4	4	24759102	3.64092	0	0.978446	0.987988	0.00339816	0.00401859	TRUE	TRUE	FALSE	act_cd4_t	FALSE
chr6:28129188-28129921	rs9357065	chr6	28129580	T	C	0.25	0.4	0.999664	-1.98898	8.57693	0.35447	8e-05	0.519485	17.1222	2	6	6	5	5	28129580	3.38023	0	0.989051	0.99546	0.00340449	0.010257	TRUE	TRUE	FALSE	act_cd4_t	FALSE
chr15:45571222-45571925	rs78212061	chr15	45571403	C	G	0.2	1.40625	0.998361	-2.19333	8.57318	0.430024	0.001337	0.485384	38.3198	1	3	3	4	4	45571403	2.43552	0	0.99649	0.995008	0.00341151	0.00640723	TRUE	TRUE	FALSE	act_cd4_t	FALSE
chr1:154403922-154404748	rs6689306	chr1	154395946	A	G	0.6	0.277778	0.984633	-1.78389	8.57202	0.363362	6e-05	0.355392	21.4276	0	4	11	5	5	154395946	3.26042	0	0.995569	0.976958	0.00341368	0.0164477	TRUE	TRUE	FALSE	act_cd4_t	FALSE
chr17:72474471-72475511	rs4788838	chr17	72474608	G	C	0.3	0.022676	0.998515	-2.16269	8.56897	0.653368	8.1e-05	0.51789	25.1467	5	3	8	5	5	72474608	3.1747	0	0.996379	0.992315	0.0034194	0.00687557	TRUE	TRUE	FALSE	act_cd4_t	FALSE
chr14:99450332-99451589	rs11160492	chr14	99451339	G	A	0.2	0.625	0.996515	-1.94473	8.55148	0.615277	0.00114	0.513237	30.095	10	11	11	6	7	99451339	3.1706	0	0.981908	0.98757	0.00345242	0.0113572	TRUE	TRUE	FALSE	act_cd4_t	FALSE
chr11:6715124-6715674	rs10839590	chr11	6715306	A	G	0.5	3.6	0.991461	-2.15901	8.54379	0.676811	0.000174	0.587877	16.5758	0	1	2	4	4	6715306	3.53573	0	0.972194	0.972194	0.00346703	0.00693406	TRUE	TRUE	FALSE	act_cd4_t	FALSE
chr15:99644940-99646255	rs34878632	chr15	99645262	C	T	0.35	0.097814	0.945322	-2.08273	8.5423	0.627943	0.000199	0.342281	26.1753	2	3	6	5	5	99645262	3.23123	0	0.953104	0.912961	0.00346987	0.00826554	TRUE	TRUE	FALSE	act_cd4_t	FALSE
chr15:51172775-51173127	rs2619686	chr15	51172936	C	G	0.35	0.097814	0.999071	-2.24686	8.52499	0.2952	0.000436	0.399308	15.9743	2	1	8	4	4	51172936	3.73222	0	0.991491	0.991491	0.00350303	0.00566424	TRUE	TRUE	FALSE	act_cd4_t	FALSE
chr17:56234154-56235164	rs8081708	chr17	56234428	G	A	0.35	2.89941	0.998641	-2.10013	8.52133	0.391864	3.5e-05	0.529797	41.4568	1	3	4	4	4	56234428	3.25397	0	0.981605	0.989125	0.00351007	0.00794099	TRUE	TRUE	FALSE	act_cd4_t	FALSE
chr2:42316487-42316831	rs13029424	chr2	42316659	G	C	0.65	2.89941	0.970872	-1.97614	8.51539	0.289865	0.000332	0.38183	17.6464	0	1	3	7	7	42316659	3.59768	0	0.868209	0.868209	0.00352156	0.0105647	TRUE	TRUE	FALSE	act_cd4_t	FALSE
chr2:234898894-234900223	rs4664000	chr2	234910002	C	G	0.7	0.022676	0.987737	-1.97508	8.51094	0.676813	3.8e-05	0.489477	13.5219	2	2	3	6	4	234910002	3.37894	0	0.982134	0.98119	0.00353018	0.0105905	TRUE	TRUE	FALSE	act_cd4_t	FALSE
chr2:12316850-12318518	rs10929790	chr2	12309637	T	C	0.55	0.00102	0.995153	-2.03544	8.49991	0.694599	9.6e-05	0.476848	6.28623	0	6	15	5	5	12309637	3.66006	0	0.990487	0.98263	0.00355163	0.00921628	TRUE	TRUE	FALSE	act_cd4_t	FALSE
chr2:217252828-217253646	rs62178599	chr2	217253099	C	A	0.5	0.4	0.995379	-2.44276	8.4841	0.642776	0.000203	0.624741	20.8987	1	2	3	4	4	217253099	3.21316	0	0.993282	0.99126	0.00358264	0.00360779	TRUE	TRUE	FALSE	act_cd4_t	FALSE
chr5:55443409-55444796	rs7731626	chr5	55444683	G	A	0.35	0.097814	0.989286	-1.44511	8.48121	0.319464	0.005708	0.551418	14.2802	5	5	10	7	7	55444683	3.17421	0	0.916536	0.97457	0.00358834	0.0358834	TRUE	FALSE	FALSE	act_cd4_t	FALSE
chr6:150631702-150633008	chr6:150632528:G:T	chr6	150632528	G	T	0.2	0.625	0.998987	-1.97522	8.47932	0.668106	4.2e-05	0.448514	13.1008	9	14	15	13	5	150632528	3.54738	0	0.988381	0.922074	0.00359207	0.0105871	TRUE	TRUE	FALSE	act_cd4_t	FALSE
chr18:77724274-77725860	rs75395155	chr18	77724637	C	A	0.2	0.625	0.992474	-2.00011	8.47306	0.401213	3.5e-05	0.518021	32.7061	5	5	9	6	5	77724637	2.73555	0	0.886229	0.656162	0.00360445	0.00999745	TRUE	TRUE	FALSE	act_cd4_t	FALSE
chr22:50455331-50455725	rs9617130	chr22	50455498	G	A	0.45	0.00102	0.992356	-1.83155	8.47257	0.319651	0.000174	0.485231	21.5581	3	2	8	4	4	50455498	3.47086	0	0.987735	0.98843	0.00360542	0.0147384	TRUE	TRUE	FALSE	act_cd4_t	FALSE
chr4:75263571-75264878	rs9992496	chr4	75263673	A	G	0.75	1.11111	0.975163	-2.32634	8.4578	0.624546	0.001682	0.528382	38.7613	0	9	9	4	4	75263673	3.35189	0	0.976491	0.959734	0.00363481	0.0047169	TRUE	TRUE	FALSE	act_cd4_t	FALSE
chr1:153663272-153663819	rs4310476	chr1	153663447	A	G	0.35	0.097814	0.998635	-2.43848	8.45343	0.774272	0.00109	0.49645	9.76937	0	1	1	6	6	153663447	3.7991	0	0.993227	0.993227	0.00364355	0.00364355	TRUE	TRUE	FALSE	act_cd4_t	FALSE
chr11:113160166-113160700	rs4938006	chr11	113160447	A	G	0.15	0.311419	0.999894	-2.03577	8.45041	0.333826	4.8e-05	0.489904	22.2365	3	3	5	4	4	113160447	3.31118	0	0.993484	0.990274	0.00364961	0.00920927	TRUE	TRUE	FALSE	act_cd4_t	FALSE
chr19:36623422-36623809	rs35534877	chr19	36623539	C	T	0.35	0.097814	0.999945	-1.6579	8.44329	0.669323	0.000275	0.497418	22.4503	4	1	6	5	3	36623539	3.39201	0	0.994986	0.994986	0.00366393	0.0219836	TRUE	FALSE	FALSE	act_cd4_t	FALSE
chr4:154000996-154001579	rs10024930	chr4	154001469	C	T	0.3	2.74376	0.994017	-2.376	8.4411	0.219653	6.8e-05	0.536301	5.93806	2	2	9	6	6	154001469	3.82565	0	0.99116	0.992948	0.00366834	0.0042073	TRUE	TRUE	FALSE	act_cd4_t	FALSE
chr1:160662183-160662616	rs147483773	chr1	160662441	C	A	0.1	0.123457	0.99874	-1.65648	8.43733	0.279762	9.1e-05	0.565546	20.2748	5	3	6	5	7	160662441	4.0851	0	0.980199	0.979005	0.00367595	0.0220557	TRUE	FALSE	FALSE	act_cd4_t	FALSE
chr15:58765034-58766377	rs7182229	chr15	58765183	T	G	0.65	0.097814	0.996671	-1.73433	8.43175	0.363557	5.5e-05	0.490852	29.5146	0	4	5	5	5	58765183	2.95455	0	0.994157	0.992449	0.00368726	0.0184363	TRUE	FALSE	FALSE	act_cd4_t	FALSE
chr4:6182458-6183231	rs11727104	chr4	6182717	G	A	0.45	1.71513	0.992839	-1.73018	8.41441	0.364588	0.000123	0.48048	33.0111	2	2	5	4	4	6182717	3.19286	0	0.991492	0.982667	0.00372259	0.018613	TRUE	FALSE	FALSE	act_cd4_t	FALSE
chr11:71163227-71163698	rs2002063	chr11	71163476	T	C	0.75	1.11111	0.987852	-2.36532	8.38909	0.430693	3.5e-05	0.472298	39.0829	3	2	9	4	4	71163476	2.42269	0	0.993269	0.976768	0.00377481	0.00431203	TRUE	TRUE	FALSE	act_cd4_t	FALSE
chr4:154032962-154033606	rs9991551	chr4	154033148	A	T	0.35	0.097814	0.987803	-2.11004	8.38767	0.776753	0.022165	0.647216	2.14266	0	2	4	5	5	154033148	3.85903	0	0.974233	0.969859	0.00377774	0.00776172	TRUE	TRUE	FALSE	act_cd4_t	FALSE
chr11:44747764-44749805	rs7936009	chr11	44749649	C	T	0.7	1.83674	0.998526	-2.12162	8.38718	0.426089	0.006732	0.475989	38.2717	1	2	2	5	5	44749649	2.5524	0	0.985852	0.981595	0.00377877	0.00755754	TRUE	TRUE	FALSE	act_cd4_t	FALSE
chr17:35446826-35447688	rs1266180	chr17	35447268	T	C	0.4	0.277778	0.999946	-2.11931	8.3775	0.65632	5.5e-05	0.67013	15.0065	0	2	2	5	5	35447268	3.25842	0	0.995375	0.996234	0.00379895	0.00759791	TRUE	TRUE	FALSE	act_cd4_t	FALSE
chr6:170589075-170590133	rs17860696	chr6	170589696	G	A	0.1	0.123457	0.998741	-1.54189	8.36859	0.326364	5.4e-05	0.443773	14.8241	10	4	15	4	5	170589696	3.68215	0	0.992737	0.985792	0.00381762	0.0287148	TRUE	FALSE	FALSE	act_cd4_t	FALSE
chr1:22345361-22346343	rs2501299	chr1	22345647	C	T	0.5	0.4	0.97147	-1.91309	8.35774	0.372751	3.7e-05	0.377697	24.8614	0	3	6	6	6	22345647	3.01187	0	0.829436	0.835237	0.00384047	0.0122154	TRUE	TRUE	FALSE	act_cd4_t	FALSE
chr3:69253419-69254003	rs6784841	chr3	69253632	G	A	0.2	0.625	0.995902	-2.17562	8.35494	0.722102	0.000264	0.672873	8.33084	3	3	8	4	3	69253632	3.68522	0	0.973046	0.984799	0.0038464	0.00667389	TRUE	TRUE	FALSE	act_cd4_t	FALSE
chr2:153573627-153575642	rs7598878	chr2	153574266	G	A	0.15	0.311419	0.999894	-1.93653	8.34953	0.398386	0.002192	0.504578	38.9385	1	3	3	6	5	153574266	2.81447	0	0.995339	0.990531	0.00385786	0.0115736	TRUE	TRUE	FALSE	act_cd4_t	FALSE
chr1:172666229-172667171	rs859670	chr1	172673322	C	A	0.25	0.4	0.999398	-1.74874	8.34057	0.394922	4.1e-05	0.350114	32.009	4	3	6	4	5	172673322	2.9906	0	0.988516	0.99192	0.00387693	0.0178344	TRUE	FALSE	FALSE	act_cd4_t	FALSE
chr9:6630831-6631438	rs1260460	chr9	6631099	A	G	0.55	0.00102	0.986794	-2.10454	8.31573	0.750645	0.000286	0.52879	5.37152	1	2	2	5	5	6631099	3.7982	0	0.981256	0.976705	0.00393033	0.00786065	TRUE	TRUE	FALSE	act_cd4_t	FALSE
chr21:43809127-43809657	rs2839504	chr21	43808004	A	C	0.35	0.097814	0.999293	-1.50244	8.31553	0.710747	0.000326	0.50701	12.651	2	2	8	7	6	43808004	3.53995	0	0.560158	0.992393	0.00393075	0.031446	TRUE	FALSE	FALSE	act_cd4_t	FALSE
chr6:29670292-29670695	rs12661228	chr6	29670366	C	T	0.45	1.71513	0.999554	-1.78639	8.31204	0.392933	4.3e-05	0.47321	20.2271	0	7	10	4	4	29670366	3.09606	0	0.886668	0.988083	0.00393831	0.0163536	TRUE	TRUE	FALSE	act_cd4_t	FALSE
chr11:62092153-62092758	rs12281053	chr11	62092576	G	T	0.25	1.11111	0.998874	-1.92698	8.30959	0.2924	0.00023	0.331135	20.1496	1	1	3	4	4	62092576	3.74369	0	0.987795	0.987795	0.00394364	0.0118309	TRUE	TRUE	FALSE	act_cd4_t	FALSE
chr21:45152981-45154783	rs13050307	chr21	45153751	A	G	0.2	0.625	0.999919	-1.90576	8.30527	0.690204	8.7e-05	0.795032	15.9131	4	3	8	5	3	45153751	3.09808	0	0.96751	0.987567	0.00395302	0.0124235	TRUE	TRUE	FALSE	act_cd4_t	FALSE
chr19:30078243-30079036	rs10421601	chr19	30078526	C	T	0.35	2.89941	0.999949	-2.17397	8.30117	0.332288	0.000116	0.375049	20.9618	3	5	5	4	4	30078526	3.58017	0	0.989203	0.98836	0.00396196	0.00669936	TRUE	TRUE	FALSE	act_cd4_t	FALSE
chr3:32326739-32327728	rs80019885	chr3	32327570	G	A	0.15	0.311419	0.991763	-1.39985	8.29182	0.286069	7.6e-05	0.522984	22.1364	6	4	10	4	4	32327570	3.76719	0	0.990883	0.978101	0.00398241	0.0398241	TRUE	FALSE	FALSE	act_cd4_t	FALSE
chr7:130559939-130560410	rs1900517	chr7	130550071	A	G	0.2	0.625	0.932061	-1.43865	8.2627	0.327468	5.4e-05	0.533084	21.8601	1	3	9	7	5	130550071	3.42644	0	0.923832	0.747562	0.00404679	0.0364211	TRUE	FALSE	FALSE	act_cd4_t	FALSE
chr16:79126882-79128115	rs61086787	chr16	79127587	T	G	0.15	0.311419	0.997556	-1.9917	8.25206	0.649493	7.6e-05	0.644962	17.5211	3	5	5	6	4	79127587	3.29036	0	0.9694	0.983617	0.00407059	0.0101929	TRUE	TRUE	FALSE	act_cd4_t	FALSE
chr19:55677320-55678664	rs3848619	chr19	55677523	C	T	0.35	1.16049	0.999941	-1.91214	8.24754	0.653368	0.012281	0.637805	18.8245	0	2	3	5	5	55677523	2.97711	0	0.995279	0.996598	0.00408072	0.0122422	TRUE	TRUE	FALSE	act_cd4_t	FALSE
chr15:76050500-76051521	rs61222541	chr15	76041598	G	A	0.3	0.022676	0.93755	-2.09789	8.24287	0.6261	2.9e-05	0.621208	27.5128	2	5	8	5	5	76041598	3.08582	0	0.99483	0.894924	0.00409125	0.00798189	TRUE	TRUE	FALSE	act_cd4_t	FALSE
chr20:2981588-2982075	chr20:2981750:G:A	chr20	2981750	G	A	0.3	0.022676	0.999938	-2.08661	8.24075	0.281063	0.00027	0.331624	7.24558	1	1	2	4	4	2981750	3.66024	0	0.992825	0.992825	0.00409602	0.00819203	TRUE	TRUE	FALSE	act_cd4_t	FALSE
chr16:89258497-89259861	rs66682219	chr16	89253610	A	G	0.25	1.11111	0.999933	-1.3455	8.23763	0.386034	0.000123	0.509953	34.458	3	3	11	5	4	89253610	3.06632	0	0.99396	0.988015	0.00410306	0.0451337	TRUE	FALSE	FALSE	act_cd4_t	FALSE
chr6:149472070-149472545	rs2069314	chr6	149472075	A	G	0.3	1.83674	0.999943	-2.17244	8.23564	0.722711	0.000562	0.669864	11.0924	2	2	8	5	3	149472075	3.62144	0	0.983428	0.987565	0.00410757	0.00672302	TRUE	TRUE	FALSE	act_cd4_t	FALSE
chr12:92949892-92951372	rs73213537	chr12	92950033	C	A	0.35	2.89941	0.999732	-2.20296	8.207	0.319704	0.000325	0.441997	25.609	1	3	3	4	4	92950033	3.67633	0	0.9895	0.987328	0.00417292	0.00626665	TRUE	TRUE	FALSE	act_cd4_t	FALSE
chr16:89850616-89851366	rs11649501	chr16	89850957	A	T	0.1	0.123457	0.999844	-2.02617	8.18304	0.331845	5.2e-05	0.427017	21.5524	1	5	11	4	4	89850957	3.59462	0	0.986021	0.980974	0.00422838	0.00941523	TRUE	TRUE	FALSE	act_cd4_t	FALSE
chr16:783710-784015	rs12051245	chr16	783865	T	C	0.3	0.022676	0.999938	-1.94691	8.1652	0.28877	0.000171	0.488943	11.3053	7	3	10	4	4	783865	3.74955	0	0.939759	0.993932	0.00427017	0.0113003	TRUE	TRUE	FALSE	act_cd4_t	FALSE
chr4:175442886-175444719	rs1050145	chr4	175443156	C	T	0.4	3.40278	0.99932	-1.60335	8.16293	0.615129	0.00957	0.388596	30.1019	2	5	7	5	3	175443156	2.73135	0	0.995207	0.99678	0.00427553	0.0249261	TRUE	FALSE	FALSE	act_cd4_t	FALSE
chr5:217687-220013	rs2303741	chr5	218356	T	C	0.1	0.123457	0.99874	-2.25667	8.15991	0.398874	0.002906	0.508047	55.2465	3	9	9	5	5	218356	2.9139	0	0.992548	0.986994	0.00428265	0.00553765	TRUE	TRUE	FALSE	act_cd4_t	FALSE
chr19:41731353-41733186	rs12462203	chr19	41732423	T	C	0.35	1.16049	0.968147	-1.80121	8.14885	0.623079	0.006453	0.492511	30.2972	4	4	7	6	4	41732423	2.63594	0	0.972957	0.972715	0.00430885	0.0158047	TRUE	TRUE	FALSE	act_cd4_t	FALSE
chr10:97601442-97602042	rs10748649	chr10	97601703	A	C	0.7	0.022676	0.994537	-2.26069	8.14279	0.667018	7e-05	0.548621	19.9176	3	2	5	5	3	97601703	3.17678	0	0.988974	0.990408	0.00432326	0.00548669	TRUE	TRUE	FALSE	act_cd4_t	FALSE
chr13:49672267-49673740	rs9568150	chr13	49672440	G	A	0.75	1.11111	0.996236	-2.36395	8.14182	0.275514	0.00049	0.37009	14.4424	0	1	1	4	4	49672440	3.3672	0	0.983031	0.983031	0.00432559	0.00432559	TRUE	TRUE	FALSE	act_cd4_t	FALSE
chr10:81045885-81046805	rs1250566	chr10	81046453	G	A	0.2	1.40625	0.993079	-2.10268	8.14054	0.620933	0.005133	0.686003	27.0079	3	2	6	4	5	81046453	2.824	0	0.990594	0.990803	0.00432863	0.00789443	TRUE	TRUE	FALSE	act_cd4_t	FALSE
chr17:74748119-74748669	rs62086788	chr17	74748329	T	C	0.1	0.123457	0.99874	-2.05635	8.12746	0.673456	4.5e-05	0.581487	28.7814	0	3	4	5	5	74748329	3.04712	0	0.949788	0.986991	0.00435998	0.00878306	TRUE	TRUE	FALSE	act_cd4_t	FALSE
chr3:9395816-9396894	rs2258766	chr3	9404924	G	C	0.7	1.83674	0.998525	-1.74566	8.12735	0.327565	0.000251	0.531266	12.2651	8	5	9	5	5	9404924	3.41412	0	0.992414	0.982615	0.00436024	0.0179615	TRUE	FALSE	FALSE	act_cd4_t	FALSE
chr5:147161673-147162611	chr5:147162475:G:A	chr5	147162475	G	A	0.5	0.4	0.999952	-2.05533	8.1101	0.696446	0.000202	0.55055	6.43863	0	1	2	4	4	147162475	3.33638	0	0.994197	0.994197	0.00440193	0.00880387	TRUE	TRUE	FALSE	act_cd4_t	FALSE
chr19:38145581-38147368	rs3101746	chr19	38146400	T	A	0.8	0.625	0.970463	-1.81227	8.11004	0.592113	0.001154	0.523732	44.5806	2	7	7	5	4	38146400	2.79269	0	0.987697	0.955468	0.00440209	0.0154073	TRUE	TRUE	FALSE	act_cd4_t	FALSE
chr19:55525690-55526758	rs1671151	chr19	55525894	G	A	0.65	1.16049	0.999941	-2.13158	8.10621	0.710535	0.000264	0.665589	9.3844	1	3	5	5	4	55525894	3.52949	0	0.994242	0.99346	0.00441139	0.00738618	TRUE	TRUE	FALSE	act_cd4_t	FALSE
chr20:49942666-49943100	rs6063634	chr20	49942978	A	G	0.6	0.277778	0.999946	-2.34102	8.10012	0.238292	0.000355	0.473737	5.88093	2	3	3	4	4	49942978	3.85898	0	0.98708	0.994819	0.00442624	0.00456018	TRUE	TRUE	FALSE	act_cd4_t	FALSE
chr15:33396367-33396937	rs345780	chr15	33396660	T	C	0.2	0.625	0.999298	-1.87626	8.09769	0.746479	0.000146	0.605351	5.8577	2	3	3	5	5	33396660	3.57298	0	0.984754	0.987921	0.00443217	0.0132965	TRUE	TRUE	FALSE	act_cd4_t	FALSE
chr14:61873376-61873884	rs7160675	chr14	61873694	C	T	0.7	1.83674	0.997584	-1.81873	8.09178	0.6758	0.010032	0.553643	22.0534	2	3	10	5	5	61873694	3.43989	0	0.989268	0.988917	0.00444665	0.0151799	TRUE	TRUE	FALSE	act_cd4_t	FALSE
chr7:56174828-56175132	rs2908543	chr7	56174924	T	A	0.55	0.00102	0.996944	-1.99549	8.09108	0.320839	0.000224	0.377991	14.7789	8	1	9	4	4	56174924	3.29094	0	0.992473	0.992473	0.00444836	0.0101044	TRUE	TRUE	FALSE	act_cd4_t	FALSE
chr5:1110478-1112490	rs35188965	chr5	1104938	C	T	0.8	1.40625	0.998669	-1.87275	8.08303	0.372071	0.016046	0.59941	25.185	0	2	3	4	4	1104938	2.85052	0	0.97204	0.992246	0.00446816	0.0134045	TRUE	TRUE	FALSE	act_cd4_t	FALSE
chr13:99939608-99939846	rs2149262	chr13	99940671	C	G	0.7	2.74376	0.990149	-1.79986	8.0761	0.696787	0.000181	0.56321	12.3888	4	1	7	5	5	99940671	3.4194	0	0.990173	0.980858	0.00448529	0.015854	TRUE	TRUE	FALSE	act_cd4_t	FALSE
chr12:50336807-50337020	rs444124	chr12	50336919	G	C	0.3	0.022676	0.888266	-2.34818	8.07598	0.717494	0.000269	0.518793	13.5267	0	1	1	4	4	50336919	3.34282	0	0.849694	0.849694	0.00448558	0.00448558	TRUE	TRUE	FALSE	act_cd4_t	FALSE
chr2:106885958-106887100	rs11694824	chr2	106886684	A	G	0.45	1.71513	0.999554	-1.88847	8.07358	0.671575	0.000129	0.648391	25.3218	2	6	8	5	5	106886684	3.21712	0	0.986988	0.990858	0.00449152	0.0129281	TRUE	TRUE	FALSE	act_cd4_t	FALSE
chr15:85304578-85305538	rs2008262	chr15	85305270	C	T	0.45	0.00102	0.999949	-2.1458	8.06608	0.385687	0.000144	0.540785	23.905	1	2	2	4	4	85305270	3.03312	0	0.992547	0.995589	0.00451015	0.00714824	TRUE	TRUE	FALSE	act_cd4_t	FALSE
chr20:10015350-10016089	rs12106132	chr20	10015729	C	A	0.25	0.4	0.998071	-1.74122	8.05555	0.436113	0.0012	0.481828	58.5594	1	4	4	4	5	10015729	2.30858	0	0.921261	0.994886	0.00453644	0.0181458	TRUE	FALSE	FALSE	act_cd4_t	FALSE
chr4:139840290-139840635	rs6832685	chr4	139840460	C	T	0.4	0.277778	0.994582	-2.34065	8.04457	0.255455	0.000353	0.412653	6.10713	0	1	1	4	4	139840460	3.67012	0	0.989931	0.989931	0.00456402	0.00456402	TRUE	TRUE	FALSE	act_cd4_t	FALSE
chr4:154711919-154712750	rs62325139	chr4	154712213	C	T	0.35	0.097814	0.995367	-2.14726	8.04399	0.665343	0.000313	0.506172	15.2221	1	2	3	5	4	154712213	3.42967	0	0.984102	0.983312	0.00456547	0.0071242	TRUE	TRUE	FALSE	act_cd4_t	FALSE
chr14:91673335-91673729	rs8003264	chr14	91673584	T	C	0.15	0.311419	0.995619	-2.03704	8.03382	0.738094	0.000227	0.582001	7.01267	1	2	2	5	4	91673584	3.49865	0	0.987998	0.98199	0.00459119	0.00918238	TRUE	TRUE	FALSE	act_cd4_t	FALSE
chr1:11967756-11970281	rs4993566	chr1	11969994	T	G	0.25	1.11111	0.998876	-1.63999	8.03347	0.560112	0.000708	0.50841	18.8878	40	28	41	6	4	11969994	2.37484	0	0.992724	0.985643	0.00459207	0.022909	TRUE	FALSE	FALSE	act_cd4_t	FALSE
chr7:38384394-38384813	rs111405005	chr7	38384542	A	C	0.25	0.4	0.994909	-1.96883	8.0334	0.313244	0.000197	0.262449	10.4758	2	3	5	4	3	38384542	3.54045	0	0.989519	0.98946	0.00459226	0.010744	TRUE	TRUE	FALSE	act_cd4_t	FALSE
chr6:166657538-166658599	rs4710031	chr6	166658553	A	T	0.4	0.625	0.994808	-1.73294	8.02299	0.682538	0.000904	0.50994	21.2445	3	2	10	5	3	166658553	3.19773	0	0.973329	0.98614	0.00461873	0.0184951	TRUE	FALSE	FALSE	act_cd4_t	FALSE
chr17:66392742-66393654	rs1030097	chr17	66393181	C	G	0.5	0.4	0.994404	-2.33488	8.02049	0.727225	0.000454	0.636656	5.38647	0	1	1	4	4	66393181	3.43171	0	0.990108	0.990108	0.0046251	0.0046251	TRUE	TRUE	FALSE	act_cd4_t	FALSE
chr13:114633721-114634715	rs7338868	chr13	114634184	T	G	0.25	0.4	0.999928	-2.03382	8.02038	0.304942	0.000131	0.2629	14.1018	1	2	2	4	3	114634184	3.4632	0	0.9893	0.993052	0.00462538	0.00925076	TRUE	TRUE	FALSE	act_cd4_t	FALSE
chr16:2255061-2256164	rs27425	chr16	2255222	C	T	0.35	0.097814	0.988271	-1.92821	8.01994	0.435351	4.5e-05	0.588328	53.053	1	2	5	4	4	2255222	2.34893	0	0.904614	0.982947	0.00462651	0.0117976	TRUE	TRUE	FALSE	act_cd4_t	FALSE
chr10:134957373-134957993	rs12763868	chr10	134957685	C	T	0.35	1.16049	0.99688	-2.20286	8.01216	0.352936	2.9e-05	0.498764	16.0157	4	11	12	5	5	134957685	3.36339	0	0.98932	0.993735	0.00464643	0.00626817	TRUE	TRUE	FALSE	act_cd4_t	FALSE
chr19:47082644-47083195	rs11083837	chr19	47083037	C	T	0.65	0.097814	0.999945	-2.33128	8.00548	0.307342	0.000385	0.313269	12.8282	0	1	1	5	5	47083037	3.29252	0	0.990039	0.990039	0.0046636	0.0046636	TRUE	TRUE	FALSE	act_cd4_t	FALSE
chr10:74091321-74092154	rs9415066	chr10	74091924	T	C	0.7	0.022676	0.984525	-2.00379	8.00074	0.600278	1.5e-05	0.606603	53.1875	2	2	10	5	6	74091924	2.69458	0	0.983243	0.983617	0.00467584	0.00991308	TRUE	TRUE	FALSE	act_cd4_t	FALSE
chr21:43883995-43884757	rs11910482	chr21	43884231	C	A	0.8	0.625	0.978569	-1.44915	7.99586	0.607495	2.8e-05	0.507164	27.5865	7	5	11	4	3	43884231	2.95543	0	0.993449	0.967954	0.00468845	0.0355512	TRUE	FALSE	FALSE	act_cd4_t	FALSE
chr7:140058136-140059530	rs111714559	chr7	140059024	T	C	0.15	0.311419	0.99062	-2.02447	7.9933	0.318538	5.4e-05	0.460477	24.2463	1	4	4	6	4	140059024	3.57851	0	0.987066	0.979252	0.00469508	0.00945216	TRUE	TRUE	FALSE	act_cd4_t	FALSE
chr7:100400960-100401558	rs221005	chr7	100401433	A	G	0.45	0.00102	0.972825	-1.72431	7.98502	0.746141	0.000634	0.520762	8.23106	2	1	4	5	6	100401433	3.59322	0	0.934316	0.934316	0.0047166	0.0188664	TRUE	FALSE	FALSE	act_cd4_t	FALSE
chr12:52979661-52980348	rs17116392	chr12	52980078	T	C	0.4	0.625	0.998292	-1.62728	7.98453	0.320733	6.5e-05	0.296054	8.44576	2	4	5	4	4	52980078	3.41086	0	0.993549	0.992409	0.00471788	0.0235894	TRUE	FALSE	FALSE	act_cd4_t	FALSE
chr7:148906494-148907317	rs1202421	chr7	148906758	C	T	0.1	0.123457	0.998186	-1.72113	7.97176	0.306195	8.3e-05	0.397882	20.5953	2	3	4	5	4	148906758	3.32442	0	0.988709	0.985898	0.00475127	0.0190051	TRUE	FALSE	FALSE	act_cd4_t	FALSE
chr4:44740673-44740965	rs2029557	chr4	44740826	C	T	0.6	0.277778	0.996263	-2.31903	7.95443	0.270541	0.000458	0.383349	11.4154	0	1	1	4	4	44740826	3.47302	0	0.987221	0.987221	0.00479697	0.00479697	TRUE	TRUE	FALSE	act_cd4_t	FALSE
chr12:105089120-105089942	rs11610462	chr12	105089529	A	G	0.25	0.4	0.993634	-1.84177	7.95383	0.358728	0.003003	0.305745	14.6426	0	3	3	6	6	105089529	3.00367	0	0.990208	0.972341	0.00479857	0.0143957	TRUE	TRUE	FALSE	act_cd4_t	FALSE
chr21:44238368-44238829	rs561644696	chr21	44238539	T	C	0.1	0.123457	0.994875	-1.41538	7.95209	0.272535	4.7e-05	0.447855	14.5611	4	5	8	5	4	44238539	3.6644	0	0.992091	0.974805	0.00480318	0.0384254	TRUE	FALSE	FALSE	act_cd4_t	FALSE
chr4:6763309-6764092	rs7681392	chr4	6763358	A	G	0.6	0.277778	0.994986	-1.35951	7.93244	0.724112	0.000715	0.552522	6.98497	3	5	9	4	3	6763358	3.5762	0	0.985092	0.990158	0.00485563	0.0437007	TRUE	FALSE	FALSE	act_cd4_t	FALSE
chr12:31904725-31905844	rs12813695	chr12	31905730	G	T	0.3	1.83674	0.999707	-2.08685	7.93237	0.774269	0.000976	0.631548	10.11	4	1	5	5	5	31905730	3.08006	0	0.985393	0.985393	0.00485581	0.00818744	TRUE	TRUE	FALSE	act_cd4_t	FALSE
chr5:75838680-75839529	rs9293688	chr5	75839165	C	T	0.25	1.11111	0.999933	-1.95897	7.91616	0.567739	0.00169	0.523032	51.6892	3	5	10	4	4	75839165	2.2937	0	0.945858	0.99204	0.00489952	0.0109907	TRUE	TRUE	FALSE	act_cd4_t	FALSE
chr15:77111278-77112193	rs34049670	chr15	77111996	G	A	0.5	0.4	0.999552	-2.30979	7.9159	0.295342	0.000436	0.421321	8.90803	0	1	1	4	4	77111996	3.34165	0	0.994634	0.994634	0.00490021	0.00490021	TRUE	TRUE	FALSE	act_cd4_t	FALSE
chr6:148772807-148773238	rs9377138	chr6	148773204	G	A	0.4	3.40278	0.999942	-1.83098	7.9089	0.260178	0.000195	0.452791	2.61344	2	2	3	3	4	148773204	3.70266	0	0.99201	0.995895	0.00491921	0.0147576	TRUE	TRUE	FALSE	act_cd4_t	FALSE
chr9:114384218-114384529	rs7036413	chr9	114384386	C	T	0.35	0.097814	0.999945	-1.35065	7.89552	0.655975	0.000119	0.500795	23.6147	0	1	9	4	4	114384386	3.02517	0	0.99513	0.99513	0.00495573	0.0446016	TRUE	FALSE	FALSE	act_cd4_t	FALSE
chr10:1282347-1283314	rs3793735	chr10	1282828	T	C	0.35	2.89941	0.999949	-2.10896	7.88902	0.839314	0.000409	0.683029	2.27501	1	1	2	5	6	1282828	4.01313	0	0.956737	0.988686	0.00497357	0.00778106	TRUE	TRUE	FALSE	act_cd4_t	FALSE
chr10:106147021-106147563	rs1330865	chr10	106147425	A	G	0.65	0.097814	0.98876	-2.00009	7.87982	0.725013	0.00039	0.550002	12.2297	1	2	2	4	4	106147425	3.60182	0	0.990192	0.981835	0.00499894	0.00999788	TRUE	TRUE	FALSE	act_cd4_t	FALSE
chr18:74961019-74962045	rs11151015	chr18	74961687	A	G	0.35	1.16049	0.999067	-2.2182	7.87575	0.683742	0.000246	0.5194	12.1172	5	4	6	4	4	74961687	3.32372	0	0.993311	0.993836	0.0050102	0.00605055	TRUE	TRUE	FALSE	act_cd4_t	FALSE
chr17:1794018-1794803	rs3786133	chr17	1794543	C	T	0.5	0.4	0.993023	-1.69369	7.85747	0.639336	0.022499	0.518193	24.4182	3	1	4	4	3	1794543	2.80483	0	0.989849	0.989849	0.00506112	0.0202445	TRUE	FALSE	FALSE	act_cd4_t	FALSE
chr10:13826077-13826433	rs10796127	chr10	13826242	G	A	0.3	1.83674	0.962672	-1.71805	7.84688	0.270122	0.000308	0.223793	12.5525	7	2	13	6	5	13826242	3.93768	0	0.933923	0.892014	0.00509084	0.0191402	TRUE	FALSE	FALSE	act_cd4_t	FALSE
chr20:10481901-10483267	rs998934	chr20	10482703	C	T	0.25	1.11111	0.986782	-2.03979	7.82942	0.324173	0.000118	0.525233	20.9175	2	5	6	5	5	10482703	3.38003	0	0.949119	0.958841	0.00514025	0.00912458	TRUE	TRUE	FALSE	act_cd4_t	FALSE
chr16:88803614-88804292	rs6500493	chr16	88803982	C	G	0.75	0.4	0.97758	-1.37776	7.82537	0.654512	3.8e-05	0.634958	31.6048	1	2	16	5	4	88803982	3.08334	0	0.991327	0.978435	0.0051518	0.0419024	TRUE	FALSE	FALSE	act_cd4_t	FALSE
chr5:114715285-114716037	rs7703838	chr5	114715562	T	C	0.4	0.277778	0.998288	-2.20566	7.82224	0.328981	0.000326	0.470647	13.5885	0	3	6	4	4	114715562	3.26966	0	0.991931	0.993823	0.00516073	0.00622787	TRUE	TRUE	FALSE	act_cd4_t	FALSE
chr19:17112321-17113333	rs58292675	chr19	17112364	T	C	0.2	1.40625	0.999913	-2.27824	7.8207	0.281513	0.007357	0.384781	1.92804	0	9	9	5	5	17112364	3.57405	0	0.989762	0.9936	0.00516511	0.00526942	TRUE	TRUE	FALSE	act_cd4_t	FALSE
chr15:85553344-85554606	rs35000527	chr15	85553781	A	G	0.25	0.4	0.999664	-2.28475	7.8175	0.751312	0.000954	0.59408	10.22	0	1	2	6	6	85553781	3.41721	0	0.992958	0.992958	0.00517426	0.00519096	TRUE	TRUE	FALSE	act_cd4_t	FALSE
chr3:187778739-187779443	rs62279869	chr3	187779092	G	A	0.35	1.16049	0.979337	-1.98416	7.81351	0.63454	9.7e-05	0.453295	23.1081	0	2	2	5	5	187779092	2.75818	0	0.983727	0.98233	0.00518571	0.0103714	TRUE	TRUE	FALSE	act_cd4_t	FALSE
chr3:14257672-14258565	rs9869943	chr3	14258107	T	C	0.2	0.625	0.999919	-1.88343	7.8085	0.771645	0.018087	0.710027	2.76512	3	3	5	4	3	14258107	3.64397	0	0.989756	0.985302	0.0052001	0.0130789	TRUE	TRUE	FALSE	act_cd4_t	FALSE
chr10:97573671-97574757	rs2901872	chr10	97566889	T	C	0.7	0.022676	0.995466	-1.91394	7.80043	0.705541	0.000199	0.515409	12.3222	1	3	7	5	4	97574689	3.38828	0	0.993363	0.987855	0.00522338	0.0121917	TRUE	TRUE	FALSE	act_cd4_t	FALSE
chr2:128453111-128454046	rs10928779	chr2	128453417	C	T	0.35	0.097814	0.999728	-1.97506	7.79061	0.29457	9.1e-05	0.424796	9.48036	0	2	6	5	5	128453417	3.37908	0	0.992423	0.993626	0.00525183	0.0105911	TRUE	TRUE	FALSE	act_cd4_t	FALSE
chr4:57623485-57624696	rs4864602	chr4	57624491	A	C	0.2	0.625	0.999919	-1.50127	7.78951	0.366065	0.004113	0.552737	33.0132	4	6	6	5	3	57624491	3.0278	0	0.982138	0.991029	0.00525503	0.0315302	TRUE	FALSE	FALSE	act_cd4_t	FALSE
chr6:164171542-164172559	rs9365605	chr6	164171929	T	C	0.45	0.00102	0.984625	-2.08117	7.78802	0.261787	0.011347	0.602377	3.60585	2	4	4	4	4	164171929	3.71719	0	0.98905	0.978827	0.00525939	0.0082953	TRUE	TRUE	FALSE	act_cd4_t	FALSE
chr12:99092495-99092993	rs76211385	chr12	99092837	A	G	0.2	1.40625	0.998982	-2.27544	7.78612	0.282203	0.000177	0.43446	12.0239	1	2	2	5	5	99092837	3.43037	0	0.992811	0.994116	0.00526491	0.00530345	TRUE	TRUE	FALSE	act_cd4_t	FALSE
chr21:44409917-44410251	rs447896	chr21	44410068	G	A	0.3	1.83674	0.997815	-1.97742	7.78546	0.75111	0.000823	0.651296	10.9871	0	1	2	5	5	44410068	3.43268	0	0.981904	0.981904	0.00526684	0.0105337	TRUE	TRUE	FALSE	act_cd4_t	FALSE
chr14:95411884-95413043	rs12434305	chr14	95412171	A	G	0.25	0.4	0.999928	-2.27841	7.7853	0.307036	0.009717	0.418183	8.48847	0	1	1	4	4	95412171	3.2738	0	0.994902	0.994902	0.00526732	0.00526732	TRUE	TRUE	FALSE	act_cd4_t	FALSE
chr19:1690684-1691299	rs2058148	chr19	1691030	T	C	0.25	0.4	0.835882	-1.80077	7.78312	0.312642	0.000154	0.408893	15.6777	2	3	3	5	4	1691030	3.43186	0	0.884046	0.782652	0.00527368	0.015821	TRUE	TRUE	FALSE	act_cd4_t	FALSE
chr2:2650109-2651207	rs4853887	chr2	2650131	G	A	0.8	1.40625	0.999913	-2.08114	7.77839	0.354451	0.00028	0.411837	19.3596	0	2	3	4	4	2650131	2.82261	0	0.964944	0.991619	0.0052875	0.00829581	TRUE	TRUE	FALSE	act_cd4_t	FALSE
chr4:129724243-129725523	rs62317868	chr4	129725180	C	T	0.6	4.44444	0.980352	-1.67403	7.77563	0.717595	0.000122	0.672579	13.9962	1	2	4	4	5	129725180	3.54245	0	0.981493	0.924903	0.00529556	0.0211822	TRUE	FALSE	FALSE	act_cd4_t	FALSE
chr14:35182909-35184647	rs10141801	chr14	35184246	T	C	0.9	0.123457	0.999844	-1.37177	7.77053	0.644326	0.001464	0.595296	35.1036	5	8	8	4	4	35184246	3.19836	0	0.994838	0.985544	0.00531055	0.0424844	TRUE	FALSE	FALSE	act_cd4_t	FALSE
chr2:10684308-10684992	rs7585934	chr2	10684640	C	G	0.4	4.44444	0.993987	-2.14452	7.76311	0.704065	0.000168	0.756078	16.9552	2	4	4	4	4	10684640	3.59061	0	0.983946	0.971041	0.00533241	0.0071694	TRUE	TRUE	FALSE	act_cd4_t	FALSE
chr17:76480359-76481369	rs12942586	chr17	76480774	A	G	0.7	0.022676	0.994036	-1.61702	7.75414	0.372764	0.000101	0.37872	28.3864	7	6	9	5	4	76480774	2.86722	0	0.988058	0.990263	0.00535896	0.0241534	TRUE	FALSE	FALSE	act_cd4_t	FALSE
chr3:10328468-10328974	rs35682	chr3	10328782	G	A	0.4	4.44444	0.999954	-1.57054	7.74828	0.278736	0.000383	0.240095	13.5913	3	1	5	4	5	10328782	3.64362	0	0.975875	0.975875	0.00537636	0.0268818	TRUE	FALSE	FALSE	act_cd4_t	FALSE
chr3:183164996-183166084	rs12634662	chr3	183165073	G	A	0.25	1.11111	0.99914	-1.96223	7.72312	0.603363	6.7e-05	0.539437	28.5931	0	4	4	5	5	183165073	2.9126	0	0.993081	0.988343	0.00545182	0.0109087	TRUE	TRUE	FALSE	act_cd4_t	FALSE
chr10:43361566-43362527	rs2744078	chr10	43362289	C	T	0.15	0.311419	0.994436	-1.56246	7.71466	0.346213	6.6e-05	0.52025	25.8827	3	5	5	5	4	43362289	3.18005	0	0.989533	0.984662	0.0054774	0.027387	TRUE	FALSE	FALSE	act_cd4_t	FALSE
chr6:170268367-170269004	rs7749330	chr6	170268791	C	T	0.15	0.311419	0.999894	-1.48246	7.71126	0.282307	0.000157	0.287869	14.6674	2	2	6	4	4	170268791	3.58145	0	0.991888	0.985574	0.00548773	0.0329264	TRUE	FALSE	FALSE	act_cd4_t	FALSE
chr14:71127743-71128666	rs36083763	chr14	71128285	C	A	0.3	1.83674	0.987603	-1.56084	7.70795	0.343538	6.2e-05	0.488374	27.7558	3	3	5	5	5	71128285	3.09157	0	0.992783	0.971977	0.00549782	0.0274891	TRUE	FALSE	FALSE	act_cd4_t	FALSE
chr10:112431641-112432606	chr10:112431986:G:T	chr10	112431986	G	T	0.35	0.097814	0.999945	-1.78104	7.70111	0.377984	5.4e-05	0.361523	22.1972	0	3	3	4	4	112431986	2.77641	0	0.989853	0.99511	0.00551868	0.016556	TRUE	TRUE	FALSE	act_cd4_t	FALSE
chr8:101162096-101163147	rs3779810	chr8	101162416	G	A	0.2	1.40625	0.999913	-1.50175	7.69671	0.405173	0.003169	0.560346	37.8307	1	4	7	5	5	101162416	2.45583	0	0.962879	0.995462	0.00553215	0.0314958	TRUE	FALSE	FALSE	act_cd4_t	FALSE
chr9:99448848-99449658	rs10978594	chr9	99449290	C	T	0.2	0.625	0.998056	-2.25617	7.69284	0.322718	0.000126	0.286672	19.9345	0	1	1	5	5	99449290	3.36289	0	0.989457	0.989457	0.00554404	0.00554404	TRUE	TRUE	FALSE	act_cd4_t	FALSE
chr3:59769073-59769853	rs56377327	chr3	59769631	C	T	0.55	0.00102	0.982884	-1.77886	7.69202	0.308628	0.000709	0.446562	15.8802	2	1	3	4	4	59769631	3.24569	0	0.978095	0.978095	0.00554654	0.0166396	TRUE	FALSE	FALSE	act_cd4_t	FALSE
chr14:21081327-21082357	rs12896466	chr14	21091364	C	A	0.2	1.40625	0.999913	-1.44026	7.68616	0.413368	0.00079	0.450995	28.9843	24	14	26	5	4	21091364	2.53354	0	0.990267	0.991177	0.0055646	0.0362861	TRUE	FALSE	FALSE	act_cd4_t	FALSE
chr16:77224285-77225412	rs2232497	chr16	77224827	C	T	0.2	1.40625	0.999913	-1.64919	7.67239	0.454595	0.001607	0.503518	69.3753	4	7	8	4	4	77224889	1.87465	0	0.995295	0.995462	0.00560721	0.0224289	TRUE	FALSE	FALSE	act_cd4_t	FALSE
chr7:130008827-130009951	rs6964569	chr7	130009204	G	A	0.3	2.74376	0.998987	-1.94769	7.67055	0.727817	0.000284	0.501598	4.34336	3	4	8	4	4	130009204	3.44516	0	0.98897	0.995227	0.00561295	0.0112799	TRUE	TRUE	FALSE	act_cd4_t	FALSE
chr3:39308994-39309982	rs17793056	chr3	39309215	C	T	0.6	0.625	0.99995	-2.07111	7.66751	0.610345	0.000134	0.511235	30.085	2	2	3	4	4	39309215	2.65983	0	0.98684	0.990532	0.00562241	0.00848971	TRUE	TRUE	FALSE	act_cd4_t	FALSE
chr4:47841197-47841733	rs6447587	chr4	47841437	T	G	0.45	0.00102	0.997941	-1.76607	7.65807	0.358532	0.000111	0.480834	28.0749	5	2	6	4	4	47841437	2.87989	0	0.993487	0.993349	0.00565191	0.0171367	TRUE	FALSE	FALSE	act_cd4_t	FALSE
chr16:88014949-88015380	rs4843765	chr16	88015193	G	A	0.4	0.277778	0.998495	-2.03724	7.65789	0.263325	0.000462	0.398659	7.20652	6	1	8	4	4	88015193	3.42547	0	0.993234	0.993234	0.00565245	0.00917829	TRUE	TRUE	FALSE	act_cd4_t	FALSE
chr6:38844183-38844676	rs9366982	chr6	38844390	T	C	0.25	0.4	0.996481	-1.94468	7.64935	0.302999	0.000152	0.308614	5.81553	1	1	2	4	4	38844390	3.21171	0	0.992632	0.992632	0.00567928	0.0113586	TRUE	TRUE	FALSE	act_cd4_t	FALSE
chr6:32595640-32596008	rs9271562	chr6	32590411	G	A	0.3	0.022676	0.999938	-1.66602	7.6478	0.284487	0.000319	0.339783	13.4783	9	1	68	5	4	32595783	3.51076	0	0.989663	0.993119	0.00568416	0.0215766	TRUE	FALSE	FALSE	act_cd4_t	FALSE
chr9:71199342-71199751	rs58256061	chr9	71199513	G	A	0.15	0.311419	0.999506	-1.94017	7.63063	0.356557	0.001599	0.486381	34.2445	0	2	2	4	4	71199513	2.88865	0	0.997323	0.990537	0.00573853	0.0114771	TRUE	TRUE	FALSE	act_cd4_t	FALSE
chr11:62419629-62421343	rs67909703	chr11	62419808	A	C	0.2	0.625	0.999919	-1.63801	7.62593	0.651204	0.004221	0.630495	16.901	2	2	4	5	5	62419808	2.74633	0	0.954718	0.991675	0.00575348	0.0230139	TRUE	FALSE	FALSE	act_cd4_t	FALSE
chr10:97517615-97518821	rs10882660	chr10	97517949	A	G	0.7	0.022676	0.994537	-1.63196	7.60083	0.707227	0.000426	0.504423	10.6467	1	2	4	5	3	97517949	3.30113	0	0.985205	0.987657	0.00583414	0.0233366	TRUE	FALSE	FALSE	act_cd4_t	FALSE
chr2:241562441-241562707	rs11887524	chr2	241562542	C	A	0.5	0.4	0.898244	-1.45574	7.6003	0.699441	0.000153	0.600088	12.4824	2	2	6	6	6	241562542	3.35758	0	0.805056	0.744574	0.00583587	0.0350152	TRUE	FALSE	FALSE	act_cd4_t	FALSE
chr3:156009146-156009926	rs2290165	chr3	156009614	A	G	0.3	2.74376	0.998039	-1.93213	7.59727	0.729688	0.000708	0.551981	10.7518	0	2	2	4	4	156009614	3.27229	0	0.911412	0.994176	0.00584568	0.0116914	TRUE	TRUE	FALSE	act_cd4_t	FALSE
chr6:141804608-141805192	rs9373311	chr6	141804925	G	A	0.4	0.625	0.998917	-1.8308	7.59221	0.413071	1.7e-05	0.551972	30.4572	1	3	5	4	3	141804925	2.27764	0	0.993429	0.993907	0.00586209	0.0147638	TRUE	TRUE	FALSE	act_cd4_t	FALSE
chr3:112076547-112077699	rs12635872	chr3	112077457	T	C	0.25	1.11111	0.996487	-1.6294	7.5902	0.31171	0.017228	0.450974	6.78942	1	4	4	5	3	112077457	3.32956	0	0.976553	0.983238	0.00586863	0.0234745	TRUE	FALSE	FALSE	act_cd4_t	FALSE
chr9:90328215-90328911	rs3128500	chr9	90328828	T	C	0.7	2.74376	0.990283	-1.94042	7.58313	0.322462	0.000341	0.485852	8.01708	4	3	5	5	5	90328828	2.96805	0	0.992885	0.985249	0.0058917	0.0114705	TRUE	TRUE	FALSE	act_cd4_t	FALSE
chr15:33518640-33519174	rs7169499	chr15	33518962	T	C	0.35	0.097814	0.971624	-2.229	7.57996	0.721899	0.000167	0.711382	4.88211	0	1	1	5	5	33518962	3.19651	0	0.962009	0.962009	0.00590207	0.00590207	TRUE	TRUE	FALSE	act_cd4_t	FALSE
chr10:70849516-70850840	rs2805906	chr10	70850195	C	G	0.6	0.277778	0.999534	-1.90673	7.56662	0.549557	0.000431	0.472431	57.0523	8	9	17	5	5	70850195	1.72945	0	0.995112	0.996318	0.00594591	0.0123956	TRUE	TRUE	FALSE	act_cd4_t	FALSE
chr6:105118689-105119548	rs9391222	chr6	105119382	T	C	0.2	0.625	0.9993	-2.04699	7.55771	0.294028	0.025129	0.360612	13.9443	0	3	3	4	4	105119382	3.53413	0	0.975713	0.988492	0.00597539	0.00897454	TRUE	TRUE	FALSE	act_cd4_t	FALSE
chr20:51054823-51055173	rs6013464	chr20	51055057	C	G	0.3	0.022676	0.99923	-2.21977	7.54306	0.759349	0.000256	0.760499	4.97806	1	2	2	5	5	51055057	3.53275	0	0.990704	0.993402	0.00602417	0.00602873	TRUE	TRUE	FALSE	act_cd4_t	FALSE
chr18:59609095-59609842	rs17069128	chr18	59619234	T	C	0.3	0.022676	0.999938	-1.99823	7.54294	0.688938	0.000225	0.57133	13.4974	2	2	5	4	4	59619234	3.16075	0	0.991798	0.992537	0.00602456	0.0100409	TRUE	TRUE	FALSE	act_cd4_t	FALSE
chr8:103667670-103668793	rs7835270	chr8	103668320	A	G	0.35	0.097814	0.997117	-1.74159	7.53728	0.435291	1.2e-05	0.473435	44.4405	2	2	3	4	5	103668320	2.00411	0	0.992824	0.992704	0.00604351	0.0181305	TRUE	FALSE	FALSE	act_cd4_t	FALSE
chr17:33498283-33499406	rs2062115	chr17	33498642	A	C	0.3	1.83674	0.999707	-1.91292	7.53209	0.302793	0.000566	0.231411	18.4859	0	1	4	4	4	33498642	3.48594	0	0.98895	0.98895	0.00606097	0.0122201	TRUE	TRUE	FALSE	act_cd4_t	FALSE
chr10:3269816-3270930	rs10903990	chr10	3270850	C	T	0.35	0.097814	0.999945	-2.14553	7.52878	0.40463	4.7e-05	0.490028	25.3302	7	4	8	4	4	3270850	2.4782	0	0.990003	0.990556	0.00607209	0.00715271	TRUE	TRUE	FALSE	act_cd4_t	FALSE
chr4:7865577-7866991	rs28728216	chr4	7856527	C	T	0.75	1.11111	0.995445	-1.44362	7.52385	0.344074	0.000311	0.434368	21.4571	0	3	9	5	5	7856527	2.92876	0	0.9881	0.981339	0.00608875	0.0360061	TRUE	FALSE	FALSE	act_cd4_t	FALSE
chr1:221966719-221968110	rs79251143	chr1	221967107	G	A	0.2	1.40625	0.998356	-1.51613	7.52232	0.28389	0.000187	0.655239	4.94193	2	4	10	5	4	221967107	3.3788	0	0.992907	0.991967	0.00609391	0.0304695	TRUE	FALSE	FALSE	act_cd4_t	FALSE
chr5:1104658-1105093	rs35188965	chr5	1104938	C	T	0.8	1.40625	0.998669	-1.73758	7.52063	0.294705	8.8e-05	0.320748	9.59308	0	1	3	5	5	1104938	2.84834	0	0.994974	0.994974	0.00609962	0.0182989	TRUE	FALSE	FALSE	act_cd4_t	FALSE
chr16:2713581-2714325	rs12185166	chr16	2713728	C	T	0.35	0.097814	0.984476	-1.83028	7.51052	0.266555	0.013906	0.335703	2.42712	11	2	16	6	5	2713728	3.33656	0	0.971377	0.971871	0.00613397	0.0147817	TRUE	TRUE	FALSE	act_cd4_t	FALSE
chr8:41402244-41403051	rs3739370	chr8	41402742	G	C	0.55	0.00102	0.998945	-1.36457	7.49979	0.372447	0.005091	0.352122	23.5495	3	2	7	4	4	41402742	2.79802	0	0.995036	0.995657	0.00617062	0.0431943	TRUE	FALSE	FALSE	act_cd4_t	FALSE
chr11:10764072-10765705	rs924111	chr11	10764618	A	G	0.35	1.16049	0.999941	-1.7293	7.49317	0.375267	3.2e-05	0.493376	22.2953	5	5	9	4	4	10764618	2.47106	0	0.994027	0.99672	0.00619333	0.0186511	TRUE	FALSE	FALSE	act_cd4_t	FALSE
chr11:723250-723561	rs4078520	chr11	723429	C	T	0.45	1.55188	0.999945	-1.51694	7.48864	0.647971	9.1e-05	0.563401	19.3461	3	1	6	4	4	723429	2.79431	0	0.997085	0.997085	0.00620894	0.0304132	TRUE	FALSE	FALSE	act_cd4_t	FALSE
chr13:29699255-29700573	rs8001782	chr13	29699830	A	C	0.25	0.4	0.999928	-1.90136	7.4696	0.634658	0.000365	0.509816	28.6098	0	2	2	5	5	29699830	2.50967	0	0.994178	0.992826	0.00627496	0.0125499	TRUE	TRUE	FALSE	act_cd4_t	FALSE
chr21:46890639-46891356	rs4819122	chr21	46890901	A	G	0.1	0.123457	0.991634	-1.71825	7.4643	0.309675	0.00011	0.295165	23.314	0	3	12	5	5	46890901	3.41913	0	0.981402	0.976207	0.00629346	0.0191315	TRUE	FALSE	FALSE	act_cd4_t	FALSE
chr4:1616394-1618243	rs11727212	chr4	1606921	C	T	0.55	0.00102	0.996544	-1.89937	7.46133	0.742906	0.000747	0.497833	8.32637	0	2	4	5	5	1607425	3.21547	0	0.970584	0.990049	0.00630384	0.0126077	TRUE	TRUE	FALSE	act_cd4_t	FALSE
chr22:36801147-36802465	rs74277072	chr22	36801491	C	G	0.15	0.311419	0.999894	-1.80506	7.44844	0.635152	4.2e-05	0.49467	25.101	2	4	7	5	5	36801491	2.14496	0	0.982925	0.990427	0.00634915	0.0156653	TRUE	TRUE	FALSE	act_cd4_t	FALSE
chr6:26188590-26189595	rs74800925	chr6	26188808	T	A	0.1	0.123457	0.998745	-1.48979	7.44821	0.421007	0.001114	0.510924	35.8039	2	6	11	4	5	26188808	2.27802	0	0.990246	0.987308	0.00634997	0.0323751	TRUE	FALSE	FALSE	act_cd4_t	FALSE
chr6:139446042-139446942	rs2473532	chr6	139446625	G	A	0.15	0.311419	0.998724	-1.67854	7.44691	0.421085	2.2e-05	0.51489	38.8544	2	4	6	4	4	139446625	2.42549	0	0.994004	0.9894	0.00635454	0.0209631	TRUE	FALSE	FALSE	act_cd4_t	FALSE
chr19:53251491-53252141	rs1816083	chr19	53251792	T	C	0.6	0.625	0.942318	-1.69612	7.43665	0.344224	0.000115	0.355036	17.5824	6	4	10	5	4	53251792	2.96728	0	0.871479	0.899454	0.00639088	0.0201315	TRUE	FALSE	FALSE	act_cd4_t	FALSE
chr3:197325881-197326547	rs73890773	chr3	197326117	G	A	0.15	0.311419	0.991335	-1.69677	7.43064	0.626547	3.4e-05	0.404747	26.7779	2	6	6	6	16	197326117	2.48099	0	0.949102	0.939169	0.00641225	0.0201015	TRUE	FALSE	FALSE	act_cd4_t	FALSE
chr21:38348602-38349923	rs28593435	chr21	38349741	T	C	0.35	1.16049	0.999723	-1.36151	7.42868	0.633706	4.3e-05	0.571899	9.10408	12	8	26	4	4	38349741	2.80967	0	0.994164	0.996152	0.00641925	0.0435001	TRUE	FALSE	FALSE	act_cd4_t	FALSE
chr20:20064346-20065337	rs2092520	chr20	20064701	T	G	0.65	1.16049	0.999941	-2.19129	7.42362	0.319657	0.000427	0.458938	16.6513	0	1	1	4	4	20064701	2.98039	0	0.995903	0.995903	0.00643732	0.00643732	TRUE	TRUE	FALSE	act_cd4_t	FALSE
chr2:86448187-86448577	rs749579	chr2	86448408	A	G	0.7	1.83674	0.996646	-1.81777	7.4186	0.705541	0.000287	0.720622	18.5574	1	2	7	4	4	86448408	3.41416	0	0.9836	0.985214	0.00645532	0.0152135	TRUE	TRUE	FALSE	act_cd4_t	FALSE
chr11:93259306-93260747	rs2248020	chr11	93259965	A	C	0.8	0.625	0.999919	-1.51178	7.4055	0.314798	0.000273	0.47671	19.1131	9	4	14	4	4	93259965	3.04559	0	0.989229	0.988854	0.00650249	0.0307769	TRUE	FALSE	FALSE	act_cd4_t	FALSE
chr15:52170777-52172009	rs1867984	chr15	52171481	T	G	0.55	0.00102	0.99975	-2.10471	7.40461	0.320804	0.000239	0.397313	14.563	1	3	6	4	3	52171481	3.07209	0	0.993774	0.994438	0.00650569	0.00785753	TRUE	TRUE	FALSE	act_cd4_t	FALSE
chr15:76040912-76041812	rs61222541	chr15	76041598	G	A	0.3	0.022676	0.93755	-2.0355	7.39519	0.33978	0.00028	0.444576	21.2368	4	2	10	4	4	76041598	2.80388	0	0.989169	0.891024	0.00653985	0.00921508	TRUE	TRUE	FALSE	act_cd4_t	FALSE
chr19:996317-997013	rs35581531	chr19	1000166	C	T	0.6	4.44444	0.994194	-1.68211	7.38722	0.437179	2e-05	0.500109	43.6053	7	4	10	5	4	1000420	2.01603	0	0.986704	0.949163	0.00656889	0.0207918	TRUE	FALSE	FALSE	act_cd4_t	FALSE
chr1:89742428-89742629	rs61798827	chr1	89742561	A	G	0.65	0.097814	0.999945	-2.14843	7.38254	0.725545	0.000354	0.667275	9.24086	5	1	6	5	5	89742561	3.40854	0	0.992911	0.992911	0.00658599	0.00710508	TRUE	TRUE	FALSE	act_cd4_t	FALSE
chr11:64152828-64154323	rs692813	chr11	64158706	G	A	0.4	0.625	0.999124	-1.70316	7.37858	0.722044	0.001878	0.467872	17.0787	4	3	6	5	5	64158706	3.13417	0	0.989367	0.991405	0.00660051	0.0198081	TRUE	FALSE	FALSE	act_cd4_t	FALSE
chr19:33133626-33134437	rs259229	chr19	33134425	G	A	0.7	2.74376	0.999933	-1.87887	7.37643	0.353017	0.000127	0.475295	18.4316	1	2	2	5	5	33134425	2.53207	0	0.983427	0.995188	0.00660844	0.0132169	TRUE	TRUE	FALSE	act_cd4_t	FALSE
chr14:74765754-74766010	rs2301347	chr14	74765893	C	A	0.25	0.4	0.999928	-1.57565	7.36737	0.314573	0.000269	0.397311	13.6769	0	1	4	6	6	74765893	3.10897	0	0.987805	0.987805	0.00664179	0.0265672	TRUE	FALSE	FALSE	act_cd4_t	FALSE
chr9:139860030-139861032	rs72761096	chr9	139860360	C	T	0.1	0.123457	0.999295	-2.05124	7.3666	0.648745	5.2e-05	0.356433	20.4796	4	5	13	4	4	139860360	2.80107	0	0.995556	0.986641	0.00664463	0.00888714	TRUE	TRUE	FALSE	act_cd4_t	FALSE
chr5:132506193-132507042	rs2081876	chr5	132506338	G	C	0.4	0.277778	0.999532	-2.17404	7.35792	0.623266	7.1e-05	0.464041	32.9296	0	3	3	5	5	132506338	2.44405	0	0.995878	0.995183	0.0066768	0.0066983	TRUE	TRUE	FALSE	act_cd4_t	FALSE
chr4:69370548-69371563	rs28820893	chr4	69371302	A	T	0.55	0.00102	0.988299	-2.11688	7.35618	0.329874	0.000179	0.362969	11.4184	15	14	19	4	5	69371302	3.22421	0	0.977022	0.982932	0.00668325	0.0076405	TRUE	TRUE	FALSE	act_cd4_t	FALSE
chr1:92276301-92276770	rs284149	chr1	92276535	G	A	0.75	0.4	0.999928	-1.56684	7.34951	0.342778	0.000175	0.381024	18.5414	7	1	8	5	3	92276535	2.77141	0	0.994321	0.994321	0.00670811	0.0271121	TRUE	FALSE	FALSE	act_cd4_t	FALSE
chr10:135039914-135040304	rs3008367	chr10	135040140	G	A	0.45	0.00102	0.999949	-1.67139	7.34879	0.293709	0.000712	0.413308	11.8824	0	3	8	3	3	135040140	3.24005	0	0.975538	0.994233	0.00671078	0.0213115	TRUE	FALSE	FALSE	act_cd4_t	FALSE
chr1:248100180-248100941	rs61857507	chr1	248100548	G	C	0.3	0.022676	0.856939	-2.17261	7.34625	0.7065	0.00019	0.574073	6.46706	0	1	1	6	6	248100548	2.89214	0	0.816171	0.816171	0.00672029	0.00672029	TRUE	TRUE	FALSE	act_cd4_t	FALSE
chr22:39495222-39496509	rs77582628	chr22	39495512	G	A	0.15	0.311419	0.999506	-1.55828	7.33991	0.409668	3.8e-05	0.453578	38.6056	8	11	20	5	4	39495512	2.54987	0	0.969586	0.988503	0.00674404	0.0276519	TRUE	FALSE	FALSE	act_cd4_t	FALSE
chr4:53878788-53879417	rs4864709	chr4	53879085	T	C	0.4	0.625	0.99995	-1.86898	7.33549	0.647307	0.000132	0.587351	20.0959	0	2	2	4	4	53879085	2.95582	0	0.994412	0.991031	0.00676064	0.0135213	TRUE	TRUE	FALSE	act_cd4_t	FALSE
chr20:2732435-2733941	rs2235813	chr20	2732902	C	G	0.15	0.311419	0.959247	-1.73571	7.32183	0.369315	5e-05	0.546576	30.9996	5	4	8	4	4	2732902	3.15304	0	0.962974	0.942444	0.0068122	0.0183775	TRUE	FALSE	FALSE	act_cd4_t	FALSE
chr21:40555006-40556134	rs112150498	chr21	40555711	C	G	0.2	0.625	0.998987	-1.62256	7.3215	0.403335	0.000603	0.487858	36.7767	6	7	7	4	5	40555711	2.55365	0	0.991809	0.99088	0.00681345	0.0238472	TRUE	FALSE	FALSE	act_cd4_t	FALSE
chr1:160831751-160832958	rs4656937	chr1	160825253	C	T	0.45	0.00102	0.999949	-1.82577	7.31592	0.660513	0.000176	0.69747	15.999	0	8	13	4	4	160825253	2.88732	0	0.982675	0.993411	0.00683463	0.0149358	TRUE	TRUE	FALSE	act_cd4_t	FALSE
chr1:228666553-228667495	rs61827301	chr1	228675570	G	C	0.15	0.311419	0.998726	-1.56298	7.31492	0.694638	0.031842	0.389141	23.4779	3	2	4	5	3	228675570	2.92523	0	0.994309	0.985748	0.00683845	0.0273538	TRUE	FALSE	FALSE	act_cd4_t	FALSE
chr5:10421737-10422496	rs2589667	chr5	10422076	A	G	0.25	1.11111	0.993136	-2.16392	7.31026	0.724472	0.000664	0.586427	13.3556	0	1	1	4	4	10422076	3.11315	0	0.978455	0.978455	0.00685619	0.00685619	TRUE	TRUE	FALSE	act_cd4_t	FALSE
chr17:8777302-8777980	rs12946843	chr17	8777859	A	G	0.35	0.097814	0.999945	-2.15424	7.29085	0.714064	0.000839	0.60455	11.4283	4	4	5	4	4	8777859	3.269	0	0.988003	0.992059	0.00693067	0.00701064	TRUE	TRUE	FALSE	act_cd4_t	FALSE
chr18:2893247-2893504	rs604050	chr18	2893413	A	T	0.4	0.625	0.836707	-1.68044	7.28398	0.268534	0.000256	0.420041	9.54227	2	1	3	8	7	2893413	3.18969	0	0.642331	0.642331	0.0069572	0.0208716	TRUE	FALSE	FALSE	act_cd4_t	FALSE
chr7:1002767-1003892	rs7799483	chr7	1003102	G	A	0.65	1.16049	0.990576	-1.84841	7.27516	0.375665	9.1e-05	0.331997	21.8872	8	7	14	4	6	1003102	2.65913	0	0.983181	0.985612	0.00699147	0.0141773	TRUE	TRUE	FALSE	act_cd4_t	FALSE
chr15:89630991-89631852	rs293369	chr15	89631132	C	A	0.4	0.625	0.963011	-1.85434	7.2749	0.585708	6.9e-05	0.476064	36.2239	0	2	2	5	5	89631132	2.42709	0	0.963719	0.940592	0.00699249	0.013985	TRUE	TRUE	FALSE	act_cd4_t	FALSE
chr3:71538344-71538989	rs62247034	chr3	71545798	C	A	0.35	1.16049	0.978517	-1.97286	7.26144	0.407942	4.3e-05	0.565426	33.9009	8	2	9	5	5	71545798	2.37447	0	0.989678	0.964177	0.00704508	0.0106449	TRUE	TRUE	FALSE	act_cd4_t	FALSE
chr17:48042438-48042743	rs17638215	chr17	48042609	A	G	0.4	0.277778	0.999946	-1.67476	7.26108	0.285988	0.000233	0.415544	8.83065	0	2	6	4	4	48042609	3.23123	0	0.994322	0.994458	0.00704648	0.0211463	TRUE	FALSE	FALSE	act_cd4_t	FALSE
chr13:80973380-80974954	rs73245400	chr13	80973706	C	T	0.3	2.74376	0.996386	-2.15095	7.25664	0.667665	0.000495	0.643625	17.3794	0	1	1	5	5	80973706	2.80288	0	0.992564	0.992564	0.00706392	0.00706392	TRUE	TRUE	FALSE	act_cd4_t	FALSE
chr11:7686806-7687463	rs11041521	chr11	7686915	T	A	0.45	1.71513	0.990791	-1.50163	7.25293	0.395573	6.4e-05	0.448998	18.9349	5	8	16	5	4	7686915	2.46057	0	0.977568	0.936247	0.00707853	0.031504	TRUE	FALSE	FALSE	act_cd4_t	FALSE
chr13:60970196-60972178	rs73208049	chr13	60970447	G	C	0.1	0.123457	0.995431	-1.37178	7.25241	0.431489	0.001058	0.474465	51.1828	0	6	6	5	5	60970447	2.07055	0	0.98633	0.985124	0.0070806	0.0424836	TRUE	FALSE	FALSE	act_cd4_t	FALSE
chr17:8075656-8077323	rs9894148	chr17	8076166	A	G	0.7	0.022676	0.987656	-1.9212	7.24676	0.543856	0.000557	0.499228	56.7549	5	7	14	4	5	8076166	1.64415	0	0.978481	0.984846	0.00710289	0.0119894	TRUE	TRUE	FALSE	act_cd4_t	FALSE
chr10:51501489-51501955	rs113082846	chr10	51502802	G	C	0.45	1.71513	0.991469	-2.14224	7.24217	0.71708	0.01	0.5	17.5703	2	0	11	5	5	51503559	2.91997	0	NA	0.959853	0.0071211	0.00720709	TRUE	TRUE	FALSE	act_cd4_t	FALSE
chr12:67358137-67358852	rs11176499	chr12	67358566	C	T	0.1	0.123457	0.999844	-2.14662	7.23874	0.311949	0.004618	0.439202	24.3988	0	1	1	6	6	67358566	3.04629	0	0.987573	0.987573	0.00713472	0.00713472	TRUE	TRUE	FALSE	act_cd4_t	FALSE
chr10:75503574-75504688	rs7076585	chr10	75503692	T	C	0.65	0.097814	0.999945	-1.84431	7.23349	0.566292	0.001448	0.437097	54.7154	0	4	4	4	4	75503692	2.01148	0	0.994196	0.99509	0.00715559	0.0143116	TRUE	TRUE	FALSE	act_cd4_t	FALSE
chr4:186176887-186177395	rs13136735	chr4	186177215	G	A	0.45	0.00102	0.99694	-2.0783	7.23307	0.706889	0.000317	0.712913	11.4924	4	1	8	5	5	186177215	2.95983	0	0.990078	0.990078	0.00715728	0.00835021	TRUE	TRUE	FALSE	act_cd4_t	FALSE
chr3:183233757-183234561	rs7623174	chr3	183234142	A	G	0.6	0.625	0.99995	-1.84305	7.22853	0.596837	2.5e-05	0.474487	26.71	2	3	4	5	4	183234142	2.25788	0	0.996071	0.994337	0.00717539	0.0143532	TRUE	TRUE	FALSE	act_cd4_t	FALSE
chr17:14254666-14255875	rs7219142	chr17	14254921	A	G	0.35	2.89941	0.987996	-1.57501	7.22835	0.287457	0.000423	0.43597	13.105	1	2	11	5	4	14254921	3.43873	0	0.963008	0.932223	0.00717612	0.0266066	TRUE	FALSE	FALSE	act_cd4_t	FALSE
chr7:2550397-2551416	rs286557	chr7	2550888	G	C	0.3	1.83674	0.995206	-1.761	7.22663	0.390408	0.003492	0.561033	26.6034	6	5	8	4	4	2550888	2.63023	0	0.988365	0.985014	0.007183	0.0173382	TRUE	FALSE	FALSE	act_cd4_t	FALSE
chr22:37679460-37679797	rs3213557	chr22	37678565	G	A	0.8	0.625	0.999919	-1.36102	7.22032	0.366952	0.000113	0.535991	21.055	6	4	16	4	4	37678565	2.72013	0	0.963507	0.986459	0.00720829	0.0435492	TRUE	FALSE	FALSE	act_cd4_t	FALSE
chr10:86089926-86090474	rs61865001	chr10	86090113	C	G	0.1	0.123457	0.999295	-1.53306	7.20892	0.376911	0.000797	0.423596	35.8668	3	4	8	5	5	86090113	2.69279	0	0.996611	0.987617	0.0072542	0.0293046	TRUE	FALSE	FALSE	act_cd4_t	FALSE
chr6:154927398-154928167	rs2351313	chr6	154927883	C	T	0.2	1.40625	0.999913	-1.91153	7.19994	0.336145	0.000151	0.373051	14.3983	1	1	5	4	4	154927883	2.88528	0	0.995235	0.995235	0.00729059	0.0122594	TRUE	TRUE	FALSE	act_cd4_t	FALSE
chr17:38082664-38084344	rs12603332	chr17	38082807	T	C	0.35	2.89941	0.999949	-1.48886	7.1941	0.599072	4.7e-05	0.428301	33.1491	4	2	6	4	5	38082807	2.30313	0	0.992927	0.990339	0.00731436	0.0324445	TRUE	FALSE	FALSE	act_cd4_t	FALSE
chr6:46097106-46098263	rs9357500	chr6	46097580	T	G	0.6	0.277778	0.991349	-1.65971	7.19119	0.553661	0.00088	0.467962	48.6761	5	5	9	5	4	46097629	1.76999	0	0.99487	0.989748	0.00732624	0.0218924	TRUE	FALSE	FALSE	act_cd4_t	FALSE
chr1:6035233-6036133	rs11586352	chr1	6035856	G	A	0.25	0.4	0.999664	-1.83166	7.18341	0.660253	0.000149	0.663201	16.1573	2	3	4	4	3	6035856	2.75363	0	0.994681	0.992615	0.00735806	0.0147347	TRUE	TRUE	FALSE	act_cd4_t	FALSE
chr2:12596334-12597272	rs57700074	chr2	12596552	C	T	0.55	1.71513	0.999954	-2.13225	7.17934	0.354173	0.000396	0.371444	35.1281	0	1	1	4	4	12596552	2.81906	0	0.992754	0.992754	0.00737477	0.00737477	TRUE	TRUE	FALSE	act_cd4_t	FALSE
chr1:28213429-28214970	rs11247706	chr1	28213983	G	C	0.2	0.625	0.995251	-2.06162	7.17738	0.343666	8e-05	0.353429	30.4434	4	2	8	4	5	28213983	2.96556	0	0.981151	0.986704	0.00738284	0.00867725	TRUE	TRUE	FALSE	act_cd4_t	FALSE
chr3:177342251-177343009	rs1875101	chr3	177342617	A	G	0.25	0.4	0.998868	-2.00216	7.17621	0.270951	0.000319	0.463208	5.51731	1	2	4	4	4	177342617	3.27083	0	0.98958	0.991987	0.00738765	0.00995039	TRUE	TRUE	FALSE	act_cd4_t	FALSE
chr19:52179178-52180362	rs67598120	chr19	52180000	A	G	0.35	0.097814	0.999945	-1.42758	7.17072	0.326998	0.000337	0.48891	19.2089	4	8	10	4	4	52180000	3.24133	0	0.99152	0.991898	0.00741031	0.0373614	TRUE	FALSE	FALSE	act_cd4_t	FALSE
chr2:26742381-26742956	rs6746918	chr2	26742511	G	A	0.45	1.71513	0.999754	-1.82796	7.16588	0.347296	0.000553	0.475578	17.1158	0	2	2	4	4	26742511	2.83883	0	0.931135	0.990655	0.00743033	0.0148607	TRUE	TRUE	FALSE	act_cd4_t	FALSE
chr12:56114608-56115116	rs3138144	chr12	56114769	G	C	0.35	0.097814	0.999945	-1.82713	7.16243	0.720555	0.000677	0.66393	7.06885	0	1	2	5	5	56114769	3.13011	0	0.990243	0.990243	0.00744464	0.0148893	TRUE	TRUE	FALSE	act_cd4_t	FALSE
chr11:11171089-11172555	rs11043116	chr11	11171865	A	G	0.35	1.16049	0.999941	-1.64987	7.16214	0.579113	0.002592	0.50048	31.3971	0	2	6	4	4	11171865	2.08843	0	0.995514	0.996721	0.00744583	0.022394	TRUE	FALSE	FALSE	act_cd4_t	FALSE
chr1:228674084-228675914	rs4233233	chr1	228674518	G	A	0.3	2.74376	0.99875	-1.52602	7.16213	0.415819	2.8e-05	0.42284	39.4094	2	2	4	5	4	228674518	2.22648	0	0.995185	0.99656	0.00744589	0.0297836	TRUE	FALSE	FALSE	act_cd4_t	FALSE
chr12:21606222-21606776	rs7980474	chr12	21606769	A	T	0.5	0.4	0.998168	-1.94979	7.15305	0.336348	0.01	0.5	24.9033	0	0	9	4	4	21609733	2.68874	0	NA	0.989512	0.00748368	0.0112255	TRUE	TRUE	FALSE	act_cd4_t	FALSE
chr13:42109477-42109730	rs9796032	chr13	42109604	G	A	0.2	0.625	0.999919	-1.87981	7.15267	0.275985	0.000313	0.366342	8.87884	0	2	7	4	4	42109604	3.41909	0	0.987492	0.98863	0.00748524	0.0131884	TRUE	TRUE	FALSE	act_cd4_t	FALSE
chr21:46724931-46725480	rs6518224	chr21	46725128	G	T	0.55	0.00102	0.993168	-1.50824	7.14744	0.292698	0.000282	0.388899	4.78636	4	1	8	4	4	46725128	3.01115	0	0.985442	0.985442	0.0075071	0.0310286	TRUE	FALSE	FALSE	act_cd4_t	FALSE
chr12:117354437-117354980	rs12821492	chr12	117354785	C	T	0.85	0.311419	0.999506	-1.99764	7.14419	0.306015	0.000478	0.345855	17.047	3	1	7	4	5	117354785	2.8413	0	0.986772	0.986772	0.00752073	0.0100545	TRUE	TRUE	FALSE	act_cd4_t	FALSE
chr6:114332684-114333113	rs6902312	chr6	114332949	G	T	0.45	0.00102	0.990433	-1.85127	7.14336	0.72755	0.000371	0.639058	2.25372	1	2	2	4	4	114332949	3.24529	0	0.976525	0.96884	0.0075242	0.014084	TRUE	TRUE	FALSE	act_cd4_t	FALSE
chr20:57202244-57203057	rs6123813	chr20	57202647	A	G	0.45	0.00102	0.999949	-1.34405	7.13785	0.797163	0.031934	0.705817	2.07499	0	1	6	4	4	57202647	3.25454	0	0.991604	0.991604	0.00754734	0.0452841	TRUE	FALSE	FALSE	act_cd4_t	FALSE
chr6:25056308-25056898	rs895676	chr6	25056593	T	A	0.1	0.123457	0.996528	-1.81462	7.13693	0.356591	0.006752	0.397255	47.4498	3	1	4	5	6	25056593	2.80366	0	0.985126	0.985126	0.00755125	0.0153244	TRUE	TRUE	FALSE	act_cd4_t	FALSE
chr6:126152748-126153347	rs490361	chr6	126153253	T	C	0.3	1.83674	0.994058	-1.64303	7.13687	0.708306	0.000792	0.59962	9.16264	4	2	6	4	4	126153253	3.12032	0	0.971596	0.977813	0.00755148	0.0227492	TRUE	FALSE	FALSE	act_cd4_t	FALSE
chr11:9335620-9336674	rs72850544	chr11	9336093	C	T	0.2	0.625	0.990655	-1.42239	7.13438	0.423156	0.001118	0.489035	41.1139	2	5	5	4	4	9336093	2.17069	0	0.99135	0.980513	0.00756199	0.0378099	TRUE	FALSE	FALSE	act_cd4_t	FALSE
chr6:166671295-166671732	rs4709108	chr6	166667524	G	T	0.45	0.00102	0.989162	-1.75503	7.13412	0.762678	0.000331	0.506878	1.67335	4	2	30	4	3	166667524	3.34736	0	0.979066	0.979618	0.00756306	0.0175781	TRUE	FALSE	FALSE	act_cd4_t	FALSE
chr18:48404659-48406742	rs12957551	chr18	48405846	T	C	0.35	0.097814	0.996261	-1.94461	7.13272	0.439249	0.001531	0.465428	52.1218	5	6	6	4	4	48405846	2.09972	0	0.993371	0.991519	0.00756899	0.0113604	TRUE	TRUE	FALSE	act_cd4_t	FALSE
chr10:8130353-8131085	rs10752127	chr10	8130790	C	A	0.55	6.69421	0.991582	-1.94101	7.12375	0.656483	0.000213	0.522789	22.111	2	3	3	5	4	8130790	2.84558	0	0.977144	0.910721	0.00760692	0.0114548	TRUE	TRUE	FALSE	act_cd4_t	FALSE
chr21:15351961-15353069	rs56270809	chr21	15352253	A	C	0.1	0.123457	0.999844	-1.84902	7.09421	0.276113	0.006136	0.590231	9.14706	0	5	6	11	11	15352253	3.30756	0	0.956703	0.985411	0.00773335	0.0141572	TRUE	TRUE	FALSE	act_cd4_t	FALSE
chr18:9101754-9103085	rs12953401	chr18	9095600	T	C	0.1	0.123457	0.999844	-1.50775	7.09257	0.392273	1.9e-05	0.482229	49.2782	2	4	8	5	3	9095600	2.62178	0	0.995219	0.984002	0.00774042	0.0310637	TRUE	FALSE	FALSE	act_cd4_t	FALSE
chr3:129812462-129813898	rs4487280	chr3	129813361	G	C	0.6	0.277778	0.994166	-1.62677	7.08806	0.376755	0.000114	0.536652	20.4542	4	6	9	4	5	129813361	2.55837	0	0.977821	0.990159	0.00775991	0.0236171	TRUE	FALSE	FALSE	act_cd4_t	FALSE
chr7:871304-872649	rs6952577	chr7	872100	T	C	0.15	0.311419	0.999894	-1.55613	7.08078	0.371746	0.003209	0.465415	26.384	4	4	7	8	6	872100	2.48407	0	0.950944	0.990457	0.0077915	0.0277891	TRUE	FALSE	FALSE	act_cd4_t	FALSE
chr3:124302940-124304174	rs6797006	chr3	124303176	G	A	0.35	0.097814	0.995794	-1.61778	7.07915	0.38767	6.4e-05	0.546019	17.234	3	6	6	4	5	124303176	2.76127	0	0.991765	0.990304	0.0077986	0.0241111	TRUE	FALSE	FALSE	act_cd4_t	FALSE
chr8:11677710-11678501	rs1293299	chr8	11677905	A	C	0.15	0.311419	0.995612	-1.50566	7.07804	0.310799	5.2e-05	0.458964	26.077	1	4	4	6	10	11677905	3.28979	0	0.994572	0.979052	0.00780341	0.0312137	TRUE	FALSE	FALSE	act_cd4_t	FALSE
chr2:38078553-38079573	rs2565633	chr2	38079392	T	C	0.55	1.71513	0.999954	-2.01163	7.07691	0.32836	0.000381	0.305215	22.1486	1	2	2	4	3	38079392	2.99981	0	0.990781	0.9911	0.00780833	0.00973578	TRUE	TRUE	FALSE	act_cd4_t	FALSE
chr1:46859701-46860485	rs932816	chr1	46859749	G	A	0.35	0.097814	0.986029	-2.07209	7.06435	0.689186	0.038813	0.536396	11.2392	0	2	2	8	8	46859749	2.82058	0	0.937424	0.969497	0.00786329	0.00847058	TRUE	TRUE	FALSE	act_cd4_t	FALSE
chr21:43509119-43510222	rs220303	chr21	43509699	C	T	0.7	0.022676	0.998757	-2.07732	7.06349	0.237201	0.000669	0.416213	3.63833	0	2	2	5	5	43509699	3.1502	0	0.97629	0.991868	0.00786705	0.00836914	TRUE	TRUE	FALSE	act_cd4_t	FALSE
chr16:50099604-50100628	rs8052492	chr16	50099747	A	G	0.25	1.11111	0.999933	-2.10352	7.06075	0.431775	1.4e-05	0.483636	35.462	0	3	3	5	5	50099747	1.88835	0	0.994364	0.992036	0.0078791	0.00787917	TRUE	TRUE	FALSE	act_cd4_t	FALSE
chr14:75087268-75087680	rs4899527	chr14	75087436	C	G	0.55	1.71513	0.997753	-2.08978	7.04106	0.693188	0.000619	0.564407	11.1956	2	1	3	4	4	75087436	3.03839	0	0.989269	0.989269	0.00796617	0.00813248	TRUE	TRUE	FALSE	act_cd4_t	FALSE
chr2:112811695-112813341	rs10176769	chr2	112813163	G	A	0.25	1.11111	0.999933	-1.74076	7.03001	0.568193	0.001229	0.581915	24.8675	7	5	9	4	5	112813163	1.96847	0	0.995415	0.99204	0.00801549	0.0181653	TRUE	FALSE	FALSE	act_cd4_t	FALSE
chr19:12876778-12877384	rs897804	chr19	12876964	G	C	0.45	0.00102	0.964431	-2.09366	7.02008	0.208384	0.01	0.5	6.38332	0	0	1	4	4	12876964	3.13599	0	NA	0.946752	0.00806007	0.00806007	TRUE	TRUE	FALSE	act_cd4_t	FALSE
chr19:38704422-38705436	rs12610840	chr19	38704921	A	C	0.1	0.123457	0.999295	-1.4915	7.01968	0.345199	6.8e-05	0.573045	28.66	1	3	4	5	5	38704921	2.81808	0	0.992969	0.986612	0.00806186	0.0322474	TRUE	FALSE	FALSE	act_cd4_t	FALSE
chr16:88814314-88814659	rs62048197	chr16	88812456	G	A	0.5	0.4	0.996591	-1.67901	7.01685	0.318015	0.000201	0.364943	15.307	11	1	18	5	5	88812456	2.79778	0	0.988151	0.988973	0.00807462	0.0209406	TRUE	FALSE	FALSE	act_cd4_t	FALSE
chr10:133974425-133975107	rs34205715	chr10	133972482	T	C	0.5	3.6	0.92573	-1.61574	7.01677	0.684377	0.01	0.5	8.51412	1	0	3	6	9	133972482	2.60034	0	NA	0.916194	0.00807499	0.024225	TRUE	FALSE	FALSE	act_cd4_t	FALSE
chr7:12677606-12678281	rs2708655	chr7	12675546	A	G	0.3	0.022676	0.999227	-1.4899	7.01307	0.659925	0.000256	0.481411	17.6665	0	3	4	4	4	12675546	2.71941	0	0.99044	0.991895	0.00809166	0.0323666	TRUE	FALSE	FALSE	act_cd4_t	FALSE
chr14:55239855-55241083	rs75520681	chr14	55240930	T	C	0.1	0.123457	0.99874	-1.8294	7.00227	0.395552	0.000709	0.497839	42.6894	3	5	9	5	5	55240930	2.41488	0	0.993174	0.986994	0.00814066	0.0148116	TRUE	TRUE	FALSE	act_cd4_t	FALSE
chr13:42062085-42062921	rs7991754	chr13	42062816	G	C	0.65	0.097814	0.996041	-1.62774	7.00208	0.71475	0.000109	0.483625	8.68642	4	4	7	5	4	42062816	3.1621	0	0.990832	0.990507	0.0081415	0.0235647	TRUE	FALSE	FALSE	act_cd4_t	FALSE
chr3:183067058-183068667	rs9824180	chr3	183067472	A	G	0.3	1.83674	0.995923	-1.90911	7.00079	0.669342	0.000654	0.666047	17.3702	0	2	3	5	5	183067472	2.83069	0	0.979107	0.97988	0.00814738	0.0123279	TRUE	TRUE	FALSE	act_cd4_t	FALSE
chr20:4641732-4642285	rs6052746	chr20	4642218	G	C	0.45	0.00102	0.996151	-1.48691	7.00075	0.351683	0.000163	0.278458	20.9297	3	2	4	4	7	4642218	2.8106	0	0.960092	0.989539	0.00814756	0.0325902	TRUE	FALSE	FALSE	act_cd4_t	FALSE
chr4:8220078-8220731	rs1281152	chr4	8230456	T	G	0.6	0.625	0.99995	-1.3895	6.99867	0.607123	0.000114	0.49311	15.7772	4	2	5	4	5	8230456	2.37752	0	0.988346	0.990023	0.00815702	0.0407851	TRUE	FALSE	FALSE	act_cd4_t	FALSE
chr17:80851689-80852087	rs12948880	chr17	80851100	T	C	0.35	0.097814	0.999945	-1.48344	6.98644	0.775039	0.01	0.5	9.59524	2	0	4	5	4	80851100	3.12836	0	NA	0.993311	0.00821297	0.0328519	TRUE	FALSE	FALSE	act_cd4_t	FALSE
chr6:39692611-39693544	rs10947835	chr6	39693271	C	G	0.45	0.00102	0.98806	-1.60677	6.97981	0.400147	3.5e-05	0.521784	28.765	2	3	3	4	3	39693271	2.26428	0	0.971415	0.984159	0.00824344	0.0247303	TRUE	FALSE	FALSE	act_cd4_t	FALSE
chr3:137801021-137802164	rs899983	chr3	137801213	T	C	0.55	1.55188	0.999945	-1.89823	6.97231	0.7063	0.044397	0.571243	8.34289	0	1	3	5	5	137801213	3.00865	0	0.995172	0.995172	0.00827805	0.0126406	TRUE	TRUE	FALSE	act_cd4_t	FALSE
chr4:48781185-48782748	rs10010571	chr4	48781536	C	G	0.45	6.69421	0.993584	-1.68406	6.97201	0.544686	4.6e-05	0.513263	60.5972	3	4	5	4	3	48781536	1.616	0	0.979417	0.950051	0.00827945	0.0206987	TRUE	FALSE	FALSE	act_cd4_t	FALSE
chr9:2657287-2657834	rs11793901	chr9	2657667	C	T	0.15	0.311419	0.999506	-1.97811	6.95319	0.695691	0.000307	0.583938	11.6375	2	3	5	5	5	2657667	2.96744	0	0.989381	0.987005	0.00836698	0.0105168	TRUE	TRUE	FALSE	act_cd4_t	FALSE
chr4:1731481-1731806	rs3134866	chr4	1723265	A	G	0.9	0.123457	0.989444	-1.56328	6.94385	0.709613	0.000109	0.489072	22.9661	1	2	13	4	4	1723265	3.24567	0	0.989825	0.975274	0.00841077	0.027335	TRUE	FALSE	FALSE	act_cd4_t	FALSE
chr1:228361372-228362696	rs2298014	chr1	228362682	G	A	0.35	0.097814	0.988725	-1.77034	6.93698	0.327886	0.001179	0.405479	15.6129	2	1	4	5	3	228362682	2.82683	0	0.979188	0.979188	0.00844316	0.016969	TRUE	FALSE	FALSE	act_cd4_t	FALSE
chr18:74851781-74853178	rs1789118	chr18	74852697	A	T	0.35	1.16049	0.997755	-1.43952	6.92905	0.419068	2.8e-05	0.429184	26.6543	13	6	21	4	4	74852697	2.00527	0	0.991094	0.995367	0.0084807	0.0363483	TRUE	FALSE	FALSE	act_cd4_t	FALSE
chr11:34671863-34672568	rs286899	chr11	34672161	G	A	0.2	0.625	0.999919	-2.07086	6.92614	0.331449	4.2e-05	0.422308	22.0093	0	1	1	5	5	34672161	2.79007	0	0.9917	0.9917	0.00849449	0.00849449	TRUE	TRUE	FALSE	act_cd4_t	FALSE
chr9:21670406-21670752	rs12342723	chr9	21670461	C	T	0.35	1.16049	0.999941	-1.93343	6.92319	0.306846	0.000287	0.330437	12.8985	0	4	4	4	4	21670461	3.016	0	0.983278	0.994526	0.00850851	0.0116566	TRUE	TRUE	FALSE	act_cd4_t	FALSE
chr7:150345442-150346223	rs11766040	chr7	150345692	A	G	0.35	0.097814	0.999945	-2.06188	6.92287	0.317448	0.000269	0.418851	11.3786	1	3	5	4	4	150345692	3.02413	0	0.991169	0.993332	0.00851001	0.00867192	TRUE	TRUE	FALSE	act_cd4_t	FALSE
chr2:11020428-11021421	rs7604967	chr2	11020995	C	T	0.2	0.625	0.993086	-1.82816	6.92019	0.753138	0.000617	0.635554	1.97592	7	6	10	4	4	11020995	3.41645	0	0.967307	0.979194	0.00852281	0.0148538	TRUE	TRUE	FALSE	act_cd4_t	FALSE
chr1:115605172-115606277	rs10858063	chr1	115606136	C	T	0.4	4.44444	0.999334	-1.66663	6.91062	0.425474	5.7e-05	0.511969	41.5073	6	4	10	4	4	115606136	2.097	0	0.990062	0.987002	0.00856854	0.0215461	TRUE	FALSE	FALSE	act_cd4_t	FALSE
chr11:35257187-35257979	rs10742334	chr11	35259841	C	G	0.45	1.71513	0.991435	-1.62513	6.8998	0.59974	5.4e-05	0.487182	30.4357	6	3	11	6	5	35259924	2.33209	0	0.990165	0.969252	0.00862053	0.0237065	TRUE	FALSE	FALSE	act_cd4_t	FALSE
chr16:71459946-71460797	rs16972663	chr16	71460564	C	T	0.25	0.4	0.999134	-1.4615	6.89607	0.714061	0.000108	0.67532	4.83084	3	3	4	4	3	71460564	2.99847	0	0.991082	0.993555	0.00863856	0.0345542	TRUE	FALSE	FALSE	act_cd4_t	FALSE
chr5:172324258-172324964	rs472959	chr5	172324558	G	A	0.55	0.00102	0.999949	-1.81041	6.88472	0.724487	0.000501	0.564763	7.53134	1	2	3	4	5	172324558	3.17608	0	0.972678	0.992759	0.00869358	0.0154736	TRUE	TRUE	FALSE	act_cd4_t	FALSE
chr1:11808925-11809584	rs11121820	chr1	11809402	T	G	0.4	0.625	0.970523	-1.45847	6.88362	0.280932	0.000252	0.41745	2.90643	3	2	4	6	4	11809402	3.02497	0	0.971125	0.939814	0.00869894	0.0347957	TRUE	FALSE	FALSE	act_cd4_t	FALSE
chr8:102247977-102248556	rs7846554	chr8	102248181	C	T	0.2	0.625	0.999919	-2.06003	6.88154	0.298121	0.000182	0.297067	10.7689	0	1	1	6	6	102248181	3.07104	0	0.972012	0.972012	0.00870906	0.00870906	TRUE	TRUE	FALSE	act_cd4_t	FALSE
chr11:34426451-34427232	rs11032657	chr11	34426956	T	C	0.55	0.00102	0.996159	-1.86908	6.87529	0.347367	0.000105	0.509665	18.3336	3	4	5	4	4	34426956	2.66367	0	0.994483	0.990838	0.00873956	0.0135181	TRUE	TRUE	FALSE	act_cd4_t	FALSE
chr1:146555239-146556869	rs4950358	chr1	146556165	G	A	0.5	0.4	0.9932	-1.83708	6.87491	0.406052	0.000107	0.449275	19.1135	7	6	10	4	4	146556165	2.30961	0	0.985332	0.986351	0.00874142	0.0145519	TRUE	TRUE	FALSE	act_cd4_t	FALSE
chr3:196230268-196231013	rs12490276	chr3	196230974	G	A	0.4	0.625	0.99871	-1.35895	6.87288	0.418325	1.6e-05	0.465795	41.2509	4	3	5	5	4	196230974	2.00878	0	0.935409	0.993154	0.00875135	0.0437568	TRUE	FALSE	FALSE	act_cd4_t	FALSE
chr1:38461086-38462679	rs67631072	chr1	38461821	C	T	0.5	0.4	0.980661	-1.90842	6.86671	0.300178	0.000508	0.478446	6.97632	3	2	4	4	3	38461821	2.80394	0	0.967646	0.964585	0.00878161	0.0123474	TRUE	TRUE	FALSE	act_cd4_t	FALSE
chr4:8541526-8542090	rs6447879	chr4	8541869	T	C	0.5	3.6	0.999944	-1.75316	6.86663	0.670132	0.000201	0.550315	11.8762	0	4	4	3	3	8541869	2.8352	0	0.993043	0.996565	0.008782	0.0176539	TRUE	FALSE	FALSE	act_cd4_t	FALSE
chr4:185188904-185189886	rs12510921	chr4	185189278	G	T	0.5	0.4	0.999952	-1.57453	6.86208	0.58428	4e-05	0.508114	32.6975	2	3	4	4	4	185189278	2.20119	0	0.995725	0.99501	0.00880439	0.026636	TRUE	FALSE	FALSE	act_cd4_t	FALSE
chr22:47144990-47146234	rs710123	chr22	47145278	G	A	0.35	1.16049	0.996009	-1.75301	6.86	0.371791	6.4e-05	0.355521	13.5782	2	2	4	4	3	47145278	2.39787	0	0.994937	0.994556	0.00881464	0.0176599	TRUE	FALSE	FALSE	act_cd4_t	FALSE
chr11:134526196-134527091	rs3018003	chr11	134524663	A	C	0.45	0.00102	0.99774	-1.75231	6.85558	0.630503	0.01	0.5	24.4797	1	0	4	5	5	134524663	2.25185	0	NA	0.990529	0.00883646	0.0176886	TRUE	FALSE	FALSE	act_cd4_t	FALSE
chr18:5456525-5457391	rs7229687	chr18	5456774	A	G	0.2	0.625	0.99961	-2.05218	6.85018	0.311223	0.000136	0.39317	16.275	1	2	2	5	5	5456774	3.04628	0	0.989522	0.989085	0.00886325	0.00886779	TRUE	TRUE	FALSE	act_cd4_t	FALSE
chr5:79511375-79512344	chr5:79522003:A:T	chr5	79522003	A	T	0.4	0.625	0.999328	-1.36643	6.82937	0.641478	0.000134	0.581791	15.2843	19	5	21	4	5	79522066	2.72986	0	0.983517	0.988878	0.0089671	0.0430099	TRUE	FALSE	FALSE	act_cd4_t	FALSE
chr3:13526690-13527959	rs2597515	chr3	13527134	A	G	0.55	1.71513	0.999151	-1.74626	6.82912	0.299932	0.001342	0.394617	14.3124	0	1	2	4	4	13527134	2.94923	0	0.985681	0.985681	0.00896836	0.0179367	TRUE	FALSE	FALSE	act_cd4_t	FALSE
chr13:30880859-30881994	rs202083	chr13	30881316	C	T	0.25	1.11111	0.99967	-1.74604	6.82822	0.431983	0.00197	0.538982	53.2875	1	4	4	4	4	30881316	1.96125	0	0.989039	0.99204	0.00897288	0.0179458	TRUE	FALSE	FALSE	act_cd4_t	FALSE
chr6:29795289-29796762	rs1624337	chr6	29796306	G	A	0.35	1.16049	0.989946	-1.77024	6.82315	0.387822	2.9e-05	0.605228	21.9113	11	13	22	4	4	29796306	2.45676	0	0.987325	0.989257	0.00899839	0.016973	TRUE	FALSE	FALSE	act_cd4_t	FALSE
chr3:191046367-191048297	rs4677629	chr3	191047966	C	G	0.25	0.4	0.859134	-1.44176	6.81485	0.627127	8.7e-05	0.491707	28.791	3	4	4	5	6	191047966	2.4297	0	0.920525	0.787951	0.0090403	0.0361612	TRUE	FALSE	FALSE	act_cd4_t	FALSE
chr15:85643505-85644220	rs9920027	chr15	85644014	C	G	0.65	0.097814	0.942015	-1.74254	6.81385	0.290988	0.001103	0.515701	8.58467	0	2	2	5	5	85644014	2.9619	0	0.943724	0.904734	0.00904536	0.0180907	TRUE	FALSE	FALSE	act_cd4_t	FALSE
chr6:146055776-146057448	rs111332144	chr6	146056681	C	T	0.45	1.71513	0.995945	-1.34458	6.81375	0.596819	2.6e-05	0.495252	49.2106	1	4	5	4	4	146056681	2.26502	0	0.991878	0.987232	0.00904585	0.0452292	TRUE	FALSE	FALSE	act_cd4_t	FALSE
chr10:12228407-12228669	rs11257584	chr10	12228459	T	C	0.4	0.277778	0.999946	-1.74222	6.81253	0.31773	0.000428	0.421085	14.0168	1	1	2	4	3	12228459	2.86572	0	0.994601	0.994601	0.00905204	0.0181041	TRUE	FALSE	FALSE	act_cd4_t	FALSE
chr1:172673212-172674192	rs859670	chr1	172673322	C	A	0.25	0.4	0.999398	-1.43674	6.81153	0.341933	0.000157	0.515589	21.0753	4	2	8	4	3	172673322	2.67924	0	0.988927	0.994729	0.00905711	0.0365816	TRUE	FALSE	FALSE	act_cd4_t	FALSE
chr6:90067035-90067812	rs62415380	chr6	90067216	G	C	0.15	0.311419	0.999894	-1.56496	6.80771	0.320065	0.000168	0.522588	23.2221	1	2	3	5	4	90067216	2.99687	0	0.945372	0.988371	0.00907649	0.0272295	TRUE	FALSE	FALSE	act_cd4_t	FALSE
chr19:51520054-51520634	rs2569451	chr19	51520200	C	T	0.5	0.4	0.995778	-1.74052	6.80554	0.28448	0.000585	0.467218	11.2081	0	2	2	4	4	51520200	2.89519	0	0.986193	0.985482	0.00908757	0.0181751	TRUE	FALSE	FALSE	act_cd4_t	FALSE
chr20:60294639-60295471	rs2150129	chr20	60294864	G	A	0.15	0.311419	0.994464	-1.74014	6.80478	0.349106	5.4e-05	0.391442	23.1052	2	4	4	5	4	60294864	2.76823	0	0.989748	0.98397	0.0090914	0.0181911	TRUE	FALSE	FALSE	act_cd4_t	FALSE
chr15:76030700-76031613	rs61222541	chr15	76041598	G	A	0.3	0.022676	0.93755	-1.93888	6.80297	0.411726	3e-05	0.337654	45.1076	5	2	6	6	5	76041598	2.09057	0	0.99421	0.888975	0.00910065	0.0115112	TRUE	TRUE	FALSE	act_cd4_t	FALSE
chr16:89313491-89314448	rs3859130	chr16	89314349	C	T	0.2	0.625	0.988971	-1.59764	6.7974	0.402089	0.000752	0.548774	34.6995	6	6	8	6	5	89314349	2.18957	0	0.976113	0.952222	0.00912908	0.0252558	TRUE	FALSE	FALSE	act_cd4_t	FALSE
chr1:66766581-66767253	rs500541	chr1	66766735	A	C	0.8	0.625	0.990676	-1.3405	6.79697	0.624085	4.7e-05	0.647489	28.6378	0	5	5	4	4	66766735	2.65612	0	0.988185	0.979228	0.00913126	0.0456563	TRUE	FALSE	FALSE	act_cd4_t	FALSE
chr18:32846952-32847947	rs62096511	chr18	32847291	T	C	0.6	0.277778	0.98963	-2.01535	6.79469	0.598496	0.000108	0.490531	29.6294	0	2	2	5	5	32847291	2.35913	0	0.986245	0.984181	0.00914296	0.00965275	TRUE	TRUE	FALSE	act_cd4_t	FALSE
chr12:96617245-96618037	rs2302902	chr12	96617304	C	T	0.15	0.311419	0.999894	-1.81085	6.78458	0.714696	0.000295	0.644552	11.0549	2	2	5	5	4	96617304	2.8749	0	0.973768	0.983189	0.00919484	0.0154577	TRUE	TRUE	FALSE	act_cd4_t	FALSE
chr4:89151554-89153117	rs7681726	chr4	89153095	G	A	0.8	1.40625	0.980615	-1.48724	6.78131	0.319763	0.000124	0.593508	7.14958	6	6	7	5	3	89153095	2.78272	0	0.98988	0.968245	0.00921174	0.0325656	TRUE	FALSE	FALSE	act_cd4_t	FALSE
chr11:134524441-134524759	rs3018003	chr11	134524663	A	C	0.45	0.00102	0.99774	-1.72458	6.75551	0.723146	0.001474	0.520398	8.49778	1	1	4	4	4	134524663	3.11881	0	0.991289	0.991289	0.00934586	0.0188547	TRUE	FALSE	FALSE	act_cd4_t	FALSE
chr2:216176173-216177257	rs28366034	chr2	216176780	C	T	0.1	0.123457	0.999844	-1.85239	6.75183	0.395942	6e-06	0.508772	48.0456	0	3	3	6	6	216176780	2.14516	0	0.991997	0.987618	0.00936516	0.0140478	TRUE	TRUE	FALSE	act_cd4_t	FALSE
chr17:33565926-33566134	rs59251382	chr17	33566012	C	G	0.3	1.83674	0.997813	-1.60835	6.74148	0.34978	0.000169	0.442173	13.5975	4	2	13	5	4	33566012	2.59119	0	0.987547	0.985389	0.00941963	0.0246403	TRUE	FALSE	FALSE	act_cd4_t	FALSE
chr8:81993560-81994040	rs4739612	chr8	81993779	C	T	0.45	6.69421	0.99013	-1.527	6.73869	0.327514	0.000213	0.376186	31.9562	3	1	4	4	5	81993779	2.87142	0	0.932065	0.932065	0.00943437	0.0297167	TRUE	FALSE	FALSE	act_cd4_t	FALSE
chr6:17580313-17581324	rs4716162	chr6	17584242	T	G	0.45	0.00102	0.999949	-1.96001	6.73756	0.345624	0.000114	0.456263	8.29866	7	6	8	4	5	17584242	2.79559	0	0.990724	0.992306	0.00944035	0.0109645	TRUE	TRUE	FALSE	act_cd4_t	FALSE
chr5:61587627-61588171	rs4145851	chr5	61593016	T	C	0.3	0.022676	0.996878	-1.54628	6.73094	0.60516	7.5e-05	0.423423	33.816	2	1	3	5	5	61593016	2.09891	0	0.995714	0.990022	0.00947548	0.0284265	TRUE	FALSE	FALSE	act_cd4_t	FALSE
chr7:65613172-65614000	rs316317	chr7	65613637	G	T	0.15	0.311419	0.996389	-1.71898	6.71704	0.645003	0.000152	0.544317	24.9956	0	2	2	5	5	65613637	2.48011	0	0.995719	0.987081	0.00954962	0.0190992	TRUE	FALSE	FALSE	act_cd4_t	FALSE
chr1:211589433-211590817	rs34160213	chr1	211589798	G	C	0.2	0.625	0.99222	-1.88725	6.71279	0.389116	7.6e-05	0.487001	31.7135	2	4	4	4	4	211589798	2.50727	0	0.984531	0.982002	0.0095724	0.0129644	TRUE	TRUE	FALSE	act_cd4_t	FALSE
chr14:23291696-23293016	rs2073345	chr14	23292476	G	C	0.35	0.097814	0.984838	-1.53988	6.70856	0.379834	0.000113	0.4958	30.2327	4	3	6	4	3	23292476	2.52272	0	0.949306	0.977818	0.00959514	0.028848	TRUE	FALSE	FALSE	act_cd4_t	FALSE
chr6:119045388-119045732	rs12661563	chr6	119045545	T	C	0.15	0.311419	0.999894	-1.71229	6.69906	0.706	0.000164	0.639663	12.2343	2	1	4	5	4	119045545	2.67285	0	0.990124	0.990124	0.00964637	0.0193961	TRUE	FALSE	FALSE	act_cd4_t	FALSE
chr15:84811559-84812143	rs77057536	chr15	84811815	C	T	0.2	0.625	0.9993	-1.71422	6.69746	0.370225	0.003416	0.463056	28.4278	1	2	2	5	3	84811815	2.49517	0	0.994685	0.985825	0.00965504	0.0193101	TRUE	FALSE	FALSE	act_cd4_t	FALSE
chr2:54806943-54807641	rs13391803	chr2	54800128	T	G	0.15	0.311419	0.999506	-1.53823	6.69551	0.322535	7.1e-05	0.150947	22.5581	7	4	26	6	4	54800128	2.8998	0	0.986447	0.987006	0.00966561	0.028958	TRUE	FALSE	FALSE	act_cd4_t	TRUE
chr5:167804451-167805086	rs2337135	chr5	167810327	C	A	0.3	1.83674	0.999943	-1.77373	6.69112	0.306245	0.000468	0.493969	19.3221	2	1	3	5	3	167810327	2.93465	0	0.958459	0.987639	0.00968943	0.0168372	TRUE	FALSE	FALSE	act_cd4_t	FALSE
chr11:118743054-118743481	rs4936444	chr11	118743338	T	C	0.9	0.123457	0.991612	-1.80392	6.6903	0.609612	1.7e-05	0.513206	34.8281	4	2	8	5	5	118743338	2.30562	0	0.996933	0.982126	0.0096939	0.0157065	TRUE	TRUE	FALSE	act_cd4_t	FALSE
chr12:9823327-9824357	ss1388110719	chr12	9824138	T	G	0.4	4.44444	0.999748	-1.6186	6.68861	0.421537	0.002785	0.594775	39.6893	6	6	16	4	4	9824138	1.99475	0	0.990333	0.987605	0.00970311	0.0240655	TRUE	FALSE	FALSE	act_cd4_t	FALSE
chr7:73121550-73121953	rs10246419	chr7	73121713	A	G	0.45	0.00102	0.984083	-1.71191	6.68797	0.680119	0.000604	0.57085	12.7403	1	1	2	3	3	73121713	2.80607	0	0.980185	0.980185	0.00970655	0.0194131	TRUE	FALSE	FALSE	act_cd4_t	FALSE
chr2:102720600-102721276	rs75664449	chr2	102721116	G	A	0.15	0.311419	0.997944	-1.40966	6.68299	0.648362	0.00028	0.497805	10.8765	1	3	4	4	4	102721116	2.47053	0	0.992484	0.985926	0.00973375	0.038935	TRUE	FALSE	FALSE	act_cd4_t	FALSE
chr1:47184283-47185231	rs1545206	chr1	47185082	C	G	0.8	0.625	0.972558	-1.53443	6.6823	0.403316	0.002758	0.461867	38.5365	1	3	3	5	4	47185082	2.12748	0	0.990312	0.959314	0.00973751	0.0292125	TRUE	FALSE	FALSE	act_cd4_t	FALSE
chr14:22736380-22737257	rs79962847	chr14	22736832	G	A	0.1	0.123457	0.999844	-1.357	6.681	0.660098	0.000205	0.430901	16.5817	6	7	9	4	4	22736832	2.65831	0	0.986236	0.984115	0.00974459	0.0439546	TRUE	FALSE	FALSE	act_cd4_t	FALSE
chr3:125416861-125417211	rs2976743	chr3	125417045	C	G	0.2	0.625	0.996819	-2.01012	6.67642	0.287382	0.000325	0.369414	11.1328	0	1	1	5	5	125417045	3.1223	0	0.986052	0.986052	0.00976969	0.00976969	TRUE	TRUE	FALSE	act_cd4_t	FALSE
chr9:31259782-31260444	rs13294577	chr9	31260171	G	T	0.4	4.44444	0.997887	-2.00817	6.6684	0.670332	0.000525	0.52158	25.0604	0	1	1	5	5	31260171	2.66932	0	0.982312	0.982312	0.00981374	0.00981374	TRUE	TRUE	FALSE	act_cd4_t	FALSE
chr20:50026104-50026813	rs6013179	chr20	50030727	G	T	0.8	1.40625	0.999913	-1.59406	6.66617	0.295781	0.001692	0.578257	13.6362	3	3	8	5	231	50030727	2.81086	0	0.899148	0.992899	0.00982602	0.0254645	TRUE	FALSE	FALSE	act_cd4_t	FALSE
chr7:94953660-94954145	rs705381	chr7	94953949	T	C	0.6	0.625	0.988432	-1.70626	6.66479	0.277397	0.000901	0.360134	4.34016	1	1	2	4	4	94953949	2.98263	0	0.970038	0.970038	0.00983362	0.0196672	TRUE	FALSE	FALSE	act_cd4_t	FALSE
chr21:38444779-38446605	rs2298684	chr21	38445095	G	A	0.5	0.4	0.991245	-1.67329	6.65295	0.546246	0.000858	0.504376	57.3301	4	13	19	4	3	38445095	1.46458	0	0.989725	0.990088	0.00989918	0.0212183	TRUE	FALSE	FALSE	act_cd4_t	FALSE
chr9:129676673-129677967	rs7039000	chr9	129677843	T	C	0.4	0.625	0.99995	-1.70148	6.6496	0.452609	0.001139	0.47892	60.1727	3	4	4	4	4	129677843	1.45379	0	0.994636	0.989383	0.0099178	0.0198845	TRUE	FALSE	FALSE	act_cd4_t	FALSE
chr2:160142482-160143837	rs174261	chr2	160147145	T	C	0.35	0.097814	0.999945	-1.60609	6.64624	0.570918	2.1e-05	0.478882	42.7389	5	4	6	5	3	160147145	1.86428	0	0.971676	0.99107	0.00993655	0.0247689	TRUE	FALSE	FALSE	act_cd4_t	FALSE
chr1:72747979-72750671	rs11209943	chr1	72750500	A	G	0.75	1.11111	0.992818	-1.52156	6.64345	0.630987	8e-05	0.534297	24.1037	5	6	6	4	4	72750500	2.71863	0	0.993381	0.981628	0.00995209	0.0300915	TRUE	FALSE	FALSE	act_cd4_t	FALSE
chr12:121486057-121486551	rs73214178	chr12	121486406	T	C	0.3	0.022676	0.998282	-1.60262	6.63849	0.697886	0.000214	0.686408	10.6245	4	2	5	4	4	121486406	2.8326	0	0.992335	0.992109	0.00997987	0.0249678	TRUE	FALSE	FALSE	act_cd4_t	FALSE
chr17:76009482-76010435	rs76402227	chr17	76010121	C	T	0.15	0.311419	0.997553	-2.00055	6.63717	0.309379	0.000271	0.305141	19.8586	0	1	1	5	5	76010121	3.04674	0	0.983718	0.983718	0.00998724	0.00998724	TRUE	TRUE	FALSE	act_cd4_t	FALSE
chr11:103609643-103610502	rs11225991	chr11	103610063	G	T	0.3	1.83674	0.999707	-1.99978	6.63401	0.289246	0.000575	0.318319	11.3717	0	1	1	5	5	103610063	3.12023	0	0.975203	0.975203	0.010005	0.010005	TRUE	TRUE	FALSE	act_cd4_t	FALSE
chr9:114287301-114288484	rs7851745	chr9	114287818	G	T	0.5	3.6	0.999944	-1.60026	6.63089	0.427425	1.6e-05	0.434424	39.4363	3	5	5	4	5	114287818	1.81436	0	0.996643	0.99749	0.0100225	0.0251038	TRUE	FALSE	FALSE	act_cd4_t	FALSE
chr7:3106925-3107522	rs6461817	chr7	3109425	C	T	0.75	0.4	0.990478	-1.5547	6.62978	0.653394	9.3e-05	0.624218	12.5928	5	2	10	5	3	3109430	2.62191	0	0.990677	0.981818	0.0100288	0.0278805	TRUE	FALSE	FALSE	act_cd4_t	FALSE
chr10:134247908-134248303	rs187850437	chr10	134248116	G	A	0.1	0.123457	0.826228	-1.69629	6.62391	0.276874	9.1e-05	0.524222	17.3829	1	2	2	9	22	134248116	5.15853	0	0.848994	0.718604	0.0100619	0.0201238	TRUE	FALSE	FALSE	act_cd4_t	FALSE
chr3:150942978-150943717	rs9821749	chr3	150943085	C	T	0.2	0.625	0.998677	-1.44236	6.61399	0.672421	0.000149	0.500443	15.0457	1	5	7	6	10	150943085	2.59107	0	0.966562	0.986241	0.0101181	0.0361112	TRUE	FALSE	FALSE	act_cd4_t	FALSE
chr7:104845878-104846671	rs55712418	chr7	104846173	A	G	0.3	2.74376	0.998512	-1.99288	6.61331	0.650267	0.000178	0.53406	18.1363	0	2	2	5	5	104846173	2.35433	0	0.994709	0.995664	0.0101219	0.0101653	TRUE	TRUE	FALSE	act_cd4_t	FALSE
chr6:134774069-134774413	rs4467792	chr6	134774223	G	T	0.75	0.4	0.985013	-1.69233	6.60817	0.235922	0.000344	0.209387	4.0049	2	3	4	5	3	134774223	2.85941	0	0.977698	0.974091	0.0101512	0.0203079	TRUE	FALSE	FALSE	act_cd4_t	FALSE
chr22:42580915-42581269	rs35234745	chr22	42580982	T	C	0.1	0.123457	0.999844	-1.38897	6.5981	0.698649	0.005615	0.644217	12.3692	2	3	4	4	2	42580982	2.58135	0	0.987079	0.986865	0.0102087	0.040835	TRUE	FALSE	FALSE	act_cd4_t	FALSE
chr17:2295534-2297439	rs2447091	chr17	2296014	T	C	0.55	1.71513	0.998551	-1.35747	6.59687	0.551699	0.003213	0.399155	45.3693	2	8	12	5	3	2296014	1.48084	0	0.99262	0.992448	0.0102158	0.0439069	TRUE	FALSE	FALSE	act_cd4_t	FALSE
chr7:45013392-45013686	rs10274554	chr7	45013652	T	C	0.2	1.40625	0.999913	-1.98544	6.57521	0.363426	0.030098	0.432187	22.1455	0	1	1	5	5	45013652	2.46832	0	0.993648	0.993648	0.0103409	0.0103409	TRUE	TRUE	FALSE	act_cd4_t	FALSE
chr17:39290095-39290723	rs8067313	chr17	39290306	G	T	0.7	0.022676	0.976622	-1.98509	6.57378	0.251518	0.01	0.5	13.712	0	0	1	5	5	39290306	2.82043	0	NA	0.956396	0.0103492	0.0103492	TRUE	TRUE	FALSE	act_cd4_t	FALSE
chr15:69396262-69397182	rs11636750	chr15	69396729	C	T	0.6	4.44444	0.98885	-1.45545	6.56966	0.642042	0.000254	0.554902	27.6071	1	2	5	4	4	69396729	2.7077	0	0.979708	0.957101	0.0103732	0.035039	TRUE	FALSE	FALSE	act_cd4_t	FALSE
chr3:47563551-47564242	rs77980086	chr3	47563770	G	A	0.15	0.311419	0.999894	-1.37969	6.56006	0.309669	5.6e-05	0.430602	19.7205	3	3	4	5	5	47563770	3.09064	0	0.945711	0.985453	0.0104293	0.0417172	TRUE	FALSE	FALSE	act_cd4_t	FALSE
chr13:48617816-48618852	rs9567986	chr13	48618170	C	T	0.35	0.097814	0.997542	-1.80356	6.55914	0.304041	0.000661	0.408127	10.0818	1	1	3	4	4	48618170	2.8981	0	0.989352	0.989352	0.0104347	0.0157195	TRUE	TRUE	FALSE	act_cd4_t	FALSE
chr22:36654300-36655721	rs136153	chr22	36655513	C	T	0.65	1.16049	0.958662	-1.68317	6.55896	0.658471	0.000272	0.451047	17.2016	4	2	5	5	3	36655513	2.517	0	0.958248	0.951496	0.0104357	0.0207411	TRUE	FALSE	FALSE	act_cd4_t	FALSE
chr1:227936066-227936866	rs77157578	chr1	227936359	C	T	0.1	0.123457	0.991602	-1.67883	6.55234	0.317169	0.006729	0.413565	10.5518	0	2	2	4	4	227936359	2.8244	0	0.982859	0.979817	0.0104746	0.0209493	TRUE	FALSE	FALSE	act_cd4_t	FALSE
chr10:28957486-28958020	rs11007191	chr10	28957854	T	C	0.1	0.123457	0.999844	-1.79883	6.55165	0.679444	0.000157	0.614073	25.4616	2	1	6	5	3	28957854	2.49495	0	0.987285	0.987285	0.0104787	0.0158917	TRUE	TRUE	FALSE	act_cd4_t	FALSE
chr8:66910288-66911124	rs6472242	chr8	66910613	T	G	0.35	0.097814	0.999071	-1.50024	6.55155	0.644022	0.005157	0.715007	21.3354	3	5	9	4	3	66910613	2.65323	0	0.991109	0.993883	0.0104793	0.0316056	TRUE	FALSE	FALSE	act_cd4_t	FALSE
chr7:44184966-44186263	rs887687	chr7	44185805	C	G	0.45	0.00102	0.919894	-1.37718	6.54979	0.401665	0.006648	0.386726	26.195	2	4	4	5	8	44185805	2.16817	0	0.940135	0.868351	0.0104896	0.0419586	TRUE	FALSE	FALSE	act_cd4_t	FALSE
chr3:189432843-189433322	rs7616178	chr3	189433127	C	T	0.55	0.00102	0.989207	-1.67294	6.54591	0.319372	0.000342	0.573961	7.32167	2	3	4	3	3	189433127	2.85722	0	0.981337	0.978363	0.0105125	0.0212355	TRUE	FALSE	FALSE	act_cd4_t	FALSE
chr1:5346352-5346648	rs61763285	chr1	5346549	G	A	0.45	0.00102	0.999949	-1.9766	6.54326	0.703713	0.0003	0.595124	6.90967	1	2	2	3	3	5346549	2.88066	0	0.993093	0.994665	0.0105282	0.0105537	TRUE	TRUE	FALSE	act_cd4_t	FALSE
chr2:71250498-71251218	rs79487137	chr2	71250929	C	T	0.15	0.311419	0.999894	-1.58114	6.54165	0.361496	8.1e-05	0.465349	24.5933	2	3	3	5	4	71250929	2.6002	0	0.987028	0.99037	0.0105378	0.026234	TRUE	FALSE	FALSE	act_cd4_t	FALSE
chr9:90340607-90341612	rs3118869	chr9	90340863	C	A	0.45	1.55188	0.999945	-1.97674	6.53954	0.373069	0.000291	0.441475	19.5711	0	1	1	4	4	90340863	2.2832	0	0.996681	0.996681	0.0105503	0.0105503	TRUE	TRUE	FALSE	act_cd4_t	FALSE
chr17:62143903-62144697	rs196933	chr17	62134056	G	A	0.8	1.40625	0.999913	-1.61879	6.539	0.651374	0.024303	0.24859	10.8053	0	1	3	5	5	62134056	2.62328	0	0.628144	0.991641	0.0105535	0.0240552	TRUE	FALSE	FALSE	act_cd4_t	FALSE
chr17:42965181-42966563	rs9896445	chr17	42965540	T	C	0.3	0.022676	0.999702	-1.79828	6.5365	0.338932	0.00034	0.437047	21.0302	1	1	3	4	4	42965540	2.62953	0	0.994975	0.994975	0.0105683	0.0159118	TRUE	TRUE	FALSE	act_cd4_t	FALSE
chr2:233740849-233741793	rs79707548	chr2	233741256	G	C	0.25	1.11111	0.998873	-1.97529	6.5336	0.310936	0.000346	0.458063	18.9276	0	1	1	4	4	233741256	2.85985	0	0.989368	0.989368	0.0105855	0.0105855	TRUE	TRUE	FALSE	act_cd4_t	FALSE
chr16:68790103-68791602	rs11642413	chr16	68790394	G	A	0.65	0.097814	0.999945	-1.80535	6.53191	0.373671	0.000105	0.512834	14.9616	0	3	5	4	4	68790394	2.21497	0	0.994107	0.994851	0.0105956	0.0156548	TRUE	TRUE	FALSE	act_cd4_t	FALSE
chr7:99780241-99781003	rs10252884	chr7	99780655	T	C	0.35	1.16049	0.994909	-1.96969	6.52759	0.668851	0.02614	0.529746	9.78049	1	2	2	5	5	99780655	2.49736	0	0.987908	0.990497	0.0106214	0.0107229	TRUE	TRUE	FALSE	act_cd4_t	FALSE
chr1:26449699-26450208	rs17257120	chr1	26450101	A	G	0.35	0.097814	0.999945	-1.96893	6.52217	0.341142	0.000189	0.329566	12.5451	1	2	4	4	4	26450101	2.71975	0	0.99291	0.994866	0.0106538	0.0107416	TRUE	TRUE	FALSE	act_cd4_t	FALSE
chr19:1363039-1364704	rs17673260	chr19	1364306	A	G	0.7	0.022676	0.999938	-1.56187	6.51562	0.632922	0.000203	0.568184	30.713	1	2	5	5	5	1364306	2.39819	0	0.96426	0.993499	0.0106931	0.027424	TRUE	FALSE	FALSE	act_cd4_t	FALSE
chr8:135537691-135538132	rs11777813	chr8	135537956	C	T	0.3	2.74376	0.999226	-1.79471	6.51524	0.276988	0.001097	0.473323	7.05311	1	1	3	4	4	135538128	2.90551	0	0.995638	0.99478	0.0106954	0.0160431	TRUE	TRUE	FALSE	act_cd4_t	FALSE
chr1:38139352-38140144	rs12135570	chr1	38139870	C	T	0.2	0.625	0.995589	-1.57183	6.5111	0.376938	2e-05	0.495006	18.6093	2	3	5	5	6	38139870	2.40347	0	0.972901	0.986707	0.0107203	0.0268023	TRUE	FALSE	FALSE	act_cd4_t	FALSE
chr18:59500168-59501155	rs55856123	chr18	59500340	A	T	0.25	0.4	0.999664	-1.40218	6.50532	0.370813	4.5e-05	0.529163	24.5786	3	9	11	4	3	59500340	2.52889	0	0.992215	0.993749	0.0107552	0.0396111	TRUE	FALSE	FALSE	act_cd4_t	FALSE
chr14:32406866-32407459	rs1278923	chr14	32413685	C	T	0.6	0.625	0.99995	-1.45155	6.50319	0.712758	0.01	0.5	14.6428	2	0	13	5	5	32414386	2.69518	0	NA	0.991506	0.0107681	0.0353553	TRUE	FALSE	FALSE	act_cd4_t	FALSE
chr16:88298404-88299607	rs7201034	chr16	88298705	A	G	0.6	0.277778	0.997256	-1.8371	6.49991	0.335889	0.000166	0.380096	8.29249	0	4	4	5	5	88298705	2.54737	0	0.992346	0.993085	0.010788	0.0145514	TRUE	TRUE	FALSE	act_cd4_t	FALSE
chr7:150657015-150657711	rs6947240	chr7	150657209	G	A	0.25	1.11111	0.992132	-1.83295	6.49254	0.304497	0.000223	0.583876	14.8716	2	2	4	4	5	150657209	3.11285	0	0.968638	0.974259	0.0108328	0.0146908	TRUE	TRUE	FALSE	act_cd4_t	FALSE
chr21:43647898-43648860	rs9975490	chr21	43640066	C	G	0.1	0.123457	0.83796	-1.62045	6.48586	0.432161	0.001262	0.503218	68.8061	4	3	13	6	5	43640066	1.72624	0	0.993878	0.668333	0.0108736	0.0239636	TRUE	FALSE	FALSE	act_cd4_t	FALSE
chr10:72335481-72336542	rs12761117	chr10	72335535	A	G	0.35	2.89941	0.996701	-1.54597	6.45349	0.330274	0.000614	0.504844	23.1358	0	3	5	4	4	72335535	2.93353	0	0.96864	0.979174	0.0110734	0.0284464	TRUE	FALSE	FALSE	act_cd4_t	FALSE
chr7:22589303-22590189	rs55958309	chr7	22590051	A	G	0.15	0.311419	0.997555	-1.77629	6.44691	0.711895	0.000292	0.536404	10.1517	1	3	3	4	4	22590051	2.76132	0	0.991802	0.988018	0.0111146	0.0167384	TRUE	FALSE	FALSE	act_cd4_t	FALSE
chr5:106598978-106600761	rs34564	chr5	106599519	G	A	0.35	0.097814	0.999945	-1.77638	6.44087	0.24833	0.154371	0.496608	3.13668	2	2	6	5	3	106600215	3.00137	0	0.990192	0.99196	0.0111524	0.0167348	TRUE	FALSE	FALSE	act_cd4_t	TRUE
chr1:213843547-213844268	rs12033150	chr1	213843800	T	C	0.5	0.4	0.999952	-1.84501	6.4377	0.374561	8.7e-05	0.429617	22.9612	1	5	5	4	4	213843800	2.31454	0	0.986351	0.994596	0.0111723	0.0142887	TRUE	TRUE	FALSE	act_cd4_t	FALSE
chr10:75617189-75617608	rs2664280	chr10	75617344	A	T	0.5	3.6	0.997161	-1.6506	6.43678	0.229301	0.000341	0.441892	1.62844	0	1	2	4	4	75617344	3.07414	0	0.994012	0.994012	0.0111781	0.0223562	TRUE	FALSE	FALSE	act_cd4_t	FALSE
chr15:90581378-90582085	rs28750156	chr15	90581755	C	A	0.1	0.123457	0.97597	-1.55065	6.4351	0.687635	6.2e-05	0.606188	17.2984	3	2	5	4	4	90581755	2.47572	0	0.958943	0.961582	0.0111887	0.0281418	TRUE	FALSE	FALSE	act_cd4_t	FALSE
chr18:21509198-21509978	rs7244601	chr18	21509668	A	C	0.55	1.71513	0.996362	-1.4724	6.42816	0.669969	0.00059	0.645117	22.8861	0	1	3	3	3	21509668	2.74078	0	0.986544	0.986544	0.0112325	0.0336975	TRUE	FALSE	FALSE	act_cd4_t	FALSE
chr4:15775682-15776111	rs28703311	chr4	15775851	G	A	0.3	1.83674	0.999707	-1.34493	6.4264	0.702257	0.000828	0.666782	11.8602	6	2	12	4	4	15775851	2.82386	0	0.982062	0.987628	0.0112436	0.0451924	TRUE	FALSE	FALSE	act_cd4_t	FALSE
chr15:52526763-52527828	rs8030428	chr15	52527542	G	A	0.8	0.625	0.992909	-1.64805	6.42636	0.350762	0.023227	0.413287	15.3928	1	2	2	5	4	52527542	2.37466	0	0.990789	0.983028	0.0112439	0.0224877	TRUE	FALSE	FALSE	act_cd4_t	FALSE
chr9:72054475-72055508	rs7033137	chr9	72055158	C	G	0.3	0.022676	0.998992	-1.34615	6.42279	0.699341	0.000246	0.650167	6.80823	2	3	4	4	4	72055158	2.7305	0	0.992367	0.992324	0.0112665	0.0450659	TRUE	FALSE	FALSE	act_cd4_t	FALSE
chr8:144097215-144098010	rs62525085	chr8	144097333	C	T	0.45	1.71513	0.976165	-1.40015	6.41233	0.381504	0.000109	0.393968	24.8658	0	3	7	4	4	144097333	2.48877	0	0.968109	0.936417	0.011333	0.0397973	TRUE	FALSE	FALSE	act_cd4_t	FALSE
chr20:10652063-10652535	rs1051412	chr20	10654563	A	C	0.5	0.4	0.947231	-1.48775	6.40831	0.66375	0.01	0.5	16.8551	2	0	5	7	4	10654563	2.42803	0	NA	0.910626	0.0113587	0.0325276	TRUE	FALSE	FALSE	act_cd4_t	FALSE
chr5:171881051-171882048	rs2569248	chr5	171889524	G	A	0.5	0.4	0.999952	-1.73466	6.39501	0.328217	4.9e-05	0.470591	13.8938	6	5	6	5	0	171889524	2.58767	0	0.940379	0.992187	0.0114442	0.0184221	TRUE	FALSE	FALSE	act_cd4_t	FALSE
chr7:150054318-150055200	rs34728606	chr7	150054694	G	A	0.3	0.022676	0.9945	-1.7113	6.38957	0.620283	0.006004	0.524141	21.9809	2	1	5	5	6	150054694	2.05379	0	0.991378	0.991378	0.0114793	0.0194404	TRUE	FALSE	FALSE	act_cd4_t	FALSE
chr11:27493123-27494731	rs7946851	chr11	27494096	C	G	0.85	0.311419	0.984927	-1.81373	6.38594	0.643725	3.3e-05	0.544309	29.1163	1	4	4	5	4	27494096	2.64505	0	0.994272	0.975877	0.0115028	0.0153557	TRUE	TRUE	FALSE	act_cd4_t	FALSE
chr2:231766881-231767629	rs13390217	chr2	231767043	A	T	0.3	0.022676	0.998992	-1.63685	6.38512	0.639184	4.9e-05	0.682144	14.373	0	2	4	4	4	231767043	2.34364	0	0.992234	0.994096	0.0115081	0.0230753	TRUE	FALSE	FALSE	act_cd4_t	FALSE
chr1:149711655-149712738	chr1:149711898:T:A	chr1	149711898	T	A	0.35	0.097814	0.743515	-1.9377	6.37982	0.335562	0.000598	0.511928	23.5943	0	1	1	8	8	149711898	2.55291	0	0.660275	0.660275	0.0115425	0.0115425	TRUE	TRUE	FALSE	act_cd4_t	FALSE
chr17:48585327-48586240	rs73351675	chr17	48585554	T	C	0.5	0.4	0.995177	-1.63531	6.37427	0.407543	8.2e-05	0.434026	36.1877	0	2	2	4	4	48585554	1.94263	0	0.990574	0.990736	0.0115787	0.0231573	TRUE	FALSE	FALSE	act_cd4_t	FALSE
chr6:31211254-31211725	chr6:31211497:C:T	chr6	31211497	C	T	0.35	0.097814	0.999071	-1.45893	6.37307	0.278056	0.00038	0.467396	4.96996	1	1	3	4	3	31211497	2.92317	0	0.986138	0.99105	0.0115865	0.0347594	TRUE	FALSE	FALSE	act_cd4_t	FALSE
chr2:10929763-10929986	rs11904084	chr2	10929867	T	C	0.55	1.71513	0.989211	-1.82905	6.3706	0.267131	0.001311	0.391803	6.54581	0	1	10	5	5	10929867	2.87244	0	0.948539	0.948539	0.0116026	0.0148236	TRUE	TRUE	FALSE	act_cd4_t	FALSE
chr11:61582071-61584720	rs174561	chr11	61582708	T	C	0.2	1.40625	0.999603	-1.63408	6.36924	0.599941	0.000119	0.617035	33.0004	1	2	2	4	4	61582708	1.86288	0	0.99113	0.994813	0.0116115	0.023223	TRUE	FALSE	FALSE	act_cd4_t	FALSE
chr9:6715700-6716758	rs10975805	chr9	6716048	C	G	0.3	0.022676	0.996176	-1.56553	6.3648	0.410707	4.7e-05	0.431378	32.2399	2	7	7	5	4	6716048	2.24818	0	0.959639	0.991911	0.0116406	0.027194	TRUE	FALSE	FALSE	act_cd4_t	FALSE
chr3:141159904-141160831	rs4683404	chr3	141160371	A	G	0.15	0.311419	0.999506	-1.93255	6.35877	0.349947	5.3e-05	0.352509	33.4325	0	1	1	5	5	141160371	2.56973	0	0.990528	0.990528	0.0116802	0.0116802	TRUE	TRUE	FALSE	act_cd4_t	FALSE
chr6:13414362-13414899	rs519890	chr6	13414548	G	A	0.55	1.55188	0.992343	-1.63016	6.35322	0.703728	0.000297	0.49195	6.03413	0	2	2	6	6	13414548	2.8141	0	0.978738	0.989586	0.0117168	0.0234337	TRUE	FALSE	FALSE	act_cd4_t	FALSE
chr8:11640147-11641738	rs4143456	chr8	11641324	G	C	0.3	0.022676	0.999467	-1.36637	6.35058	0.612145	0.000105	0.374155	20.8999	2	4	11	5	5	11641324	2.22546	0	0.991094	0.991983	0.0117343	0.0430155	TRUE	FALSE	FALSE	act_cd4_t	FALSE
chr19:17294017-17295831	rs56081874	chr19	17295440	T	C	0.1	0.123457	0.992679	-1.51459	6.34031	0.382179	2.7e-05	0.500166	35.0691	4	5	5	6	4	17295440	2.26008	0	0.981519	0.973335	0.0118024	0.0305783	TRUE	FALSE	FALSE	act_cd4_t	FALSE
chr4:57547213-57548066	rs28362615	chr4	57547802	C	T	0.75	1.11111	0.999933	-1.74731	6.33903	0.65935	0.000117	0.509904	18.2506	1	3	3	5	4	57547802	2.54984	0	0.993857	0.990264	0.011811	0.0178931	TRUE	FALSE	FALSE	act_cd4_t	FALSE
chr6:15404122-15405079	rs2237152	chr6	15404250	G	C	0.4	0.625	0.995001	-1.5569	6.3112	0.639973	0.021425	0.496157	18.1228	2	3	5	4	4	15404250	2.39283	0	0.986781	0.982132	0.0119978	0.0277397	TRUE	FALSE	FALSE	act_cd4_t	FALSE
chr10:114148934-114149798	rs10885342	chr10	114149305	T	C	0.5	0.4	0.996171	-1.91168	6.28525	0.354385	0.000103	0.226254	9.71659	0	2	2	3	3	114149305	2.50873	0	0.993397	0.994232	0.0121747	0.0122551	TRUE	TRUE	FALSE	act_cd4_t	FALSE
chr11:10920752-10922238	rs12418688	chr11	10921626	A	G	0.6	0.277778	0.999946	-1.60975	6.27807	0.366118	0.000176	0.459351	22.3228	1	3	4	4	4	10921626	2.25703	0	0.992911	0.994052	0.0122241	0.0245611	TRUE	FALSE	FALSE	act_cd4_t	FALSE
chr13:103506916-103507596	rs2296147	chr13	103498375	T	C	0.6	0.625	0.999744	-1.54391	6.26442	0.668898	0.000145	0.490641	17.8175	2	2	5	4	4	103498375	2.70303	0	0.980741	0.991008	0.0123186	0.0285822	TRUE	FALSE	FALSE	act_cd4_t	FALSE
chr11:1627065-1627689	rs7117114	chr11	1627296	C	T	0.6	0.625	0.99995	-1.60686	6.25813	0.329981	0.000701	0.462336	14.1449	1	1	2	4	4	1627296	2.56677	0	0.99351	0.99351	0.0123625	0.0247249	TRUE	FALSE	FALSE	act_cd4_t	FALSE
chr11:118563048-118563650	rs523793	chr11	118570697	C	T	0.45	1.71513	0.998948	-1.79362	6.25803	0.432056	1.7e-05	0.513765	45.0588	9	3	17	4	4	118571123	1.68026	0	0.995143	0.986184	0.0123631	0.0160837	TRUE	TRUE	FALSE	act_cd4_t	FALSE
chr12:739181-740753	rs34038797	chr12	740009	C	G	0.35	0.097814	0.966812	-1.60579	6.25374	0.234758	0.01	0.5	4.8487	1	0	2	5	4	740009	2.80843	0	NA	0.947293	0.0123931	0.0247863	TRUE	FALSE	FALSE	act_cd4_t	FALSE
chr5:75333457-75334038	rs7443586	chr5	75333662	C	A	0.6	0.277778	0.984107	-1.90231	6.25317	0.292827	0.000767	0.445194	8.39697	0	2	2	4	4	75333662	2.69132	0	0.972222	0.977799	0.0123972	0.0125224	TRUE	TRUE	FALSE	act_cd4_t	FALSE
chr10:61997743-61998566	rs7908312	chr10	61997885	A	C	0.35	1.16049	0.972857	-1.88963	6.24346	0.292586	0.001417	0.484796	5.54984	0	1	2	4	4	61997885	2.7808	0	0.967642	0.967642	0.0124653	0.0128934	TRUE	TRUE	FALSE	act_cd4_t	FALSE
chr11:61594690-61596764	rs99780	chr11	61596633	C	T	0.35	0.097814	0.999074	-1.60271	6.24117	0.631076	0.001004	0.59066	22.0121	0	1	2	6	6	61596633	2.05859	0	0.989269	0.989269	0.0124814	0.0249628	TRUE	FALSE	FALSE	act_cd4_t	FALSE
chr8:144543423-144545213	rs418865	chr8	144544138	T	A	0.7	1.83674	0.96114	-1.60937	6.22909	0.554612	0.001128	0.520108	39.2546	3	5	7	5	5	144544138	1.39621	0	0.913984	0.925518	0.0125668	0.0245825	TRUE	FALSE	FALSE	act_cd4_t	FALSE
chr11:3585647-3586033	rs10834443	chr11	3585849	A	G	0.25	1.11111	0.764951	-1.355	6.22762	0.324475	0.000166	0.479988	17.4384	5	6	7	4	7	3585849	2.67921	0	0.670984	0.610059	0.0125773	0.0441567	TRUE	FALSE	FALSE	act_cd4_t	FALSE
chr3:142650147-142650430	rs9838306	chr3	142650291	C	A	0.5	3.6	0.999956	-1.90003	6.22604	0.270251	0.001053	0.360093	3.60703	0	1	1	3	3	142650291	3.04136	0	0.981923	0.981923	0.0125885	0.0125885	TRUE	TRUE	FALSE	act_cd4_t	FALSE
chr12:48947448-48947776	rs12229098	chr12	48947656	C	A	0.1	0.123457	0.996528	-1.52529	6.21828	0.709692	0.000365	0.609553	14.7707	0	2	3	5	5	48947656	2.63149	0	0.982789	0.980765	0.0126438	0.0298338	TRUE	FALSE	FALSE	act_cd4_t	FALSE
chr1:211822335-211822686	rs12741252	chr1	211822542	G	C	0.5	3.6	0.991535	-1.85888	6.20548	0.284413	0.000661	0.279371	16.3057	3	1	4	5	4	211822542	3.05482	0	0.902247	0.902247	0.0127356	0.0138395	TRUE	TRUE	FALSE	act_cd4_t	FALSE
chr2:128242707-128243686	rs12476558	chr2	128243139	A	G	0.45	1.71513	0.999954	-1.41689	6.20152	0.682058	0.000219	0.563261	16.6733	0	3	3	4	4	128243139	2.74684	0	0.990937	0.990252	0.012764	0.0382921	TRUE	FALSE	FALSE	act_cd4_t	FALSE
chr7:97797897-97798255	rs884897	chr7	97798117	G	A	0.25	0.4	0.994142	-1.89311	6.19783	0.324795	0.000262	0.310231	17.6377	0	1	1	4	4	97798117	2.70349	0	0.988508	0.988508	0.0127907	0.0127907	TRUE	TRUE	FALSE	act_cd4_t	FALSE
chr1:208034927-208035559	rs6701735	chr1	208030923	C	T	0.15	0.311419	0.999894	-1.47309	6.18271	0.388653	0.000102	0.519001	27.8582	1	5	12	4	4	208030923	2.34672	0	0.993893	0.983893	0.0129004	0.0336442	TRUE	FALSE	FALSE	act_cd4_t	FALSE
chr19:29218348-29218806	rs7259429	chr19	29218429	G	T	0.5	0.4	0.994605	-1.53478	6.1732	0.246409	0.000765	0.557754	4.46269	1	1	9	4	3	29218429	2.94162	0	0.960258	0.988491	0.01297	0.0291892	TRUE	FALSE	FALSE	act_cd4_t	FALSE
chr8:145040356-145041221	rs6981529	chr8	145040567	C	G	0.4	0.277778	0.992924	-1.79903	6.15952	0.367137	5.5e-05	0.362729	11.211	3	2	6	4	4	145040567	2.25937	0	0.989505	0.9915	0.0130706	0.0158843	TRUE	TRUE	FALSE	act_cd4_t	FALSE
chr11:72953336-72954080	rs10898910	chr11	72953840	T	C	0.35	1.16049	0.970097	-1.65381	6.15861	0.317351	0.000171	0.275162	6.02673	1	3	3	14	22	72953840	2.63577	0	0.94336	0.87125	0.0130774	0.0221916	TRUE	FALSE	FALSE	act_cd4_t	FALSE
chr7:5740740-5741613	rs10259773	chr7	5741099	C	T	0.85	0.311419	0.993299	-1.70921	6.13667	0.392774	8.4e-05	0.492922	21.4706	3	2	5	6	6	5741099	2.07716	0	0.925844	0.638075	0.0132406	0.0195341	TRUE	FALSE	FALSE	act_cd4_t	FALSE
chr1:89551515-89551831	rs11589629	chr1	89551669	G	C	0.4	4.44444	0.999954	-1.87751	6.13431	0.275176	0.000547	0.187343	17.3962	0	1	1	7	7	89551669	3.17183	0	0.976218	0.976218	0.0132583	0.0132583	TRUE	TRUE	FALSE	act_cd4_t	TRUE
chr16:87996831-87997525	rs36073017	chr16	87997065	C	G	0.4	0.277778	0.988757	-1.5758	6.13155	0.587661	5e-05	0.483526	34.5902	0	2	2	5	5	87997065	1.78109	0	0.985508	0.987329	0.013279	0.026558	TRUE	FALSE	FALSE	act_cd4_t	FALSE
chr19:5130007-5132354	rs2620840	chr19	5130876	G	A	0.3	2.74376	0.994963	-1.3979	6.12417	0.33907	0.000452	0.454649	7.7983	1	2	3	4	4	5130876	2.41273	0	0.992477	0.992421	0.0133346	0.0400038	TRUE	FALSE	FALSE	act_cd4_t	FALSE
chr10:52419732-52420500	rs3011719	chr10	52420089	A	G	0.85	0.311419	0.986703	-1.86947	6.12269	0.334203	0.000215	0.393931	19.329	1	1	2	4	4	52420089	2.32921	0	0.977767	0.977767	0.0133458	0.0135059	TRUE	TRUE	FALSE	act_cd4_t	FALSE
chr20:5784350-5785808	rs405178	chr20	5785146	T	G	0.35	0.097814	0.999945	-1.33986	6.10579	0.691188	0.000128	0.733812	4.2528	4	7	10	3	4	5785146	2.753	0	0.986547	0.993508	0.013474	0.0457231	TRUE	FALSE	FALSE	act_cd4_t	FALSE
chr20:44539275-44540797	rs441346	chr20	44539492	G	C	0.5	0.4	0.995389	-1.56689	6.10564	0.593185	6.3e-05	0.609644	33.617	0	4	4	4	4	44539492	1.92164	0	0.993007	0.990726	0.0134751	0.0271086	TRUE	FALSE	FALSE	act_cd4_t	FALSE
chr6:109193272-109193874	rs2806367	chr6	109195553	C	T	0.75	0.4	0.996223	-1.39254	6.10237	0.638231	0.000113	0.490324	20.7594	2	2	3	5	3	109195553	2.25582	0	0.995983	0.988619	0.0135001	0.0405002	TRUE	FALSE	FALSE	act_cd4_t	FALSE
chr3:46988665-46990334	rs7640397	chr3	46989828	C	T	0.8	0.625	0.999919	-1.77167	6.1006	0.562707	9e-06	0.522403	35.1056	0	3	5	4	4	46989828	1.47389	0	0.990145	0.991709	0.0135136	0.0169173	TRUE	FALSE	FALSE	act_cd4_t	FALSE
chr2:27664960-27666084	rs780112	chr2	27665361	C	G	0.35	0.097814	0.991049	-1.86733	6.09287	0.658659	0.000383	0.616705	12.3551	0	1	1	5	5	27665361	2.34834	0	0.978435	0.978435	0.0135728	0.0135728	TRUE	TRUE	FALSE	act_cd4_t	FALSE
chr7:1209410-1210045	rs2949180	chr7	1209688	T	A	0.55	1.71513	0.993571	-1.56985	6.09199	0.364992	1.7e-05	0.612196	21.7206	8	6	19	5	6	1209688	2.22661	0	0.990341	0.984392	0.0135796	0.0269247	TRUE	FALSE	FALSE	act_cd4_t	FALSE
chr9:99253724-99254290	rs10991367	chr9	99253933	T	C	0.15	0.311419	0.999506	-1.86688	6.09102	0.710157	0.000141	0.693985	12.1679	0	1	1	4	4	99253933	2.40755	0	0.987252	0.987252	0.013587	0.013587	TRUE	TRUE	FALSE	act_cd4_t	FALSE
chr22:17587305-17588515	rs73381911	chr22	17587659	G	A	0.2	1.40625	0.999913	-1.44394	6.08935	0.365577	0.000103	0.497849	22.7257	1	4	6	4	5	17587659	2.37098	0	0.990518	0.994581	0.0135999	0.0359796	TRUE	FALSE	FALSE	act_cd4_t	FALSE
chr2:68592158-68592717	rs17035378	chr2	68598955	T	C	0.35	2.89941	0.999949	-1.53796	6.08263	0.706233	0.000913	0.623392	7.26355	11	2	14	4	5	68598955	2.63105	0	0.98199	0.983723	0.0136518	0.0289759	TRUE	FALSE	FALSE	act_cd4_t	FALSE
chr8:128989850-128990583	rs7011799	chr8	128990320	T	G	0.2	1.40625	0.998044	-1.38363	6.07653	0.64378	8.8e-05	0.614009	12.1555	5	1	12	5	5	128990320	2.03107	0	0.994502	0.994502	0.013699	0.0413395	TRUE	FALSE	FALSE	act_cd4_t	FALSE
chr7:22862014-22862870	rs2270105	chr7	22862467	G	A	0.35	0.097814	0.999074	-1.51781	6.07613	0.438765	1.1e-05	0.530407	46.0167	6	8	11	4	3	22862467	1.54812	0	0.994432	0.994888	0.0137021	0.0303521	TRUE	FALSE	FALSE	act_cd4_t	FALSE
chr2:38104648-38104996	rs2565646	chr2	38104813	C	T	0.55	6.69421	0.999958	-1.63104	6.06219	0.413374	0.000159	0.465758	33.031	1	5	5	4	4	38104813	1.92913	0	0.97716	0.978128	0.0138106	0.0233864	TRUE	FALSE	FALSE	act_cd4_t	FALSE
chr4:185203332-185203968	rs2703747	chr4	185203745	C	G	0.25	1.11111	0.999933	-1.37445	6.05924	0.334907	0.000199	0.385477	19.0364	1	1	9	5	5	185203745	2.56743	0	0.991073	0.991073	0.0138337	0.0422233	TRUE	FALSE	FALSE	act_cd4_t	FALSE
chr12:2751354-2751864	rs1420725	chr12	2751583	G	C	0.6	3.40278	0.995391	-1.55626	6.05204	0.681854	0.000351	0.47801	10.0875	1	2	2	4	4	2751583	2.49893	0	0.99341	0.993397	0.0138902	0.0277805	TRUE	FALSE	FALSE	act_cd4_t	FALSE
chr6:30226024-30226242	rs3094077	chr6	30226123	C	T	0.15	0.311419	0.999506	-1.5148	6.04387	0.306813	0.000289	0.397783	16.1275	0	2	13	4	4	30226123	2.81403	0	0.990679	0.986802	0.0139547	0.0305631	TRUE	FALSE	FALSE	act_cd4_t	FALSE
chr6:119004905-119005992	rs2798328	chr6	119005378	C	T	0.5	0.4	0.999948	-1.64899	6.04086	0.665647	0.000319	0.65845	16.7427	6	4	8	3	3	119005378	2.55973	0	0.994643	0.995315	0.0139785	0.0224394	TRUE	FALSE	FALSE	act_cd4_t	FALSE
chr1:182057055-182057672	rs3856103	chr1	182050235	C	G	0.5	3.6	0.988875	-1.42979	6.0406	0.384985	5.4e-05	0.34314	35.5409	0	3	11	4	4	182050235	2.14716	0	0.989172	0.93964	0.0139805	0.0371717	TRUE	FALSE	FALSE	act_cd4_t	FALSE
chr5:56678885-56679542	rs9292135	chr5	56679092	T	C	0.75	1.11111	0.999933	-1.84411	6.03883	0.679623	0.000277	0.699979	17.2751	3	3	4	5	5	56679092	2.73409	0	0.980443	0.985388	0.0139945	0.0143183	TRUE	TRUE	FALSE	act_cd4_t	FALSE
chr6:8017448-8018288	rs12195730	chr6	8017575	A	C	0.2	1.40625	0.999603	-1.39593	6.03539	0.746926	0.000222	0.422817	4.40975	0	2	4	6	6	8017575	2.61053	0	0.993429	0.99258	0.0140218	0.0401852	TRUE	FALSE	FALSE	act_cd4_t	FALSE
chr6:131845482-131846402	chr6:131846102:C:G	chr6	131846102	C	G	0.3	0.022676	0.939174	-1.64596	6.03485	0.320682	0.000209	0.570781	13.3794	0	1	4	4	4	131846102	2.59473	0	0.931555	0.931555	0.0140261	0.0225966	TRUE	FALSE	FALSE	act_cd4_t	FALSE
chr15:70006316-70007006	rs71404233	chr15	70006857	A	G	0.15	0.311419	0.999894	-1.54644	6.03215	0.39269	1.9e-05	0.552026	42.3334	0	2	8	5	5	70006857	1.99767	0	0.990537	0.990538	0.0140476	0.0284158	TRUE	FALSE	FALSE	act_cd4_t	FALSE
chr2:113956236-113957124	rs2305133	chr2	113956821	C	G	0.5	0.4	0.996981	-1.83902	6.01818	0.639845	0.000243	0.628432	23.1072	1	2	4	4	4	113956821	2.29016	0	0.99102	0.991968	0.0141592	0.0144872	TRUE	TRUE	FALSE	act_cd4_t	FALSE
chr12:94567426-94568098	rs4761465	chr12	94568733	G	T	0.25	1.11111	0.99967	-1.71867	5.99964	0.718584	0.000291	0.652582	4.91626	2	2	4	5	4	94575095	2.71361	0	0.985552	0.985687	0.0143088	0.0191131	TRUE	FALSE	FALSE	act_cd4_t	FALSE
chr8:145164416-145164924	rs34324679	chr8	145164518	C	A	0.15	0.311419	0.830694	-1.54081	5.98924	0.781924	0.000292	0.646939	3.18569	1	1	2	7	16	145164518	3.3679	0	0.587789	0.587789	0.0143934	0.0287868	TRUE	FALSE	FALSE	act_cd4_t	FALSE
chr11:127921062-127921633	rs77033001	chr11	127921556	G	A	0.15	0.311419	0.999506	-1.66346	5.98914	0.297951	0.00507	0.56131	17.0753	4	5	9	9	11	127921556	3.27387	0	0.984838	0.985821	0.0143942	0.0217041	TRUE	FALSE	FALSE	act_cd4_t	FALSE
chr2:182336622-182336995	rs1449265	chr2	182336805	T	G	0.55	0.00102	0.997144	-1.36329	5.98343	0.356359	0.000204	0.537265	16.9425	1	2	3	4	4	182336805	2.37241	0	0.991879	0.991372	0.0144409	0.0433226	TRUE	FALSE	FALSE	act_cd4_t	FALSE
chr3:38462304-38462970	rs17037664	chr3	38462360	T	G	0.65	0.097814	0.987009	-1.83213	5.96849	0.29985	0.006494	0.555293	10.5669	0	2	4	8	8	38462360	2.58002	0	0.966435	0.966327	0.0145637	0.0147189	TRUE	TRUE	FALSE	act_cd4_t	FALSE
chr12:4136552-4136898	rs2540119	chr12	4140876	T	C	0.8	1.40625	0.996193	-1.35696	5.95776	0.620406	0.01	0.5	29.6611	1	0	3	4	4	4140876	2.01109	0	NA	0.991097	0.0146527	0.043958	TRUE	FALSE	FALSE	act_cd4_t	FALSE
chr3:14931889-14932395	rs293927	chr3	14932156	A	G	0.9	0.123457	0.999844	-1.47787	5.95357	0.688972	0.000235	0.62907	18.1135	4	1	5	5	3	14932156	2.67793	0	0.985029	0.985029	0.0146875	0.0332756	TRUE	FALSE	FALSE	act_cd4_t	FALSE
chr17:75412278-75412589	rs11657961	chr17	75405407	C	T	0.45	0.00102	0.999949	-1.77594	5.93664	0.675997	0.000157	0.703591	15.9479	0	7	15	4	4	75405407	2.63792	0	0.982346	0.991964	0.0148293	0.0167516	TRUE	FALSE	FALSE	act_cd4_t	FALSE
chr11:76776955-76778649	rs3814708	chr11	76777733	A	G	0.85	0.311419	0.932571	-1.50357	5.92836	0.615199	2.7e-05	0.488948	43.7908	1	5	6	5	4	76777733	2.09901	0	0.97057	0.912869	0.0148991	0.0313641	TRUE	FALSE	FALSE	act_cd4_t	FALSE
chr11:86303811-86304490	rs10400291	chr11	86304054	C	A	0.2	1.40625	0.999913	-1.82672	5.92786	0.645842	0.000287	0.616195	22.9434	0	1	1	5	5	86304054	2.14622	0	0.994121	0.994121	0.0149033	0.0149033	TRUE	TRUE	FALSE	act_cd4_t	FALSE
chr19:14348344-14348845	rs2007754	chr19	14348653	G	A	0.5	0.4	0.944469	-1.52467	5.92374	0.269503	0.000321	0.473621	4.32193	0	1	2	5	5	14348653	2.63743	0	0.924564	0.924564	0.0149383	0.0298765	TRUE	FALSE	FALSE	act_cd4_t	FALSE
chr13:52097184-52097754	rs9535708	chr13	52097246	G	A	0.4	0.277778	0.998912	-1.82412	5.92182	0.349349	0.00092	0.469755	17.8066	1	1	2	4	4	52097246	2.28227	0	0.993943	0.993943	0.0149545	0.0149927	TRUE	TRUE	FALSE	act_cd4_t	FALSE
chr2:174762413-174764411	rs17306827	chr2	174763936	G	A	0.6	4.44444	0.993162	-1.34737	5.91883	0.671757	0.000173	0.700371	22.4363	2	2	3	5	5	174763936	2.69881	0	0.986079	0.96244	0.0149799	0.0449396	TRUE	FALSE	FALSE	act_cd4_t	FALSE
chr13:43565952-43567215	rs3825511	chr13	43566373	A	C	0.45	1.55188	0.999945	-1.34294	5.91799	0.423363	2.3e-05	0.488206	45.2608	2	2	9	4	5	43566373	1.53864	0	0.996722	0.997101	0.014987	0.0454008	TRUE	FALSE	FALSE	act_cd4_t	FALSE
chr16:82687228-82688032	rs74028507	chr16	82694215	G	T	0.15	0.311419	0.999506	-1.368	5.91234	0.382093	3.1e-05	0.304966	22.1517	6	5	7	4	4	82694215	2.21201	0	0.993569	0.981492	0.0150352	0.0428551	TRUE	FALSE	FALSE	act_cd4_t	FALSE
chr17:65217029-65217793	rs28522034	chr17	65217367	T	C	0.15	0.311419	0.998334	-1.81723	5.91137	0.316889	0.000132	0.33238	21.2826	1	1	2	5	5	65217367	2.64732	0	0.984867	0.984867	0.0150435	0.0152323	TRUE	TRUE	FALSE	act_cd4_t	FALSE
chr16:87746569-87747834	rs55683697	chr16	87746860	C	T	0.15	0.311419	0.996392	-1.81836	5.90747	0.315047	0.000196	0.282236	12.2625	0	2	3	5	5	87746860	2.71584	0	0.977765	0.977096	0.0150768	0.0151927	TRUE	TRUE	FALSE	act_cd4_t	FALSE
chr1:8741129-8741685	rs12122666	chr1	8741438	C	A	0.3	0.022676	0.998755	-1.5194	5.90235	0.324886	0.000483	0.495582	10.4134	1	2	2	4	3	8741438	2.41281	0	0.986454	0.989547	0.0151207	0.0302413	TRUE	FALSE	FALSE	act_cd4_t	FALSE
chr10:133998943-133999566	rs881347	chr10	134000130	C	T	0.5	3.6	0.998551	-1.443	5.90034	0.375909	0.01	0.5	16.2924	2	0	8	5	4	134000130	1.94555	0	NA	0.994574	0.015138	0.0360575	TRUE	FALSE	FALSE	act_cd4_t	FALSE
chr1:112167010-112167433	rs530801	chr1	112167255	T	C	0.9	0.123457	0.988929	-1.36883	5.8973	0.681144	3.8e-05	0.548173	24.1556	7	2	11	5	3	112167255	2.52701	0	0.995493	0.977099	0.0151641	0.0427732	TRUE	FALSE	FALSE	act_cd4_t	FALSE
chr17:74711961-74712869	rs2286585	chr17	74712310	A	G	0.55	0.00102	0.999949	-1.34005	5.88916	0.382728	0.000106	0.440978	20.9439	2	1	3	4	4	74712310	1.9282	0	0.99576	0.99576	0.0152344	0.0457031	TRUE	FALSE	FALSE	act_cd4_t	FALSE
chr3:182942180-182942894	rs9815371	chr3	182942655	C	G	0.55	0.00102	0.991532	-1.80057	5.86123	0.614797	0.000128	0.481509	19.7567	2	4	4	4	3	182942655	2.07896	0	0.98824	0.986035	0.0154779	0.0158282	TRUE	TRUE	FALSE	act_cd4_t	FALSE
chr5:96229058-96229338	rs2548538	chr5	96232142	T	A	0.5	0.4	0.999157	-1.54231	5.8603	0.31143	0.041318	0.375763	14.039	5	2	11	3	3	96232699	2.49939	0	0.991371	0.991423	0.0154862	0.0286873	TRUE	FALSE	FALSE	act_cd4_t	FALSE
chr17:18684175-18684930	rs75174617	chr17	18684642	G	T	0.55	0.00102	0.993546	-1.50888	5.8597	0.574355	0.00233	0.487418	41.8257	0	2	2	4	4	18684642	1.57306	0	0.993136	0.99086	0.0154914	0.0309829	TRUE	FALSE	FALSE	act_cd4_t	FALSE
chr3:120314741-120315684	rs144211467	chr3	120314961	C	G	0.1	0.123457	0.986214	-1.61957	5.85562	0.427298	0.000815	0.492702	55.2579	1	3	6	5	5	120314961	1.57396	0	0.873757	0.975064	0.0155273	0.0240121	TRUE	FALSE	FALSE	act_cd4_t	FALSE
chr5:75767277-75767556	rs11744445	chr5	75767349	A	T	0.45	1.55188	0.961822	-1.39381	5.85336	0.650095	0.000152	0.5456	14.913	3	2	5	4	4	75767349	2.23557	0	0.977587	0.959317	0.0155473	0.0403824	TRUE	FALSE	FALSE	act_cd4_t	FALSE
chr5:1312851-1313822	rs28379291	chr5	1313701	A	G	0.7	1.83674	0.994304	-1.45224	5.83227	0.406311	9.5e-05	0.504459	35.7706	4	3	5	4	4	1313701	1.90535	0	0.991963	0.982406	0.0157348	0.0352985	TRUE	FALSE	FALSE	act_cd4_t	FALSE
chr6:139611671-139612397	rs28623648	chr6	139612043	A	G	0.2	0.625	0.997434	-1.79343	5.82873	0.375315	3.5e-05	0.41327	40.2906	1	2	3	5	5	139612043	2.14528	0	0.984177	0.989225	0.0157665	0.0160907	TRUE	TRUE	FALSE	act_cd4_t	FALSE
chr7:32519249-32519538	rs4141789	chr7	32519408	A	G	0.7	0.022676	0.996399	-1.8018	5.82685	0.694436	0.000406	0.588674	10.7981	0	1	1	4	4	32519408	2.60929	0	0.990947	0.990947	0.0157833	0.0157833	TRUE	TRUE	FALSE	act_cd4_t	FALSE
chr4:23293466-23294387	rs4697381	chr4	23293802	C	A	0.8	1.40625	0.964989	-1.77432	5.82571	0.679456	0.00018	0.56552	15.2962	4	5	9	4	5	23293802	2.58656	0	0.960805	0.964762	0.0157936	0.0168144	TRUE	FALSE	FALSE	act_cd4_t	FALSE
chr1:15946706-15946929	rs1122386	chr1	15946877	C	T	0.2	0.625	0.999919	-1.49431	5.81886	0.316193	0.028734	0.403702	15.6241	3	1	4	4	4	15946877	2.63241	0	0.988898	0.988898	0.0158552	0.0320395	TRUE	FALSE	FALSE	act_cd4_t	FALSE
chr10:50402275-50402813	rs2377996	chr10	50402797	G	A	0.4	0.277778	0.99746	-1.69922	5.81779	0.305722	0.001141	0.50281	10.7797	4	1	5	5	5	50402797	2.54544	0	0.991236	0.991236	0.0158649	0.0199885	TRUE	FALSE	FALSE	act_cd4_t	FALSE
chr2:3201885-3202257	rs1869421	chr2	3202068	G	T	0.8	1.40625	0.982724	-1.79806	5.81466	0.663611	7.5e-05	0.531228	13.6223	0	3	3	4	4	3202068	2.39977	0	0.981317	0.979901	0.0158931	0.0159198	TRUE	TRUE	FALSE	act_cd4_t	FALSE
chr9:100665510-100665768	rs1561961	chr9	100667599	C	T	0.6	0.625	0.99995	-1.57234	5.81078	0.350396	6.9e-05	0.465817	16.9731	5	3	10	5	4	100667599	2.22813	0	0.995359	0.987042	0.0159282	0.0267705	TRUE	FALSE	FALSE	act_cd4_t	FALSE
chr5:173312706-173313075	rs56364564	chr5	173312730	C	T	0.45	0.00102	0.999949	-1.49616	5.80818	0.647147	0.000307	0.651887	14.1536	0	2	2	4	4	173312730	2.26616	0	0.992485	0.994008	0.0159518	0.0319036	TRUE	FALSE	FALSE	act_cd4_t	FALSE
chr15:98721197-98721573	rs1480092	chr15	98712910	A	G	0.55	0.00102	0.999949	-1.78484	5.80332	0.718311	0.01	0.5	8.90484	0	0	3	4	4	98712910	2.67318	0	NA	0.993382	0.0159959	0.0164121	TRUE	TRUE	FALSE	act_cd4_t	FALSE
chr7:150811914-150812806	rs17857291	chr7	150812683	G	A	0.2	0.625	0.968537	-1.40056	5.79849	0.365937	0.007549	0.423302	29.24	4	4	9	5	4	150812683	2.27359	0	0.930608	0.949751	0.01604	0.0397596	TRUE	FALSE	FALSE	act_cd4_t	FALSE
chr12:110448966-110449558	rs12312565	chr12	110449173	G	A	0.15	0.311419	0.994051	-1.78618	5.7636	0.332729	0.00014	0.320885	23.1499	0	1	1	5	5	110449173	2.55181	0	0.981178	0.981178	0.0163615	0.0163615	TRUE	TRUE	FALSE	act_cd4_t	FALSE
chr10:125851197-125853427	rs7091055	chr10	125852193	C	A	0.4	0.625	0.99995	-1.36628	5.75533	0.658004	0.000541	0.579732	17.2147	1	2	3	4	5	125852193	2.29129	0	0.989196	0.991628	0.0164387	0.043025	TRUE	FALSE	FALSE	act_cd4_t	FALSE
chr19:39174071-39175443	rs56113315	chr19	39184166	C	T	0.4	0.277778	0.999946	-1.48099	5.74922	0.60454	0.000132	0.43889	26.999	5	1	8	5	5	39184166	1.64809	0	0.984943	0.99381	0.016496	0.0330376	TRUE	FALSE	FALSE	act_cd4_t	FALSE
chr1:36866039-36867363	rs4653186	chr1	36862929	T	G	0.8	1.40625	0.962827	-1.3893	5.74442	0.641508	0.000416	0.692259	19.7944	0	5	14	5	5	36862929	2.22095	0	0.964269	0.954546	0.0165411	0.0408037	TRUE	FALSE	FALSE	act_cd4_t	FALSE
chr7:100270851-100271759	rs221789	chr7	100271521	T	C	0.8	0.625	0.960252	-1.48293	5.74404	0.420314	3.2e-05	0.423509	37.0897	1	2	2	6	7	100271521	1.58023	0	0.985555	0.931839	0.0165447	0.0328901	TRUE	FALSE	FALSE	act_cd4_t	FALSE
chr6:87883491-87884419	rs6909021	chr6	87884313	G	T	0.4	0.625	0.999332	-1.69808	5.72925	0.337332	0.000507	0.339007	15.1744	4	3	6	3	4	87884313	2.41678	0	0.9909	0.991554	0.0166846	0.020041	TRUE	FALSE	FALSE	act_cd4_t	FALSE
chr3:194871006-194871859	rs62285217	chr3	194871405	G	A	0.2	1.40625	0.973128	-1.67042	5.72904	0.329281	0.015067	0.410049	12.5036	8	2	14	4	4	194871405	2.51103	0	0.917558	0.973529	0.0166866	0.0213588	TRUE	FALSE	FALSE	act_cd4_t	FALSE
chr10:31040607-31041323	rs11812238	chr10	31041315	G	A	0.65	1.16049	0.99253	-1.69371	5.72597	0.714767	0.001578	0.502563	1.5058	5	2	6	4	4	31041315	2.63041	0	0.99138	0.988563	0.0167158	0.0202436	TRUE	FALSE	FALSE	act_cd4_t	FALSE
chr16:50372364-50373371	rs4494538	chr16	50373272	C	T	0.25	0.4	0.998869	-1.77083	5.71649	0.64789	0.009939	0.632982	10.5649	4	2	5	5	5	50373272	2.12896	0	0.993144	0.994911	0.0168063	0.0169501	TRUE	FALSE	FALSE	act_cd4_t	FALSE
chr8:144272308-144273285	rs12548132	chr8	144272942	C	G	0.35	1.16049	0.988254	-1.4683	5.69548	0.413201	3.7e-05	0.393278	26.487	1	2	2	4	4	144272942	1.57133	0	0.962821	0.989103	0.0170087	0.0340174	TRUE	FALSE	FALSE	act_cd4_t	FALSE
chr17:62104797-62105023	rs60655579	chr17	62104952	A	G	0.4	4.44444	0.999954	-1.60726	5.69363	0.342288	0.000548	0.504242	18.9955	2	2	4	4	4	62104952	2.52286	0	0.981117	0.979991	0.0170266	0.0247022	TRUE	FALSE	FALSE	act_cd4_t	FALSE
chr4:9605340-9606746	rs12510498	chr4	9606546	C	A	0.85	0.311419	0.92611	-1.6456	5.6852	0.423675	3.1e-05	0.474184	42.1274	2	3	3	5	5	9606546	1.6765	0	0.986877	0.907779	0.0171085	0.0226151	TRUE	FALSE	FALSE	act_cd4_t	FALSE
chr6:169284123-169285204	rs4708530	chr6	169284411	A	T	0.15	0.311419	0.999894	-1.46129	5.68386	0.387529	0.003237	0.538184	29.8847	4	7	8	7	11	169284411	2.0141	0	0.987356	0.987731	0.0171216	0.034571	TRUE	FALSE	FALSE	act_cd4_t	FALSE
chr14:22520367-22521462	rs2072612	chr14	22520692	G	T	0.45	1.55188	0.970814	-1.65856	5.6767	0.609439	5.7e-05	0.592123	20.8825	2	5	6	4	4	22520692	1.80748	0	0.975412	0.975667	0.0171916	0.0219502	TRUE	FALSE	FALSE	act_cd4_t	FALSE
chr19:36523335-36524045	rs62109714	chr19	36523759	G	T	0.15	0.311419	0.999115	-1.46299	5.67402	0.694917	0.000826	0.539154	14.6583	0	2	2	4	4	36523759	2.34671	0	0.9909	0.986275	0.017218	0.034436	TRUE	FALSE	FALSE	act_cd4_t	FALSE
chr13:111364625-111366034	rs71445078	chr13	111365952	G	T	0.3	0.022676	0.983538	-1.53192	5.66812	0.548274	0.002285	0.491766	52.8437	5	4	7	4	5	111365952	1.15883	0	0.988395	0.980375	0.017276	0.029382	TRUE	FALSE	FALSE	act_cd4_t	FALSE
chr2:38890554-38891281	rs6744400	chr2	38890705	T	G	0.15	0.311419	0.993651	-1.47901	5.6614	0.353771	0.000111	0.339795	33.0829	1	1	10	4	4	38890705	2.31343	0	0.984687	0.984687	0.0173422	0.0331889	TRUE	FALSE	FALSE	act_cd4_t	FALSE
chr5:78280115-78281992	rs55953431	chr5	78280597	C	A	0.15	0.311419	0.997166	-1.51088	5.65507	0.565598	0.001699	0.505319	40.267	4	7	7	4	5	78280597	1.3844	0	0.987171	0.988168	0.017405	0.0308407	TRUE	FALSE	FALSE	act_cd4_t	FALSE
chr3:15440231-15440741	rs6442522	chr3	15440556	C	T	0.5	0.4	0.997963	-1.75907	5.65402	0.255973	0.01	0.5	7.06423	0	0	1	5	5	15440556	2.68176	0	NA	0.990587	0.0174154	0.0174154	TRUE	FALSE	FALSE	act_cd4_t	FALSE
chr15:66946643-66947742	rs8032244	chr15	66947066	C	T	0.45	0.00102	0.991091	-1.35399	5.65275	0.643434	0.000131	0.500403	11.242	5	7	9	4	3	66947066	2.22776	0	0.988352	0.960495	0.017428	0.0442604	TRUE	FALSE	FALSE	act_cd4_t	FALSE
chr14:55840469-55841562	rs8015211	chr14	55841447	T	C	0.3	0.022676	0.988487	-1.52691	5.64607	0.421644	0.002388	0.486729	43.3229	3	5	5	4	5	55841447	1.55761	0	0.984145	0.98162	0.0174946	0.0297231	TRUE	FALSE	FALSE	act_cd4_t	FALSE
chr22:31702337-31703430	rs131200	chr22	31703272	T	C	0.55	0.00102	0.987869	-1.44299	5.63028	0.33982	0.001369	0.485342	18.3106	0	1	4	4	4	31703272	2.16425	0	0.982054	0.982054	0.0176528	0.0360591	TRUE	FALSE	FALSE	act_cd4_t	FALSE
chr2:197106728-197107655	rs11693944	chr2	197107392	A	G	0.65	0.097814	0.985402	-1.74135	5.62804	0.578896	5e-05	0.577608	33.3986	3	2	9	5	4	197107392	1.76364	0	0.983248	0.970232	0.0176754	0.0181405	TRUE	FALSE	FALSE	act_cd4_t	FALSE
chr20:42416628-42416915	rs59769368	chr20	42416792	G	C	0.25	1.11111	0.999404	-1.75258	5.62783	0.72355	0.000521	0.652137	5.67975	0	1	1	4	4	42416792	2.59138	0	0.988443	0.988443	0.0176775	0.0176775	TRUE	FALSE	FALSE	act_cd4_t	FALSE
chr2:8441977-8442676	rs439614	chr2	8451479	C	T	0.45	0.00102	0.999949	-1.54082	5.6265	0.39141	0.000118	0.390813	16.9392	7	4	9	4	5	8451479	1.83096	0	0.989682	0.992917	0.0176909	0.0287858	TRUE	FALSE	FALSE	act_cd4_t	FALSE
chr1:174113200-174113710	rs6685499	chr1	174113375	A	G	0.3	2.74376	0.99946	-1.62423	5.61941	0.712805	0.000317	0.602737	7.34082	1	3	4	4	4	174113375	2.59599	0	0.994731	0.995015	0.0177626	0.0237558	TRUE	FALSE	FALSE	act_cd4_t	FALSE
chr2:317447-318774	rs56378003	chr2	318239	A	G	0.5	0.4	0.999948	-1.74993	5.61713	0.337983	0.000488	0.384385	8.73684	0	1	1	3	3	318239	2.26434	0	0.995409	0.995409	0.0177857	0.0177857	TRUE	FALSE	FALSE	act_cd4_t	FALSE
chr3:10780361-10781084	rs1682828	chr3	10780739	T	C	0.4	4.44444	0.99706	-1.55302	5.61246	0.609355	9.8e-05	0.457339	21.7324	2	6	6	3	4	10780739	1.95697	0	0.983329	0.979725	0.0178333	0.0279886	TRUE	FALSE	FALSE	act_cd4_t	FALSE
chr3:148994962-148995650	rs3899391	chr3	148995440	A	G	0.35	0.097814	0.999945	-1.6678	5.60918	0.357295	0.000104	0.411642	21.8801	3	6	7	4	4	148995440	2.23816	0	0.986285	0.992155	0.0178667	0.0214882	TRUE	FALSE	FALSE	act_cd4_t	FALSE
chr5:168278514-168279658	rs2974426	chr5	168279140	A	G	0.3	0.022676	0.999938	-1.56964	5.60773	0.739852	0.000641	0.647832	2.08424	1	1	3	4	3	168279140	2.57215	0	0.993098	0.993098	0.0178815	0.026938	TRUE	FALSE	FALSE	act_cd4_t	FALSE
chr6:20238301-20238620	rs7759722	chr6	20238407	G	C	0.15	0.311419	0.999894	-1.74747	5.60723	0.752468	0.000551	0.623525	7.75202	0	1	1	4	4	20238407	2.47943	0	0.985439	0.985439	0.0178865	0.0178865	TRUE	FALSE	FALSE	act_cd4_t	FALSE
chr1:154127405-154127691	rs114697636	chr1	154127549	C	G	0.15	0.311419	0.989018	-1.74593	5.60099	0.777149	0.000453	0.651171	6.44948	0	1	1	6	6	154127549	2.54095	0	0.971916	0.971916	0.0179503	0.0179503	TRUE	FALSE	FALSE	act_cd4_t	FALSE
chr2:85632516-85633307	rs13020378	chr2	85632942	C	G	0.1	0.123457	0.99874	-1.37327	5.59938	0.326273	0.007158	0.233221	14.6059	2	3	7	5	3	85632942	2.37171	0	0.988718	0.985099	0.0179668	0.0423377	TRUE	FALSE	FALSE	act_cd4_t	FALSE
chr11:95448734-95449793	rs10765765	chr11	95449009	A	G	0.45	0.00102	0.979199	-1.47491	5.58885	0.599302	0.000116	0.471266	26.3515	2	4	7	4	9	95449009	1.71177	0	0.971165	0.974017	0.0180751	0.0335037	TRUE	FALSE	FALSE	act_cd4_t	FALSE
chr21:15613345-15614050	rs9978140	chr21	15613701	C	T	0.25	1.11111	0.99808	-1.60584	5.58012	0.675731	0.000162	0.645664	13.985	2	7	8	4	3	15613701	2.41722	0	0.99145	0.987375	0.0181655	0.0247834	TRUE	FALSE	FALSE	act_cd4_t	FALSE
chr16:3136679-3137647	rs12919933	chr16	3137261	G	A	0.35	1.16049	0.999941	-1.59613	5.5489	0.678571	0.000164	0.619141	6.32201	4	3	5	4	3	3137261	2.34083	0	0.994572	0.994577	0.0184923	0.0253437	TRUE	FALSE	FALSE	act_cd4_t	FALSE
chr2:197114352-197115077	rs4850687	chr2	197114754	A	G	0.65	0.097814	0.984355	-1.66874	5.54736	0.616341	0.000145	0.521324	19.5802	6	2	9	3	4	197114754	2.04213	0	0.985034	0.978262	0.0185086	0.0214418	TRUE	FALSE	FALSE	act_cd4_t	FALSE
chr11:7557347-7557851	rs11041430	chr11	7557650	A	G	0.4	0.277778	0.999534	-1.53079	5.5317	0.652887	0.000619	0.470714	15.7186	8	2	11	3	4	7557650	2.08975	0	0.99157	0.99409	0.018675	0.0294586	TRUE	FALSE	FALSE	act_cd4_t	FALSE
chr13:53028590-53030212	rs3892337	chr13	53029485	C	G	0.3	0.022676	0.996857	-1.48228	5.52684	0.552974	1.2e-05	0.444929	43.7045	3	5	6	4	4	53029485	1.0723	0	0.990699	0.993404	0.0187269	0.0329398	TRUE	FALSE	FALSE	act_cd4_t	FALSE
chr2:236654904-236655455	rs2696398	chr2	236655152	A	G	0.55	1.71513	0.999954	-1.42593	5.52454	0.682734	0.00042	0.684375	14.2611	1	2	2	4	4	236655152	2.44339	0	0.980162	0.982577	0.0187515	0.0375031	TRUE	FALSE	FALSE	act_cd4_t	FALSE
chr18:48714421-48715010	rs112969166	chr18	48724943	C	G	0.6	0.625	0.997673	-1.41706	5.50692	0.659478	0.000251	0.64141	18.3146	4	1	5	4	4	48724943	2.25929	0	0.992806	0.987912	0.0189414	0.038277	TRUE	FALSE	FALSE	act_cd4_t	FALSE
chr20:50036750-50037258	rs6013179	chr20	50030727	G	T	0.8	1.40625	0.999913	-1.34826	5.50304	0.633352	0.01	0.5	28.1331	0	0	9	6	6	50040086	1.95179	0	NA	0.992847	0.0189834	0.0448475	TRUE	FALSE	FALSE	act_cd4_t	FALSE
chr12:8472554-8473557	ss1388070365	chr12	8473550	G	T	0.35	0.097814	0.826914	-1.41484	5.47988	0.401681	4.8e-05	0.397602	40.2151	1	2	2	6	4	8473550	1.60052	0	0.783565	0.731147	0.0192366	0.0384733	TRUE	FALSE	FALSE	act_cd4_t	FALSE
chr15:93707561-93708091	rs34020958	chr15	93707654	G	C	0.25	1.11111	0.998873	-1.40307	5.47881	0.677172	0.000409	0.604082	9.39625	0	2	4	5	5	93707654	2.18472	0	0.981737	0.987448	0.0192484	0.0395305	TRUE	FALSE	FALSE	act_cd4_t	FALSE
chr4:78063348-78063849	rs4302483	chr4	78067574	T	A	0.65	0.097814	0.995809	-1.62753	5.47879	0.700577	0.001004	0.582362	6.35139	2	2	4	4	4	78067743	2.59189	0	0.987087	0.987247	0.0192486	0.0235762	TRUE	FALSE	FALSE	act_cd4_t	FALSE
chr17:65386501-65387535	rs8070689	chr17	65387405	G	T	0.4	0.277778	0.997876	-1.33951	5.4584	0.596622	1.2e-05	0.543234	23.3643	10	10	12	10	5	65387405	1.4598	0	0.974964	0.898722	0.0194745	0.0457602	TRUE	FALSE	FALSE	act_cd4_t	FALSE
chr4:186157012-186157394	rs55774734	chr4	186157317	C	T	0.65	0.097814	0.997111	-1.70824	5.45534	0.330532	0.000334	0.386616	8.77204	3	4	4	4	4	186157304	2.33264	0	0.989766	0.989928	0.0195086	0.0195776	TRUE	FALSE	FALSE	act_cd4_t	FALSE
chr12:117592947-117593486	chr12:117593216:C:A	chr12	117593216	C	A	0.4	4.44444	0.992238	-1.3903	5.4546	0.613641	8.8e-05	0.521648	36.4099	3	4	6	5	5	117593216	1.87055	0	0.975452	0.966874	0.0195169	0.0407095	TRUE	FALSE	FALSE	act_cd4_t	FALSE
chr12:117588479-117589227	rs11068371	chr12	117588612	A	G	0.4	4.44444	0.992041	-1.40422	5.44014	0.663451	0.000528	0.712548	23.4791	0	1	6	4	4	117588612	2.2601	0	0.87009	0.87009	0.0196791	0.0394256	TRUE	FALSE	FALSE	act_cd4_t	FALSE
chr11:78036250-78037023	rs72931639	chr11	78036703	C	T	0.1	0.123457	0.999844	-1.69969	5.43187	0.332598	0.003209	0.42789	14.4929	0	2	5	5	5	78036703	2.28112	0	0.987277	0.987069	0.0197725	0.019967	TRUE	FALSE	FALSE	act_cd4_t	FALSE
chr9:98513009-98513707	chr9:98513247:G:T	chr9	98513247	G	T	0.4	0.277778	0.997047	-1.56414	5.4306	0.326381	0.000417	0.440818	12.1795	0	1	2	4	4	98513247	2.22588	0	0.991913	0.991913	0.0197869	0.0272812	TRUE	FALSE	FALSE	act_cd4_t	FALSE
chr1:107598985-107600305	rs2232016	chr1	107599918	C	T	0.2	1.40625	0.999913	-1.70253	5.4262	0.409083	6.7e-05	0.5806	41.1227	0	1	1	5	5	107599918	1.36609	0	0.990727	0.990727	0.0198368	0.0198368	TRUE	FALSE	FALSE	act_cd4_t	FALSE
chr2:113341703-113342563	rs75903625	chr2	113341914	C	G	0.15	0.311419	0.999894	-1.39701	5.42314	0.567504	1.3e-05	0.502278	53.3791	2	2	4	4	4	113341914	1.21281	0	0.991259	0.990538	0.0198715	0.0400859	TRUE	FALSE	FALSE	act_cd4_t	FALSE
chr1:32059413-32060080	rs12065856	chr1	32059764	T	A	0.65	0.097814	0.992771	-1.70133	5.42139	0.637834	0.00016	0.647078	21.7545	0	1	1	4	4	32059764	2.11178	0	0.988093	0.988093	0.0198916	0.0198916	TRUE	FALSE	FALSE	act_cd4_t	FALSE
chr12:116945783-116946999	rs10850648	chr12	116946244	T	G	0.6	3.40278	0.996839	-1.39256	5.41168	0.670473	0.000243	0.531548	12.3443	1	2	4	5	5	116946244	2.16983	0	0.994499	0.99498	0.0200024	0.0404984	TRUE	FALSE	FALSE	act_cd4_t	FALSE
chr10:5830929-5831302	rs2892078	chr10	5831138	A	G	0.4	0.277778	0.999534	-1.69732	5.40527	0.310395	0.000521	0.397807	6.19606	0	1	1	3	3	5831138	2.43035	0	0.994195	0.994195	0.0200761	0.0200761	TRUE	FALSE	FALSE	act_cd4_t	FALSE
chr1:87901119-87901555	rs12141405	chr1	87901166	A	G	0.5	0.4	0.999155	-1.39616	5.40474	0.334007	0.002504	0.499378	11.3794	0	1	2	4	4	87901166	2.14248	0	0.994794	0.994794	0.0200821	0.0401642	TRUE	FALSE	FALSE	act_cd4_t	FALSE
chr11:692789-693370	rs6597991	chr11	692908	T	C	0.75	1.11111	0.967018	-1.43368	5.39178	0.400332	0.004159	0.438577	27.4893	1	2	7	4	5	692908	1.65782	0	0.983652	0.943747	0.0202318	0.0368402	TRUE	FALSE	FALSE	act_cd4_t	FALSE
chr11:64257285-64258593	rs615311	chr11	64258505	T	C	0.6	0.625	0.999126	-1.50508	5.3875	0.650627	0.000159	0.567161	17.809	2	3	3	4	4	64258505	2.14146	0	0.990727	0.98932	0.0202815	0.0312547	TRUE	FALSE	FALSE	act_cd4_t	FALSE
chr11:118478184-118479844	rs67307131	chr11	118480223	T	C	0.25	0.4	0.976776	-1.58325	5.36873	0.418093	0.009802	0.551156	37.8183	3	2	5	8	7	118480223	1.94734	0	0.992387	0.952026	0.0205009	0.0261066	TRUE	FALSE	FALSE	act_cd4_t	FALSE
chr5:49785268-49785918	rs6862198	chr5	49785524	A	G	0.7	2.74376	0.985805	-1.67308	5.35815	0.303105	0.000155	0.439399	4.7294	1	3	4	5	5	49785524	2.37519	0	0.980735	0.97776	0.0206256	0.0212283	TRUE	FALSE	FALSE	act_cd4_t	FALSE
chr15:72448059-72448902	rs35112434	chr15	72448326	G	T	0.3	1.83674	0.997104	-1.68409	5.35594	0.602517	0.000661	0.522489	23.6404	0	2	2	4	4	72448326	1.68495	0	0.989959	0.985857	0.0206518	0.0206973	TRUE	FALSE	FALSE	act_cd4_t	FALSE
chr2:109965059-109966209	rs35790050	chr2	109965492	T	A	0.4	0.625	0.990772	-1.63306	5.33783	0.391124	0.021139	0.441732	30.3003	1	3	3	4	4	109965492	1.84985	0	0.987886	0.978189	0.0208674	0.0232777	TRUE	FALSE	FALSE	act_cd4_t	FALSE
chr4:2513302-2514197	rs2269490	chr4	2513842	A	G	0.8	0.625	0.99282	-1.36775	5.33553	0.340634	0.000125	0.403005	15.5727	3	4	4	5	4	2513842	2.05126	0	0.991885	0.977843	0.020895	0.0428793	TRUE	FALSE	FALSE	act_cd4_t	FALSE
chr11:1533860-1534080	rs10835760	chr11	1533973	G	A	0.35	0.097814	0.999071	-1.55327	5.33001	0.328899	0.00041	0.421543	12.2595	0	1	4	4	4	1533973	2.2962	0	0.991932	0.991932	0.0209612	0.0279725	TRUE	FALSE	FALSE	act_cd4_t	FALSE
chr15:65374788-65375246	rs7170256	chr15	65375072	C	T	0.5	3.6	0.994404	-1.49238	5.32284	0.671171	0.000525	0.536124	18.3917	1	1	3	3	4	65375072	2.22773	0	0.976753	0.976753	0.0210477	0.0321825	TRUE	FALSE	FALSE	act_cd4_t	FALSE
chr16:28288391-28289748	rs4635350	chr16	28289243	C	T	0.55	0.00102	0.998344	-1.37428	5.31689	0.427147	5.8e-05	0.62617	32.6003	1	2	2	5	6	28289243	1.4664	0	0.992299	0.99509	0.0211196	0.0422392	TRUE	FALSE	FALSE	act_cd4_t	FALSE
chr14:100515056-100515876	rs10136836	chr14	100524820	T	A	0.8	1.40625	0.993413	-1.37297	5.31164	0.698085	0.001508	0.421453	6.33617	1	1	2	4	5	100524820	2.27752	0	0.987661	0.987738	0.0211834	0.0423668	TRUE	FALSE	FALSE	act_cd4_t	FALSE
chr3:195314681-195315174	rs34605848	chr3	195314940	C	T	0.3	2.74376	0.999933	-1.5255	5.30861	0.670806	0.00042	0.512715	11.3069	6	1	7	4	4	195314940	2.10431	0	0.99591	0.99591	0.0212202	0.0298196	TRUE	FALSE	FALSE	act_cd4_t	FALSE
chr14:24504982-24506382	rs8005834	chr14	24505722	C	G	0.15	0.311419	0.935111	-1.56322	5.307	0.580595	0.004681	0.540565	38.9102	2	3	3	4	4	24505722	1.43197	0	0.980491	0.897277	0.0212399	0.0273385	TRUE	FALSE	FALSE	act_cd4_t	FALSE
chr17:47600991-47601463	rs2537712	chr17	47601234	A	G	0.6	0.625	0.99788	-1.61806	5.30398	0.672893	0.000549	0.624223	17.9917	0	1	2	4	4	47601234	2.30325	0	0.990515	0.990515	0.0212767	0.0240956	TRUE	FALSE	FALSE	act_cd4_t	FALSE
chr11:61601866-61602588	rs99780	chr11	61596633	C	T	0.35	0.097814	0.999074	-1.3691	5.2961	0.650474	0.000591	0.533161	13.0564	0	1	2	5	5	61596633	1.93747	0	0.988213	0.98984	0.0213733	0.0427466	TRUE	FALSE	FALSE	act_cd4_t	FALSE
chr12:22299449-22300019	rs6487289	chr12	22299785	T	C	0.45	1.71513	0.996942	-1.36909	5.29606	0.345326	0.000377	0.363102	11.5114	1	2	2	3	4	22299785	2.20132	0	0.98789	0.984747	0.0213737	0.0427475	TRUE	FALSE	FALSE	act_cd4_t	FALSE
chr7:112038202-112039065	rs991632	chr7	112038730	G	A	0.3	1.83674	0.999943	-1.36845	5.29351	0.336314	0.00022	0.384419	16.8887	1	1	2	5	4	112038730	2.20627	0	0.986732	0.986732	0.021405	0.0428101	TRUE	FALSE	FALSE	act_cd4_t	FALSE
chr4:40056163-40056574	rs7697684	chr4	40056217	C	A	0.8	1.40625	0.982477	-1.35361	5.2778	0.657602	0.111817	0.50519	19.498	0	1	8	5	5	40056217	2.10764	0	0.980916	0.980916	0.021599	0.0442982	TRUE	FALSE	FALSE	act_cd4_t	TRUE
chr1:239664920-239665682	rs2354403	chr1	239665184	G	A	0.35	0.097814	0.994709	-1.66406	5.27177	0.402852	4.5e-05	0.485278	40.2975	0	1	1	5	5	239665184	1.54123	0	0.990212	0.990212	0.021674	0.021674	TRUE	FALSE	FALSE	act_cd4_t	FALSE
chr1:91965492-91967385	rs13447455	chr1	91966445	A	G	0.55	0.00102	0.968134	-1.4838	5.26612	0.434677	0.002698	0.478021	47.4449	2	3	3	4	4	91966445	1.20311	0	0.986213	0.964912	0.0217445	0.0328244	TRUE	FALSE	FALSE	act_cd4_t	FALSE
chr1:1840046-1841260	rs28651112	chr1	1840673	G	A	0.35	1.16049	0.994921	-1.40799	5.25375	0.561255	0.004556	0.572193	31.1951	4	3	11	6	6	1840673	1.20223	0	0.989416	0.98246	0.0218995	0.0390853	TRUE	FALSE	FALSE	act_cd4_t	FALSE
chr16:50369048-50369845	rs4347626	chr16	50369763	C	G	0.25	0.4	0.998869	-1.58859	5.24367	0.680051	0.000406	0.651836	6.23701	2	1	7	5	4	50369763	2.05586	0	0.993177	0.993177	0.0220267	0.0257878	TRUE	FALSE	FALSE	act_cd4_t	FALSE
chr8:29522430-29523337	rs6558136	chr8	29523123	C	T	0.45	0.00102	0.986663	-1.46758	5.2379	0.395452	0.00064	0.496837	25.8043	2	1	3	4	5	29523123	1.57492	0	0.98062	0.98062	0.0221	0.0340735	TRUE	FALSE	FALSE	act_cd4_t	FALSE
chr16:20810892-20811234	rs4783504	chr16	20811092	G	T	0.45	0.00102	0.993774	-1.64981	5.22364	0.334968	0.000229	0.506588	14.4709	1	1	2	4	4	20811092	2.06557	0	0.9878	0.9878	0.0222818	0.0223968	TRUE	FALSE	FALSE	act_cd4_t	FALSE
chr10:75518652-75519957	rs10740418	chr10	75519322	T	C	0.75	0.4	0.999928	-1.34856	5.21381	0.584951	3.1e-05	0.39104	40.6865	0	2	2	5	5	75519322	1.34413	0	0.996952	0.995562	0.0224082	0.0448164	TRUE	FALSE	FALSE	act_cd4_t	FALSE
chr22:31673835-31676466	rs4141404	chr22	31675185	A	C	0.75	0.4	0.999928	-1.5154	5.20898	0.590174	0.003138	0.531721	39.3669	0	2	4	5	5	31675185	1.4782	0	0.995001	0.995561	0.0224705	0.030521	TRUE	FALSE	FALSE	act_cd4_t	FALSE
chr15:98712734-98713252	rs1480091	chr15	98712961	A	C	0.55	0.00102	0.972684	-1.38889	5.20876	0.707742	0.00056	0.58109	4.58888	3	2	5	4	3	98712961	2.48298	0	0.977351	0.962119	0.0224734	0.0408423	TRUE	FALSE	FALSE	act_cd4_t	FALSE
chr12:131939261-131939619	rs10466895	chr12	131939457	T	G	0.55	1.55188	0.997334	-1.42465	5.20751	0.333578	0.000159	0.446469	12.3301	1	5	5	3	3	131939457	2.15585	0	0.992475	0.994148	0.0224895	0.0376139	TRUE	FALSE	FALSE	act_cd4_t	FALSE
chr22:50473217-50474078	rs5771313	chr22	50473961	C	T	0.45	1.71513	0.993337	-1.36549	5.19894	0.66717	0.000229	0.60008	9.79134	9	7	12	4	3	50473961	2.19693	0	0.97734	0.975934	0.0226006	0.043103	TRUE	FALSE	FALSE	act_cd4_t	FALSE
chr8:133990684-133991989	rs1403482	chr8	133991101	T	C	0.45	0.00102	0.991443	-1.58809	5.19704	0.601824	0.00012	0.583238	28.2891	1	3	10	4	4	133991101	1.63791	0	0.990014	0.988052	0.0226253	0.0258174	TRUE	FALSE	FALSE	act_cd4_t	FALSE
chr11:121107742-121109022	rs1941299	chr11	121108907	C	A	0.8	0.625	0.949632	-1.46346	5.19443	0.316028	0.000468	0.387577	7.90818	3	3	4	5	3	121108907	2.27455	0	0.954418	0.874852	0.0226594	0.0343988	TRUE	FALSE	FALSE	act_cd4_t	FALSE
chr10:112219538-112221077	rs10787239	chr10	112220829	G	C	0.8	1.40625	0.943564	-1.34332	5.19282	0.353725	0.001149	0.503717	18.4874	1	1	2	6	3	112220829	1.77825	0	0.929564	0.929564	0.0226804	0.0453607	TRUE	FALSE	FALSE	act_cd4_t	FALSE
chr12:105430648-105432485	rs10861314	chr12	105431568	A	G	0.4	0.277778	0.999946	-1.33951	5.19134	0.37029	7.8e-05	0.551763	16.6594	4	7	10	4	3	105431568	1.80675	0	0.993565	0.994214	0.0226997	0.0457604	TRUE	FALSE	FALSE	act_cd4_t	FALSE
chr7:66725129-66725412	rs11760882	chr7	66725260	C	T	0.35	2.89941	0.999949	-1.38887	5.18469	0.305476	0.000392	0.31433	10.9721	0	2	3	4	4	66725260	2.44944	0	0.981843	0.98425	0.0227867	0.0408445	TRUE	FALSE	FALSE	act_cd4_t	FALSE
chr4:146653972-146654803	rs58179076	chr4	146654304	C	T	0.45	0.00102	0.984516	-1.64059	5.17779	0.383507	0.015659	0.265472	23.3872	0	1	1	4	4	146654304	1.89026	0	0.97873	0.97873	0.0228774	0.0228774	TRUE	FALSE	FALSE	act_cd4_t	FALSE
chr17:79581322-79582273	rs7209180	chr17	79581519	C	A	0.5	0.4	0.984809	-1.63583	5.1757	0.34956	0.000699	0.363412	18.0562	0	3	3	4	4	79581519	2.10548	0	0.960914	0.966499	0.0229049	0.02313	TRUE	FALSE	FALSE	act_cd4_t	FALSE
chr16:2033458-2034603	rs4305020	chr16	2033970	C	G	0.15	0.311419	0.994076	-1.40642	5.17526	0.575073	0.001722	0.532555	42.8059	3	6	10	4	3	2033970	1.30498	0	0.909329	0.98438	0.0229107	0.0392265	TRUE	FALSE	FALSE	act_cd4_t	FALSE
chr5:49753982-49754812	rs112199657	chr5	49754291	G	A	0.3	2.74376	0.997326	-1.63849	5.1732	0.39074	0.000134	0.503891	24.7881	0	2	2	4	4	49754291	1.68576	0	0.994962	0.995551	0.022938	0.0229883	TRUE	FALSE	FALSE	act_cd4_t	FALSE
chr6:167433761-167434215	rs9457252	chr6	167433925	G	A	0.3	0.022676	0.997576	-1.62794	5.14733	0.310455	0.000312	0.31206	8.4024	2	2	6	4	4	167433925	2.44699	0	0.988824	0.986432	0.0232821	0.0235535	TRUE	FALSE	FALSE	act_cd4_t	FALSE
chr8:91479177-91480431	rs2223010	chr8	91480068	A	G	0.4	0.625	0.988972	-1.62098	5.14006	0.389954	9.4e-05	0.400612	32.2746	1	2	2	4	4	91480068	1.71212	0	0.975856	0.979945	0.0233798	0.0239344	TRUE	FALSE	FALSE	act_cd4_t	FALSE
chr12:48848488-48848828	rs4760707	chr12	48848640	A	G	0.5	0.4	0.999952	-1.39685	5.12644	0.360799	0.000422	0.416931	17.5929	0	2	2	3	3	48848640	2.02955	0	0.993038	0.993737	0.0235641	0.0401004	TRUE	FALSE	FALSE	act_cd4_t	FALSE
chr2:203696097-203696865	rs4675297	chr2	203696607	A	G	0.45	0.00102	0.999949	-1.62773	5.12634	0.365237	0.000682	0.409324	23.895	0	1	1	3	3	203696607	1.91128	0	0.993757	0.993757	0.0235654	0.0235654	TRUE	FALSE	FALSE	act_cd4_t	FALSE
chr11:60598094-60599007	rs7942904	chr11	60598483	G	A	0.25	1.11111	0.999933	-1.61882	5.11867	0.621595	0.012369	0.759547	28.3367	1	2	2	4	5	60598483	1.74819	0	0.981672	0.991282	0.0236698	0.0240538	TRUE	FALSE	FALSE	act_cd4_t	FALSE
chr17:80840357-80841063	rs12938428	chr17	80840854	C	G	0.3	1.83674	0.999234	-1.37971	5.11701	0.580979	0.003159	0.436654	40.4905	4	3	7	4	5	80840854	1.44799	0	0.993068	0.991298	0.0236924	0.0417152	TRUE	FALSE	FALSE	act_cd4_t	FALSE
chr1:85219065-85219595	rs818516	chr1	85219425	A	C	0.7	0.022676	0.97209	-1.46536	5.10732	0.425607	0.003539	0.498177	36.4557	3	4	4	4	4	85219425	1.33772	0	0.948657	0.970438	0.0238251	0.0342483	TRUE	FALSE	FALSE	act_cd4_t	FALSE
chr12:8142425-8143156	ss1388058843	chr12	8142583	G	A	0.5	0.4	0.989263	-1.61904	5.10696	0.568581	4.9e-05	0.436151	34.9002	1	3	5	4	4	8142583	1.16858	0	0.992603	0.985942	0.0238301	0.0240412	TRUE	FALSE	FALSE	act_cd4_t	FALSE
chr19:14999147-14999978	rs2106661	chr19	14999673	C	T	0.5	0.4	0.992473	-1.48776	5.10546	0.362297	0.000333	0.540121	22.7608	1	2	2	4	4	14999673	1.84127	0	0.983799	0.983936	0.0238506	0.032527	TRUE	FALSE	FALSE	act_cd4_t	FALSE
chr8:120653594-120653902	rs7840386	chr8	120653842	A	C	0.25	0.4	0.999928	-1.61781	5.08673	0.651014	0.000389	0.609009	20.5124	0	1	1	4	4	120653842	1.93971	0	0.994883	0.994883	0.0241096	0.0241096	TRUE	FALSE	FALSE	act_cd4_t	FALSE
chr16:8768987-8769345	rs1730963	chr16	8768322	C	T	0.15	0.311419	0.988016	-1.43284	5.07529	0.378546	4.6e-05	0.511696	32.1334	0	2	3	5	5	8768322	1.79608	0	0.959659	0.969796	0.0242693	0.0369114	TRUE	FALSE	FALSE	act_cd4_t	FALSE
chr21:25340842-25341897	rs8131273	chr21	25341249	C	T	0.6	0.277778	0.991504	-1.61195	5.06832	0.392542	7.6e-05	0.502164	19.9866	1	2	2	5	5	25341249	1.51438	0	0.989185	0.989613	0.024367	0.0244371	TRUE	FALSE	FALSE	act_cd4_t	FALSE
chr20:33643343-33644223	rs6142285	chr20	33643640	T	G	0.35	0.097814	0.995158	-1.61135	5.06094	0.729477	0.000622	0.582534	4.5378	0	1	1	4	4	33643640	2.326	0	0.987344	0.987344	0.024471	0.024471	TRUE	FALSE	FALSE	act_cd4_t	FALSE
chr9:137193384-137194100	rs62576275	chr9	137193705	G	C	0.2	0.625	0.984804	-1.6106	5.05797	0.319658	0.000286	0.430855	9.61823	0	1	1	5	5	137193705	2.23773	0	0.95381	0.95381	0.0245129	0.0245129	TRUE	FALSE	FALSE	act_cd4_t	FALSE
chr1:146551313-146551612	rs551568	chr1	146544600	A	G	0.5	0.4	0.993795	-1.43778	5.03934	0.34377	0.000531	0.433189	15.0591	0	2	12	3	3	146544600	2.05377	0	0.984966	0.981576	0.0247779	0.0364935	TRUE	FALSE	FALSE	act_cd4_t	FALSE
chr11:94335739-94336583	rs489591	chr11	94336431	T	C	0.4	4.44444	0.995216	-1.42491	5.03768	0.694392	0.000472	0.675407	14.8112	2	3	3	3	3	94336431	2.33729	0	0.98026	0.964414	0.0248016	0.0375917	TRUE	FALSE	FALSE	act_cd4_t	FALSE
chr9:34252634-34253786	rs17258783	chr9	34253097	C	T	0.25	0.4	0.999928	-1.37866	5.03662	0.351838	9.9e-05	0.306131	23.0087	0	2	5	5	5	34253097	2.0698	0	0.993784	0.994337	0.0248169	0.0418159	TRUE	FALSE	FALSE	act_cd4_t	FALSE
chr1:55461437-55462892	rs2500335	chr1	55461494	G	A	0.65	0.097814	0.967293	-1.49381	5.03591	0.600099	7.4e-05	0.51972	31.9257	0	3	3	6	6	55461494	1.4927	0	0.870536	0.882534	0.024827	0.0320769	TRUE	FALSE	FALSE	act_cd4_t	FALSE
chr18:13313173-13313922	rs6505798	chr18	13308950	G	A	0.35	1.16049	0.980417	-1.53943	5.02285	0.340056	8.4e-05	0.49715	8.17867	0	4	6	7	7	13308950	1.96087	0	0.990106	0.952168	0.0250149	0.0288781	TRUE	FALSE	FALSE	act_cd4_t	FALSE
chr2:176865921-176867627	rs747051	chr2	176867131	G	A	0.5	0.4	0.999948	-1.60136	5.02109	0.572301	0.002836	0.602601	47.7098	0	1	1	4	4	176867131	1.16982	0	0.996668	0.996668	0.0250405	0.0250405	TRUE	FALSE	FALSE	act_cd4_t	FALSE
chr15:86037313-86038037	rs12101598	chr15	86037457	T	C	0.8	0.625	0.982756	-1.39563	5.01492	0.670887	0.000271	0.66866	20.3542	6	1	11	4	4	86037457	2.28412	0	0.965811	0.965811	0.0251298	0.0402131	TRUE	FALSE	FALSE	act_cd4_t	FALSE
chr1:205140431-205140954	rs12123922	chr1	205140436	G	A	0.55	1.55188	0.996733	-1.59773	5.00661	0.71491	0.01	0.5	3.99071	0	0	1	4	4	205140436	2.21927	0	NA	0.993123	0.0252507	0.0252507	TRUE	FALSE	FALSE	act_cd4_t	FALSE
chr9:131903720-131904066	rs3124512	chr9	131903881	C	T	0.35	1.16049	0.999287	-1.49737	5.00337	0.339344	0.000257	0.577337	15.3034	1	2	3	3	4	131903881	2.1169	0	0.981492	0.994951	0.025298	0.0318147	TRUE	FALSE	FALSE	act_cd4_t	FALSE
chr2:25451565-25452316	rs74580656	chr2	25451789	C	T	0.25	0.4	0.977957	-1.59679	5.00288	0.623555	0.000199	0.578873	19.1645	0	1	1	4	4	25451789	1.67807	0	0.976554	0.976554	0.0253051	0.0253051	TRUE	FALSE	FALSE	act_cd4_t	FALSE
chr18:59619168-59619989	rs503654	chr18	59619843	A	C	0.3	0.022676	0.999938	-1.4178	5.00274	0.373203	0.000195	0.373534	22.4045	5	4	6	4	4	59619843	1.84719	0	0.992319	0.993157	0.0253072	0.0382124	TRUE	FALSE	FALSE	act_cd4_t	FALSE
chr4:8203145-8203633	rs1281124	chr4	8203416	T	C	0.85	0.311419	0.95635	-1.45931	4.99412	0.671474	0.000104	0.651509	13.6487	7	2	10	5	5	8203416	2.21278	0	0.934537	0.935294	0.0254335	0.0347289	TRUE	FALSE	FALSE	act_cd4_t	FALSE
chr1:212398670-212399656	rs951623	chr1	212399062	T	C	0.5	0.4	0.99077	-1.59339	4.98931	0.593922	0.01268	0.481296	36.5973	0	1	1	4	4	212399062	1.45567	0	0.984967	0.984967	0.0255043	0.0255043	TRUE	FALSE	FALSE	act_cd4_t	FALSE
chr16:50371623-50371906	rs11644386	chr16	50371738	T	C	0.25	0.4	0.999928	-1.58942	4.98599	0.710159	0.000492	0.624703	4.29221	1	2	5	4	4	50371738	2.25072	0	0.992192	0.993074	0.0255533	0.0257383	TRUE	FALSE	FALSE	act_cd4_t	FALSE
chr2:169963832-169965273	rs736020	chr2	169964332	T	C	0.45	0.00102	0.977172	-1.54224	4.98399	0.61501	9.2e-05	0.506699	23.9149	2	1	3	4	4	169964332	1.54598	0	0.971835	0.971835	0.0255829	0.0286922	TRUE	FALSE	FALSE	act_cd4_t	FALSE
chr1:226644811-226645682	rs2056723	chr1	226645063	G	T	0.25	0.4	0.999398	-1.5849	4.96864	0.374932	0.000155	0.236162	12.9348	1	2	2	4	4	226645063	1.93392	0	0.992771	0.993613	0.025811	0.0260075	TRUE	FALSE	FALSE	act_cd4_t	FALSE
chr18:74117867-74118485	rs690461	chr18	74118366	A	G	0.55	1.55188	0.991542	-1.44852	4.95922	0.337315	0.000211	0.344137	9.34834	3	4	4	4	3	74118366	1.96793	0	0.986784	0.98454	0.0259519	0.0356028	TRUE	FALSE	FALSE	act_cd4_t	FALSE
chr7:130614676-130615762	rs157898	chr7	130615092	C	A	0.25	1.11111	0.991598	-1.42251	4.95787	0.599671	5.6e-05	0.667914	27.8743	4	2	7	4	4	130615092	1.55553	0	0.98805	0.980573	0.0259722	0.0377999	TRUE	FALSE	FALSE	act_cd4_t	FALSE
chr16:17542563-17543582	rs56227399	chr16	17542995	C	T	0.15	0.311419	0.991381	-1.4454	4.95736	0.368128	6.2e-05	0.45643	33.0054	2	2	4	5	5	17542995	1.83475	0	0.985479	0.981022	0.0259799	0.035859	TRUE	FALSE	FALSE	act_cd4_t	FALSE
chr2:99528069-99528685	rs13028500	chr2	99528296	G	A	0.5	0.4	0.99975	-1.57735	4.92693	0.324357	0.000252	0.412407	3.45391	0	2	2	3	3	99528296	2.09336	0	0.99534	0.995313	0.0264412	0.026464	TRUE	FALSE	FALSE	act_cd4_t	FALSE
chr4:42675096-42675408	rs2575488	chr4	42675193	G	A	0.1	0.123457	0.999844	-1.4197	4.91881	0.720866	0.000575	0.64796	3.39768	7	3	10	4	3	42675193	2.2586	0	0.977755	0.979681	0.0265659	0.0380454	TRUE	FALSE	FALSE	act_cd4_t	FALSE
chr8:103250709-103252239	rs28999669	chr8	103250991	C	T	0.25	1.11111	0.998081	-1.50911	4.91788	0.572356	0.002175	0.465726	43.389	0	3	3	5	5	103250991	1.21935	0	0.991235	0.989657	0.0265802	0.0309665	TRUE	FALSE	FALSE	act_cd4_t	FALSE
chr10:50543301-50543913	rs12763884	chr10	50543741	G	A	0.55	1.55188	0.992937	-1.57494	4.91588	0.658308	0.000506	0.553947	8.24184	0	1	1	4	4	50543741	1.96629	0	0.989359	0.989359	0.026611	0.026611	TRUE	FALSE	FALSE	act_cd4_t	FALSE
chr1:85464578-85465058	rs726708	chr1	85464843	T	A	0.55	1.55188	0.998944	-1.40602	4.91342	0.602193	5.5e-05	0.608678	22.6566	16	2	18	4	4	85464843	1.56481	0	0.996878	0.996678	0.0266489	0.0392626	TRUE	FALSE	FALSE	act_cd4_t	FALSE
chr2:177861789-177862730	rs10930773	chr2	177862324	A	T	0.6	3.40278	0.99746	-1.5743	4.91333	0.693502	0.01	0.5	7.4854	0	0	1	4	4	177862324	2.25255	0	NA	0.993859	0.0266503	0.0266503	TRUE	FALSE	FALSE	act_cd4_t	FALSE
chr4:103560628-103561314	rs7690123	chr4	103551759	T	C	0.4	0.625	0.998915	-1.49426	4.91143	0.332779	0.002048	0.450446	11.9031	0	1	6	4	4	103551759	2.04114	0	0.982066	0.988769	0.0266795	0.0320435	TRUE	FALSE	FALSE	act_cd4_t	FALSE
chr22:29461472-29461992	rs7292708	chr22	29469130	A	C	0.5	0.4	0.99225	-1.55478	4.9075	0.330767	0.000436	0.347117	9.92361	2	2	4	4	4	29470115	2.18014	0	0.984929	0.967887	0.0267402	0.0278752	TRUE	FALSE	FALSE	act_cd4_t	FALSE
chr1:226884374-226885739	rs3768399	chr1	226885149	T	C	0.2	1.40625	0.998982	-1.50771	4.89144	0.38824	0.012962	0.521807	21.6793	5	3	8	5	5	226885149	1.61592	0	0.993796	0.994166	0.0269902	0.0310662	TRUE	FALSE	FALSE	act_cd4_t	FALSE
chr7:23610090-23610838	rs227950	chr7	23610440	A	G	0.45	0.00102	0.999949	-1.56504	4.88387	0.62253	0.0002	0.489802	27.4248	0	2	2	4	4	23610440	1.63639	0	0.994897	0.995854	0.0271088	0.0272244	TRUE	FALSE	FALSE	act_cd4_t	FALSE
chr1:87914954-87916059	rs12727441	chr1	87915254	T	C	0.45	1.55188	0.999945	-1.38524	4.87201	0.394172	0.00019	0.486206	16.5451	0	1	3	4	4	87915254	1.49007	0	0.997017	0.997017	0.0272956	0.0411871	TRUE	FALSE	FALSE	act_cd4_t	FALSE
chr1:246984526-246985265	rs6700207	chr1	246984753	T	A	0.35	1.16049	0.982195	-1.5356	4.84491	0.688471	0.000426	0.572444	4.1264	0	2	2	4	4	246984753	2.07031	0	0.97424	0.980003	0.0277278	0.0291342	TRUE	FALSE	FALSE	act_cd4_t	FALSE
chr2:225387925-225389689	rs1808013	chr2	225389031	T	C	0.2	1.40625	0.994941	-1.37987	4.84186	0.591455	0.000186	0.598249	31.9581	2	2	3	5	3	225389031	1.30788	0	0.991353	0.991272	0.0277769	0.041699	TRUE	FALSE	FALSE	act_cd4_t	FALSE
chr7:44648932-44649137	rs56270255	chr7	44646472	C	T	0.5	3.6	0.999944	-1.37974	4.83995	0.596956	0.01	0.5	24.1568	0	0	6	4	4	44655139	1.34458	0	NA	0.995592	0.0278078	0.0417117	TRUE	FALSE	FALSE	act_cd4_t	FALSE
chr5:34742725-34743411	rs72730558	chr5	34743071	G	A	0.2	1.40625	0.999291	-1.5547	4.83546	0.682836	0.000462	0.587362	8.36462	0	1	1	5	5	34743071	2.00002	0	0.993638	0.993638	0.0278802	0.0278802	TRUE	FALSE	FALSE	act_cd4_t	FALSE
chr4:6696276-6696759	rs3822263	chr4	6697673	T	C	0.75	1.11111	0.987072	-1.38088	4.8239	0.361173	8.8e-05	0.729811	15.9594	4	2	10	5	4	6697673	1.86219	0	0.982287	0.947272	0.0280678	0.0416023	TRUE	FALSE	FALSE	act_cd4_t	FALSE
chr15:43545530-43546552	rs475261	chr15	43546456	C	T	0.45	0.00102	0.995583	-1.53707	4.81802	0.338198	0.000435	0.291368	11.3996	2	2	3	4	4	43546456	2.08667	0	0.990905	0.981205	0.0281636	0.0290357	TRUE	FALSE	FALSE	act_cd4_t	FALSE
chr1:42363652-42364483	rs2764834	chr1	42357003	T	G	0.15	0.311419	0.999894	-1.37012	4.79451	0.380566	0.004331	0.373211	21.741	0	2	4	5	5	42357008	1.68403	0	0.99598	0.984304	0.0285506	0.0426465	TRUE	FALSE	FALSE	act_cd4_t	FALSE
chr14:64904964-64905627	rs183747184	chr14	64905472	A	C	0.1	0.123457	0.999844	-1.54179	4.78422	0.669851	0.000146	0.727628	13.3016	0	1	1	6	6	64905472	1.7012	0	0.972533	0.972533	0.0287217	0.0287217	TRUE	FALSE	FALSE	act_cd4_t	FALSE
chr15:102264051-102265005	rs1143136	chr15	102264476	C	A	0.15	0.311419	0.997163	-1.45732	4.77835	0.388412	2e-05	0.551806	16.8846	1	2	2	5	5	102264476	1.50505	0	0.983445	0.988167	0.0288198	0.0348883	TRUE	FALSE	FALSE	act_cd4_t	FALSE
chr15:38846540-38847041	rs4924273	chr15	38846738	G	C	0.15	0.311419	0.998724	-1.46766	4.77234	0.370134	3.9e-05	0.43592	34.9986	2	3	8	5	5	38846738	1.79903	0	0.983885	0.989581	0.0289204	0.0340671	TRUE	FALSE	FALSE	act_cd4_t	FALSE
chr6:86159094-86160626	rs9450279	chr6	86159224	C	T	0.3	0.022676	0.999938	-1.36169	4.76915	0.350323	0.000293	0.419665	9.62576	1	3	3	4	4	86159224	1.9263	0	0.995071	0.992813	0.0289741	0.0434816	TRUE	FALSE	FALSE	act_cd4_t	FALSE
chr14:71634683-71636126	rs2107670	chr14	71634867	T	G	0.4	0.277778	0.99382	-1.34252	4.76071	0.598383	0.00012	0.482046	23.7308	0	6	8	4	4	71634867	1.55265	0	0.988436	0.989736	0.0291165	0.045444	TRUE	FALSE	FALSE	act_cd4_t	FALSE
chr22:35712022-35712542	rs2267330	chr22	35704612	G	C	0.3	0.022676	0.995683	-1.42355	4.73957	0.359028	0.000139	0.540175	19.4007	0	2	8	5	5	35704612	1.8289	0	0.981167	0.988098	0.0294765	0.0377096	TRUE	FALSE	FALSE	act_cd4_t	FALSE
chr3:43222441-43223319	rs62248690	chr3	43222738	G	A	0.1	0.123457	0.999844	-1.52732	4.72872	0.343871	0.004264	0.373173	32.7238	0	2	2	5	5	43222738	2.02443	0	0.985825	0.985119	0.029663	0.0296947	TRUE	FALSE	FALSE	act_cd4_t	FALSE
chr1:229799816-229800453	rs6699500	chr1	229796879	C	A	0.5	0.4	0.999948	-1.52475	4.71668	0.383677	0.01	0.5	22.0418	0	0	3	4	4	229796879	1.47006	0	NA	0.994217	0.0298713	0.0298713	TRUE	FALSE	FALSE	act_cd4_t	FALSE
chr11:103552837-103553728	rs11225969	chr11	103553183	A	G	0.4	0.277778	0.99974	-1.39655	4.70811	0.596282	8.9e-05	0.444356	15.6898	1	4	4	4	4	103553183	1.50869	0	0.995183	0.99635	0.0300207	0.0401282	TRUE	FALSE	FALSE	act_cd4_t	FALSE
chr5:58306417-58307063	rs10040742	chr5	58306677	G	A	0.1	0.123457	0.999844	-1.45021	4.69677	0.659542	0.015296	0.528225	16.3747	9	5	14	4	4	58306677	1.85737	0	0.980545	0.981931	0.0302193	0.0354645	TRUE	FALSE	FALSE	act_cd4_t	FALSE
chr11:64333984-64334576	rs2078267	chr11	64334114	C	T	0.6	0.625	0.996231	-1.50773	4.68813	0.653287	0.000406	0.578681	12.8996	0	2	2	4	4	64334114	1.91147	0	0.982536	0.982149	0.0303717	0.031065	TRUE	FALSE	FALSE	act_cd4_t	FALSE
chr11:961111-962323	rs11246362	chr11	969818	C	T	0.5	0.4	0.986803	-1.37213	4.68047	0.290608	0.001841	0.499255	4.04286	2	2	11	4	4	970373	2.16465	0	0.966666	0.965252	0.0305075	0.0424494	TRUE	FALSE	FALSE	act_cd4_t	FALSE
chr5:133615284-133616047	rs13436670	chr5	133615439	C	A	0.15	0.311419	0.999506	-1.50717	4.66204	0.365134	9.3e-05	0.358699	29.2329	0	1	3	4	4	133615439	1.82153	0	0.990371	0.990371	0.0308366	0.0311048	TRUE	FALSE	FALSE	act_cd4_t	FALSE
chr1:3718039-3718390	rs6703539	chr1	3718069	C	T	0.25	1.11111	0.998873	-1.36489	4.66165	0.376932	0.000282	0.510764	19.8732	1	2	3	5	5	3718069	1.80544	0	0.977989	0.985172	0.0308435	0.0431623	TRUE	FALSE	FALSE	act_cd4_t	FALSE
chr5:159897773-159898036	rs1862390	chr5	159897795	C	T	0.75	1.11111	0.999933	-1.50725	4.64748	0.658786	0.000769	0.62414	20.9306	0	1	1	4	4	159897795	2.02818	0	0.987594	0.987594	0.0310992	0.0310992	TRUE	FALSE	FALSE	act_cd4_t	FALSE
chr9:76892302-76892859	rs10781212	chr9	76892408	A	T	0.65	0.097814	0.986994	-1.50146	4.62461	0.708348	0.01	0.5	3.8514	0	0	1	4	4	76892408	2.12183	0	NA	0.966691	0.0315164	0.0315164	TRUE	FALSE	FALSE	act_cd4_t	FALSE
chr8:95419618-95420001	rs2291439	chr8	95419698	A	G	0.3	0.022676	0.999938	-1.50082	4.62205	0.704224	0.000686	0.579644	5.64931	0	1	1	4	4	95419698	2.12163	0	0.992582	0.992582	0.0315634	0.0315634	TRUE	FALSE	FALSE	act_cd4_t	FALSE
chr5:95257229-95257960	rs9314162	chr5	95252594	C	A	0.3	2.74376	0.994523	-1.41298	4.58949	0.63912	0.01	0.5	14.3369	1	0	6	5	5	95252594	1.54181	0	NA	0.988631	0.0321686	0.0386387	TRUE	FALSE	FALSE	act_cd4_t	FALSE
chr1:25893089-25893395	rs28969504	chr1	25890189	A	G	0.4	0.625	0.99995	-1.35964	4.58662	0.32692	0.000444	0.717965	9.74854	3	2	10	3	4	25890189	2.14121	0	0.968269	0.99042	0.0322225	0.0436877	TRUE	FALSE	FALSE	act_cd4_t	FALSE
chr19:8461452-8461905	rs12976739	chr19	8461663	G	A	0.3	0.022676	0.963803	-1.49028	4.58045	0.347674	0.000134	0.397477	9.01216	0	1	1	4	4	8461663	1.80456	0	0.95453	0.95453	0.0323387	0.0323387	TRUE	FALSE	FALSE	act_cd4_t	FALSE
chr1:1875250-1875952	rs2803332	chr1	1875513	T	C	0.35	1.16049	0.992534	-1.3584	4.56813	0.587696	0.003418	0.50466	30.8514	2	8	8	4	9	1875513	1.30089	0	0.964699	0.991004	0.0325721	0.0438129	TRUE	FALSE	FALSE	act_cd4_t	FALSE
chr2:220040894-220043422	rs6715064	chr2	220041928	C	T	0.3	0.022676	0.998279	-1.3464	4.55056	0.449903	0.001531	0.578696	45.462	3	6	6	4	4	220041928	0.68636	0	0.988094	0.994312	0.032908	0.0450402	TRUE	FALSE	FALSE	act_cd4_t	FALSE
chr10:128086768-128087678	rs34038503	chr10	128081737	A	C	0.55	1.55188	0.999546	-1.48065	4.54249	0.673646	0.01	0.5	10.0575	0	0	1	4	4	128081737	1.94186	0	NA	0.99496	0.0330634	0.0330634	TRUE	FALSE	FALSE	act_cd4_t	FALSE
chr1:26644197-26644850	rs12090258	chr1	26644698	C	T	0.25	0.4	0.999928	-1.37583	4.52643	0.420184	0.002344	0.492936	37.0733	4	2	10	5	4	26644698	1.05072	0	0.99467	0.993784	0.0333751	0.0420888	TRUE	FALSE	FALSE	act_cd4_t	FALSE
chr20:44941216-44941486	chr20:44941438:G:C	chr20	44941438	G	C	0.8	0.625	0.972752	-1.34629	4.52604	0.364383	0.000397	0.422295	20.0788	5	4	8	4	4	44941438	1.72465	0	0.967322	0.954701	0.0333828	0.0450515	TRUE	FALSE	FALSE	act_cd4_t	FALSE
chr1:212359798-212360627	rs10436976	chr1	212360408	A	G	0.5	0.4	0.989206	-1.47554	4.52234	0.641433	0.000923	0.519612	16.7675	0	1	1	4	4	212360408	1.67861	0	0.97583	0.97583	0.033455	0.033455	TRUE	FALSE	FALSE	act_cd4_t	FALSE
chr10:3919292-3920013	rs10904116	chr10	3919765	T	C	0.5	3.6	0.975999	-1.34256	4.51541	0.616119	0.024276	0.514674	14.7236	8	1	9	3	3	3919765	1.52825	0	0.980356	0.980356	0.0335908	0.04544	TRUE	FALSE	FALSE	act_cd4_t	FALSE
chr12:113670655-113671680	rs61943586	chr12	113671189	A	G	0.15	0.311419	0.999118	-1.34122	4.49119	0.607812	1.4e-05	0.634715	25.3653	1	4	4	4	4	113671141	1.44327	0	0.988871	0.990538	0.0340699	0.0455804	TRUE	FALSE	FALSE	act_cd4_t	FALSE
chr16:9253975-9254294	rs2941367	chr16	9254161	G	A	0.85	0.311419	0.979304	-1.45313	4.4504	0.326161	0.000393	0.420696	12.23	1	2	2	4	4	9254161	1.82871	0	0.960455	0.96102	0.0348931	0.0352264	TRUE	FALSE	FALSE	act_cd4_t	FALSE
chr7:104581149-104581806	rs2470939	chr7	104581510	G	A	0.65	1.16049	0.997979	-1.45078	4.43421	0.576685	3.7e-05	0.544567	32.1243	1	2	5	4	4	104581510	1.0147	0	0.995733	0.995722	0.0352255	0.0354174	TRUE	FALSE	FALSE	act_cd4_t	FALSE
chr2:62559891-62560622	rs4672505	chr2	62560332	A	G	0.5	3.6	0.999361	-1.44267	4.39309	0.684539	0.000549	0.782941	10.5472	0	1	1	4	4	62560332	2.1121	0	0.979085	0.979085	0.036085	0.036085	TRUE	FALSE	FALSE	act_cd4_t	FALSE
chr14:88458746-88459948	rs76999174	chr14	88459656	A	G	0.1	0.123457	0.999844	-1.37041	4.37253	0.55643	0.00075	0.471414	69.9011	5	7	7	4	4	88459656	0.752882	0	0.987111	0.987618	0.0365228	0.042618	TRUE	FALSE	FALSE	act_cd4_t	FALSE
chr14:92301955-92303353	rs7150240	chr14	92296071	T	C	0.5	3.6	0.999956	-1.43704	4.37096	0.395964	0.01	0.5	46.1037	0	0	1	5	5	92296071	1.17617	0	NA	0.985614	0.0365563	0.0365563	TRUE	FALSE	FALSE	act_cd4_t	FALSE
chr17:18150630-18150937	rs11872031	chr17	18150814	G	A	0.3	2.74376	0.986084	-1.43682	4.37012	0.325859	0.000448	0.440565	7.88283	0	1	1	4	4	18150814	1.91776	0	0.984244	0.984244	0.0365744	0.0365744	TRUE	FALSE	FALSE	act_cd4_t	FALSE
chr1:228074713-228075949	rs55856451	chr1	228073151	T	C	0.15	0.311419	0.998334	-1.39215	4.35489	0.35589	0.000425	0.31697	24.9148	0	1	2	5	5	228073151	1.87125	0	0.760763	0.983376	0.0369028	0.040537	TRUE	FALSE	FALSE	act_cd4_t	FALSE
chr10:100174389-100175488	rs2274245	chr10	100175082	C	T	0.2	0.625	0.997124	-1.42176	4.35389	0.364337	0.000103	0.37647	21.229	3	5	7	5	5	100175082	1.72958	0	0.982057	0.98117	0.0369244	0.0378653	TRUE	FALSE	FALSE	act_cd4_t	FALSE
chr9:29211725-29212872	rs71513929	chr9	29212321	C	G	0.2	0.625	0.998368	-1.42982	4.34264	0.647217	0.000283	0.609525	16.2791	0	1	1	4	4	29212321	1.54201	0	0.990282	0.990282	0.0371692	0.0371692	TRUE	FALSE	FALSE	act_cd4_t	FALSE
chr5:173125814-173126378	rs2546729	chr5	173126313	T	C	0.7	0.022676	0.991754	-1.42447	4.3217	0.363488	0.01	0.5	17.4784	0	0	1	5	5	173126313	1.46629	0	NA	0.981169	0.0376292	0.0376292	TRUE	FALSE	FALSE	act_cd4_t	FALSE
chr10:128081541-128081967	rs34038503	chr10	128081737	A	C	0.55	1.55188	0.999546	-1.42208	4.31231	0.352579	0.000806	0.511125	15.5667	0	1	1	3	3	128081737	1.58511	0	0.995543	0.995543	0.0378376	0.0378376	TRUE	FALSE	FALSE	act_cd4_t	FALSE
chr3:45934091-45934789	rs9862611	chr3	45931982	C	G	0.35	1.16049	0.999506	-1.41985	4.30357	0.376813	0.01	0.5	19.9853	0	0	1	5	5	45931982	1.45778	0	NA	0.994208	0.0380324	0.0380324	TRUE	FALSE	FALSE	act_cd4_t	FALSE
chr4:96076973-96077778	rs2289044	chr4	96077383	A	G	0.65	1.16049	0.996889	-1.41761	4.29996	0.611761	0.000182	0.476379	22.0181	0	1	2	4	4	96077383	1.35491	0	0.994117	0.994117	0.0381134	0.0382285	TRUE	FALSE	FALSE	act_cd4_t	FALSE
chr10:88295156-88296796	rs2691071	chr10	88296485	C	T	0.2	1.40625	0.998358	-1.41296	4.28062	0.404061	6.5e-05	0.500149	33.8468	1	2	2	4	4	88296485	1.21607	0	0.994114	0.994931	0.0385492	0.0386401	TRUE	FALSE	FALSE	act_cd4_t	FALSE
chr3:41158707-41159470	rs9820407	chr3	41159224	A	G	0.75	0.4	0.999928	-1.41319	4.27751	0.414233	4.1e-05	0.282821	26.9179	0	2	2	4	4	41159224	1.14931	0	0.983773	0.995338	0.03862	0.03862	TRUE	FALSE	FALSE	act_cd4_t	FALSE
chr19:44763855-44764326	rs1233444	chr19	44764064	A	G	0.75	0.4	0.999928	-1.4109	4.26854	0.346097	0.000446	0.498091	11.9835	0	1	1	4	4	44764064	1.60166	0	0.994856	0.994856	0.0388243	0.0388243	TRUE	FALSE	FALSE	act_cd4_t	FALSE
chr21:36897627-36898166	rs445984	chr21	36897858	A	G	0.35	1.16049	0.995568	-1.35059	4.26616	0.64642	0.000259	0.692401	8.77428	0	4	6	3	3	36897858	1.72039	0	0.990468	0.992522	0.0388786	0.0446081	TRUE	FALSE	FALSE	act_cd4_t	FALSE
chr18:54318251-54319057	rs500650	chr18	54318899	A	G	0.2	0.625	0.999298	-1.40055	4.22809	0.4659	0.001348	0.494963	59.4435	4	5	5	4	4	54318899	0.206237	0	0.995626	0.991294	0.0397602	0.0397605	TRUE	FALSE	FALSE	act_cd4_t	FALSE
chr2:48463507-48463985	rs1396825	chr2	48463834	G	T	0.6	3.40278	0.999942	-1.39952	4.22407	0.652614	0.000724	0.502551	10.4324	0	1	1	4	4	48463834	1.63889	0	0.996386	0.996386	0.0398544	0.0398544	TRUE	FALSE	FALSE	act_cd4_t	FALSE
chr8:145086115-145087114	rs6985603	chr8	145086428	G	C	0.35	0.097814	0.987287	-1.39752	4.21624	0.359704	0.00069	0.438601	15.2945	0	1	1	3	3	145086428	1.63981	0	0.9697	0.9697	0.0400387	0.0400387	TRUE	FALSE	FALSE	act_cd4_t	FALSE
chr22:26690269-26691016	rs137207	chr22	26690618	C	T	0.4	0.625	0.99995	-1.39305	4.21213	0.328098	0.000605	0.319641	15.0187	3	3	4	3	4	26690618	2.05401	0	0.990582	0.991519	0.040136	0.0404525	TRUE	FALSE	FALSE	act_cd4_t	FALSE
chr4:47012691-47013667	rs3934674	chr4	47013138	A	G	0.5	0.4	0.999948	-1.39542	4.21109	0.386741	0.000176	0.384773	24.6257	1	2	2	3	3	47013138	1.43267	0	0.99608	0.996356	0.0401606	0.0402329	TRUE	FALSE	FALSE	act_cd4_t	FALSE
chr11:11847856-11848152	rs12420340	chr11	11848007	C	G	0.35	1.16049	0.999723	-1.3945	4.20443	0.720992	0.00082	0.609406	1.19437	0	1	1	4	4	11848007	2.17223	0	0.993931	0.993931	0.0403185	0.0403185	TRUE	FALSE	FALSE	act_cd4_t	FALSE
chr10:106088553-106089901	rs11192008	chr10	106089426	G	A	0.35	0.097814	0.999945	-1.37031	4.19556	0.414641	2.4e-05	0.413711	36.1839	7	4	11	5	5	106089426	1.09328	0	0.986337	0.989184	0.04053	0.0426272	TRUE	FALSE	FALSE	act_cd4_t	FALSE
chr13:97909747-97910848	rs6491344	chr13	97914387	G	A	0.7	0.022676	0.999938	-1.38366	4.16215	0.390136	0.01	0.5	24.469	0	0	1	4	4	97914387	1.19234	0	NA	0.992086	0.0413368	0.0413368	TRUE	FALSE	FALSE	act_cd4_t	FALSE
chr6:137081844-137083161	rs6924387	chr6	137082948	A	G	0.45	0.00102	0.998544	-1.37417	4.15515	0.400297	0.000205	0.467806	32.2796	0	2	3	4	4	137082948	1.22582	0	0.993855	0.995227	0.0415081	0.04225	TRUE	FALSE	FALSE	act_cd4_t	FALSE
chr7:75896348-75897086	rs6955911	chr7	75896466	A	G	0.3	0.022676	0.998752	-1.38025	4.14885	0.644628	0.001326	0.51917	16.9679	0	1	1	4	4	75896466	1.52349	0	0.992673	0.992673	0.0416629	0.0416629	TRUE	FALSE	FALSE	act_cd4_t	FALSE
chr17:43333576-43334279	rs9908267	chr17	43334005	G	C	0.6	0.277778	0.998084	-1.37309	4.12095	0.36302	0.000547	0.421011	8.71727	0	1	1	3	3	43334005	1.5428	0	0.994117	0.994117	0.0423553	0.0423553	TRUE	FALSE	FALSE	act_cd4_t	FALSE
chr1:235408075-235408701	rs2185018	chr1	235408410	T	C	0.25	1.11111	0.999933	-1.35899	4.08572	0.363698	0.000404	0.438416	24.4398	0	1	2	4	4	235408410	1.62342	0	0.989569	0.989569	0.0432469	0.0437535	TRUE	FALSE	FALSE	act_cd4_t	FALSE
chr2:197112978-197113778	rs10931734	chr2	197113697	G	A	0.35	0.097814	0.9927	-1.35124	4.08511	0.369734	0.000433	0.446567	15.1722	4	2	8	3	3	197113697	1.61192	0	0.978682	0.973505	0.0432626	0.0445409	TRUE	FALSE	FALSE	act_cd4_t	FALSE
chr9:136148466-136148958	rs559723	chr9	136150484	A	G	0.65	0.097814	0.99842	-1.36216	4.07839	0.287535	0.01	0.5	6.74814	0	0	1	4	4	136150484	1.81652	0	NA	0.991131	0.0434351	0.0434351	TRUE	FALSE	FALSE	act_cd4_t	FALSE
chr2:7590170-7591339	rs6742069	chr2	7590185	G	A	0.45	0.00102	0.999548	-1.35938	4.07788	0.39887	0.000495	0.419795	24.5921	0	2	4	3	3	7590185	1.22913	0	0.985922	0.993446	0.043448	0.0437142	TRUE	FALSE	FALSE	act_cd4_t	FALSE
chr22:47486514-47487589	rs532339797	chr22	47486633	A	G	0.15	0.311419	0.99367	-1.36115	4.07445	0.358923	0.121005	0.376725	17.368	0	1	1	5	5	47486633	1.68979	0	0.977347	0.977347	0.0435365	0.0435365	TRUE	FALSE	FALSE	act_cd4_t	TRUE
chr8:81279002-81280450	rs4739737	chr8	81289625	G	T	0.55	1.71513	0.997355	-1.36003	4.07012	0.372983	0.01	0.5	26.6734	0	0	3	4	4	81290387	1.31217	0	NA	0.98377	0.0436482	0.0436482	TRUE	FALSE	FALSE	act_cd4_t	FALSE
chr11:65724190-65724757	rs470192	chr11	65724291	C	T	0.45	0.00102	0.999949	-1.35753	4.06037	0.385006	0.000455	0.447105	19.3998	0	1	1	3	3	65724291	1.33889	0	0.994659	0.994659	0.0439009	0.0439009	TRUE	FALSE	FALSE	act_cd4_t	FALSE
chr10:61996535-61997403	rs7908312	chr10	61997885	A	C	0.35	1.16049	0.972857	-1.35591	4.05407	0.370348	0.01	0.5	12.9231	0	0	2	5	5	61997885	1.4368	0	NA	0.964167	0.0440651	0.0440651	TRUE	FALSE	FALSE	act_cd4_t	FALSE
chr15:99143183-99144199	rs6598534	chr15	99143302	G	A	0.35	0.097814	0.999945	-1.34339	4.04413	0.36419	0.0043	0.4366	17.7428	0	1	2	3	3	99143302	1.55666	0	0.991537	0.991537	0.0443252	0.0453531	TRUE	FALSE	FALSE	act_cd4_t	FALSE
chr6:5891754-5892722	rs9504568	chr6	5891815	G	A	0.25	0.4	0.719656	-1.35181	4.03816	0.40595	0.01	0.5	28.5811	0	0	1	9	9	5891815	0.980545	0	NA	0.632339	0.0444822	0.0444822	TRUE	FALSE	FALSE	act_cd4_t	FALSE
chr12:131512918-131513728	rs1195891	chr12	131513563	A	G	0.55	1.71513	0.999954	-6.03785	26.9555	0.171737	0.000157	0.440677	13.9556	4	5	6	5	4	131513563	12.5621	0	0.991435	0.992045	2.08195e-07	9.16527e-07	TRUE	TRUE	TRUE	adaptive_NK	FALSE
chr10:14701219-14702293	rs17155703	chr10	14701678	T	C	0.25	1.11111	0.999933	-3.46928	14.926	0.720586	0.000262	0.459074	15.6301	4	4	6	5	4	14701678	6.36831	0	0.966723	0.988954	0.000111812	0.000339404	TRUE	TRUE	TRUE	adaptive_NK	FALSE
chr21:43647898-43648860	rs57137919	chr21	43639018	G	A	0.1	0.123457	0.999295	-3.58048	14.773	0.272049	5e-05	0.520314	26.4442	0	3	13	5	5	43640183	6.70119	0	0.993441	0.984867	0.000121261	0.000262737	TRUE	TRUE	TRUE	adaptive_NK	FALSE
chr6:31465348-31466393	rs2894221	chr6	31461771	T	A	0.55	0.00102	0.994737	-2.56331	12.6809	0.689723	0.00012	0.544585	16.5206	3	7	29	5	9	31461771	5.71045	0	0.988174	0.98572	0.000369405	0.00273331	TRUE	TRUE	TRUE	adaptive_NK	FALSE
chr10:27546208-27546939	rs7907444	chr10	27546683	C	T	0.65	0.097814	0.948518	-2.90986	12.0593	0.703084	0.000186	0.480174	16.4604	4	5	5	4	5	27546683	5.61241	0	0.936202	0.917313	0.000515335	0.00123067	TRUE	TRUE	TRUE	adaptive_NK	FALSE
chr16:87887201-87888492	rs9630642	chr16	87887751	T	C	0.4	0.277778	0.999946	-2.38433	11.6717	0.354465	4e-05	0.437547	13.888	6	9	13	5	6	87887751	4.89669	0	0.946447	0.99525	0.000634576	0.00412733	TRUE	TRUE	FALSE	adaptive_NK	FALSE
chr7:44954567-44955130	rs7799097	chr7	44954816	C	T	0.55	0.00102	0.999949	-2.3897	10.5789	0.24667	0.000268	0.322622	10.8816	2	3	7	4	4	44954816	4.85718	0	0.990013	0.993697	0.00114383	0.00407661	TRUE	TRUE	TRUE	adaptive_NK	FALSE
chr11:969769-971030	rs7395773	chr11	970503	C	T	0.45	0.00102	0.999949	-2.02591	10.485	0.729679	0.000439	0.58878	14.7055	5	3	9	4	4	970503	4.66299	0	0.982654	0.994245	0.00120345	0.00942078	TRUE	TRUE	FALSE	adaptive_NK	FALSE
chr22:39784203-39785224	rs9611170	chr22	39784845	G	C	0.6	0.625	0.997887	-2.91631	10.4712	0.717264	0.000485	0.63463	16.5713	0	1	1	4	4	39784845	4.57567	0	0.991437	0.991437	0.00121251	0.00121251	TRUE	TRUE	TRUE	adaptive_NK	FALSE
chr15:94868179-94869096	rs7169354	chr15	94868513	G	T	0.6	0.625	0.99995	-2.23032	10.3366	0.750982	0.000188	0.617515	9.20235	3	6	9	5	5	94868513	4.75351	0	0.986474	0.991434	0.00130416	0.00588411	TRUE	TRUE	FALSE	adaptive_NK	FALSE
chr6:32577458-32578288	rs9271161	chr6	32577713	T	C	0.75	0.4	0.993609	-2.65433	10.0918	0.728748	7.3e-05	0.604041	12.2505	13	11	39	5	5	32577713	4.68399	0	0.9933	0.989429	0.00148927	0.00221653	TRUE	TRUE	TRUE	adaptive_NK	FALSE
chr15:58809380-58811218	rs72743015	chr15	58810089	C	G	0.25	1.11111	0.99967	-1.98714	10.0537	0.304682	0.000166	0.50409	22.1869	1	5	7	4	4	58810089	4.52198	0	0.987566	0.989882	0.00152042	0.0103005	TRUE	TRUE	FALSE	adaptive_NK	FALSE
chr7:105662250-105663456	rs10258293	chr7	105662690	T	C	0.4	0.277778	0.999946	-2.68136	9.47511	0.664354	0.000339	0.577966	24.3689	0	1	1	5	5	105662690	3.69496	0	0.995082	0.995082	0.00208278	0.00208278	TRUE	TRUE	TRUE	adaptive_NK	FALSE
chr3:196255366-196256131	rs7625068	chr3	196255796	C	T	0.7	0.022676	0.986993	-1.9466	9.36056	0.325452	0.000125	0.408638	19.2584	5	9	10	4	4	196255796	3.90533	0	0.981674	0.985512	0.00221705	0.0113082	TRUE	TRUE	FALSE	adaptive_NK	FALSE
chr16:88729225-88730262	rs7193657	chr16	88729670	G	T	0.15	0.311419	0.999894	-1.98267	9.23069	0.317728	2.8e-05	0.532497	24.6729	7	8	13	5	3	88729670	3.98033	0	0.990771	0.98993	0.00237992	0.0104072	TRUE	TRUE	FALSE	adaptive_NK	FALSE
chr6:2940284-2941178	rs318461	chr6	2940632	T	C	0.6	0.625	0.962234	-1.99273	8.5947	0.680627	0.018415	0.625326	20.926	0	6	6	9	9	2940632	3.88761	0	0.930077	0.926389	0.00337143	0.0101687	TRUE	TRUE	FALSE	adaptive_NK	FALSE
chr12:129279153-129279838	rs4760588	chr12	129280712	G	A	0.7	1.83674	0.986818	-2.14022	8.29418	0.703481	0.000239	0.48844	8.33235	3	3	9	5	5	129280712	3.80566	0	0.980762	0.945043	0.00397723	0.00724069	TRUE	TRUE	FALSE	adaptive_NK	FALSE
chr6:31539808-31540803	rs1800683	chr6	31540071	G	A	0.35	1.16049	0.999723	-1.79101	7.53624	0.697032	0.000603	0.499863	16.1113	1	3	8	4	3	31540071	3.12633	0	0.994913	0.995675	0.00604702	0.0161806	TRUE	TRUE	FALSE	adaptive_NK	FALSE
chr22:47134706-47135630	rs5769126	chr22	47135205	A	C	0.6	0.625	0.99995	-1.80736	7.48268	0.298117	0.001132	0.322613	12.8889	2	3	5	4	4	47135205	3.08544	0	0.989369	0.989394	0.00622952	0.0155826	TRUE	TRUE	FALSE	adaptive_NK	FALSE
chr12:54953883-54954643	rs3825194	chr12	54954306	C	T	0.4	0.277778	0.99746	-1.90129	7.47823	0.366708	0.000138	0.460695	17.6278	2	2	4	4	4	54954306	2.8775	0	0.993709	0.993947	0.00624496	0.0125518	TRUE	TRUE	FALSE	adaptive_NK	FALSE
chr2:191398356-191399865	rs13412879	chr2	191399378	C	G	0.15	0.311419	0.994073	-1.6336	7.13756	0.329025	5.3e-05	0.525907	20.7671	7	6	9	4	4	191399378	3.14533	0	0.986856	0.98075	0.00754858	0.0232488	TRUE	TRUE	FALSE	adaptive_NK	FALSE
chr1:42800000-42801552	rs115746499	chr1	42800913	C	T	0.1	0.123457	0.999295	-1.92154	7.05485	0.349452	8.1e-05	0.513442	23.7717	1	5	6	4	5	42800913	2.89994	0	0.994575	0.985905	0.0079051	0.0119801	TRUE	TRUE	FALSE	adaptive_NK	FALSE
chr1:91965492-91967385	rs13447450	chr1	91965850	C	T	0.55	0.00102	0.999949	-1.81183	6.81561	0.337327	0.000261	0.489888	20.908	0	2	3	4	4	91965850	2.69977	0	0.948194	0.99362	0.00903644	0.0154231	TRUE	TRUE	FALSE	adaptive_NK	FALSE
chr4:10096461-10098874	rs735527	chr4	10097745	A	G	0.35	2.89941	0.996676	-1.62573	6.7516	0.328283	0.000264	0.573411	22.2271	2	5	5	5	3	10097745	2.87485	0	0.960217	0.972047	0.00936639	0.0236738	TRUE	TRUE	FALSE	adaptive_NK	FALSE
chr22:38573047-38573540	rs4385	chr22	38573229	T	C	0.55	1.71513	0.991304	-1.75339	6.71496	0.324616	0.000199	0.476717	18.4988	14	3	18	4	3	38573229	2.76761	0	0.985066	0.961609	0.00956076	0.0176446	TRUE	TRUE	FALSE	adaptive_NK	FALSE
chr22:50473217-50474078	rs5771127	chr22	50473618	A	G	0.5	0.4	0.990428	-1.74901	6.54943	0.73941	0.001673	0.584158	3.98311	2	2	10	4	3	50473618	3.2465	0	0.97643	0.979766	0.0104918	0.0178233	TRUE	TRUE	FALSE	adaptive_NK	FALSE
chr5:178986376-178986913	rs7703730	chr5	178986632	C	A	0.6	4.44444	0.997265	-1.79178	6.51955	0.664549	0.000305	0.553908	27.9368	2	2	3	4	4	178986632	2.76069	0	0.984537	0.983296	0.0106695	0.0161519	TRUE	TRUE	FALSE	adaptive_NK	FALSE
chr19:35491732-35492493	rs12610663	chr19	35492129	C	T	0.5	0.4	0.994615	-1.66482	6.49965	0.315888	0.000708	0.481837	14.2028	3	1	4	4	3	35492129	2.65132	0	0.990807	0.990807	0.0107896	0.0216364	TRUE	TRUE	FALSE	adaptive_NK	FALSE
chr12:113547328-113548487	rs1284871	chr12	113548375	A	T	0.85	0.311419	0.984515	-1.80388	6.44754	0.352085	0.000247	0.446192	17.5134	5	7	7	4	4	113548375	2.59736	0	0.988875	0.962877	0.0111106	0.015708	TRUE	TRUE	FALSE	adaptive_NK	FALSE
chr8:97657088-97658201	rs2704248	chr8	97657415	C	G	0.8	0.625	0.990373	-1.62975	6.38567	0.676058	0.000205	0.571909	22.4721	1	3	4	5	4	97657415	2.77266	0	0.991812	0.977207	0.0115046	0.0234556	TRUE	TRUE	FALSE	adaptive_NK	FALSE
chr10:75910220-75911468	rs10824084	chr10	75911415	T	C	0.15	0.311419	0.999118	-1.80859	6.36873	0.61739	6.5e-05	0.570822	32.6703	3	4	4	4	4	75911415	2.3506	0	0.984284	0.987616	0.0116149	0.0155386	TRUE	TRUE	FALSE	adaptive_NK	FALSE
chr17:75859691-75861121	rs62078482	chr17	75860051	C	A	0.1	0.123457	0.996528	-1.62086	6.3256	0.302618	0.000126	0.491068	17.7089	2	6	10	5	5	75860051	2.93972	0	0.988103	0.978119	0.0119007	0.0239408	TRUE	TRUE	FALSE	adaptive_NK	FALSE
chr2:65257604-65260057	rs2540966	chr2	65259600	T	A	0.2	0.625	0.998987	-1.91611	6.31035	0.696239	0.000558	0.619228	13.83	3	3	4	5	5	65259600	2.67091	0	0.98355	0.983523	0.0120035	0.0121309	TRUE	TRUE	FALSE	adaptive_NK	FALSE
chr3:125485124-125486260	rs2684969	chr3	125485946	G	A	0.8	0.625	0.914496	-1.67983	6.18533	0.286668	0.000875	0.390684	11.3299	7	4	10	7	6	125485946	2.75678	0	0.80506	0.827616	0.0128814	0.0209012	TRUE	TRUE	FALSE	adaptive_NK	FALSE
chr11:118174995-118176049	rs2231440	chr11	118175439	G	A	0.5	0.4	0.999948	-1.8595	6.07369	0.730971	0.000705	0.544258	5.58688	0	1	2	4	4	118175439	2.91627	0	0.994554	0.994554	0.013721	0.0138196	TRUE	TRUE	FALSE	adaptive_NK	FALSE
chr2:96821907-96822630	rs1030864	chr2	96822373	A	G	0.2	0.625	0.99527	-1.77641	5.7241	0.676227	0.000741	0.592671	17.5273	0	1	1	5	5	96822373	2.25917	0	0.983547	0.983547	0.0167336	0.0167336	TRUE	TRUE	FALSE	adaptive_NK	FALSE
chr6:130686115-130688155	rs6930137	chr6	130687016	G	A	0.2	0.625	0.998989	-1.69116	5.65324	0.681643	0.000873	0.624947	18.2628	3	4	7	5	5	130687016	2.26754	0	0.983976	0.98718	0.0174231	0.020363	TRUE	TRUE	FALSE	adaptive_NK	FALSE
chr15:43545530-43546552	rs555001	chr15	43545728	G	A	0.45	0.00102	0.999949	-1.74623	5.60706	0.285068	0.01	0.5	10.0946	0	0	3	5	5	43545728	2.46964	0	NA	0.993289	0.0178883	0.0179378	TRUE	TRUE	FALSE	adaptive_NK	FALSE
chr3:41012736-41013695	rs62258054	chr3	41013437	G	A	0.2	1.40625	0.980785	-1.74553	5.59939	0.372775	0.000192	0.487925	24.655	0	1	1	5	5	41013437	2.00724	0	0.981352	0.981352	0.0179667	0.0179667	TRUE	TRUE	FALSE	adaptive_NK	FALSE
chr14:93234535-93235370	rs3861662	chr14	93234794	C	A	0.75	0.4	0.984037	-1.66448	5.28634	0.656845	0.000322	0.485531	15.3499	0	1	2	4	4	93234794	2.1366	0	0.982021	0.982021	0.0214933	0.0216532	TRUE	TRUE	FALSE	adaptive_NK	FALSE
chr16:88535981-88537576	rs870021	chr16	88536774	T	A	0.35	0.097814	0.998414	-1.53115	5.25074	0.613177	0.000691	0.46471	31.4135	2	1	4	5	5	88536774	1.60095	0	0.991994	0.991994	0.0219375	0.0294343	TRUE	FALSE	FALSE	adaptive_NK	FALSE
chr7:24758459-24759192	rs754554	chr7	24758818	G	T	0.15	0.311419	0.999894	-14.2648	63.2683	0.090233	1.2e-05	0.470982	22.2566	4	7	9	6	6	24758818	30.1414	0	0.993016	0.990518	1.80387e-15	5.43468e-15	TRUE	TRUE	TRUE	b	FALSE
chr13:30945680-30946517	rs2149851	chr13	30945921	T	C	0.6	0.625	0.997466	-9.56905	42.6379	0.323963	1.3e-05	0.533734	22.2855	6	7	16	6	6	30946126	19.0935	0	0.907922	0.992241	6.58691e-11	2.6974e-10	TRUE	TRUE	TRUE	b	FALSE
chr10:3946733-3947159	rs10732924	chr10	3946975	T	G	0.8	0.625	0.960408	-9.53392	41.7366	0.790398	3.5e-05	0.46396	21.2068	8	7	11	5	7	3946975	19.2551	0	0.984947	0.937457	1.04436e-10	2.9247e-10	TRUE	TRUE	TRUE	b	FALSE
chr7:44807689-44808463	rs1050331	chr7	44808091	T	G	0.45	1.71513	0.998349	-9.2919	39.4506	0.198328	0.000142	0.494303	20.5346	1	4	6	8	8	44808091	18.1852	0	0.987961	0.990608	3.36462e-10	5.10619e-10	TRUE	TRUE	TRUE	b	FALSE
chr12:92341147-92341822	rs10777362	chr12	92341470	G	C	0.65	2.89941	0.996683	-8.86364	36.7223	0.77088	7e-05	0.592707	13.4562	2	3	3	5	5	92341470	16.6103	0	0.987992	0.985398	1.36214e-09	1.36887e-09	TRUE	TRUE	TRUE	b	FALSE
chr16:84208883-84209949	rs12933059	chr16	84209049	C	T	0.45	1.71513	0.999153	-7.86359	33.9217	0.14933	5.9e-05	0.524175	14.2559	1	7	14	6	5	84209049	15.6089	0	0.990871	0.99093	5.73766e-09	1.36902e-08	TRUE	TRUE	TRUE	b	FALSE
chr1:21766195-21767605	rs1566523	chr1	21766663	G	C	0.45	1.71513	0.982505	-7.63723	33.1758	0.211328	0.00011	0.496126	24.2901	1	4	5	5	5	21766663	15.006	0	0.980878	0.964809	8.41916e-09	2.30554e-08	TRUE	TRUE	TRUE	b	FALSE
chr19:54040398-54042103	rs2099349	chr19	54050323	A	G	0.65	0.097814	0.999945	-6.60939	32.7947	0.103016	4.3e-05	0.345189	0.654652	22	13	24	5	34	54050323	15.8491	0	0.984018	0.989384	1.02423e-08	2.45816e-07	TRUE	TRUE	TRUE	b	FALSE
chr10:73529225-73529595	rs77919471	chr10	73529329	A	G	0.65	1.16049	0.996667	-7.01355	32.2087	0.738893	3.9e-05	0.535019	23.8434	2	5	7	5	5	73529329	14.4754	0	0.994425	0.994484	1.38469e-08	9.69286e-08	TRUE	TRUE	TRUE	b	FALSE
chr9:656756-657699	rs1570477	chr9	657340	G	A	0.35	2.89941	0.98442	-6.96768	31.2695	0.175854	6.4e-05	0.452409	10.7802	7	6	9	12	6	657340	14.487	0	0.946832	0.80279	2.24575e-08	1.07726e-07	TRUE	TRUE	TRUE	b	FALSE
chr1:165567137-165567928	rs2138351	chr1	165561970	A	C	0.65	0.097814	0.966353	-6.25191	29.2934	0.335709	1.1e-05	0.668016	31.2509	0	6	9	4	4	165561970	12.6224	0	0.991704	0.953098	6.22087e-08	5.59878e-07	TRUE	TRUE	TRUE	b	FALSE
chr4:144791093-144792260	rs71612436	chr4	144791679	T	G	0.25	1.11111	0.996225	-6.98222	28.8628	0.186225	0.000101	0.462887	20.3148	1	4	8	5	4	144791679	13.3841	0	0.987038	0.98555	7.76924e-08	1.0418e-07	TRUE	TRUE	TRUE	b	FALSE
chr1:38155996-38156519	rs2306626	chr1	38156343	G	A	0.2	0.625	0.994966	-6.31425	27.7494	0.240449	4.3e-05	0.375718	21.9862	3	3	7	7	7	38156343	11.8466	0	0.982688	0.978459	1.38091e-07	4.85012e-07	TRUE	TRUE	TRUE	b	FALSE
chr7:148725345-148726225	rs2306170	chr7	148725750	C	T	0.75	1.11111	0.985532	-6.45169	27.704	0.592717	0.000873	0.480216	43.6317	4	5	5	5	6	148725750	11.3547	0	0.992698	0.973359	1.41369e-07	3.53434e-07	TRUE	TRUE	TRUE	b	FALSE
chr12:6579346-6580456	rs2534721	chr12	6580144	C	A	0.3	1.83674	0.999943	-5.79155	26.4579	0.346797	0.001431	0.49734	21.8164	5	8	12	5	7	6580249	11.462	0	0.988576	0.991685	2.69338e-07	1.61603e-06	TRUE	TRUE	TRUE	b	FALSE
chr6:32635924-32636583	rs9274653	chr6	32636254	T	C	0.6	0.277778	0.995199	-5.51618	25.9974	0.374764	8e-06	0.421744	21.5346	89	22	103	4	5	32636254	11.3972	0	0.993488	0.993519	3.41885e-07	3.04663e-06	TRUE	TRUE	TRUE	b	FALSE
chr6:25404781-25406188	rs9467500	chr6	25405074	C	T	0.65	2.89941	0.994071	-6.29116	25.7293	0.226708	0.000172	0.388622	23.5828	2	9	9	5	5	25405074	12.0569	0	0.979449	0.978606	3.92813e-07	5.11494e-07	TRUE	TRUE	TRUE	b	FALSE
chr15:85950750-85952023	rs11858729	chr15	85951648	A	G	0.55	1.71513	0.989447	-6.1144	25.6658	0.781996	4.2e-05	0.507305	8.39308	3	6	7	5	4	85951648	11.5743	0	0.984564	0.974819	4.05951e-07	7.68427e-07	TRUE	TRUE	TRUE	b	FALSE
chr6:166672201-166673529	rs9356462	chr6	166673235	T	C	0.4	0.277778	0.950874	-5.96321	25.0004	0.772024	0.003459	0.589128	9.70154	23	17	26	7	7	166673235	11.6493	0	0.979829	0.938209	5.73171e-07	1.08841e-06	TRUE	TRUE	TRUE	b	FALSE
chr13:79966955-79968484	rs7331766	chr13	79968211	T	G	0.45	1.71513	0.998548	-6.07523	24.7598	0.353033	4.5e-05	0.478089	29.5276	7	3	9	5	6	79968211	10.4195	0	0.994231	0.992092	6.49377e-07	8.40956e-07	TRUE	TRUE	TRUE	b	FALSE
chr2:20875528-20877565	rs3821216	chr2	20875990	A	G	0.5	0.4	0.933351	-5.05599	24.5276	0.236353	6.3e-05	0.50457	6.64452	4	10	12	5	6	20875990	11.1548	0	0.963868	0.870728	7.32541e-07	8.79049e-06	TRUE	TRUE	TRUE	b	FALSE
chr3:27512770-27513109	rs660255	chr3	27512895	G	A	0.35	2.89941	0.999515	-5.28608	23.8618	0.815262	0.000161	0.564517	13.764	1	4	5	4	4	27512895	11.0307	0	0.988783	0.986587	1.03503e-06	5.17516e-06	TRUE	TRUE	TRUE	b	FALSE
chr10:51502604-51504683	rs2611475	chr10	51503178	G	A	0.45	1.71513	0.991469	-5.70093	22.7689	0.769579	0.000434	0.616872	19.5087	2	5	10	6	6	51503178	10.2309	0	0.962407	0.973631	1.82695e-06	1.99099e-06	TRUE	TRUE	TRUE	b	FALSE
chr7:134831931-134833621	rs3735000	chr7	134833233	G	A	0.6	4.44444	0.998298	-5.65249	22.728	0.689261	8.1e-05	0.547228	31.1176	3	4	7	5	5	134833233	10.2851	0	0.987749	0.984709	1.86633e-06	2.2259e-06	TRUE	TRUE	TRUE	b	FALSE
chr3:196255366-196256131	rs73219660	chr3	196256121	T	C	0.35	2.89941	0.998639	-5.11777	22.4766	0.271929	3e-05	0.341502	23.0482	9	8	10	5	5	196256121	10.4903	0	0.980971	0.986036	2.1272e-06	7.62477e-06	TRUE	TRUE	TRUE	b	FALSE
chr2:20865824-20867334	rs3821216	chr2	20875990	A	G	0.5	0.4	0.933351	-4.75388	21.9165	0.274573	9.6e-05	0.513097	15.0432	6	2	12	9	7	20875990	9.35687	0	0.969727	0.86785	2.84778e-06	1.76247e-05	TRUE	TRUE	TRUE	b	FALSE
chr6:148998661-148999658	rs9498110	chr6	148998775	T	G	0.1	0.123457	0.980462	-5.0455	21.7898	0.289579	2.2e-05	0.510797	24.4269	1	9	14	6	6	148998775	9.87283	0	0.982967	0.965301	3.04212e-06	9.00531e-06	TRUE	TRUE	TRUE	b	FALSE
chr12:9435936-9437267	ss1388099790	chr12	9436081	C	T	0.7	0.022676	0.99428	-4.86305	21.0114	0.226525	0.000152	0.496559	14.8328	0	6	6	5	5	9436081	9.34093	0	0.990005	0.989859	4.56562e-06	1.37071e-05	TRUE	TRUE	TRUE	b	FALSE
chr10:62042362-62043116	rs7101340	chr10	62042734	A	G	0.5	0.4	0.995821	-4.73093	20.9783	0.841605	7.6e-05	0.475426	10.146	3	2	4	4	4	62042734	9.28375	0	0.990889	0.993633	4.64524e-06	1.8581e-05	TRUE	TRUE	TRUE	b	FALSE
chr6:13299469-13300185	rs878698	chr6	13299601	G	T	0.4	0.277778	0.999946	-4.87324	20.895	0.853918	0.000146	0.664778	16.3066	1	5	11	6	5	13299601	9.39206	0	0.979675	0.995158	4.85157e-06	1.33894e-05	TRUE	TRUE	TRUE	b	FALSE
chr10:27546208-27546939	rs2488368	chr10	27546443	G	A	0.25	1.11111	0.990104	-4.75037	20.8746	0.234647	0.000121	0.537368	16.8385	0	5	7	4	4	27546443	9.8897	0	0.947232	0.976113	4.90366e-06	1.77678e-05	TRUE	TRUE	TRUE	b	FALSE
chr6:43737236-43739826	rs58159269	chr6	43739446	T	C	0.15	0.311419	0.997553	-4.2312	20.7119	0.270456	0.002337	0.484544	27.276	6	8	11	6	6	43739446	9.28	0	0.989313	0.987747	5.33839e-06	5.87223e-05	TRUE	TRUE	TRUE	b	FALSE
chr11:8223174-8224027	rs12365701	chr11	8223828	G	A	0.65	2.89941	0.987396	-4.27975	20.5417	0.338184	0.013918	0.456008	34.6776	4	2	9	5	5	8223828	8.5127	0	0.98958	0.965586	5.83455e-06	5.2511e-05	TRUE	TRUE	TRUE	b	FALSE
chr6:32625337-32626591	rs1049225	chr6	32627747	A	G	0.8	1.40625	0.999913	-4.24213	20.2813	0.212673	9.1e-05	0.487036	8.82314	52	17	118	5	5	32627747	9.1194	0	0.992397	0.991941	6.6851e-06	5.72628e-05	TRUE	TRUE	TRUE	b	FALSE
chr11:34937254-34938528	rs16926448	chr11	34937698	G	A	0.15	0.311419	0.998726	-4.83032	20.2709	0.397168	0.001691	0.45485	23.9776	6	19	23	6	6	34937698	8.22924	0	0.993109	0.96453	6.7215e-06	1.47802e-05	TRUE	TRUE	TRUE	b	FALSE
chr22:36634952-36636054	rs5756111	chr22	36635756	G	A	0.3	1.83674	0.771348	-4.17399	20.0758	0.290324	2.9e-05	0.502561	25.2285	6	6	9	7	7	36635756	8.67573	0	0.858029	0.580704	7.44326e-06	6.69893e-05	TRUE	TRUE	TRUE	b	FALSE
chr17:71587351-71589206	rs11655934	chr17	71587577	G	A	0.15	0.311419	0.999894	-4.00793	19.3451	0.185227	0.003274	0.463134	13.3348	2	8	9	6	5	71587577	8.64505	0	0.983374	0.987614	1.09101e-05	9.81913e-05	TRUE	TRUE	TRUE	b	FALSE
chr12:48383714-48384772	rs1793923	chr12	48384122	T	C	0.55	1.55188	0.999945	-4.53532	19.2239	0.716446	6.7e-05	0.613147	27.8368	3	3	5	5	6	48384122	8.06085	0	0.996498	0.9969	1.16247e-05	2.91526e-05	TRUE	TRUE	TRUE	b	FALSE
chr22:47134706-47135630	rs5769126	chr22	47135205	A	C	0.6	0.625	0.99995	-4.4225	19.0726	0.211927	0.000199	0.341926	10.7369	3	3	6	4	5	47135205	8.25123	0	0.991922	0.9904	1.2584e-05	3.7801e-05	TRUE	TRUE	TRUE	b	FALSE
chr6:116782725-116784074	rs117361304	chr6	116783619	T	G	0.2	1.40625	0.999913	-4.0289	18.9575	0.258609	0.005378	0.493383	30.182	3	4	7	5	5	116783619	8.30086	0	0.99482	0.99459	1.33661e-05	9.35626e-05	TRUE	TRUE	TRUE	b	FALSE
chr2:241560785-241561420	rs4676411	chr2	241561088	G	T	0.35	0.097814	0.999945	-4.06328	18.0418	0.152847	0.000153	0.331116	13.0157	0	1	4	6	6	241561088	7.96867	0	0.993894	0.993894	2.16104e-05	8.64418e-05	TRUE	TRUE	TRUE	b	FALSE
chr4:187111638-187113633	rs1055138	chr4	187113041	C	G	0.65	1.16049	0.986504	-4.18968	17.7598	0.602285	1.3e-05	0.491366	43.4743	7	7	9	5	6	187113041	6.92663	0	0.99231	0.988068	2.50624e-05	6.46136e-05	TRUE	TRUE	TRUE	b	FALSE
chr12:129294702-129295738	rs55694928	chr12	129295390	G	C	0.3	1.83674	0.999943	-4.19716	17.6016	0.678265	0.000152	0.393305	28.9422	4	5	9	5	6	129295390	7.58352	0	0.988509	0.991092	2.72354e-05	6.3509e-05	TRUE	TRUE	TRUE	b	FALSE
chr13:21049798-21050888	rs7329823	chr13	21050127	T	C	0.9	0.123457	0.953127	-4.05734	17.5069	0.772417	0.002745	0.500468	13.647	1	5	6	5	7	21050127	7.85637	0	0.952391	0.933925	2.86264e-05	8.76314e-05	TRUE	TRUE	TRUE	b	FALSE
chr10:47639422-47640364	rs12775238	chr10	47640344	T	C	0.75	1.11111	0.999933	-4.27868	17.4199	0.16694	0.000185	0.34758	5.31532	17	11	21	7	4	47640344	8.43667	0	0.870868	0.981572	2.9967e-05	5.26404e-05	TRUE	TRUE	TRUE	b	FALSE
chr16:84759489-84760776	rs11642656	chr16	84764241	G	A	0.55	1.71513	0.999954	-3.52233	16.7381	0.312356	0.005521	0.439667	21.5798	6	6	7	5	5	84764241	7.32511	0	0.995325	0.988822	4.29109e-05	0.000300376	TRUE	TRUE	TRUE	b	FALSE
chr5:147161673-147162611	chr5:147162475:G:A	chr5	147162475	G	A	0.5	0.4	0.999952	-4.01262	16.5032	0.763904	0.000283	0.563258	18.8087	0	1	2	4	4	147162475	7.05543	0	0.994506	0.994506	4.8568e-05	9.71359e-05	TRUE	TRUE	TRUE	b	FALSE
chr16:84595922-84596657	rs691260	chr16	84596282	G	C	0.5	3.6	0.999956	-3.52994	16.4789	0.671262	0.000124	0.426516	26.3837	1	3	6	5	5	84596282	7.0345	0	0.968284	0.989546	4.91935e-05	0.000295161	TRUE	TRUE	TRUE	b	FALSE
chr5:158103645-158104481	rs33191	chr5	158103815	A	G	0.75	0.4	0.990745	-4.17526	16.4473	0.769057	0.005684	0.568095	15.8894	1	3	4	5	5	158103815	7.455	0	0.988344	0.988236	5.00202e-05	6.67937e-05	TRUE	TRUE	TRUE	b	FALSE
chr17:66097499-66098919	rs62085660	chr17	66097739	C	G	0.85	0.311419	0.927869	-3.87796	16.3532	0.692048	3e-05	0.540726	27.8318	1	3	5	5	5	66097739	7.08562	0	0.973449	0.904139	5.25673e-05	0.000132447	TRUE	TRUE	TRUE	b	FALSE
chr10:47637434-47638378	rs12775238	chr10	47640344	T	C	0.75	1.11111	0.999933	-4.05645	16.2867	0.212041	0.000159	0.485978	12.9863	17	6	21	5	4	47640344	7.23553	0	0.964022	0.986959	5.44451e-05	8.78107e-05	TRUE	TRUE	TRUE	b	FALSE
chr2:232378786-232379625	rs56726105	chr2	232379247	C	T	0.15	0.311419	0.999894	-3.44033	16.088	0.211871	2.2e-05	0.580286	3.68618	3	5	6	21	18	232379247	7.33638	0	0.969981	0.973541	6.04675e-05	0.000362805	TRUE	TRUE	TRUE	b	FALSE
chr19:996317-997013	rs62134211	chr19	1000153	G	A	0.6	4.44444	0.999954	-3.72548	16.065	0.324468	7.8e-05	0.59568	21.0436	6	4	10	5	6	1000153	6.5817	0	0.987567	0.978979	6.12051e-05	0.000188157	TRUE	TRUE	TRUE	b	FALSE
chr3:14495209-14495813	rs1529942	chr3	14495455	G	A	0.45	1.71513	0.997746	-3.89878	16.0065	0.145374	0.000244	0.299992	10.4575	0	1	2	5	5	14495455	7.1903	0	0.984346	0.984346	6.31237e-05	0.000126247	TRUE	TRUE	TRUE	b	FALSE
chr16:84636512-84637200	rs12149119	chr16	84636678	T	C	0.3	1.83674	0.993337	-3.40037	15.9945	0.794481	0.000151	0.71951	13.4052	11	4	25	5	3	84636678	7.36604	0	0.985713	0.981686	6.35277e-05	0.000397771	TRUE	TRUE	TRUE	b	FALSE
chr2:88314852-88316921	rs12996941	chr2	88316117	G	A	0.3	1.83674	0.999943	-3.16726	15.8647	0.392362	0.00318	0.476235	37.965	6	8	10	5	5	88316117	6.39454	0	0.974262	0.987734	6.8037e-05	0.00068037	TRUE	TRUE	TRUE	b	FALSE
chr4:86763480-86764203	rs345328	chr4	86763901	T	C	0.35	0.097814	0.999945	-4.10334	15.5863	0.17578	0.000223	0.352638	9.50558	0	1	1	5	5	86763901	7.00873	0	0.994134	0.994134	7.88252e-05	7.88252e-05	TRUE	TRUE	TRUE	b	FALSE
chr22:18483236-18484833	rs111962856	chr22	18483900	G	A	0.25	1.11111	0.992006	-3.01978	15.5672	0.349759	0.001802	0.510278	30.1671	4	8	12	5	5	18483900	6.71324	0	0.99376	0.980165	7.96229e-05	0.000955475	TRUE	TRUE	TRUE	b	FALSE
chr19:872247-873495	rs1683574	chr19	872877	G	A	0.35	0.097814	0.972235	-3.31894	15.5591	0.678373	0.000129	0.531587	21.5908	5	2	6	4	5	872877	6.36588	0	0.900727	0.963391	7.9966e-05	0.000479796	TRUE	TRUE	TRUE	b	FALSE
chr6:10901863-10902592	rs6910232	chr6	10902439	A	G	0.35	2.89941	0.993129	-3.79054	15.535	0.697351	0.000285	0.502335	28.962	1	2	2	5	4	10902439	6.75774	0	0.982677	0.972449	8.099e-05	0.00016198	TRUE	TRUE	TRUE	b	FALSE
chr10:127730219-127731288	rs11244780	chr10	127731012	T	A	0.45	1.71513	0.999954	-3.04794	15.5253	0.382227	5.5e-05	0.325382	31.1041	4	5	11	5	5	127731012	6.21354	0	0.994525	0.990327	8.1408e-05	0.000895488	TRUE	TRUE	TRUE	b	FALSE
chr17:14254666-14255875	rs60423261	chr17	14254997	G	C	0.15	0.311419	0.995615	-3.31365	15.3987	0.675471	0.004717	0.466102	30.1642	2	4	11	5	5	14254997	6.33532	0	0.975607	0.986249	8.70461e-05	0.000485678	TRUE	TRUE	TRUE	b	FALSE
chr8:74903201-74904644	rs16938755	chr8	74904136	T	C	0.2	0.625	0.99961	-3.72606	15.2545	0.703239	0.000186	0.620083	19.1829	0	2	2	6	6	74904136	6.1878	0	0.984217	0.989789	9.39523e-05	0.000187905	TRUE	TRUE	TRUE	b	FALSE
chr19:2324315-2325646	rs4806838	chr19	2327856	G	C	0.15	0.311419	0.997944	-3.33289	15.0901	0.22342	3.6e-05	0.647086	9.22193	8	7	13	7	6	2327856	6.67236	0	0.992496	0.955638	0.0001025	0.000464634	TRUE	TRUE	TRUE	b	FALSE
chr7:47802666-47803287	rs7791909	chr7	47803198	G	C	0.5	0.4	0.996377	-3.93054	14.941	0.251292	5.6e-05	0.309883	13.4812	7	8	8	5	4	47803198	6.75961	0	0.991504	0.982956	0.000110925	0.000117344	TRUE	TRUE	TRUE	b	FALSE
chr21:43952705-43953358	rs228051	chr21	43953078	A	C	0.75	0.4	0.999928	-3.47522	14.862	0.733239	3.9e-05	0.498531	17.2116	6	3	14	5	4	43953078	6.27515	0	0.995837	0.993593	0.000115672	0.000334798	TRUE	TRUE	TRUE	b	FALSE
chr17:10074928-10076624	rs12603956	chr17	10075200	C	T	0.3	1.83674	0.975971	-2.97467	14.8279	0.253827	0.000123	0.528981	17.1739	1	6	9	5	5	10075200	7.12842	0	0.970747	0.934892	0.000117783	0.00106005	TRUE	TRUE	TRUE	b	FALSE
chr8:41479587-41481352	rs7010327	chr8	41480509	G	A	0.55	0.00102	0.998745	-3.13675	14.767	0.259382	0.01405	0.507797	11.415	1	5	6	5	4	41480509	6.02451	0	0.990808	0.992491	0.000121646	0.000729876	TRUE	TRUE	TRUE	b	FALSE
chr17:66202851-66203265	rs34987411	chr17	66203109	T	C	0.35	1.16049	0.999941	-3.60375	14.6926	0.258915	0.000103	0.434021	12.8991	22	7	30	4	6	66203109	6.69968	0	0.994837	0.995935	0.000126541	0.000249028	TRUE	TRUE	TRUE	b	FALSE
chr5:10632014-10632967	rs113041730	chr5	10632928	C	T	0.3	1.83674	0.947991	-2.53094	14.5867	0.352303	2.2e-05	0.481924	30.5456	11	12	22	6	15	10632928	6.42015	0	0.856026	0.611366	0.000133855	0.0029448	TRUE	TRUE	TRUE	b	FALSE
chr17:78753860-78755362	rs12149993	chr17	78754499	G	C	0.65	0.097814	0.9865	-2.64022	14.575	0.254283	0.000176	0.43201	11.2763	10	5	17	6	5	78754499	6.37162	0	0.986896	0.975399	0.000134689	0.00228971	TRUE	TRUE	TRUE	b	FALSE
chr6:32657416-32657636	rs9469220	chr6	32658310	G	A	0.55	0.00102	0.999949	-3.11195	14.2312	0.278848	6.3e-05	0.575596	14.468	23	4	33	5	4	32658310	6.19526	0	0.994705	0.993683	0.000161672	0.000772768	TRUE	TRUE	TRUE	b	FALSE
chr6:32986602-32987369	rs3130606	chr6	32986782	G	A	0.75	0.4	0.999928	-2.66067	14.164	0.632845	1.1e-05	0.564466	26.6857	10	10	26	5	5	32986782	5.79931	0	0.994498	0.995502	0.000167546	0.00218437	TRUE	TRUE	TRUE	b	FALSE
chr14:93170457-93171258	rs2402189	chr14	93170901	A	C	0.65	0.097814	0.999945	-2.99419	14.1487	0.721689	3.4e-05	0.524882	9.64124	2	3	6	5	4	93170901	6.08685	0	0.995577	0.9951	0.00016891	0.00101346	TRUE	TRUE	TRUE	b	FALSE
chr16:3264724-3266047	rs579134	chr16	3265428	G	C	0.55	1.71513	0.986168	-3.15287	14.0733	0.222693	0.000371	0.335122	7.55211	2	3	4	7	7	3265428	6.2963	0	0.96471	0.928886	0.000175819	0.000703277	TRUE	TRUE	TRUE	b	FALSE
chr9:127052175-127053359	rs7872321	chr9	127052272	C	T	0.35	2.89941	0.999949	-2.85448	14.0534	0.381048	4.5e-05	0.438236	33.3892	3	4	9	5	5	127052272	6.05284	0	0.993794	0.990146	0.000177688	0.00139806	TRUE	TRUE	TRUE	b	FALSE
chr17:77910452-77911798	rs894871	chr17	77910932	A	G	0.25	1.11111	0.988322	-2.62605	14.0087	0.768061	0.00016	0.559057	8.7428	5	5	13	5	3	77910932	6.23039	0	0.987483	0.971693	0.000181971	0.00236562	TRUE	TRUE	TRUE	b	FALSE
chr16:88847429-88848550	rs57258486	chr16	88847738	G	A	0.25	1.11111	0.99967	-3.25459	13.982	0.62767	4.3e-05	0.687562	31.5197	6	7	12	5	5	88847738	5.62568	0	0.993273	0.990794	0.000184567	0.00055643	TRUE	TRUE	TRUE	b	FALSE
chr10:126289635-126290545	rs10901779	chr10	126289838	G	A	0.15	0.311419	0.993702	-2.84922	13.9217	0.372776	6e-06	0.500955	40.6164	3	13	22	8	9	126289838	6.02264	0	0.990739	0.983461	0.000190587	0.00141507	TRUE	TRUE	TRUE	b	FALSE
chr14:93153064-93153725	rs61994063	chr14	93153412	G	A	0.4	0.625	0.938838	-2.93438	13.8898	0.253615	0.000313	0.35929	15.0234	2	3	6	5	5	93153412	6.09508	0	0.8868	0.861236	0.000193851	0.0011631	TRUE	TRUE	TRUE	b	FALSE
chr6:169989350-169990444	rs6916793	chr6	169983926	G	A	0.8	0.625	0.987618	-3.27613	13.8446	0.788712	0.009975	0.560333	8.94704	0	2	8	6	6	169984567	6.15705	0	0.981409	0.970882	0.000198563	0.000529503	TRUE	TRUE	TRUE	b	FALSE
chr14:24898827-24900453	rs3825588	chr14	24900231	G	C	0.1	0.123457	0.982119	-3.15592	13.7786	0.339108	1.6e-05	0.544073	25.5099	4	5	6	5	3	24900231	5.75391	0	0.987121	0.968929	0.000205662	0.000698364	TRUE	TRUE	TRUE	b	FALSE
chr6:170580736-170581771	rs113558941	chr6	170581220	T	C	0.1	0.123457	0.999844	-2.68664	13.7777	0.253675	6.3e-05	0.443234	25.2904	2	4	10	5	4	170581220	6.30124	0	0.993294	0.987014	0.000205759	0.00205759	TRUE	TRUE	TRUE	b	FALSE
chr10:1703948-1705207	rs12265257	chr10	1704740	A	G	0.2	0.625	0.999919	-3.22973	13.5411	0.646361	7.6e-05	0.539895	24.8676	4	6	6	5	5	1704740	5.3576	0	0.98099	0.991626	0.00023339	0.000589212	TRUE	TRUE	TRUE	b	FALSE
chr3:193411305-193412080	rs9875686	chr3	193411589	A	C	0.45	1.71513	0.998349	-3.02538	13.5218	0.373716	4.3e-05	0.549769	29.2054	0	4	4	5	5	193411589	5.53117	0	0.994169	0.986669	0.000235811	0.000943244	TRUE	TRUE	TRUE	b	FALSE
chr17:53653535-53655444	rs17757792	chr17	53654632	G	T	0.1	0.123457	0.999295	-2.95396	13.4572	0.253953	6.3e-05	0.482835	16.9488	4	7	9	5	5	53654632	6.35498	0	0.984725	0.984255	0.000244065	0.00111184	TRUE	TRUE	TRUE	b	FALSE
chr2:231731596-231732309	rs934822	chr2	231731975	G	A	0.35	0.097814	0.995422	-2.5241	13.4174	0.275991	7.8e-05	0.637117	5.72285	0	5	12	5	5	231731975	5.86713	0	0.986537	0.9883	0.000249299	0.00299159	TRUE	TRUE	TRUE	b	FALSE
chr9:131903720-131904066	rs3124512	chr9	131903881	C	T	0.35	1.16049	0.999287	-3.37131	13.3879	0.288592	0.000127	0.432511	18.7809	1	2	3	5	6	131903881	5.87236	0	0.98537	0.996058	0.000253252	0.000425296	TRUE	TRUE	TRUE	b	FALSE
chr5:124287295-124288720	rs4836131	chr5	124287674	T	C	0.75	1.11111	0.999933	-3.4412	13.3622	0.284394	9.5e-05	0.40842	11.9789	1	7	7	5	6	124287674	5.86908	0	0.989795	0.98808	0.000256748	0.000362077	TRUE	TRUE	TRUE	b	FALSE
chr1:27154808-27155576	rs60314236	chr1	27155166	C	T	0.35	1.16049	0.996449	-3.56836	13.2666	0.745738	0.000235	0.676169	18.2096	0	1	1	6	6	27155166	5.45791	0	0.992539	0.992539	0.000270174	0.000270174	TRUE	TRUE	TRUE	b	FALSE
chr14:50475188-50476148	rs8020990	chr14	50475426	G	A	0.25	1.11111	0.999933	-3.17529	13.2502	0.714874	0.000107	0.60367	26.1499	7	7	9	5	5	50475426	5.65217	0	0.988383	0.991108	0.000272554	0.000667897	TRUE	TRUE	TRUE	b	FALSE
chr2:242671825-242672324	rs34905668	chr2	242672130	A	T	0.45	1.55188	0.939053	-2.67247	13.1863	0.310325	5.6e-05	0.259171	15.3866	5	9	15	5	5	242672130	5.70002	0	0.933426	0.945844	0.000282006	0.00212586	TRUE	TRUE	TRUE	b	FALSE
chr3:58387311-58388177	rs7625605	chr3	58387526	C	T	0.1	0.123457	0.958371	-2.84756	13.1724	0.75055	0.000111	0.426393	14.7314	1	5	5	5	4	58387526	5.64558	0	0.988273	0.940218	0.000284101	0.00142051	TRUE	TRUE	TRUE	b	FALSE
chr11:30344328-30345092	rs11826681	chr11	30344883	G	C	0.1	0.123457	0.997637	-3.09481	13.0959	0.33836	0.001066	0.43868	44.5906	5	6	8	5	5	30344883	5.57112	0	0.995094	0.986365	0.000295937	0.000803886	TRUE	TRUE	TRUE	b	FALSE
chr17:44269945-44271765	rs72836333	chr17	44270181	G	A	0.4	0.625	0.992465	-2.69941	12.8888	0.598976	0.004561	0.433663	27.3253	3	8	12	5	5	44270181	4.84522	0	0.979059	0.985668	0.000330562	0.00199799	TRUE	TRUE	TRUE	b	FALSE
chr13:31314128-31314798	rs3803277	chr13	31318308	C	A	0.4	0.625	0.99995	-2.75294	12.8104	0.288373	0.00031	0.452497	16.4864	11	3	13	4	4	31318308	5.66282	0	0.992918	0.991221	0.000344705	0.00176628	TRUE	TRUE	TRUE	b	FALSE
chr16:2014141-2015377	rs2302176	chr16	2014954	C	T	0.7	0.022676	0.964552	-2.88092	12.7457	0.428344	1.3e-05	0.529356	41.725	7	9	10	4	4	2014954	4.51764	0	0.982552	0.963414	0.000356826	0.00131546	TRUE	TRUE	TRUE	b	FALSE
chr10:15033364-15033726	rs145242377	chr10	15033505	G	A	0.25	0.4	0.921675	-3.10452	12.6257	0.256129	0.000178	0.453063	12.2306	1	3	4	6	5	15033505	5.82082	0	0.887098	0.88821	0.000380474	0.000786106	TRUE	TRUE	TRUE	b	FALSE
chr17:78734268-78734781	rs12950541	chr17	78734493	G	A	0.2	0.625	0.998989	-2.64475	12.5011	0.723933	0.000322	0.480246	15.0448	1	3	11	5	4	78734493	5.46602	0	0.988347	0.990259	0.000406719	0.00226594	TRUE	TRUE	TRUE	b	FALSE
chr1:22345361-22346343	rs2501299	chr1	22345647	C	T	0.5	0.4	0.97147	-2.60923	12.4868	0.273209	0.045891	0.397968	15.4485	0	1	6	9	9	22345647	4.95985	0	0.953438	0.953438	0.000409844	0.00245906	TRUE	TRUE	TRUE	b	FALSE
chr14:24527348-24528027	rs7146599	chr14	24527672	G	A	0.6	4.44444	0.963958	-2.78243	12.4743	0.180589	0.000513	0.296851	11.8077	3	1	4	6	3	24527672	5.66157	0	0.841367	0.841367	0.000412581	0.00165032	TRUE	TRUE	TRUE	b	FALSE
chr3:122134189-122135620	rs9836309	chr3	122135195	G	A	0.15	0.311419	0.999894	-2.63942	12.4544	0.394658	0.001026	0.47816	37.5397	7	5	11	5	7	122135195	4.7029	0	0.977443	0.990302	0.000417009	0.00229393	TRUE	TRUE	TRUE	b	FALSE
chr6:119656846-119657381	rs6932241	chr6	119657175	T	C	0.35	0.097814	0.999071	-3.35203	12.3454	0.260144	0.000229	0.345057	16.6932	1	2	2	5	5	119657175	5.52114	0	0.992495	0.993317	0.000442086	0.000444602	TRUE	TRUE	TRUE	b	FALSE
chr1:246862362-246862840	rs3007305	chr1	246862572	C	G	0.35	0.097814	0.997978	-2.94783	12.3447	0.628228	9.6e-05	0.487493	28.7915	2	2	5	4	3	246862572	4.72618	0	0.942966	0.99395	0.00044225	0.00112765	TRUE	TRUE	TRUE	b	FALSE
chr19:21511290-21512474	rs12461384	chr19	21512321	G	C	0.5	0.4	0.989678	-2.65131	12.3273	0.395151	2.4e-05	0.555869	24.8748	4	5	5	5	5	21512321	4.58634	0	0.98879	0.983727	0.000446393	0.00223196	TRUE	TRUE	TRUE	b	FALSE
chr11:60265744-60266815	rs4939378	chr11	60266798	G	A	0.6	0.277778	0.996224	-3.33512	12.3062	0.332251	0.008022	0.374315	19.199	7	8	8	5	5	60266798	5.19226	0	0.990887	0.987326	0.000451454	0.000462254	TRUE	TRUE	TRUE	b	FALSE
chr14:23272464-23273172	rs12884337	chr14	23273114	T	C	0.55	0.00102	0.999949	-2.18898	12.1238	0.705968	0.000108	0.54871	19.761	2	3	13	5	4	23273114	5.16236	0	0.990622	0.993935	0.00049783	0.00647179	TRUE	TRUE	FALSE	b	FALSE
chr17:33571276-33571898	rs883416	chr17	33570441	C	A	0.55	0.00102	0.997541	-2.62339	12.0328	0.787513	9.4e-05	0.608065	8.86731	3	3	8	9	5	33570441	5.25849	0	0.968788	0.976565	0.000522714	0.00238021	TRUE	TRUE	TRUE	b	FALSE
chr22:17784619-17785449	rs9619047	chr22	17784977	G	A	0.3	1.83674	0.992201	-2.51067	12.0041	0.25294	9.5e-05	0.206859	23.8947	3	5	8	5	4	17784977	5.61066	0	0.976053	0.979369	0.000530833	0.00308552	TRUE	TRUE	FALSE	b	FALSE
chr12:109255653-109256028	rs1541623	chr12	109255853	G	C	0.3	1.83674	0.989894	-2.94742	11.9855	0.717493	0.000296	0.548051	24.6904	3	1	4	5	4	109255853	5.03346	0	0.974376	0.974376	0.000536149	0.0011287	TRUE	TRUE	TRUE	b	FALSE
chr6:39692611-39693544	rs113412831	chr6	39693193	A	T	0.1	0.123457	0.863746	-2.89181	11.9654	0.716122	0.000109	0.458298	18.8648	1	3	3	8	5	39693193	4.79998	0	0.948355	0.807868	0.000541973	0.0012829	TRUE	TRUE	TRUE	b	FALSE
chr22:46996048-46996678	rs7284865	chr22	46996529	G	A	0.35	1.16049	0.997755	-2.94054	11.9561	0.836086	0.021	0.63298	6.90943	4	5	6	7	7	46996529	5.46433	0	0.990384	0.993543	0.00054468	0.00114671	TRUE	TRUE	TRUE	b	FALSE
chr17:3807538-3808932	rs2074989	chr17	3808032	A	G	0.4	0.277778	0.999946	-2.66307	11.9286	0.699669	7.3e-05	0.559344	9.75831	0	4	11	5	5	3808032	4.97971	0	0.984355	0.995879	0.000552776	0.00217234	TRUE	TRUE	TRUE	b	FALSE
chr3:125709033-125710127	rs35120077	chr3	125709366	G	A	0.2	0.625	0.998682	-2.87905	11.8979	0.246033	7.9e-05	0.374004	15.206	4	4	7	4	4	125709366	5.52123	0	0.990302	0.990115	0.000561964	0.00132114	TRUE	TRUE	TRUE	b	FALSE
chr10:14701219-14702293	rs72770512	chr10	14701477	A	T	0.25	1.11111	0.997283	-2.40343	11.7802	0.633158	0.011385	0.499753	23.3296	10	6	17	4	3	14701477	4.48661	0	0.970845	0.981158	0.000598647	0.00394972	TRUE	TRUE	FALSE	b	FALSE
chr22:39784203-39785224	rs9611170	chr22	39784845	G	C	0.6	0.625	0.997887	-3.22133	11.7737	0.760702	0.000296	0.687213	6.90184	0	1	1	4	4	39784845	5.20483	0	0.991749	0.991749	0.000600721	0.000600721	TRUE	TRUE	TRUE	b	FALSE
chr6:142992893-142993433	rs7753052	chr6	142993151	A	G	0.45	1.71513	0.999954	-3.20425	11.7006	0.769012	0.00045	0.624678	13.1057	0	1	1	4	4	142993151	5.24472	0	0.990993	0.990993	0.00062481	0.00062481	TRUE	TRUE	TRUE	b	FALSE
chr13:99223096-99223753	rs7990692	chr13	99223571	C	A	0.25	0.4	0.999928	-3.09731	11.6853	0.309677	7.4e-05	0.361688	26.3299	6	2	10	5	5	99223571	4.91876	0	0.994493	0.995452	0.000629966	0.000799265	TRUE	TRUE	TRUE	b	FALSE
chr3:126673197-126674453	rs11714592	chr3	126674133	T	G	0.7	0.022676	0.974531	-3.05788	11.6632	0.223407	0.000128	0.348094	4.26919	0	3	4	5	5	126674133	5.05503	0	0.962614	0.964576	0.000637477	0.000875218	TRUE	TRUE	TRUE	b	FALSE
chr5:178986376-178986913	rs7703730	chr5	178986632	C	A	0.6	4.44444	0.997265	-3.00313	11.6114	0.67259	0.000138	0.518129	28.2954	2	2	3	4	5	178986632	5.10097	0	0.984977	0.983844	0.000655483	0.000992821	TRUE	TRUE	TRUE	b	FALSE
chr6:16420195-16421973	rs2237211	chr6	16420522	G	A	0.2	0.625	0.995892	-2.62096	11.5467	0.642212	3.7e-05	0.439691	15.7554	6	10	14	5	5	16420522	4.56164	0	0.993306	0.986536	0.000678688	0.00239354	TRUE	TRUE	TRUE	b	FALSE
chr1:1608851-1610657	rs7544851	chr1	1610524	T	C	0.45	1.55188	0.879913	-2.38203	11.5118	0.299649	9.6e-05	0.425564	4.5159	4	6	6	13	19	1610524	7.27608	0	0.843059	0.74611	0.000691546	0.00414927	TRUE	TRUE	FALSE	b	FALSE
chr4:82434065-82434845	rs11939668	chr4	82427015	C	G	0.2	0.625	0.998676	-3.01983	11.5077	0.312241	6.9e-05	0.460601	16.5398	0	2	9	5	5	82427976	4.73441	0	0.993656	0.981654	0.000693099	0.00095537	TRUE	TRUE	TRUE	b	FALSE
chr10:51488742-51490096	rs2843566	chr10	51489367	C	T	0.5	0.4	0.979517	-3.10865	11.4173	0.750334	0.000682	0.673467	12.2311	0	3	5	5	5	51489367	5.43076	0	0.955026	0.94435	0.000727647	0.000778662	TRUE	TRUE	TRUE	b	FALSE
chr20:18708961-18709795	rs6112079	chr20	18709401	G	T	0.4	0.277778	0.99746	-2.52894	11.387	0.333527	0.000157	0.475762	19.0785	2	4	4	4	4	18709401	4.66367	0	0.99002	0.994382	0.000739609	0.00295844	TRUE	TRUE	TRUE	b	FALSE
chr17:77336313-77337669	rs11650443	chr17	77337655	G	A	0.15	0.311419	0.999894	-2.86619	11.3703	0.332785	2.5e-05	0.464097	19.246	8	6	9	5	5	77337655	4.98146	0	0.995218	0.986713	0.000746275	0.00136084	TRUE	TRUE	TRUE	b	FALSE
chr2:68604000-68604790	rs7597167	chr2	68612946	C	T	0.35	0.097814	0.989716	-2.72401	11.3668	0.315389	0.000268	0.444707	21.9643	4	4	5	4	5	68612946	5.06024	0	0.980851	0.977169	0.00074767	0.00188795	TRUE	TRUE	TRUE	b	FALSE
chr4:90750536-90751316	rs2301134	chr4	90758945	A	G	0.5	3.6	0.999956	-2.52032	11.3573	0.362248	4.9e-05	0.575545	23.0477	6	5	8	5	4	90758945	4.55154	0	0.992271	0.983273	0.000751533	0.0030177	TRUE	TRUE	FALSE	b	FALSE
chr1:166893917-166894611	rs6427046	chr1	166894186	G	A	0.55	0.00102	0.995738	-3.11176	11.3047	0.700293	0.00025	0.672579	19.9123	0	1	1	5	5	166894186	4.78024	0	0.991845	0.991845	0.000773106	0.000773106	TRUE	TRUE	TRUE	b	FALSE
chr12:739181-740753	rs34038797	chr12	740009	C	G	0.35	0.097814	0.966812	-2.80676	11.2877	0.302812	0.00013	0.331796	19.7689	0	1	2	4	4	740009	4.71359	0	0.957955	0.957955	0.000780212	0.00156042	TRUE	TRUE	TRUE	b	FALSE
chr7:155077439-155078009	rs9691676	chr7	155077815	C	T	0.3	0.022676	0.983115	-2.50137	11.2691	0.216898	0.002695	0.537818	9.95561	3	1	4	5	7	155077815	5.25672	0	0.99141	0.976223	0.000788073	0.00315229	TRUE	TRUE	FALSE	b	FALSE
chr4:115519357-115520443	rs12511581	chr4	115519556	T	G	0.85	0.311419	0.999894	-2.94106	11.2407	0.366133	1.7e-05	0.443138	30.6019	0	6	7	4	4	115519556	4.35796	0	0.950813	0.990538	0.000800249	0.00114536	TRUE	TRUE	TRUE	b	FALSE
chr6:6331533-6332067	rs927332	chr6	6331873	T	C	0.35	0.097814	0.999945	-2.25166	11.2406	0.685625	6.2e-05	0.619273	11.4735	2	5	7	4	4	6331873	4.90494	0	0.989403	0.990766	0.000800284	0.00560199	TRUE	TRUE	FALSE	b	FALSE
chr17:79454740-79455401	rs9904473	chr17	79455035	C	T	0.3	0.022676	0.970741	-2.81462	11.223	0.345125	4.9e-05	0.357636	26.368	4	5	7	4	5	79455035	4.72017	0	0.965863	0.967839	0.000807904	0.00153243	TRUE	TRUE	TRUE	b	FALSE
chr3:15440231-15440741	rs6442522	chr3	15440556	C	T	0.5	0.4	0.997963	-3.08313	11.1824	0.194471	0.000665	0.40021	7.22103	0	1	1	4	4	15440556	5.33734	0	0.991768	0.991768	0.000825782	0.000825782	TRUE	TRUE	TRUE	b	FALSE
chr8:144107434-144108544	rs10283236	chr8	144107977	A	G	0.85	0.311419	0.999894	-2.64806	11.1396	0.380018	3.7e-05	0.526071	28.6732	3	5	9	6	6	144107977	3.97008	0	0.940696	0.990535	0.000845056	0.00224872	TRUE	TRUE	TRUE	b	FALSE
chr1:31255184-31256048	rs4147103	chr1	31255905	T	C	0.4	0.625	0.968937	-2.58673	11.1	0.704588	0.000258	0.724571	23.99	1	2	3	9	5	31255905	4.67788	0	0.921382	0.863774	0.000863274	0.00258982	TRUE	TRUE	TRUE	b	FALSE
chr19:16440944-16442184	rs7246538	chr19	16441910	A	G	0.85	0.311419	0.931252	-2.13461	11.0644	0.689387	0.006105	0.478938	32.4992	10	6	16	5	4	16441910	4.83098	0	0.976104	0.902046	0.000880013	0.00733481	TRUE	TRUE	FALSE	b	FALSE
chr6:88204078-88204913	rs9450717	chr6	88204679	A	G	0.35	0.097814	0.997125	-2.75013	11.0521	0.706971	0.000117	0.650723	19.421	1	4	4	5	5	88204679	4.70796	0	0.989341	0.990393	0.000885848	0.00177775	TRUE	TRUE	TRUE	b	FALSE
chr6:6659003-6659699	rs41502044	chr6	6659338	G	T	0.2	0.625	0.999919	-2.72707	11.0023	0.71205	0.00012	0.589587	15.5241	2	6	8	5	3	6659338	4.8428	0	0.985906	0.991459	0.000909965	0.00187468	TRUE	TRUE	TRUE	b	FALSE
chr11:114129430-114130251	rs12269862	chr11	114129631	G	A	0.1	0.123457	0.999844	-2.63862	10.8572	0.27656	0.004267	0.302576	26.5268	0	4	7	5	5	114129631	5.03081	0	0.983497	0.986983	0.000984121	0.00229814	TRUE	TRUE	TRUE	b	FALSE
chr6:35267471-35267841	rs148795252	chr6	35267656	C	T	0.1	0.123457	0.999844	-2.34758	10.8511	0.332774	4.3e-05	0.51296	22.9002	5	3	9	5	5	35267656	4.47166	0	0.995711	0.987489	0.000987355	0.00449178	TRUE	TRUE	FALSE	b	FALSE
chr22:44459889-44460169	rs2284156	chr22	44459995	T	C	0.2	1.40625	0.99711	-2.60524	10.8494	0.740078	0.000156	0.581813	14.4916	0	3	5	5	5	44459995	4.59011	0	0.989885	0.992765	0.000988302	0.00248176	TRUE	TRUE	TRUE	b	FALSE
chr1:158087613-158088194	rs12733819	chr1	158087749	G	T	0.4	0.625	0.99995	-2.22467	10.8396	0.25431	0.000269	0.485501	13.1507	0	2	6	5	5	158087749	4.81769	0	0.982289	0.991464	0.000993517	0.0059611	TRUE	TRUE	FALSE	b	FALSE
chr2:241564316-241565030	rs4676411	chr2	241561088	G	T	0.35	0.097814	0.999945	-2.39842	10.8296	0.235558	0.001522	0.385339	17.1185	0	1	4	5	5	241561088	4.62486	0	0.979601	0.993398	0.000998894	0.00399557	TRUE	TRUE	FALSE	b	FALSE
chr5:131436390-131436995	rs31467	chr5	131436838	C	T	0.45	0.00102	0.999949	-2.15536	10.8295	0.669838	0.000137	0.669674	17.8109	1	4	7	4	4	131436838	4.72893	0	0.98467	0.994004	0.000998956	0.00699269	TRUE	TRUE	FALSE	b	FALSE
chr2:120048458-120048836	rs11123513	chr2	120048550	A	T	0.45	0.00102	0.998747	-2.29639	10.8078	0.215944	0.00024	0.441263	6.67923	1	3	5	5	5	120048550	4.98058	0	0.992593	0.993694	0.00101075	0.00505373	TRUE	TRUE	FALSE	b	FALSE
chr6:32627358-32628157	rs28407950	chr6	32626348	C	T	0.15	0.311419	0.99408	-2.09513	10.8058	0.699831	4.3e-05	0.429538	4.43519	28	18	118	7	10	32626434	4.62192	0	0.991636	0.96899	0.00101184	0.00803293	TRUE	TRUE	FALSE	b	FALSE
chr6:167165589-167165977	rs10946186	chr6	167165786	C	T	0.4	0.277778	0.999946	-2.56341	10.7656	0.276381	0.000233	0.355715	16.584	3	3	5	5	4	167165786	4.71443	0	0.990268	0.99361	0.00103403	0.00273266	TRUE	TRUE	TRUE	b	FALSE
chr15:28381373-28383081	rs61368565	chr15	28381381	G	A	0.2	0.625	0.992243	-2.66296	10.7652	0.748819	7.4e-05	0.68496	13.7776	0	3	4	6	6	28381381	4.431	0	0.887161	0.978791	0.00103428	0.00217292	TRUE	TRUE	TRUE	b	FALSE
chr10:112262708-112263174	rs1889568	chr10	112263030	C	T	0.6	0.277778	0.999946	-2.96893	10.7239	0.623693	8.5e-05	0.495792	26.7553	2	2	6	4	4	112263030	4.13661	0	0.995419	0.996042	0.00105762	0.00107416	TRUE	TRUE	TRUE	b	FALSE
chr12:107380364-107381197	rs2287162	chr12	107380905	G	C	0.85	0.311419	0.999894	-2.53504	10.7212	0.658287	0.003346	0.564968	31.8379	1	3	4	5	4	107380905	4.54655	0	0.963908	0.990455	0.00105917	0.00291713	TRUE	TRUE	TRUE	b	FALSE
chr11:18727152-18729665	rs2289965	chr11	18728650	T	C	0.4	0.277778	0.998289	-1.97084	10.7033	0.653838	7.3e-05	0.55223	15.6129	6	2	10	5	4	18728650	4.04843	0	0.992466	0.994502	0.00106945	0.0106945	TRUE	TRUE	FALSE	b	FALSE
chr8:82042504-82043846	rs10464932	chr8	82042901	T	G	0.25	0.4	0.997548	-2.78821	10.6802	0.740575	0.000196	0.641254	8.86358	4	7	9	4	3	82042901	4.85884	0	0.990928	0.992638	0.00108288	0.0016285	TRUE	TRUE	TRUE	b	FALSE
chr17:8801973-8802980	rs12945251	chr17	8802475	G	C	0.3	2.74376	0.994743	-2.12015	10.6795	0.335771	0.003357	0.433519	21.7881	2	5	7	5	5	8802475	4.17202	0	0.991373	0.987833	0.00108332	0.00758324	TRUE	TRUE	FALSE	b	FALSE
chr2:42324262-42324555	rs2719151	chr2	42324396	G	C	0.7	1.83674	0.88003	-2.00031	10.6757	0.743026	0.000184	0.660721	12.6983	1	4	12	5	6	42324396	5.0317	0	0.734231	0.686978	0.00108553	0.00999287	TRUE	TRUE	FALSE	b	FALSE
chr17:48290295-48290873	chr17:48290558:T:C	chr17	48290558	T	C	0.8	0.625	0.991947	-2.65321	10.6326	0.245639	0.000157	0.376603	13.2977	0	2	2	5	5	48290558	4.48488	0	0.994626	0.983364	0.00111112	0.00222225	TRUE	TRUE	TRUE	b	FALSE
chr16:88803614-88804292	rs6500493	chr16	88803982	C	G	0.75	0.4	0.97758	-2.11855	10.6099	0.723536	8.5e-05	0.696498	13.5639	1	2	16	5	5	88803982	4.7233	0	0.99049	0.976339	0.00112486	0.00761123	TRUE	TRUE	FALSE	b	FALSE
chr10:62749149-62749714	rs6479744	chr10	62749393	T	C	0.4	0.625	0.99995	-2.94885	10.6096	0.235215	0.000286	0.247942	5.95597	0	1	1	6	6	62749393	4.63372	0	0.984987	0.984987	0.00112499	0.00112499	TRUE	TRUE	TRUE	b	FALSE
chr19:54056996-54058319	rs2099349	chr19	54050323	A	G	0.65	0.097814	0.999945	-1.66646	10.5942	0.205254	0.000111	0.362473	0.759062	7	4	19	4	4	54050323	5.01707	0	0.977159	0.990499	0.00113445	0.0215546	TRUE	FALSE	FALSE	b	FALSE
chr7:44954567-44955130	rs7799097	chr7	44954816	C	T	0.55	0.00102	0.999949	-2.36756	10.5147	0.351018	3.5e-05	0.348021	26.6266	2	3	7	5	4	44954816	4.21261	0	0.991385	0.995874	0.00118427	0.00428986	TRUE	TRUE	FALSE	b	FALSE
chr1:161581772-161582770	rs3754053	chr1	161575844	C	G	0.45	0.00102	0.880016	-1.70219	10.5114	0.397261	0.002687	0.527685	31.5319	2	7	19	7	8	161575844	3.79156	0	0.878535	0.774442	0.00118641	0.0198523	TRUE	FALSE	FALSE	b	FALSE
chr17:72554314-72555076	rs4789079	chr17	72554720	A	G	0.55	1.71513	0.992961	-2.44792	10.5083	0.252023	0.000442	0.44936	14.8782	1	2	3	4	5	72554720	5.00216	0	0.978573	0.977531	0.0011884	0.00356521	TRUE	TRUE	FALSE	b	FALSE
chr7:38397871-38399205	rs62445013	chr7	38398998	C	A	0.25	0.4	0.998604	-2.20371	10.4869	0.33539	9e-05	0.265815	20.9134	5	6	12	5	3	38398998	4.53301	0	0.991034	0.993799	0.00120225	0.00625596	TRUE	TRUE	FALSE	b	FALSE
chr4:185188904-185189886	rs12510921	chr4	185189278	G	T	0.5	0.4	0.999952	-2.31575	10.4775	0.630914	7.3e-05	0.548269	31.8135	2	2	4	6	7	185189278	4.14867	0	0.988038	0.99501	0.00120835	0.00483342	TRUE	TRUE	FALSE	b	FALSE
chr5:17355681-17356488	rs58062922	chr5	17355923	T	C	0.1	0.123457	0.994875	-2.21425	10.458	0.704643	0.000174	0.547544	16.5774	2	3	5	4	4	17355923	4.33319	0	0.989616	0.981781	0.00122118	0.00610591	TRUE	TRUE	FALSE	b	FALSE
chr6:32634137-32634734	rs9274527	chr6	32634490	C	T	0.6	0.277778	0.995199	-1.97307	10.4448	0.368949	2.7e-05	0.467951	19.4967	63	14	103	4	5	32634490	4.13787	0	0.992757	0.99278	0.00122997	0.0106397	TRUE	TRUE	FALSE	b	FALSE
chr2:46910436-46911050	rs73926564	chr2	46910488	G	C	0.35	0.097814	0.966296	-2.39038	10.3816	0.754287	0.000533	0.577811	12.6026	1	3	4	5	5	46910488	4.56147	0	0.970963	0.954359	0.00127275	0.0040702	TRUE	TRUE	FALSE	b	FALSE
chr8:135023356-135023697	rs72729811	chr8	135023527	G	A	0.35	2.89941	0.999077	-2.71622	10.3785	0.798594	0.000329	0.773354	6.21088	1	3	3	4	4	135023527	4.7763	0	0.985954	0.986802	0.00127488	0.00192213	TRUE	TRUE	TRUE	b	FALSE
chr17:5124221-5125060	rs2257308	chr17	5124877	C	T	0.6	0.625	0.999126	-2.12736	10.3611	0.294177	0.020472	0.406084	15.9092	3	2	6	5	4	5124877	4.26612	0	0.994054	0.989715	0.00128701	0.00745837	TRUE	TRUE	FALSE	b	FALSE
chr16:56894135-56895392	rs1436424	chr16	56895034	G	T	0.2	0.625	0.998056	-2.18961	10.3533	0.336956	4.4e-05	0.492575	30.2149	2	3	5	5	3	56895034	4.25011	0	0.989132	0.987611	0.00129247	0.00646233	TRUE	TRUE	FALSE	b	FALSE
chr11:18433609-18434198	rs11605386	chr11	18433720	C	G	0.1	0.123457	0.999844	-2.48208	10.3339	0.7868	0.00015	0.508865	2.26153	0	5	5	5	5	18433720	4.68672	0	0.987989	0.974686	0.00130607	0.00329549	TRUE	TRUE	FALSE	b	FALSE
chr13:21900055-21900904	rs4578502	chr13	21900078	C	A	0.5	0.4	0.993177	-2.48424	10.326	0.268949	0.000272	0.495965	10.6527	0	3	5	4	4	21900110	4.39046	0	0.984776	0.977908	0.00131167	0.00327917	TRUE	TRUE	FALSE	b	FALSE
chr16:82203364-82204453	rs2303262	chr16	82203758	C	T	0.8	0.625	0.994652	-2.18711	10.2665	0.394018	3.1e-05	0.5078	32.362	6	12	12	4	4	82203758	3.93291	0	0.990189	0.984702	0.00135466	0.00649964	TRUE	TRUE	FALSE	b	FALSE
chr14:30326732-30327863	rs1958991	chr14	30326936	C	G	0.3	1.83674	0.998997	-2.85708	10.2194	0.733241	0.000917	0.617053	19.0467	0	1	1	5	5	30326936	4.41543	0	0.9835	0.9835	0.0013897	0.0013897	TRUE	TRUE	TRUE	b	FALSE
chr2:231737685-231738987	rs2289233	chr2	231738269	G	A	0.55	0.00102	0.998747	-2.47855	10.2166	0.397942	3.9e-05	0.423921	34.7569	8	7	14	4	4	231738269	3.70604	0	0.991932	0.993868	0.00139181	0.00332238	TRUE	TRUE	FALSE	b	FALSE
chr3:114238220-114238745	rs2942785	chr3	114238458	T	C	0.35	0.097814	0.999945	-2.8564	10.2165	0.286402	0.00022	0.330392	10.4253	0	1	1	5	5	114238458	4.30276	0	0.993114	0.993114	0.00139187	0.00139187	TRUE	TRUE	TRUE	b	FALSE
chr8:142413737-142414493	rs6578177	chr8	142414326	T	C	0.35	1.16049	0.999941	-2.66734	10.211	0.661295	0.000156	0.635874	18.2614	2	2	3	5	5	142414326	3.98916	0	0.990078	0.995625	0.00139605	0.00215108	TRUE	TRUE	TRUE	b	FALSE
chr4:76860896-76862445	rs13126007	chr4	76862255	G	A	0.5	3.6	0.958239	-2.36965	10.1783	0.61201	3.8e-05	0.629251	45.129	3	4	6	4	4	76862255	3.76301	0	0.91285	0.869948	0.00142103	0.00426924	TRUE	TRUE	FALSE	b	FALSE
chr1:206997362-206998255	rs2056226	chr1	206997892	G	C	0.6	0.277778	0.998703	-2.4894	10.1587	0.729327	0.000415	0.588732	14.2077	3	1	9	4	3	206997892	4.46317	0	0.993913	0.993913	0.00143622	0.00324041	TRUE	TRUE	FALSE	b	FALSE
chr8:3181221-3182336	rs28670667	chr8	3181854	G	C	0.3	2.74376	0.997326	-2.53502	10.1371	0.678428	0.000121	0.457519	20.2286	1	4	4	5	8	3181854	3.87055	0	0.992434	0.994961	0.00145316	0.00291728	TRUE	TRUE	TRUE	b	FALSE
chr6:32381100-32381712	rs3129967	chr6	32381461	C	T	0.25	0.4	0.999928	-1.96995	10.1125	0.336836	2.9e-05	0.572742	19.502	3	4	17	6	6	32381461	4.20418	0	0.980826	0.992771	0.00147267	0.0107163	TRUE	TRUE	FALSE	b	FALSE
chr4:42629751-42630751	rs35231655	chr4	42629976	C	T	0.3	1.83674	0.996178	-2.26221	10.0987	0.367289	3.2e-05	0.483572	26.9065	1	3	6	5	4	42629976	4.0034	0	0.988618	0.986752	0.0014837	0.00546745	TRUE	TRUE	FALSE	b	FALSE
chr6:32571667-32572737	rs9271170	chr6	32577889	T	C	0.75	0.4	0.999928	-2.25473	10.094	0.592141	1.4e-05	0.496824	20.3094	81	24	99	6	9	32577889	3.40636	0	0.988225	0.992737	0.00148752	0.00556254	TRUE	TRUE	FALSE	b	FALSE
chr22:38572137-38572787	rs16998801	chr22	38572484	T	G	0.1	0.123457	0.999844	-2.17246	10.0875	0.820241	8.3e-05	0.760446	11.7787	1	5	9	5	3	38572484	4.32775	0	0.984695	0.987129	0.0014928	0.00672269	TRUE	TRUE	FALSE	b	FALSE
chr12:8129554-8130762	ss1388058467	chr12	8130629	T	C	0.65	2.89941	0.97967	-2.09589	10.0801	0.616214	0.000105	0.557819	30.1738	11	6	13	25	12	8130629	5.83849	0	0.961131	0.934618	0.00149876	0.00801883	TRUE	TRUE	FALSE	b	FALSE
chr3:125351770-125352510	rs11718647	chr3	125352022	G	A	0.1	0.123457	0.999844	-2.118	10.0492	0.298443	0.00371	0.565617	24.537	1	3	5	5	4	125352022	4.34647	0	0.988211	0.987254	0.00152415	0.00762075	TRUE	TRUE	FALSE	b	FALSE
chr13:111116181-111117275	rs7336293	chr13	111116275	C	T	0.6	0.277778	0.993569	-2.45346	10.0444	0.313567	0.000105	0.291224	13.7247	3	7	20	5	5	111116277	4.22202	0	0.986003	0.978199	0.00152808	0.00351998	TRUE	TRUE	FALSE	b	FALSE
chr16:2033458-2034603	rs1122949	chr16	2033799	G	C	0.25	0.4	0.910275	-2.40652	10.0005	0.609121	3.7e-05	0.491765	34.8899	1	6	10	5	3	2033799	3.54831	0	0.908892	0.832966	0.001565	0.00392175	TRUE	TRUE	FALSE	b	FALSE
chr14:21785340-21785994	rs3748357	chr14	21785790	G	A	0.4	0.625	0.99995	-2.01418	9.94469	0.748325	0.000404	0.568847	13.0296	5	1	6	5	4	21785790	4.27071	0	0.992563	0.992563	0.00161314	0.00967884	TRUE	TRUE	FALSE	b	FALSE
chr13:100084151-100085543	rs12870401	chr13	100078570	G	A	0.15	0.311419	0.999894	-1.64521	9.94048	0.340557	0.002948	0.495879	31.1602	3	5	14	5	4	100078570	4.12331	0	0.994968	0.986797	0.00161683	0.0226357	TRUE	FALSE	FALSE	b	FALSE
chr5:14870416-14870830	rs10073421	chr5	14870606	T	G	0.45	1.71513	0.985281	-2.72425	9.93937	0.732272	0.018787	0.796431	16.9853	0	2	3	6	6	14870606	4.59347	0	0.959739	0.954317	0.00161781	0.0018869	TRUE	TRUE	TRUE	b	FALSE
chr9:99448848-99449658	rs10978594	chr9	99449290	C	T	0.2	0.625	0.998056	-2.78281	9.90437	0.284247	0.000175	0.339926	19.8028	0	1	1	5	5	99449290	4.41708	0	0.983305	0.983305	0.00164887	0.00164887	TRUE	TRUE	TRUE	b	FALSE
chr19:53836346-53837543	rs57388386	chr19	53836850	C	T	0.1	0.123457	0.997633	-2.15438	9.88825	0.341019	0.00243	0.592487	40.0633	5	11	12	5	5	53836850	4.18308	0	0.992078	0.985363	0.00166337	0.00700837	TRUE	TRUE	FALSE	b	FALSE
chr4:38155997-38157581	rs55979654	chr4	38156433	G	C	0.55	1.71513	0.999754	-1.62478	9.85392	0.358642	0.000117	0.493372	20.3883	2	8	14	4	4	38156433	3.7625	0	0.987533	0.977779	0.0016947	0.0237258	TRUE	FALSE	FALSE	b	FALSE
chr5:150534765-150535751	rs990995	chr5	150534953	G	A	0.45	1.55188	0.998138	-2.2385	9.83736	0.628616	4.3e-05	0.487451	30.6486	2	6	10	4	5	150534953	3.68755	0	0.993938	0.995906	0.00171003	0.00577427	TRUE	TRUE	FALSE	b	FALSE
chr6:13280483-13280863	rs412787	chr6	13280489	T	C	0.7	0.022676	0.998286	-1.76319	9.82124	0.700721	4.3e-05	0.644111	16.4931	5	2	10	5	5	13280489	4.16117	0	0.995999	0.992117	0.00172508	0.0172508	TRUE	FALSE	FALSE	b	FALSE
chr10:3106673-3106986	rs7923030	chr10	3106857	C	A	0.65	1.16049	0.985186	-2.05206	9.76976	0.727647	0.000421	0.572645	14.1059	0	1	5	5	5	3106857	4.29564	0	0.984789	0.984789	0.00177405	0.00887026	TRUE	TRUE	FALSE	b	FALSE
chr3:53252160-53252702	rs11130358	chr3	53252338	G	A	0.5	0.4	0.997384	-2.74875	9.76009	0.19983	0.000412	0.381704	5.25974	0	1	1	5	5	53252338	4.489	0	0.985764	0.985764	0.00178341	0.00178341	TRUE	TRUE	TRUE	b	FALSE
chr1:150551012-150552617	rs6655975	chr1	150542128	A	G	0.5	0.4	0.999948	-2.53704	9.71367	0.600026	0.002954	0.599331	23.5356	1	3	11	5	5	150542128	3.37955	0	0.994548	0.993603	0.00182902	0.00290377	TRUE	TRUE	TRUE	b	FALSE
chr3:16413893-16414662	rs689662	chr3	16414198	G	A	0.55	0.00102	0.997542	-1.65681	9.70608	0.663855	0.0001	0.625411	24.3894	0	2	12	4	4	16414198	3.87545	0	0.994758	0.994683	0.00183659	0.0220391	TRUE	FALSE	FALSE	b	FALSE
chr17:78850511-78851759	rs34411287	chr17	78851303	A	G	0.2	0.625	0.996512	-2.43595	9.68926	0.330933	0.004914	0.420907	27.1845	4	7	12	5	5	78851303	4.20925	0	0.984331	0.987502	0.00185348	0.00366482	TRUE	TRUE	FALSE	b	FALSE
chr5:138729674-138730175	rs12516732	chr5	138721164	C	T	0.55	1.71513	0.999954	-2.54788	9.66205	0.71686	0.000259	0.414793	18.7576	0	1	3	4	4	138721164	4.17726	0	0.987424	0.99041	0.00188114	0.00283215	TRUE	TRUE	TRUE	b	FALSE
chr6:30226985-30228254	rs2516713	chr6	30227246	T	A	0.3	1.83674	0.999707	-1.96994	9.61046	0.394851	2.5e-05	0.458216	35.1115	0	10	11	4	4	30227246	3.69777	0	0.988536	0.991711	0.00193472	0.0107166	TRUE	TRUE	FALSE	b	FALSE
chr3:12828877-12829544	rs9881832	chr3	12829036	C	T	0.5	0.4	0.987063	-2.03454	9.584	0.703963	0.000226	0.498338	15.8409	1	3	9	3	4	12829036	4.16481	0	0.973947	0.985898	0.0019628	0.00923555	TRUE	TRUE	FALSE	b	FALSE
chr10:30315870-30316897	rs2185724	chr10	30316208	T	C	0.6	0.277778	0.999946	-2.22545	9.56477	0.345258	0.000135	0.50426	16.4484	1	2	3	4	4	30316208	3.72337	0	0.993468	0.996238	0.00198347	0.0059504	TRUE	TRUE	FALSE	b	FALSE
chr20:37554575-37555634	rs12624452	chr20	37554781	G	T	0.2	0.625	0.995579	-2.21914	9.53808	0.347174	5.2e-05	0.444332	35.5145	1	3	3	4	4	37554781	3.90946	0	0.985478	0.986331	0.00201252	0.00603755	TRUE	TRUE	FALSE	b	FALSE
chr8:128986186-128986559	rs993725	chr8	128988220	C	T	0.55	1.71513	0.999954	-2.14132	9.52853	0.744845	0.000335	0.419045	16.1034	2	1	8	4	5	128988220	4.22649	0	0.993218	0.989992	0.00202302	0.00722244	TRUE	TRUE	FALSE	b	FALSE
chr11:65769104-65770509	rs14157	chr11	65769780	T	G	0.45	0.00102	0.999949	-2.38421	9.49318	0.425659	0.002686	0.458092	40.8889	2	6	6	4	4	65769780	3.09124	0	0.994137	0.995743	0.00206237	0.00412847	TRUE	TRUE	FALSE	b	FALSE
chr19:49894208-49894671	rs7257053	chr19	49894456	C	G	0.2	1.40625	0.997425	-2.01267	9.43493	0.330454	6.6e-05	0.455435	22.8685	8	2	9	5	3	49894456	3.76832	0	0.991812	0.994468	0.00212891	0.00971252	TRUE	TRUE	FALSE	b	FALSE
chr3:15347820-15348332	rs6789899	chr3	15358021	A	G	0.35	2.89941	0.999949	-1.89238	9.42939	0.61872	0.00024	0.60444	22.9509	5	2	6	5	5	15358021	3.63362	0	0.985223	0.983739	0.00213536	0.0128121	TRUE	TRUE	FALSE	b	FALSE
chr16:11707092-11708195	rs4780394	chr16	11716104	A	G	0.4	0.277778	0.982913	-1.84448	9.42789	0.357059	9.7e-05	0.538879	24.7424	7	6	8	4	4	11716104	3.85181	0	0.983327	0.973686	0.0021371	0.0143059	TRUE	TRUE	FALSE	b	FALSE
chr7:32767482-32768850	rs115218604	chr7	32767795	G	A	0.25	1.11111	0.994695	-2.06637	9.42052	0.63113	6.8e-05	0.597954	22.3566	0	4	4	5	5	32767795	3.50751	0	0.989044	0.984494	0.0021457	0.00858282	TRUE	TRUE	FALSE	b	FALSE
chr3:178792346-178792861	rs6784495	chr3	178792604	G	T	0.85	0.311419	0.983363	-2.19023	9.41595	0.694739	4e-05	0.470868	24.9151	1	2	3	5	4	178792604	3.90815	0	0.994983	0.975735	0.00215106	0.00645317	TRUE	TRUE	FALSE	b	FALSE
chr2:174129044-174130090	rs11685364	chr2	174129592	G	A	0.15	0.311419	0.993314	-2.47727	9.41589	0.337397	6.4e-05	0.413357	28.3277	2	3	6	4	5	174129592	3.98699	0	0.94102	0.982887	0.00215113	0.00333223	TRUE	TRUE	FALSE	b	FALSE
chr19:48693583-48694112	rs57930203	chr19	48693928	C	G	0.6	0.277778	0.9333	-2.46839	9.39917	0.270726	0.000495	0.458399	8.98817	0	2	2	6	6	48693928	4.22595	0	0.932403	0.90603	0.00217084	0.00340103	TRUE	TRUE	FALSE	b	FALSE
chr4:124284830-124285383	rs13133910	chr4	124285130	T	C	0.65	1.16049	0.999723	-2.65228	9.38518	0.679899	0.020571	0.634652	19.1776	0	2	2	4	4	124285130	3.88313	0	0.981459	0.996269	0.00218747	0.002227	TRUE	TRUE	TRUE	b	FALSE
chr1:221966719-221968110	rs4846724	chr1	221967817	G	A	0.55	0.00102	0.995199	-2.03996	9.37919	0.587621	1.7e-05	0.527575	43.4268	4	6	7	4	4	221967817	3.33209	0	0.994985	0.991893	0.00219462	0.00912104	TRUE	TRUE	FALSE	b	FALSE
chr8:29504800-29505208	rs7459709	chr8	29504991	T	C	0.5	0.4	0.999952	-2.6351	9.34192	0.730262	0.000251	0.635145	11.7829	2	2	4	3	5	29504991	4.1856	0	0.987377	0.993419	0.00223971	0.00231688	TRUE	TRUE	TRUE	b	FALSE
chr4:139840290-139840635	rs6832685	chr4	139840460	C	T	0.4	0.277778	0.994582	-2.64597	9.32572	0.237087	0.00048	0.402221	9.41265	0	1	1	4	4	139840460	4.29286	0	0.989939	0.989939	0.0022596	0.0022596	TRUE	TRUE	TRUE	b	FALSE
chr1:111740192-111740541	chr1:111740345:C:G	chr1	111740345	C	G	0.65	0.097814	0.796491	-1.62979	9.25746	0.746642	0.001218	0.621193	11.6653	0	1	10	19	19	111740345	5.30171	0	0.630811	0.630811	0.00234539	0.0234539	TRUE	FALSE	FALSE	b	FALSE
chr6:169983860-169984718	rs6916793	chr6	169983926	G	A	0.8	0.625	0.987618	-2.20251	9.25194	0.754264	0.000108	0.538662	4.41018	0	3	8	6	6	169983926	4.2443	0	0.989317	0.949063	0.00235247	0.00627324	TRUE	TRUE	FALSE	b	FALSE
chr12:123131092-123131975	rs7954006	chr12	123131824	C	A	0.7	0.022676	0.999938	-2.22968	9.25024	0.685815	7.3e-05	0.520398	17.8611	4	4	5	5	4	123131824	3.99063	0	0.973599	0.994063	0.00235464	0.00589273	TRUE	TRUE	FALSE	b	FALSE
chr11:7541294-7542783	rs7121627	chr11	7552574	C	T	0.4	0.277778	0.999534	-1.44883	9.23696	0.626891	0.001757	0.564459	12.4333	14	10	15	4	4	7552574	3.57566	0	0.995917	0.993543	0.00237178	0.0355767	TRUE	FALSE	FALSE	b	FALSE
chr11:124199770-124200579	rs641856	chr11	124200203	A	C	0.65	2.89941	0.999077	-2.24389	9.22259	0.722206	0.000216	0.768184	18.3931	5	3	7	5	5	124200203	4.32538	0	0.982289	0.97857	0.00239047	0.00570309	TRUE	TRUE	FALSE	b	FALSE
chr4:185378717-185379409	rs3822123	chr4	185378880	C	A	0.6	0.277778	0.986864	-1.61884	9.21131	0.326969	0.000183	0.406986	20.036	4	1	10	4	4	185378880	3.72323	0	0.980435	0.980435	0.00240524	0.0240524	TRUE	FALSE	FALSE	b	FALSE
chr6:31318109-31320361	rs9266047	chr6	31318985	G	A	0.55	1.71513	0.991421	-1.53433	9.16079	0.4264	0.001308	0.465969	26.8449	28	69	109	20	9	31318985	3.25743	0	0.980665	0.959269	0.00247256	0.0292193	TRUE	FALSE	FALSE	b	FALSE
chr7:48074769-48075796	rs1915972	chr7	48075030	C	G	0.35	0.097814	0.99733	-2.59066	9.14703	0.639867	5.2e-05	0.532074	31.9375	2	4	4	4	4	48075030	3.48366	0	0.989797	0.992425	0.00249122	0.00256647	TRUE	TRUE	TRUE	b	FALSE
chr1:74058789-74059910	rs12746555	chr1	74059329	T	C	0.15	0.311419	0.997944	-2.42634	9.14215	0.834351	0.000241	0.681132	10.8169	1	2	3	5	3	74059330	3.93507	0	0.984368	0.986269	0.00249787	0.00374681	TRUE	TRUE	FALSE	b	FALSE
chr22:39747368-39748711	rs2069235	chr22	39747780	G	A	0.6	0.277778	0.999946	-1.69744	9.14085	0.686876	0.011677	0.626504	11.58	14	4	16	4	5	39747780	3.69298	0	0.993764	0.995517	0.00249966	0.0200707	TRUE	FALSE	FALSE	b	FALSE
chr2:129511723-129512392	rs10178141	chr2	129512138	A	C	0.3	0.022676	0.982833	-2.5995	9.13211	0.689954	0.000127	0.760555	11.1206	0	4	4	5	5	129512138	3.86473	0	0.981102	0.978366	0.00251162	0.00251476	TRUE	TRUE	TRUE	b	FALSE
chr19:54023804-54024724	rs16984950	chr19	54015178	G	C	0.2	0.625	0.999919	-1.59411	9.10713	0.409589	0.000827	0.46049	45.9507	0	9	10	4	4	54015178	3.35377	0	0.992833	0.987572	0.00254616	0.0254616	TRUE	FALSE	FALSE	b	FALSE
chr14:69301507-69301942	rs10873217	chr14	69301705	G	A	0.5	0.4	0.999357	-1.89138	9.09129	0.294705	0.000255	0.502884	9.96162	1	4	5	3	3	69301705	4.05084	0	0.993307	0.994387	0.0025683	0.0128415	TRUE	TRUE	FALSE	b	FALSE
chr3:39190587-39190871	rs1274964	chr3	39190775	A	G	0.7	0.022676	0.996627	-1.80037	9.05989	0.670875	0.000136	0.575789	20.8584	8	1	12	5	3	39190775	3.72589	0	0.99358	0.99358	0.00261278	0.0158356	TRUE	TRUE	FALSE	b	FALSE
chr11:113160166-113160700	rs4938006	chr11	113160447	A	G	0.15	0.311419	0.999894	-2.18016	9.05906	0.311102	5.5e-05	0.567131	21.6905	3	4	5	5	4	113160447	3.95995	0	0.994423	0.986852	0.00261396	0.00660456	TRUE	TRUE	FALSE	b	FALSE
chr12:92734169-92735615	rs11106517	chr12	92734865	C	T	0.5	3.6	0.999944	-2.39192	9.04557	0.315299	0.000104	0.50909	18.4608	1	2	3	4	4	92734865	3.51691	0	0.995228	0.997267	0.00263332	0.00405585	TRUE	TRUE	FALSE	b	FALSE
chr17:44848246-44850017	rs182446366	chr17	44849258	C	T	0.1	0.123457	0.993776	-2.14615	9.03031	0.658734	0.017305	0.421621	29.0552	3	4	4	5	6	44849258	3.54924	0	0.989168	0.979319	0.0026554	0.00714243	TRUE	TRUE	FALSE	b	FALSE
chr11:7613137-7613648	rs12223997	chr11	7613562	A	G	0.3	0.022676	0.999938	-2.37147	8.9945	0.783244	0.000398	0.495857	3.77967	2	2	3	5	4	7613562	4.19849	0	0.9923	0.993082	0.00270793	0.00425134	TRUE	TRUE	FALSE	b	FALSE
chr6:7439318-7440045	rs4959438	chr6	7439632	T	C	0.5	0.4	0.994987	-2.38543	8.97336	0.684212	9.6e-05	0.578751	13.5148	2	2	3	5	3	7439632	3.50709	0	0.991019	0.990501	0.00273944	0.00411687	TRUE	TRUE	FALSE	b	FALSE
chr7:21937391-21938823	chr7:21938240:C:A	chr7	21938240	C	A	0.45	1.71513	0.999552	-1.71523	8.96493	0.318703	0.000127	0.372449	13.4956	3	5	7	6	6	21938240	3.58947	0	0.985957	0.96774	0.00275212	0.0192648	TRUE	FALSE	FALSE	b	FALSE
chr7:22122324-22123374	rs7788000	chr7	22122722	G	T	0.4	3.40278	0.99704	-2.07931	8.9502	0.382138	0.005678	0.504083	18.7449	2	6	6	5	4	22122722	3.09612	0	0.995581	0.996282	0.0027744	0.0083309	TRUE	TRUE	FALSE	b	FALSE
chr19:44487808-44489076	rs62116613	chr19	44488352	G	A	0.2	0.625	0.999919	-1.85679	8.94567	0.287472	9e-05	0.352946	21.3805	2	5	5	4	4	44488352	4.17159	0	0.993357	0.990115	0.00278128	0.0139064	TRUE	TRUE	FALSE	b	FALSE
chr8:144627688-144628491	rs4874150	chr8	144636272	G	A	0.7	1.83674	0.980629	-1.48183	8.94232	0.345204	3.5e-05	0.536956	30.3311	25	3	26	6	4	144636272	3.4393	0	0.987794	0.954054	0.00278639	0.0329741	TRUE	FALSE	FALSE	b	FALSE
chr17:53522219-53522994	rs8079205	chr17	53522432	C	T	0.4	0.625	0.985965	-1.95004	8.93029	0.254886	0.000749	0.407302	10.9423	3	1	4	4	3	53522432	4.13702	0	0.972278	0.972278	0.00280479	0.0112192	TRUE	TRUE	FALSE	b	FALSE
chr2:46909823-46910204	rs28370327	chr2	46910064	A	C	0.4	0.277778	0.981756	-1.94965	8.92866	0.710725	0.000251	0.590853	12.887	0	1	4	4	4	46910064	3.8137	0	0.979065	0.979065	0.0028073	0.0112292	TRUE	TRUE	FALSE	b	FALSE
chr2:111615829-111616980	rs17465210	chr2	111615987	C	G	0.4	0.625	0.99995	-1.76023	8.91852	0.648588	8.3e-05	0.346884	15.9152	1	7	9	6	6	111615987	3.50797	0	0.992568	0.984985	0.00282293	0.0173689	TRUE	FALSE	FALSE	b	FALSE
chr10:14747301-14748225	rs113828448	chr10	14747612	G	A	0.15	0.311419	0.997166	-1.54739	8.91048	0.313112	0.000107	0.564528	20.5011	2	8	10	4	4	14747612	4.04269	0	0.987767	0.982288	0.00283538	0.0283538	TRUE	FALSE	FALSE	b	FALSE
chr7:23634682-23635274	rs35121828	chr7	23634985	G	A	0.25	0.4	0.998335	-2.24322	8.89729	0.754151	0.000323	0.62568	7.82941	0	1	2	5	5	23634985	3.61394	0	0.991086	0.991086	0.00285594	0.00571189	TRUE	TRUE	FALSE	b	FALSE
chr18:74780229-74780781	rs11663912	chr18	74780588	A	C	0.2	1.40625	0.999913	-1.9954	8.89327	0.341786	0.007414	0.355947	19.9796	16	2	21	4	4	74780588	3.60417	0	0.994752	0.994805	0.00286224	0.0101064	TRUE	TRUE	FALSE	b	FALSE
chr6:32590222-32591227	rs9271579	chr6	32590637	T	A	0.3	0.022676	0.997814	-1.82491	8.88466	0.39002	9e-06	0.341396	21.8578	24	23	68	5	4	32590641	3.31587	0	0.994542	0.988844	0.00287577	0.0149655	TRUE	TRUE	FALSE	b	FALSE
chr2:120113055-120114056	rs6751553	chr2	120113520	A	G	0.45	1.55188	0.999945	-2.23778	8.87444	0.259757	0.000404	0.437116	5.36509	0	1	2	4	4	120113520	3.88062	0	0.995743	0.995743	0.00289191	0.00578383	TRUE	TRUE	FALSE	b	FALSE
chr20:42296447-42296788	rs285205	chr20	42296644	A	C	0.85	0.311419	0.957352	-2.21787	8.8481	0.257133	0.000191	0.436931	12.6567	4	2	5	4	4	42296644	3.86806	0	0.959987	0.94142	0.00293394	0.00605524	TRUE	TRUE	FALSE	b	FALSE
chr22:39996427-39997491	rs1883123	chr22	39996882	C	T	0.45	1.55188	0.984569	-2.35127	8.83919	0.355636	0.009398	0.41144	19.8751	1	2	3	4	5	39996882	3.44315	0	0.985198	0.986071	0.0029483	0.00445377	TRUE	TRUE	FALSE	b	FALSE
chr4:3485955-3487538	rs2006277	chr4	3486125	C	A	0.65	0.097814	0.99951	-1.80215	8.83447	0.685993	2.7e-05	0.719797	4.94926	6	9	16	4	5	3486125	3.99466	0	0.993892	0.993331	0.00295593	0.0157706	TRUE	TRUE	FALSE	b	FALSE
chr5:76034503-76035417	rs2227815	chr5	76034626	T	C	0.1	0.123457	0.972335	-1.82995	8.83285	0.695192	0.000128	0.579417	22.1975	0	5	5	7	7	76034626	3.53398	0	0.966024	0.95249	0.00295855	0.0147928	TRUE	TRUE	FALSE	b	FALSE
chr4:42673384-42674131	rs2575492	chr4	42673751	C	T	0.1	0.123457	0.999844	-2.39909	8.82406	0.772812	0.017776	0.607836	8.48696	3	4	12	7	4	42673751	3.97176	0	0.971815	0.978502	0.00297285	0.00398943	TRUE	TRUE	FALSE	b	FALSE
chr16:31477331-31479048	rs13337037	chr16	31478711	G	A	0.4	0.625	0.99995	-2.09188	8.80461	0.738321	0.000632	0.700208	8.45375	3	1	7	5	5	31478711	3.8275	0	0.991308	0.991308	0.0030047	0.00809314	TRUE	TRUE	FALSE	b	FALSE
chr20:36404486-36404896	rs238300	chr20	36404707	G	A	0.7	1.83674	0.999943	-2.5215	8.80167	0.238583	0.0013	0.42112	10.8765	0	1	1	4	4	36404707	4.00197	0	0.989695	0.989695	0.00300955	0.00300955	TRUE	TRUE	FALSE	b	FALSE
chr1:24054614-24055591	rs1737362	chr1	24054800	T	C	0.6	0.625	0.998916	-2.50912	8.76369	0.653602	0.000329	0.701758	28.94	1	1	2	4	4	24054800	3.54698	0	0.992383	0.992383	0.00307287	0.00309659	TRUE	TRUE	FALSE	b	FALSE
chr21:34668409-34668888	rs8178561	chr21	34668797	G	A	0.15	0.311419	0.999894	-1.33239	8.74701	0.629996	9.4e-05	0.476988	23.2577	1	2	15	6	6	34668797	3.25255	0	0.993878	0.987334	0.00310111	0.0465166	TRUE	FALSE	FALSE	b	FALSE
chr21:46285455-46286143	rs2277810	chr21	46285722	G	A	0.15	0.311419	0.999118	-1.36109	8.74171	0.321443	2.4e-05	0.49828	19.3693	2	5	14	4	3	46285722	3.4918	0	0.994279	0.99028	0.00311012	0.0435417	TRUE	FALSE	FALSE	b	FALSE
chr2:43445675-43447689	rs77030801	chr2	43437611	G	A	0.25	1.11111	0.999933	-2.12668	8.73422	0.40324	0.004048	0.545165	29.0843	0	6	12	6	6	43437611	3.05341	0	0.987807	0.983834	0.00312293	0.00746995	TRUE	TRUE	FALSE	b	FALSE
chr17:48585327-48586240	rs73351675	chr17	48585554	T	C	0.5	0.4	0.995177	-2.25546	8.73365	0.319489	0.000323	0.382399	13.9664	0	2	2	5	5	48585554	3.57641	0	0.989197	0.988369	0.0031239	0.00555322	TRUE	TRUE	FALSE	b	FALSE
chr19:58520752-58521609	rs4801242	chr19	58513477	G	A	0.4	0.625	0.99995	-1.93914	8.73073	0.616888	4.7e-05	0.517072	20.463	0	5	11	5	5	58513807	3.40478	0	0.992567	0.989002	0.0031289	0.0115043	TRUE	TRUE	FALSE	b	FALSE
chr15:86043238-86043625	rs2170735	chr15	86043485	G	A	0.65	2.89941	0.989098	-2.17808	8.72376	0.740411	0.000409	0.772808	20.135	6	2	10	4	4	86043485	4.30822	0	0.965242	0.966333	0.0031409	0.00663619	TRUE	TRUE	FALSE	b	FALSE
chr19:44007440-44009021	rs2599449	chr19	44008848	G	C	0.3	0.022676	0.998281	-1.89621	8.70414	0.397833	0.003285	0.445505	21.2541	7	6	8	5	5	44008848	2.98817	0	0.994397	0.992791	0.00317489	0.0126997	TRUE	TRUE	FALSE	b	FALSE
chr14:42768878-42769279	rs6572146	chr14	42769076	T	C	0.25	0.4	0.999398	-2.49579	8.69371	0.788113	0.000395	0.540014	7.83059	0	1	1	5	5	42769076	3.85141	0	0.995019	0.995019	0.00319311	0.00319311	TRUE	TRUE	FALSE	b	FALSE
chr4:74454977-74456372	rs7663880	chr4	74455754	T	A	0.1	0.123457	0.99874	-2.24762	8.69153	0.694924	9e-05	0.57913	18.746	5	6	7	5	4	74455754	3.57369	0	0.992169	0.984481	0.00319691	0.00565425	TRUE	TRUE	FALSE	b	FALSE
chr16:11317933-11319668	rs4781047	chr16	11318537	A	G	0.5	0.4	0.999952	-1.90003	8.65994	0.40114	5.4e-05	0.439201	35.9694	2	9	14	4	5	11318537	3.10815	0	0.971096	0.992159	0.00325282	0.0125882	TRUE	TRUE	FALSE	b	FALSE
chr20:39769908-39770109	rs3795131	chr20	39769975	T	C	0.3	2.74376	0.999933	-2.17861	8.62596	0.260201	0.000305	0.438078	8.67007	0	1	2	4	4	39769975	3.86805	0	0.995275	0.995275	0.00331405	0.0066281	TRUE	TRUE	FALSE	b	FALSE
chr6:89325279-89326495	rs2236287	chr6	89323961	T	G	0.2	0.625	0.999919	-2.2762	8.61715	0.257989	0.017245	0.266581	8.87791	0	2	5	10	10	89323961	4.09593	0	0.873683	0.98714	0.00333012	0.00529423	TRUE	TRUE	FALSE	b	FALSE
chr6:91013983-91014506	rs16882645	chr6	91014251	G	A	0.2	0.625	0.997747	-1.77821	8.61565	0.320386	7.9e-05	0.50195	27.6223	3	2	5	4	4	91014251	3.61071	0	0.981487	0.988923	0.00333286	0.0166643	TRUE	FALSE	FALSE	b	FALSE
chr11:62334531-62335314	rs1061093	chr11	62334908	G	C	0.35	2.89941	0.993751	-2.43029	8.60196	0.827223	0.001149	0.59051	4.58422	1	1	2	4	4	62334908	4.20373	0	0.971891	0.971891	0.00335802	0.00371288	TRUE	TRUE	FALSE	b	FALSE
chr19:1066811-1067841	rs905149	chr19	1066917	G	A	0.85	0.311419	0.999894	-1.39178	8.58955	0.662086	8.3e-05	0.512618	23.1917	6	4	12	4	4	1066917	3.78757	0	0.995518	0.98927	0.00338097	0.0405717	TRUE	FALSE	FALSE	b	FALSE
chr16:75518682-75519516	rs247454	chr16	75519390	G	C	0.55	1.55188	0.920828	-2.47077	8.58876	0.727521	0.000703	0.622205	8.10908	0	1	1	5	5	75519390	3.77016	0	0.875848	0.875848	0.00338244	0.00338244	TRUE	TRUE	FALSE	b	FALSE
chr3:13015242-13016010	rs4684892	chr3	13015655	C	T	0.65	1.16049	0.999941	-1.69228	8.58736	0.328836	0.000158	0.451286	15.5786	4	2	6	4	4	13015655	3.47851	0	0.995957	0.996219	0.00338504	0.0203103	TRUE	FALSE	FALSE	b	FALSE
chr12:96514458-96515569	rs256184	chr12	96514632	T	C	0.3	0.022676	0.999228	-2.47043	8.58734	0.274356	0.000278	0.430362	12.015	0	1	1	4	4	96514632	3.79724	0	0.991834	0.991834	0.00338509	0.00338509	TRUE	TRUE	FALSE	b	FALSE
chr8:23075396-23077647	rs4295671	chr8	23076277	T	C	0.45	1.55188	0.999746	-2.05883	8.56786	0.382228	0.006749	0.469754	26.4205	5	12	14	4	5	23076277	3.32456	0	0.989964	0.99584	0.0034215	0.00873313	TRUE	TRUE	FALSE	b	FALSE
chr10:47640707-47641239	rs11259762	chr10	47640757	T	C	0.75	1.11111	0.944664	-2.2398	8.56557	0.279831	0.000801	0.406159	16.0223	19	3	21	6	4	47640757	3.56567	0	0.849071	0.831549	0.00342579	0.00575702	TRUE	TRUE	FALSE	b	FALSE
chr8:129198070-129198542	rs59602790	chr8	129198290	C	T	0.3	0.022676	0.999703	-1.5595	8.55445	0.286819	0.000272	0.3137	19.6773	5	1	8	4	5	129198290	3.81535	0	0.993784	0.993784	0.00344678	0.0275743	TRUE	FALSE	FALSE	b	FALSE
chr19:3812258-3812815	rs1468297	chr19	3812466	C	G	0.8	0.625	0.866806	-1.615	8.54404	0.710222	8.7e-05	0.649488	13.834	2	4	7	6	7	3812466	3.8147	0	0.931473	0.659532	0.00346656	0.0242659	TRUE	FALSE	FALSE	b	FALSE
chr21:37484957-37486753	rs4817775	chr21	37485062	A	C	0.4	4.44444	0.999954	-1.82368	8.53559	0.345287	0.000366	0.416984	28.4941	4	4	8	4	6	37485062	3.70753	0	0.967365	0.983156	0.00348269	0.015008	TRUE	TRUE	FALSE	b	FALSE
chr17:1667407-1668159	rs58271316	chr17	1667794	A	G	0.45	0.00102	0.999149	-1.91977	8.53077	0.344429	9.2e-05	0.46205	15.9663	6	3	13	4	4	1667794	3.50773	0	0.994256	0.993309	0.00349192	0.0120291	TRUE	TRUE	FALSE	b	FALSE
chr6:5132824-5133480	rs457846	chr6	5133240	A	T	0.65	0.097814	0.987152	-1.77512	8.5149	0.668302	0.000154	0.646688	16.9833	1	3	9	5	5	5133240	3.44644	0	0.966692	0.978392	0.00352251	0.0167834	TRUE	FALSE	FALSE	b	FALSE
chr13:108967583-108968326	rs1224167	chr13	108967763	A	G	0.6	0.625	0.927618	-1.96696	8.47691	0.310357	0.000514	0.377898	13.6518	1	2	3	4	7	108967763	3.63253	0	0.866909	0.823042	0.00359682	0.0107905	TRUE	TRUE	FALSE	b	FALSE
chr8:141179409-141180144	rs11784492	chr8	141179651	G	A	0.6	4.44444	0.997061	-1.84134	8.47408	0.311552	0.000217	0.44517	17.7984	2	3	4	4	5	141179651	3.79805	0	0.987483	0.96254	0.00360243	0.0144097	TRUE	TRUE	FALSE	b	FALSE
chr3:194877790-194878352	rs62285217	chr3	194871405	G	A	0.2	1.40625	0.973128	-2.2653	8.45959	0.648622	0.00012	0.568967	21.7625	8	1	16	6	5	194871405	3.01149	0	0.995454	0.952542	0.00363123	0.00542872	TRUE	TRUE	FALSE	b	FALSE
chr1:22263307-22264428	chr1:22263913:G:C	chr1	22263913	G	C	0.1	0.123457	0.994325	-2.13252	8.4328	0.279641	0.000181	0.424773	19.7939	1	2	2	5	4	22263913	3.84387	0	0.987621	0.97996	0.00368513	0.00737027	TRUE	TRUE	FALSE	b	FALSE
chr12:25084421-25085305	rs11047709	chr12	25084600	C	T	0.3	1.83674	0.999943	-2.3184	8.40474	0.342284	0.00013	0.497311	25.4007	2	5	5	4	4	25084600	3.70492	0	0.948757	0.988136	0.00374244	0.00480396	TRUE	TRUE	FALSE	b	FALSE
chr14:77234379-77235266	rs3783996	chr14	77234764	C	T	0.2	1.40625	0.999913	-1.7275	8.40318	0.281686	0.000157	0.389607	13.226	2	3	5	4	3	77234764	3.64873	0	0.991169	0.993421	0.00374564	0.0187282	TRUE	FALSE	FALSE	b	FALSE
chr17:39272516-39272994	rs11078980	chr17	39272787	C	T	0.15	0.311419	0.862254	-1.82256	8.39542	0.280679	0.000174	0.289262	18.8948	2	2	4	6	10	39272787	3.83966	0	0.548845	0.5331	0.00376167	0.0150467	TRUE	TRUE	FALSE	b	FALSE
chr8:101483897-101485142	rs881491	chr8	101484612	G	C	0.55	1.71513	0.980758	-2.08931	8.38366	0.691015	0.000165	0.61857	17.3528	3	3	10	4	4	101484612	3.54758	0	0.962693	0.959806	0.00378609	0.00814126	TRUE	TRUE	FALSE	b	FALSE
chr6:127662620-127663367	rs11556354	chr6	127664661	G	A	0.6	0.625	0.99995	-1.87935	8.36409	0.349499	0.000135	0.47644	31.5952	3	2	4	5	3	127664661	3.16703	0	0.995923	0.992458	0.00382708	0.0132022	TRUE	TRUE	FALSE	b	FALSE
chr11:14436139-14437187	rs10832255	chr11	14436946	C	G	0.2	0.625	0.998989	-1.93594	8.35285	0.703492	0.000167	0.557459	13.2875	3	4	6	5	4	14436946	3.60919	0	0.972862	0.990508	0.00385083	0.0115893	TRUE	TRUE	FALSE	b	FALSE
chr2:242909672-242910276	rs35928865	chr2	242910072	A	G	0.45	1.71513	0.986626	-1.80832	8.33582	0.732188	0.00105	0.626675	6.84175	0	1	4	3	3	242910072	3.7015	0	0.968687	0.968687	0.00388709	0.0155483	TRUE	TRUE	FALSE	b	FALSE
chr11:60828452-60829419	rs175119	chr11	60829178	A	G	0.25	1.11111	0.999933	-1.93202	8.33067	0.702964	0.000244	0.616443	9.93992	1	2	3	5	3	60829178	3.40881	0	0.995329	0.991867	0.00389813	0.0116944	TRUE	TRUE	FALSE	b	FALSE
chr15:68524875-68525657	rs883257	chr15	68525532	A	G	0.45	1.55188	0.998336	-2.27746	8.31947	0.762672	0.000195	0.564656	2.29107	3	2	4	4	4	68525532	3.81262	0	0.995365	0.995422	0.00392225	0.0052788	TRUE	TRUE	FALSE	b	FALSE
chr6:46097106-46098263	rs3734209	chr6	46097769	T	A	0.1	0.123457	0.998186	-1.70625	8.31427	0.403388	1e-05	0.528477	44.4549	4	5	5	4	4	46097769	2.93668	0	0.994859	0.986281	0.00393349	0.0196674	TRUE	FALSE	FALSE	b	FALSE
chr5:54048694-54049421	rs9292069	chr5	54039907	G	A	0.35	1.16049	0.996255	-2.10924	8.30662	0.665921	0.000127	0.509465	17.8007	0	4	12	4	4	54039907	3.29755	0	0.993352	0.991653	0.00395009	0.00777598	TRUE	TRUE	FALSE	b	FALSE
chr3:49275721-49276627	rs11130186	chr3	49275828	A	G	0.55	1.71513	0.999954	-2.16789	8.28344	0.303411	0.000496	0.41075	20.4193	1	3	5	4	3	49275828	3.61032	0	0.992013	0.988384	0.00400082	0.00679378	TRUE	TRUE	FALSE	b	FALSE
chr4:10152574-10153234	rs4697715	chr4	10146654	A	G	0.6	0.625	0.99995	-1.61092	8.27132	0.654416	0.000114	0.587317	27.3525	3	5	16	4	4	10146654	3.39082	0	0.992629	0.991809	0.00402762	0.024495	TRUE	FALSE	FALSE	b	FALSE
chr16:85449825-85450321	rs11149742	chr16	85450100	G	C	0.3	1.83674	0.97099	-2.09123	8.26006	0.33281	7.2e-05	0.411209	21.7067	0	2	2	4	4	85450100	3.51409	0	0.909664	0.936031	0.00405268	0.00810537	TRUE	TRUE	FALSE	b	FALSE
chr14:52311041-52311585	rs2748137	chr14	52311383	A	G	0.85	0.311419	0.999894	-1.95459	8.23063	0.629852	3.1e-05	0.472581	33.4706	2	3	8	5	4	52311383	3.17893	0	0.996582	0.990537	0.00411893	0.0111023	TRUE	TRUE	FALSE	b	FALSE
chr1:12099915-12101098	rs71647030	chr1	12100942	A	T	0.1	0.123457	0.988844	-2.08358	8.2281	0.304158	0.000111	0.3694	26.3727	0	2	2	6	6	12100942	3.61147	0	0.990839	0.966441	0.00412466	0.00824933	TRUE	TRUE	FALSE	b	FALSE
chr12:11323590-11324477	rs11557132	chr12	11323848	G	A	0.25	1.11111	0.999933	-2.3137	8.19931	0.420825	0.003057	0.478594	38.5641	0	7	7	4	4	11323848	2.70088	0	0.993339	0.991995	0.00419063	0.00485627	TRUE	TRUE	FALSE	b	FALSE
chr3:194392215-194393608	rs898817	chr3	194393213	A	C	0.15	0.311419	0.999506	-1.45918	8.1865	0.382454	0.004493	0.523165	44.8061	4	6	9	4	3	194393213	3.15018	0	0.994399	0.990537	0.00422032	0.0347391	TRUE	FALSE	FALSE	b	FALSE
chr7:2149657-2150355	rs7809320	chr7	2149947	G	A	0.2	0.625	0.99961	-1.59301	8.17191	0.68504	0.000368	0.488958	11.8162	1	2	6	5	3	2149947	3.45146	0	0.993585	0.990083	0.0042544	0.0255264	TRUE	FALSE	FALSE	b	FALSE
chr8:28195667-28197480	rs1046511	chr8	28206275	G	C	0.35	0.097814	0.995628	-1.46728	8.1686	0.392866	0.002929	0.475293	30.6176	7	3	8	5	4	28206275	3.07345	0	0.961122	0.986799	0.00426218	0.0340974	TRUE	FALSE	FALSE	b	FALSE
chr15:64150911-64151980	rs7164617	chr15	64151746	T	C	0.45	0.00102	0.999949	-1.59104	8.1637	0.659628	0.000199	0.458022	12.1122	3	4	6	4	4	64151746	3.20551	0	0.992996	0.993384	0.00427371	0.0256422	TRUE	FALSE	FALSE	b	FALSE
chr22:43165610-43166311	rs6002950	chr22	43165866	C	T	0.9	0.123457	0.999844	-1.58577	8.14169	0.709478	0.004076	0.442372	19.4003	2	4	6	5	4	43165866	3.65792	0	0.99207	0.987383	0.0043259	0.0259554	TRUE	FALSE	FALSE	b	FALSE
chr11:18122805-18123169	rs7118373	chr11	18123014	C	T	0.4	0.277778	0.997668	-2.10371	8.14078	0.296904	0.00012	0.436894	11.7055	3	4	5	6	4	18123014	3.47628	0	0.987944	0.979072	0.00432807	0.00787569	TRUE	TRUE	FALSE	b	FALSE
chr16:81870233-81871370	rs11647099	chr16	81861960	C	T	0.2	0.625	0.999919	-1.49804	8.13771	0.364609	0.000111	0.564744	31.9872	0	3	21	5	5	81861960	3.24193	0	0.988941	0.987295	0.0043354	0.0317661	TRUE	FALSE	FALSE	b	FALSE
chr10:50507786-50508486	rs10857465	chr10	50518351	C	T	0.6	0.277778	0.999946	-2.13709	8.12447	0.701613	0.000229	0.585614	12.4101	4	2	5	4	4	50518351	3.62379	0	0.993098	0.99413	0.00436716	0.00729311	TRUE	TRUE	FALSE	b	FALSE
chr10:80858203-80858840	rs11002815	chr10	80858545	C	T	0.2	0.625	0.999919	-1.9573	8.12371	0.346233	4.4e-05	0.446307	28.0624	7	5	10	5	4	80858545	3.34246	0	0.988814	0.988235	0.00436902	0.0110332	TRUE	TRUE	FALSE	b	FALSE
chr2:85619323-85619989	rs67943011	chr2	85619725	C	T	0.1	0.123457	0.999844	-1.87884	8.10846	0.31362	3.9e-05	0.420725	31.7553	1	2	3	5	4	85619725	3.46671	0	0.984681	0.987468	0.00440592	0.0132178	TRUE	TRUE	FALSE	b	FALSE
chr1:94283378-94284369	rs10874795	chr1	94284008	T	C	0.25	1.11111	0.999933	-2.2258	8.10177	0.766445	0.001668	0.569526	9.24489	3	1	4	6	3	94284008	3.74813	0	0.988388	0.988388	0.0044222	0.00594568	TRUE	TRUE	FALSE	b	FALSE
chr11:47338963-47339469	rs4752979	chr11	47339180	A	G	0.25	1.11111	0.999933	-2.04942	8.08545	0.8162	0.000456	0.609972	7.56522	0	1	2	7	7	47339180	3.58301	0	0.990015	0.990015	0.0044622	0.0089244	TRUE	TRUE	FALSE	b	FALSE
chr10:1507439-1508137	rs4347306	chr10	1507705	G	C	0.55	0.00102	0.996542	-1.74778	8.08291	0.329406	0.000525	0.38231	20.6057	1	2	4	4	3	1507705	3.39367	0	0.992085	0.989958	0.00446846	0.0178738	TRUE	FALSE	FALSE	b	FALSE
chr2:106885958-106887100	rs17032699	chr2	106886471	A	G	0.4	0.625	0.999744	-2.00094	8.07667	0.680964	0.000186	0.672393	20.4568	0	7	8	4	4	106886471	3.44856	0	0.991383	0.993355	0.00448389	0.00997845	TRUE	TRUE	FALSE	b	FALSE
chr6:154927398-154928167	rs2351313	chr6	154927883	C	T	0.2	1.40625	0.999913	-2.34826	8.07629	0.294863	0.000339	0.47283	14.7853	0	1	1	4	4	154927883	3.54344	0	0.994101	0.994101	0.00448481	0.00448481	TRUE	TRUE	FALSE	b	FALSE
chr7:151560449-151561763	rs11771399	chr7	151560966	A	G	0.55	1.55188	0.996768	-2.04295	8.0711	0.683065	0.000435	0.637772	16.212	2	2	4	4	4	151560966	3.35109	0	0.992752	0.993614	0.00449768	0.00905832	TRUE	TRUE	FALSE	b	FALSE
chr1:235120175-235120555	rs3923231	chr1	235120413	A	T	0.4	3.40278	0.996624	-1.8647	8.04943	0.680156	0.000368	0.560346	17.0556	2	1	3	4	4	235120413	3.25424	0	0.99534	0.99534	0.00455179	0.0136554	TRUE	TRUE	FALSE	b	FALSE
chr7:100507941-100508703	rs2405975	chr7	100508212	T	C	0.55	0.00102	0.999949	-2.33817	8.04541	0.724861	0.000335	0.748937	7.34333	0	3	3	4	4	100508212	3.74523	0	0.991056	0.992949	0.0045619	0.00459015	TRUE	TRUE	FALSE	b	FALSE
chr1:40391287-40392431	rs7542907	chr1	40391752	C	T	0.3	2.74376	0.99474	-2.16412	8.04275	0.265318	0.01	0.5	11.3647	1	0	3	4	3	40392157	3.53041	0	NA	0.992115	0.00456862	0.00685292	TRUE	TRUE	FALSE	b	FALSE
chr2:227287991-227288808	rs4569468	chr2	227288314	T	C	0.5	0.4	0.999952	-2.03746	8.03553	0.336606	0.000236	0.386834	19.5698	0	1	2	4	4	227288314	3.23635	0	0.994976	0.994976	0.00458685	0.00917371	TRUE	TRUE	FALSE	b	FALSE
chr16:9056238-9056861	rs74010351	chr16	9056439	A	G	0.15	0.311419	0.999894	-2.33119	8.0235	0.412897	2.2e-05	0.487374	45.4414	1	2	3	5	5	9056439	2.62324	0	0.996997	0.990516	0.00461743	0.00466456	TRUE	TRUE	FALSE	b	FALSE
chr13:50194214-50194746	rs9535274	chr13	50194394	G	A	0.65	1.16049	0.999941	-2.03334	8.01836	0.224523	0.000256	0.297436	3.34893	0	2	2	5	5	50194394	3.59003	0	0.99484	0.994746	0.00463055	0.0092611	TRUE	TRUE	FALSE	b	FALSE
chr18:43035856-43036424	rs62090758	chr18	43036210	G	A	0.3	1.83674	0.998287	-2.15049	8.01234	0.678103	0.00019	0.555904	18.7192	2	1	3	5	4	43036210	3.20174	0	0.989644	0.989644	0.00464598	0.00707148	TRUE	TRUE	FALSE	b	FALSE
chr5:35319405-35320443	rs1864185	chr5	35319868	A	G	0.35	1.16049	0.991874	-2.03133	8.00999	0.669368	8.4e-05	0.585144	10.4909	0	2	2	4	4	35319868	3.09029	0	0.990969	0.990101	0.004652	0.009304	TRUE	TRUE	FALSE	b	FALSE
chr4:185252706-185253271	rs793900	chr4	185253019	C	T	0.75	1.11111	0.999933	-2.02742	8.00251	0.269867	0.000743	0.434807	10.2481	3	2	4	5	4	185253019	3.61129	0	0.987691	0.989162	0.00467126	0.00938821	TRUE	TRUE	FALSE	b	FALSE
chr15:66946643-66947742	rs8032244	chr15	66947066	C	T	0.45	0.00102	0.991091	-1.97301	7.98997	0.704998	0.000556	0.590629	16.0302	5	2	9	4	4	66947066	3.41365	0	0.985833	0.985553	0.00470371	0.0106411	TRUE	TRUE	FALSE	b	FALSE
chr14:101012500-101013523	rs34076421	chr14	101014418	G	C	0.35	0.097814	0.989749	-2.18683	7.96745	0.272142	0.048156	0.435339	8.4575	3	2	4	4	4	101014418	3.55487	0	0.962772	0.978859	0.00476259	0.00650383	TRUE	TRUE	FALSE	b	FALSE
chr1:174746339-174746766	rs1618408	chr1	174746540	C	G	0.7	2.74376	0.995671	-2.3198	7.95762	0.714459	0.000396	0.63817	8.50101	0	1	1	5	5	174746540	3.52837	0	0.991119	0.991119	0.00478854	0.00478854	TRUE	TRUE	FALSE	b	FALSE
chr6:106957298-106958850	rs783403	chr6	106957506	C	T	0.9	0.123457	0.999844	-1.65528	7.95063	0.632828	3.4e-05	0.510132	34.3901	1	5	12	4	3	106957506	3.19443	0	0.996134	0.987146	0.00480706	0.0221165	TRUE	FALSE	FALSE	b	FALSE
chr22:45642349-45643165	rs6006955	chr22	45642861	G	T	0.5	3.6	0.992622	-2.05739	7.94381	0.734375	0.000324	0.614502	4.277	2	2	8	3	4	45642861	3.5102	0	0.991691	0.991679	0.00482521	0.00876224	TRUE	TRUE	FALSE	b	FALSE
chr10:115720302-115721871	rs180941	chr10	115720674	G	A	0.5	0.4	0.992446	-1.30463	7.89444	0.328712	0.01276	0.576535	9.99802	2	8	10	3	4	115720674	3.42515	0	0.990633	0.978195	0.00495871	0.0495871	TRUE	FALSE	FALSE	b	FALSE
chr2:31436908-31437329	rs13025450	chr2	31437146	G	C	0.25	0.4	0.993324	-1.64052	7.87985	0.317959	0.000111	0.529447	13.5095	2	5	11	4	4	31437146	3.3681	0	0.992873	0.989445	0.00499886	0.0228812	TRUE	FALSE	FALSE	b	FALSE
chr12:122149591-122151266	rs74356386	chr12	122150560	G	A	0.15	0.311419	0.998724	-1.67106	7.8717	0.617253	4.4e-05	0.456407	34.6859	4	4	5	5	3	122150560	2.92319	0	0.992199	0.989401	0.00502143	0.0213277	TRUE	FALSE	FALSE	b	FALSE
chr19:7879962-7880893	rs7245635	chr19	7880469	C	T	0.25	0.4	0.997543	-1.81781	7.85403	0.308261	0.000139	0.304542	15.6764	1	3	3	5	5	7880469	3.42646	0	0.943548	0.991057	0.00507076	0.0152123	TRUE	TRUE	FALSE	b	FALSE
chr19:10750113-10750925	rs1560707	chr19	10750738	T	G	0.75	1.11111	0.97983	-2.28642	7.81861	0.726318	0.063599	0.607813	15.1259	0	1	1	4	4	10750738	3.43751	0	0.953862	0.953862	0.0051711	0.0051711	TRUE	TRUE	FALSE	b	FALSE
chr16:84631110-84631810	rs2018540	chr16	84631268	T	C	0.45	1.55188	0.999945	-1.30772	7.81729	0.660041	0.00628	0.58291	9.40577	4	4	19	6	7	84631268	2.99354	0	0.98691	0.993875	0.00517487	0.0492352	TRUE	FALSE	FALSE	b	FALSE
chr4:113200313-113201636	rs9685654	chr4	113201019	T	C	0.5	0.4	0.988743	-2.03838	7.81465	0.326484	0.000208	0.33093	18.1597	3	3	7	4	4	113201019	3.31567	0	0.976717	0.968867	0.00518245	0.00915425	TRUE	TRUE	FALSE	b	FALSE
chr21:46974450-46976315	rs113401342	chr21	46975540	T	C	0.3	0.022676	0.987754	-2.07108	7.81415	0.346888	0.006677	0.359455	24.9367	4	8	9	6	6	46975540	3.53357	0	0.961566	0.966212	0.00518386	0.00849026	TRUE	TRUE	FALSE	b	FALSE
chr11:47429440-47430449	rs149368018	chr11	47429844	G	C	0.1	0.123457	0.964341	-1.96224	7.8005	0.411117	0.001916	0.502167	53.8174	2	2	4	5	6	47429844	2.57246	0	0.978802	0.948345	0.00522319	0.0109083	TRUE	TRUE	FALSE	b	FALSE
chr16:88616183-88617108	rs72807467	chr16	88616956	G	A	0.2	0.625	0.998366	-1.43659	7.79894	0.701799	0.000476	0.582413	15.0572	6	4	7	4	4	88616956	3.09696	0	0.993271	0.98512	0.0052277	0.0365939	TRUE	FALSE	FALSE	b	FALSE
chr19:18364558-18365277	rs10417536	chr19	18364800	G	C	0.3	0.022676	0.998279	-1.57471	7.79504	0.294808	0.000515	0.404156	10.1729	1	1	10	5	4	18364800	3.43425	0	0.988223	0.988223	0.00523897	0.0266252	TRUE	FALSE	FALSE	b	FALSE
chr3:13087172-13088424	rs74782020	chr3	13087667	C	T	0.1	0.123457	0.999844	-1.52279	7.78705	0.371258	4e-05	0.452221	35.7043	6	6	10	5	4	13087667	3.05068	0	0.99046	0.985725	0.00526221	0.0300061	TRUE	FALSE	FALSE	b	FALSE
chr19:58570362-58571298	rs1544888	chr19	58570912	T	G	0.3	0.022676	0.987738	-1.97238	7.7645	0.614839	0.000179	0.590398	22.8035	1	2	2	5	4	58570912	2.93135	0	0.986791	0.981174	0.00532831	0.0106566	TRUE	TRUE	FALSE	b	FALSE
chr3:58070842-58071848	rs9865341	chr3	58071601	G	A	0.25	0.4	0.993409	-2.2694	7.7563	0.282822	0.00015	0.446275	14.5494	0	2	2	5	5	58071601	3.46317	0	0.987951	0.982254	0.00535256	0.00537779	TRUE	TRUE	FALSE	b	FALSE
chr6:96969197-96970626	rs13210597	chr6	96969694	C	A	0.2	0.625	0.999919	-1.95804	7.70489	0.37531	2.2e-05	0.643204	34.1649	1	2	2	6	15	96969694	3.13487	0	0.982017	0.99171	0.00550713	0.0110143	TRUE	TRUE	FALSE	b	FALSE
chr4:3374388-3375195	rs10937924	chr4	3374898	T	C	0.65	0.097814	0.998632	-1.65639	7.70231	0.368545	9.7e-05	0.39648	24.7125	1	4	4	4	3	3374898	2.85629	0	0.991702	0.991661	0.00551502	0.0220601	TRUE	FALSE	FALSE	b	FALSE
chr9:92157425-92158005	rs2480491	chr9	92157710	T	G	0.3	0.022676	0.997107	-1.9563	7.69763	0.282354	0.00043	0.417729	13.7843	0	1	2	5	5	92157710	3.44128	0	0.989214	0.989214	0.00552934	0.0110587	TRUE	TRUE	FALSE	b	FALSE
chr8:22941511-22942061	rs7834950	chr8	22941818	A	T	0.7	0.022676	0.931192	-1.37185	7.69354	0.674084	2.9e-05	0.758361	17.5358	3	7	8	4	4	22941818	3.25458	0	0.900718	0.893694	0.00554189	0.0424766	TRUE	FALSE	FALSE	b	FALSE
chr21:38451399-38452192	rs8131246	chr21	38451926	A	G	0.6	0.625	0.990113	-1.65313	7.67988	0.319999	0.000416	0.329234	18.8993	13	4	19	4	3	38451926	3.24781	0	0.988222	0.974543	0.00558399	0.0222267	TRUE	FALSE	FALSE	b	FALSE
chr13:114444137-114445904	rs36142382	chr13	114445153	G	A	0.5	0.4	0.991652	-1.55358	7.67778	0.679817	0.00033	0.644209	18.492	2	4	5	4	4	114445153	3.29394	0	0.971155	0.978049	0.00559049	0.0279524	TRUE	FALSE	FALSE	b	FALSE
chr7:44184966-44186263	rs887687	chr7	44185805	C	G	0.45	0.00102	0.919894	-1.64848	7.66942	0.358738	0.00025	0.414584	23.1435	2	3	4	4	4	44185805	3.01631	0	0.947063	0.864394	0.00561646	0.0224658	TRUE	FALSE	FALSE	b	FALSE
chr8:11421336-11422478	rs4841556	chr8	11411543	A	T	0.3	1.83674	0.998996	-1.75418	7.65584	0.613514	7.8e-05	0.378974	29.7289	1	9	19	4	4	11411543	2.83815	0	0.982251	0.984584	0.0056589	0.0176123	TRUE	FALSE	FALSE	b	FALSE
chr2:86306974-86308208	rs12328100	chr2	86307128	G	A	0.45	1.71513	0.999954	-1.5463	7.64754	0.409552	7.6e-05	0.479362	34.979	3	2	5	4	4	86307128	2.56827	0	0.993804	0.992496	0.00568499	0.0284249	TRUE	FALSE	FALSE	b	FALSE
chr5:180608919-180609426	rs7713229	chr5	180611340	A	G	0.55	0.00102	0.98674	-1.56459	7.62738	0.376686	0.000128	0.534983	25.1342	12	2	14	5	4	180611340	2.76709	0	0.980842	0.973263	0.00574888	0.0272525	TRUE	FALSE	FALSE	b	FALSE
chr22:20234511-20235063	rs887765	chr22	20234817	C	T	0.35	0.097814	0.999728	-1.3333	7.61065	0.28724	0.000297	0.428053	15.8631	7	3	8	4	3	20234817	3.49369	0	0.919043	0.993415	0.00580246	0.0464197	TRUE	FALSE	FALSE	b	FALSE
chr9:33124462-33125332	rs10971420	chr9	33125000	T	C	0.4	0.277778	0.996661	-1.6598	7.6058	0.586401	2.9e-05	0.5216	38.7126	8	4	22	4	5	33125000	2.45952	0	0.993289	0.993918	0.0058181	0.0218875	TRUE	FALSE	FALSE	b	FALSE
chr10:7522852-7523680	rs2025574	chr10	7523191	C	T	0.6	4.44444	0.997679	-1.50532	7.60327	0.399425	0.005551	0.506904	22.0694	6	7	16	5	4	7523191	2.51734	0	0.989355	0.983219	0.00582625	0.0312376	TRUE	FALSE	FALSE	b	FALSE
chr3:127472681-127474454	rs664910	chr3	127474030	G	A	0.8	0.625	0.995896	-1.48259	7.59741	0.718094	0.000117	0.549595	10.3891	4	2	11	4	4	127474030	3.39875	0	0.980564	0.978163	0.00584522	0.0329164	TRUE	FALSE	FALSE	b	FALSE
chr5:156926731-156927295	rs9313615	chr5	156926882	T	G	0.75	0.4	0.837614	-1.49155	7.59266	0.299935	0.000234	0.333984	11.5588	2	2	9	6	5	156926882	3.12658	0	0.712207	0.774993	0.00586064	0.0322444	TRUE	FALSE	FALSE	b	FALSE
chr7:1965150-1967045	rs34008721	chr7	1959975	T	C	0.3	0.022676	0.999228	-1.45255	7.58704	0.384204	0.000181	0.419111	27.9488	0	4	12	5	5	1968226	2.76562	0	0.989881	0.989556	0.00587895	0.0352737	TRUE	FALSE	FALSE	b	FALSE
chr6:30922825-30924008	rs2532920	chr6	30923629	C	T	0.4	0.625	0.99912	-2.22681	7.5728	0.628473	7e-05	0.576728	33.7708	1	2	2	5	5	30923629	2.79835	0	0.9939	0.993894	0.00592556	0.00593191	TRUE	TRUE	FALSE	b	FALSE
chr20:62579584-62581257	rs817310	chr20	62580642	C	G	0.55	1.55188	0.994735	-1.44907	7.57258	0.600507	3.7e-05	0.572845	28.9351	1	4	6	16	6	62580642	4.37357	0	0.874621	0.865842	0.00592629	0.0355577	TRUE	FALSE	FALSE	b	FALSE
chr18:11946919-11948121	rs593984	chr18	11937712	A	G	0.35	0.097814	0.995621	-1.81739	7.55085	0.376987	4.9e-05	0.473239	34.9523	1	5	7	4	4	11937712	2.8025	0	0.991161	0.98732	0.00599818	0.0152269	TRUE	TRUE	FALSE	b	FALSE
chr6:113627765-113628232	rs59901483	chr6	113627943	G	A	0.25	0.4	0.999928	-2.21969	7.54134	0.270987	0.01	0.5	10.7748	0	0	1	6	6	113627943	3.25352	0	NA	0.992791	0.00602991	0.00602991	TRUE	TRUE	FALSE	b	FALSE
chr19:35491732-35492493	rs12610663	chr19	35492129	C	T	0.5	0.4	0.994615	-2.21339	7.53525	0.353683	0.000226	0.482188	17.3373	1	1	2	4	4	35492129	2.8794	0	0.992514	0.992514	0.00605034	0.00611801	TRUE	TRUE	FALSE	b	FALSE
chr13:100026889-100028758	rs9517700	chr13	100027812	G	A	0.3	1.83674	0.989027	-1.59706	7.53444	0.422865	2.1e-05	0.542149	50.0573	6	3	12	4	3	100027812	2.35244	0	0.985639	0.97453	0.00605305	0.0252894	TRUE	FALSE	FALSE	b	FALSE
chr14:88675314-88675999	rs1570193	chr14	88675660	C	T	0.45	0.00102	0.997137	-2.20957	7.53246	0.739651	0.000934	0.585025	6.30284	2	1	4	4	4	88675660	3.51621	0	0.990179	0.990179	0.0060597	0.00617212	TRUE	TRUE	FALSE	b	FALSE
chr12:95822065-95822796	rs280966	chr12	95822445	C	T	0.3	1.83674	0.990107	-2.08722	7.53237	0.688746	0.000239	0.597116	18.902	1	3	4	5	5	95822445	3.06837	0	0.974487	0.967532	0.00606002	0.00818042	TRUE	TRUE	FALSE	b	FALSE
chr18:43266696-43267963	rs1107174	chr18	43267667	T	G	0.6	0.277778	0.989889	-1.50799	7.5233	0.578394	3.1e-05	0.403023	40.2513	5	7	8	4	4	43267667	2.29535	0	0.986127	0.988425	0.0060906	0.0310464	TRUE	FALSE	FALSE	b	FALSE
chr2:177796488-177797310	rs17679370	chr2	177796823	T	C	0.6	0.625	0.99995	-2.20938	7.51458	0.30673	0.00047	0.44154	15.2519	2	2	3	4	4	177796823	3.19829	0	0.991281	0.991891	0.00612015	0.00617477	TRUE	TRUE	FALSE	b	FALSE
chr20:56255150-56255833	rs157096	chr20	56255398	C	T	0.2	1.40625	0.97323	-1.45168	7.50897	0.404503	0.002314	0.508651	38.505	0	2	6	5	5	56255398	2.44743	0	0.981413	0.976045	0.00613925	0.0353446	TRUE	FALSE	FALSE	b	FALSE
chr19:3124672-3125523	rs886884	chr19	3125408	T	C	0.45	0.00102	0.999949	-1.93454	7.48545	0.324685	0.000179	0.382105	17.5306	5	6	11	3	4	3125408	3.22077	0	0.984032	0.994141	0.00621995	0.0116267	TRUE	TRUE	FALSE	b	FALSE
[truncated: 18,328 more rows]
