# Supplementary material for: Mapping genetic effects on cell type-specific chromatin accessibility and annotating complex immune trait variants using single nucleus ATAC-seq in peripheral blood
Source: PLoS Genet. 2023 Jun 8;19(6):e1010759. doi: 10.1371/journal.pgen.1010759 (PMC10298776; doi:10.1371/journal.pgen.1010759)
Supplement: S7 Table — Estimated sharing of caQTLs between cell-type and sub-type caQTLs and ‘bulk’ caQTLs, as well as between caQTLs in sub-sampled classical monocyte cells compared to caQTLs using all classical monocyte cells. (XLSX) [file pgen.1010759.s021.xlsx]

## Sheet: Sheet1
S7 Table. Sensitivity of caQTL detection
Cell types and subtypes	Average number of cells per cell type	caQTLs at FDR10%	Estimated QTL sharing with Bulk (π1)		Number of cells sampled from cMono	caQTLs at FDR10%	Estimated QTL sharing with cMono (π1)
cDC	70.9	72	0.772516		10	1	NA
adaptive_NK	73.2	41	0.662492		25	2	0
mkc	85.9	31	0		50	8	0
mem_b	148	163	0.933568		100	92	0.877486
tReg	164.7	77	0.850924		250	400	0.969983
mem_cd8_t	210.9	228	0.93198		500	1020	0.989321
iMono	212.1	42	0.718716		1000	1722	0.993061
naive_b	324	390	0.896358		2000	2835	0.996585
ncMono	373.2	486	0.963375
naive_cd8_t	454.3	336	0.929869
b	563.385	666	0.964017
cyto_cd8_t	593.9	622	0.988988
cyto_nk	633.8	741	0.97513
nk	728.231	841	0.979704
naive_cd4_t	992.1	653	0.956664
act_cd4_t	1210.3	1341	0.980531
cMono	1750.5	2941	0.985986
mono	2382.77	3507	0.995415
t	3582.15	2128	0.993935
