# Supplementary material for: Mapping genetic effects on cell type-specific chromatin accessibility and annotating complex immune trait variants using single nucleus ATAC-seq in peripheral blood
Source: PLoS Genet. 2023 Jun 8;19(6):e1010759. doi: 10.1371/journal.pgen.1010759 (PMC10298776; doi:10.1371/journal.pgen.1010759)
Supplement: S8 Table — List of TF motifs from the HOCOMOCO v.10 human database that were tested for enrichment in caQTLs with results of binomial test and cluster-specific TF gene expression from scRNA-seq. (XLSX) [file pgen.1010759.s022.xlsx]

## Sheet: Sheet1
S8 Table. Transcription factor motifs enriched in immune cell type caQTLs.
B cells										Monocytes										NK cells										T cells
TF motif	Any_var_altering_TF_motif	caQTLs_altering_TF_motifs	Any_var_altering_any_motif	caQTLs_altering_any_motifs	Binomial_p.value	FDR (q.value)	scRNA p.adj	scRNA logFC		TF motif	Any_var_altering_TF_motif	caQTLs_altering_TF_motifs	Any_var_altering_any_motif	caQTLs_altering_any_motifs	Binomial_p.value	FDR (q.value)	scRNA p.adj	scRNA logFC		TF motif	Any_var_altering_TF_motif	caQTLs_altering_TF_motifs	Any_var_altering_any_motif	caQTLs_altering_any_motifs	Binomial_p.value	FDR (q.value)	scRNA p.adj	scRNA logFC		TF motif	Any_var_altering_TF_motif	caQTLs_altering_TF_motifs	Any_var_altering_any_motif	caQTLs_altering_any_motifs	Binomial_p.value	FDR (q.value)	scRNA p.adj	scRNA logFC
ETV6	504	35	32159	660	8.95172e-10	5.32627e-07	2.41511e-28	-1.03307		ETV6	1387	222	76879	3447	4.26121e-57	2.53542e-54	0	2.53082		GABP1	546	38	36385	829	2.98617e-09	1.77677e-06	NA	NA		GABP1	947	95	60282	2100	4.80558e-19	2.85932e-16	NA	NA
SPI1	810	44	32159	660	1.03008e-08	3.06447e-06	2.40711e-39	-1.23502		SPI1	2247	272	76879	3447	5.04651e-47	1.50134e-44	0	5.43624		FLI1	653	41	36385	829	1.24492e-08	3.70363e-06	0.000178775	-0.331123		GABPA	1032	98	60282	2100	4.576e-18	1.36136e-15	1	-18.9226
ELF5	251	21	32159	660	1.09341e-07	1.82027e-05	1	-0.223398		EHF	2522	285	76879	3447	7.64474e-44	1.51621e-41	1	5.21961		ETV1	626	38	36385	829	9.83639e-08	1.95088e-05	1	-17.9653		FLI1	1136	100	60282	2100	2.58464e-16	5.1262e-14	1	-0.863644
GABPA	560	33	32159	660	1.22371e-07	1.82027e-05	0.00181591	-0.484082		ETV7	1882	223	76879	3447	2.8845e-37	4.2907e-35	3.03911e-26	2.8674		ELF1	556	34	36385	829	3.91295e-07	5.82051e-05	2.96416e-25	-0.537429		ETV6	945	80	60282	2100	1.72413e-12	2.56464e-10	1	-1.92974
SPIB	598	33	32159	660	5.18998e-07	6.17607e-05	0	4.94903		ELK4	841	137	76879	3447	2.52738e-36	3.00758e-34	0.0328246	0.139028		PEBB	562	34	36385	829	4.96201e-07	5.90479e-05	NA	NA		ELK1	557	57	60282	2100	2.53289e-12	3.01414e-10	1	-15.7907
EHF	898	42	32159	660	1.12333e-06	0.000103645	1	-2.20606		ETV4	1186	166	76879	3447	5.84756e-36	5.79883e-34	1	-14.7268		ETV4	458	29	36385	829	1.41396e-06	0.000140218	1	-14.2784		ETV7	1378	101	60282	2100	9.14672e-12	9.07049e-10	1	-17.7908
GABP1	506	29	32159	660	1.21936e-06	0.000103645	NA	NA		ELF1	1337	177	76879	3447	2.39004e-35	2.03153e-33	5.97401e-247	0.729505		RUNX2	514	31	36385	829	1.66779e-06	0.000141762	0.00149677	-1.26819		CTCF	1206	88	60282	2100	2.47179e-10	1.8384e-08	1	-17.6652
FEV	410	25	32159	660	2.2795e-06	0.000169538	1	0		FLI1	1544	193	76879	3447	2.95707e-35	2.19932e-33	0	1.35829		ELK1	317	23	36385	829	1.94804e-06	0.000144885	0.000347274	-1.3734		CTCFL	1224	89	60282	2100	2.31715e-10	1.8384e-08	1	0
ELF2	630	32	32159	660	4.22596e-06	0.000258517	1.9283e-16	-0.51834		FEV	1207	165	76879	3447	1.38946e-34	9.18585e-33	1	0		E4F1	303	22	36385	829	3.19556e-06	0.000190136	1	0.0288992		ERG	729	62	60282	2100	4.46197e-10	2.65487e-08	1	-14.2057
ERG	398	24	32159	660	4.34482e-06	0.000258517	1	-20.1356		ELF2	1474	185	76879	3447	4.80294e-34	2.85775e-32	4.23763e-92	0.770443		ELF2	639	35	36385	829	3.03732e-06	0.000190136	1	-0.0797888		ETV1	1064	80	60282	2100	4.29929e-10	2.65487e-08	0.0883462	1.48448
ETS1	309	20	32159	660	9.92981e-06	0.000537112	5.50551e-08	-0.365279		GABP1	1275	160	76879	3447	1.41523e-29	7.65511e-28	NA	NA		EHF	967	46	36385	829	3.84879e-06	0.000208185	1	-19.3909		ETS1	581	53	60282	2100	7.9106e-10	4.27891e-08	9.17449e-53	2.47063
ETV7	661	32	32159	660	1.09149e-05	0.000541198	0.00232965	-2.71701		ELF5	774	115	76879	3447	2.23133e-27	1.10637e-25	1	2.30778		ETS1	294	21	36385	829	6.76825e-06	0.000335593	1.58174e-14	0.274686		ETV4	864	68	60282	2100	1.47876e-09	7.3322e-08	0.306813	2.72098
ELK4	315	20	32159	660	1.30325e-05	0.000596488	1	0.0116669		SPIB	1756	189	76879	3447	8.21124e-27	3.75822e-25	2.82281e-67	-2.88805		ERG	476	28	36385	829	8.21805e-06	0.000359127	1	-20.0252		RUNX2	828	65	60282	2100	3.71364e-09	1.6997e-07	1.06663e-07	2.12282
ETV4	461	25	32159	660	1.62967e-05	0.00069261	1	-14.3887		ETS1	832	115	76879	3447	7.37808e-25	3.13568e-23	0	-4.50211		GABPA	614	33	36385	829	8.45004e-06	0.000359127	0.428945	-0.320248		EHF	1748	110	60282	2100	5.45632e-09	2.31893e-07	1	-13.2058
CREB1	210	15	32159	660	4.22861e-05	0.00167735	1	-0.0176034		JUND	920	120	76879	3447	7.84916e-24	3.1135e-22	0	1.13512		ELK4	327	22	36385	829	1.03206e-05	0.000409382	0.00591353	-0.382266		PEBB	908	68	60282	2100	9.99024e-09	3.96279e-07	NA	NA
ELF1	555	27	32159	660	4.8213e-05	0.00168746	3.65264e-55	-0.538445		GABPA	1392	154	76879	3447	3.61564e-23	1.34457e-21	2.60443e-44	1.08505		RUNX1	568	31	36385	829	1.17525e-05	0.000437046	1.29258e-11	-0.883384		ELF3	1289	86	60282	2100	2.19354e-08	8.15723e-07	1	-15.2057
FLI1	617	29	32159	660	4.68436e-05	0.00168746	2.27543e-18	-0.437121		ETV1	1394	153	76879	3447	1.05195e-22	3.68182e-21	1	-0.0682575		CREB3	421	25	36385	829	2.11388e-05	0.000739858	0.584066	0.1988		ELF2	1080	75	60282	2100	3.70801e-08	1.29781e-06	1	-19.7233
IRF1	634	29	32159	660	7.46888e-05	0.00246888	8.74079e-152	-0.844685		JUN	1019	124	76879	3447	3.98252e-22	1.31644e-20	0.796837	-0.0151036		ELF5	250	18	36385	829	2.71196e-05	0.000896453	1	-17.5264		FEV	809	61	60282	2100	4.46585e-08	1.47621e-06	1	3.90219
CR3L1	478	23	32159	660	0.000199423	0.00624509	NA	NA		CEBPA	973	120	76879	3447	6.57622e-22	2.05939e-20	0	5.43962		TBR1	627	32	36385	829	3.08676e-05	0.000966642	1	-17.8383		ELK4	586	49	60282	2100	4.7447e-08	1.48584e-06	1	-15.7907
E4F1	243	14	32159	660	0.000642625	0.0191181	0.00127599	-0.68553		FOS	890	111	76879	3447	1.01137e-20	3.00884e-19	0	2.00873		RUNX3	647	32	36385	829	5.52081e-05	0.00164244	5.20862e-204	1.72783		ELF1	972	69	60282	2100	5.7867e-08	1.72154e-06	1	-20.5949
CREM	274	15	32159	660	0.000700111	0.0198365	7.47288e-09	-0.745322		ETS2	759	98	76879	3447	1.95769e-19	5.5468e-18	0	3.40299		CREB1	221	16	36385	829	6.97743e-05	0.00197694	6.17048e-07	-0.508714		RUNX3	1075	74	60282	2100	6.38502e-08	1.80909e-06	1.29083e-14	1.31144
ELF3	664	27	32159	660	0.000780808	0.0211173	1	-1.79341		CEBPB	898	108	76879	3447	4.25058e-19	1.14959e-17	0	3.4742		ETV6	551	28	36385	829	0.000101423	0.00274304	1.30438e-26	-1.73124		RUNX1	942	67	60282	2100	8.35743e-08	2.26031e-06	1	-19.8442
ETV1	602	25	32159	660	0.000902892	0.0233574	1	-18.0756		CEBPD	626	86	76879	3447	8.46496e-19	2.18985e-17	0	4.90649		ETS2	284	18	36385	829	0.000132652	0.00343164	7.91155e-19	-2.6593		ELK3	612	49	60282	2100	1.6779e-07	4.34066e-06	1	-19.1269
BC11A	346	17	32159	660	0.00103703	0.0257098	NA	NA		FOSB	954	111	76879	3447	1.40853e-18	3.49197e-17	0	1.46111		CREB5	270	17	36385	829	0.000217167	0.00516857	1.5406e-23	-4.0894		SPI1	1460	88	60282	2100	1.0406e-06	2.57981e-05	1.15795e-11	-1.74875
CTCFL	715	28	32159	660	0.00109771	0.0261256	1	-17.9738		FOSL1	799	98	76879	3447	5.30742e-18	1.26317e-16	0.00150448	3.27664		CREM	322	19	36385	829	0.00021419	0.00516857	1.80968e-14	0.943309		CREB3	758	51	60282	2100	1.21575e-05	0.000289348	1	-17.7908
ELK3	326	16	32159	660	0.00145271	0.0332447	5.9905e-24	-1.26155		FOSL2	816	99	76879	3447	7.21613e-18	1.65138e-16	0	2.89626		TBX21	621	29	36385	829	0.000308271	0.00705466	0	4.37059		ELF5	525	37	60282	2100	7.24224e-05	0.00165736	1	0
IRF4	432	19	32159	660	0.00191184	0.0421314	1.10472e-12	1.38099		BC11A	900	104	76879	3447	2.65544e-17	5.8518e-16	NA	NA		ELK3	375	20	36385	829	0.000526911	0.0116116	1.93066e-11	-1.39138		BC11A	605	40	60282	2100	0.000142121	0.00313192	NA	NA
CREB3	406	18	32159	660	0.0022821	0.0478971	5.17013e-10	-0.915575		CEBPG	624	79	76879	3447	1.64854e-15	3.50315e-14	0	2.13555		JDP2	294	17	36385	829	0.000562154	0.0119458	4.71836e-19	-4.33252		CREB1	394	29	60282	2100	0.000206012	0.00437775	1	-18.8575
CTCF	718	27	32159	660	0.00233448	0.0478971	0.1052	-0.12533		IRF1	1731	154	76879	3447	5.93071e-15	1.21682e-13	0	1.17345		ATF7	301	17	36385	829	0.00072574	0.0148902	3.78979e-05	-0.893314		ETS2	539	36	60282	2100	0.000246282	0.00505302	1	-0.246647
STAT2	484	20	32159	660	0.00297693	0.0590425	2.49984e-52	-1.18422		ELF3	1696	150	76879	3447	2.10653e-14	4.17795e-13	0.127186	2.48159		AP2A	785	33	36385	829	0.000752431	0.0149232	NA	NA		ATF1	251	21	60282	2100	0.000293625	0.00582356	1	-16.7399
ATF7	260	13	32159	660	0.00333496	0.0640096	6.98692e-15	-1.04227		JUNB	1107	111	76879	3447	2.75651e-14	5.29073e-13	1.64049e-87	0.299339		CTCFL	794	33	36385	829	0.000906458	0.0173982	1	-17.8635		SP3	1275	69	60282	2100	0.000326214	0.00626119	1	-0.78067
ETS2	293	14	32159	660	0.00353159	0.0656655	5.69163e-59	-3.73109		DBP	589	68	76879	3447	8.19142e-12	1.52309e-10	1.67317e-16	-0.362897		ATF2	252	14	36385	829	0.00237849	0.0442251	0.0324026	-0.422204		PLAL1	1095	61	60282	2100	0.00034673	0.00644702	NA	NA
USF1	361	16	32159	660	0.00389895	0.0702992	0.00160117	-0.508753		ELK1	714	77	76879	3447	8.79123e-12	1.58508e-10	3.36297e-10	0.689578		ELF3	719	29	36385	829	0.00274981	0.0475927	1	-0.665585		SPDEF	330	25	60282	2100	0.000360206	0.00649462	1	0
ATF6A	501	20	32159	660	0.00433023	0.0757791	NA	NA		STAT2	1354	118	76879	3447	3.03536e-11	5.31189e-10	0	2.86506		ETV7	753	30	36385	829	0.00279957	0.0475927	0.791909	-1.12452		CR3L1	938	53	60282	2100	0.000597189	0.0104508	NA	NA
USF2	367	16	32159	660	0.00454596	0.0772813	2.66692e-07	0.165092		BATF	1573	131	76879	3447	4.66102e-11	7.92373e-10	0.000852335	-0.248275		IRF1	653	27	36385	829	0.00272067	0.0475927	1.39854e-06	0.0675224		E4F1	532	34	60282	2100	0.00075998	0.0129197	1	-16.5277
JDP2	274	13	32159	660	0.00511455	0.0845321	1.9852e-18	-1.59616		IRF9	1401	118	76879	3447	2.21878e-10	3.66716e-09	9.15033e-65	0.604749		RXRA	376	18	36385	829	0.00308582	0.0510017	2.12545e-42	-2.21677		KLF13	1302	68	60282	2100	0.00089009	0.0147112	1	-19.8296
IRF8	558	21	32159	660	0.00669958	0.107736	0	1.9841		NFE2	1229	105	76879	3447	1.0303e-09	1.65683e-08	0	4.94294		E2F2	290	15	36385	829	0.00329264	0.0529492	1	-2.71985		GRHL1	346	24	60282	2100	0.00150751	0.0242425	1	-14.2057
HTF4	566	21	32159	660	0.00778775	0.12194	NA	NA		ZEB1	1182	102	76879	3447	1.07026e-09	1.67581e-08	6.46107e-88	-3.81526		CTCF	766	30	36385	829	0.00356107	0.0557589	0.154862	-0.195389		AP2A	1206	61	60282	2100	0.00318185	0.0487005	NA	NA
TF65	396	16	32159	660	0.00902089	0.137626	NA	NA		IRF2	1666	131	76879	3447	1.53373e-09	2.33992e-08	0	1.20373		NR2C2	481	21	36385	829	0.0042223	0.0644171	1	-0.0223725		STAT1	877	47	60282	2100	0.00319213	0.0487005	1	-21.9354
ATF1	114	7	32159	660	0.0100629	0.149686	1.00402e-05	-0.348531		HLF	591	62	76879	3447	2.44215e-09	3.63269e-08	1	-3.74011		ATF1	135	9	36385	829	0.00437405	0.0650639	0.23344	-0.210228		XBP1	613	35	60282	2100	0.00393309	0.0585047	1.39894e-08	2.68103
IRF3	620	22	32159	660	0.0105886	0.150005	2.05322e-30	-0.508316		ERG	967	87	76879	3447	2.74986e-09	3.99066e-08	1	0.067745		MEIS3	407	18	36385	829	0.00678987	0.0985359	1	-18.2327		ATF3	123	11	60282	2100	0.00465775	0.0675942	1	-23.9594
IRF9	509	19	32159	660	0.0103747	0.150005	1.12053e-14	-0.384761		ITF2	923	84	76879	3447	3.09297e-09	4.18253e-08	NA	NA		IRF2	652	25	36385	829	0.00939823	0.131919	1.29798e-08	-0.441592		IRF1	1184	59	60282	2100	0.00496709	0.0703671	1	-1.4965
NKX32	305	13	32159	660	0.0117608	0.162736	NA	NA		SNAI1	923	84	76879	3447	3.09297e-09	4.18253e-08	0.632436	0.33634		TGIF2	390	17	36385	829	0.00953363	0.131919	4.9097e-06	-1.68782		CREB5	515	30	60282	2100	0.00549362	0.0750202	1	-1.33159
IRF2	629	22	32159	660	0.0123038	0.16638	5.43777e-06	-0.273599		SNAI2	923	84	76879	3447	3.09297e-09	4.18253e-08	1	-13.7268		AP2C	828	30	36385	829	0.0100356	0.135708	NA	NA		SP1	2231	101	60282	2100	0.00554771	0.0750202	1	-0.443421
CREB5	242	11	32159	660	0.0127681	0.168823	1.64041e-61	-4.45814		MAFG	2165	158	76879	3447	4.94708e-09	6.54115e-08	3.22711e-260	2.68888		IRF9	525	21	36385	829	0.0106881	0.14132	0.668022	0.0472384		RFX3	836	44	60282	2100	0.00572238	0.0756625	1	-16.5277
RARB	350	14	32159	660	0.015098	0.183332	1	-0.182877		ID4	920	83	76879	3447	5.58352e-09	7.22216e-08	1	-0.129841		CR3L1	600	23	36385	829	0.0123945	0.16032	NA	NA		HEY2	1036	52	60282	2100	0.00698283	0.08971	1	0
TFE2	565	20	32159	660	0.0146707	0.183332	NA	NA		MESP1	916	82	76879	3447	9.56396e-09	1.21076e-07	1	-0.569545		AHR	577	22	36385	829	0.0150158	0.190093	3.69907e-30	-2.8819		MAZ	2328	104	60282	2100	0.00708633	0.08971	9.22007e-09	1.44007
TFE3	350	14	32159	660	0.015098	0.183332	1.39811e-12	-1.49912		SMRC1	1516	118	76879	3447	1.6748e-08	2.07605e-07	NA	NA		EOMES	516	20	36385	829	0.0169095	0.209607	6.06427e-81	2.89766		TEAD4	619	34	60282	2100	0.00770292	0.0954841	0.872176	0.487714
THA	456	17	32159	660	0.0149364	0.183332	NA	NA		IRF3	1654	126	76879	3447	1.81417e-08	2.20292e-07	0.00196012	-0.0950514		SPI1	834	29	36385	829	0.0183554	0.222887	1.53989e-227	-4.4494		ATF7	553	31	60282	2100	0.0080948	0.098294	1	-20.6512
COT2	531	19	32159	660	0.0154588	0.183959	NA	NA		IRF4	1054	88	76879	3447	5.99969e-08	7.13963e-07	0.498282	0.205032		NFAC1	490	19	36385	829	0.0194579	0.23155	NA	NA		JDP2	557	31	60282	2100	0.0088938	0.105836	1	-24.6791
BHE40	322	13	32159	660	0.0175265	0.185558	NA	NA		IRF8	1442	110	76879	3447	1.33297e-07	1.55514e-06	0	1.61877		FEV	429	17	36385	829	0.0217775	0.232603	1	0		INSM1	1460	68	60282	2100	0.0115327	0.134548	1	0
ELK1	318	13	32159	660	0.0160092	0.185558	0.000212567	-0.780718		ETV5	652	61	76879	3447	1.67972e-07	1.92199e-06	0.000409305	3.09906		INSM1	990	33	36385	829	0.021414	0.232603	1	-16.2784		KLF4	1889	85	60282	2100	0.011787	0.134871	0.000440985	-2.50549
ID4	354	14	32159	660	0.0164663	0.185558	1	1.54221		ELK3	762	68	76879	3447	1.86263e-07	2.09106e-06	5.14118e-112	1.32132		MGAP	461	18	36385	829	0.0211934	0.232603	NA	NA		SP2	1525	70	60282	2100	0.0140724	0.155997	1	-18.232
ITF2	356	14	32159	660	0.0171851	0.185558	NA	NA		PRDM1	1798	127	76879	3447	8.07694e-07	8.89959e-06	6.69819e-31	-1.428		NR1H2	596	22	36385	829	0.0207066	0.232603	3.42139e-10	-0.523243		STAT3	671	35	60282	2100	0.0141577	0.155997	1	-15.7907
SCRT1	429	16	32159	660	0.0177762	0.185558	NA	NA		CREB5	685	59	76879	3447	3.35e-06	3.62409e-05	0	6.32296		PPARA	811	28	36385	829	0.021892	0.232603	1	-0.382849		RARB	634	33	60282	2100	0.0172431	0.186539	0.00157611	1.00613
SNAI1	356	14	32159	660	0.0171851	0.185558	0.0587074	-1.5124		FIGLA	1498	105	76879	3447	9.51411e-06	0.000101087	1	5.77747		TBX4	460	18	36385	829	0.0208004	0.232603	1	0		IRF2	1171	55	60282	2100	0.0184674	0.18945	1	-22.9846
SNAI2	356	14	32159	660	0.0171851	0.185558	1	16.2528		HTF4	1358	96	76879	3447	1.6327e-05	0.000170431	NA	NA		HTF4	641	23	36385	829	0.0243184	0.25385	NA	NA		REL	520	28	60282	2100	0.0181662	0.18945	0.349916	-2.04422
PO5F1	361	14	32159	660	0.0190866	0.195802	NA	NA		CREB1	462	42	76879	3447	2.44897e-05	0.000251231	1.5748e-28	0.463383		STAT2	508	19	36385	829	0.0267408	0.274324	3.86224e-36	-1.50145		SP4	1851	82	60282	2100	0.0183639	0.18945	2.89797e-12	2.2581
NFKB2	226	10	32159	660	0.0201154	0.202859	1.57286e-39	0.691823		CTCFL	1395	96	76879	3447	4.35626e-05	0.000439318	1	1.19223		CR3L2	379	15	36385	829	0.0300815	0.293417	NA	NA		NR2C2	785	39	60282	2100	0.0200622	0.202323	1	-16.3756
ESR2	781	25	32159	660	0.021323	0.211453	1	0.363833		MYF6	1287	89	76879	3447	6.87169e-05	0.000681442	1	1.19204		IRF8	583	21	36385	829	0.0293026	0.293417	2.74092e-12	-0.892145		ATF6A	932	45	60282	2100	0.0205455	0.203742	NA	NA
FIGLA	592	20	32159	660	0.0226958	0.220416	1	-18.0327		IRF5	1454	98	76879	3447	7.69288e-05	0.000750371	0	3.88149		NFKB1	480	18	36385	829	0.0297899	0.293417	1.53423e-32	-1.24394		CREM	527	28	60282	2100	0.0211088	0.205897	1.61939e-09	0.963901
GATA5	135	7	32159	660	0.0229677	0.220416	1	-13.3888		CTCF	1354	92	76879	3447	9.5478e-05	0.000916281	3.58306e-10	0.239111		ATF6A	551	20	36385	829	0.0306924	0.294548	NA	NA		IRF3	1135	53	60282	2100	0.0223809	0.214513	5.59838e-13	1.65851
TFEB	337	13	32159	660	0.0241985	0.228541	5.95298e-36	0.808326		ATF7	713	55	76879	3447	0.000124162	0.00117265	3.13378e-164	1.74391		HES1	165	8	36385	829	0.0377188	0.343307	0.0054297	-4.09134		ZN784	720	36	60282	2100	0.0227132	0.214513	NA	NA
CR3L2	344	13	32159	660	0.0278864	0.259256	NA	NA		CEBPE	704	54	76879	3447	0.000162678	0.0015124	0.000322373	1.99424		HXD9	226	10	36385	829	0.0370804	0.343307	NA	NA		STAT2	897	43	60282	2100	0.0255349	0.237395	0.702395	-1.30839
NFKB1	418	15	32159	660	0.0284711	0.26062	2.30832e-41	-0.882279		STAT1	1277	85	76879	3447	0.000321803	0.00294573	0	1.70093		ID4	429	16	36385	829	0.040389	0.343307	1	-16.0857		GMEB2	267	16	60282	2100	0.0282031	0.258167	1	-14.2057
MESP1	353	13	32159	660	0.0332117	0.294939	1	-0.969866		NFAC4	953	67	76879	3447	0.000327973	0.00295673	NA	NA		ITF2	429	16	36385	829	0.040389	0.343307	NA	NA		CR3L2	662	33	60282	2100	0.0291212	0.261056	NA	NA
RXRB	389	14	32159	660	0.0328033	0.294939	3.46081e-05	-0.494945		STAT4	764	56	76879	3447	0.000371529	0.0032994	2.94882e-234	-3.90185		MESP1	428	16	36385	829	0.0396992	0.343307	0.778168	1.77875		IRF4	735	36	60282	2100	0.0293962	0.261056	1	-18.422
REL	283	11	32159	660	0.0345228	0.302075	9.38712e-279	1.15943		JDP2	717	53	76879	3447	0.000433392	0.00379218	0	4.74345		SNAI1	429	16	36385	829	0.040389	0.343307	0.237776	-2.31837		TF65	791	38	60282	2100	0.0330579	0.289257	NA	NA
FOSL1	215	9	32159	660	0.0358194	0.308877	0.888014	-3.17794		NDF1	1236	82	76879	3447	0.000445617	0.00384264	NA	NA		SNAI2	429	16	36385	829	0.040389	0.343307	1	-13.2785		IRF8	1016	47	60282	2100	0.0341578	0.294549	0.00442507	-4.89776
NDF1	550	18	32159	660	0.0382169	0.324844	NA	NA		ATF1	322	29	76879	3447	0.00046776	0.00397596	1.20802e-12	0.361126		XBP1	391	15	36385	829	0.0377381	0.343307	0	1.35449		ATF2	464	24	60282	2100	0.0397408	0.335739	1	-17.9916
IRF7	401	14	32159	660	0.0404705	0.339154	4.8873e-12	-0.555074		TWST1	1219	80	76879	3447	0.000701245	0.00587663	NA	NA		UBIP1	201	9	36385	829	0.0435947	0.365336	NA	NA		PTF1A	853	40	60282	2100	0.040063	0.335739	1	0
PPARA	716	22	32159	660	0.0426772	0.35268	0.0866807	-0.623695		MAX	1168	77	76879	3447	0.000771814	0.00637819	6.88574e-106	0.565119		HAND1	435	16	36385	829	0.04471	0.369478	1	0		NFKB2	398	21	60282	2100	0.0436076	0.360368	1	-0.307808
ZEB1	449	15	32159	660	0.0476281	0.388201	0.226012	0.221898		STAT3	916	63	76879	3447	0.000822152	0.0067011	2.19588e-136	0.577967		ZEP2	113	6	36385	829	0.0469207	0.382436	NA	NA		ARNT	527	26	60282	2100	0.0529104	0.431256	1	-20.5121
NFAC4	337	12	32159	660	0.0487339	0.391847	NA	NA		EOMES	1123	74	76879	3447	0.000974253	0.00783352	1.56212e-32	-4.38106		RFX5	303	12	36385	829	0.0483838	0.389032	0.0410359	-0.577741		GLIS2	1567	67	60282	2100	0.0546421	0.439352	0.799982	0.435938
ARNT2	415	14	32159	660	0.0509311	0.398832	1	0.259331		BACH1	1251	80	76879	3447	0.00140878	0.0111763	0	3.56586		TBX20	240	10	36385	829	0.051551	0.408971	1	-13.2785		HIC1	832	38	60282	2100	0.0601908	0.477513	1	-16.0131
RELB	266	10	32159	660	0.0509432	0.398832	5.8271e-21	0.717586		DDIT3	871	59	76879	3447	0.0016435	0.0128669	0.653667	0.0247966		ZBED1	146	7	36385	829	0.0523734	0.410029	0.000359718	-0.671468		MLXPL	759	35	60282	2100	0.0621151	0.486296	NA	NA
STAT3	380	13	32159	660	0.0535148	0.413523	3.9504e-146	-0.964338		NR2E1	1221	77	76879	3447	0.00241739	0.0186799	1	0.85653		PO5F1	415	15	36385	829	0.0570785	0.441061	NA	NA		MZF1	1066	47	60282	2100	0.0644996	0.498406	2.63507e-06	0.977595
GCM2	501	16	32159	660	0.0577676	0.440663	1	-13.3888		MYOD1	1238	77	76879	3447	0.00338222	0.0258003	1	0		FIGLA	706	23	36385	829	0.0590904	0.445048	1	-17.9224		PPARA	1299	56	60282	2100	0.0653738	0.498685	1	-18.2503
PRDM1	704	21	32159	660	0.0598919	0.450784	1.09838e-29	-3.3028		MAFK	2177	125	76879	3447	0.00383911	0.0289148	3.76902e-55	1.63069		SPIB	596	20	36385	829	0.0590386	0.445048	9.49551e-14	-4.95546		IRF9	945	42	60282	2100	0.0699422	0.516383	1	-19.3628
RXRG	545	17	32159	660	0.0613672	0.450784	1	0		E2F8	441	33	76879	3447	0.00391175	0.0290937	1	-19.9922		IRF3	635	21	36385	829	0.0609911	0.453621	1	0.0341867		WT1	1410	60	60282	2100	0.0702975	0.516383	0.384442	0.914477
ZEP1	312	11	32159	660	0.060653	0.450784	NA	NA		USF1	969	62	76879	3447	0.00442277	0.0324882	1.77717e-138	1.861		BMAL1	425	15	36385	829	0.0668475	0.491041	NA	NA		ZBT7A	166	10	60282	2100	0.0695122	0.516383	NA	NA
NR1D1	353	12	32159	660	0.0641144	0.46522	0.0160855	-1.17144		CREB3	896	58	76879	3447	0.00456435	0.0327509	3.77793e-17	0.647656		MLXPL	501	17	36385	829	0.0712148	0.510516	NA	NA		KLF8	375	19	60282	2100	0.0717632	0.520721	1	-16.2057
MAX	431	14	32159	660	0.065017	0.466086	5.0486e-55	-0.674714		NF2L2	859	56	76879	3447	0.00456862	0.0327509	NA	NA		TGIF1	289	11	36385	829	0.070872	0.510516	5.38398e-07	-0.797895		ETV5	499	24	60282	2100	0.0755453	0.535113	1	-16.3756
IRX3	139	6	32159	660	0.0693792	0.485654	1	-18.5151		TEAD1	467	34	76879	3447	0.00515819	0.0365372	1	-0.22297		TAL1	840	26	36385	829	0.0754948	0.534755	1	-21.2391		ZN219	1705	71	60282	2100	0.0748405	0.535113	NA	NA
PPARG	758	22	32159	660	0.0692476	0.485654	1	-2.42087		TBX4	944	60	76879	3447	0.00574951	0.0402466	1	0		NR1I2	513	17	36385	829	0.083755	0.580529	1	-18.3047		ZN148	1925	79	60282	2100	0.0804226	0.562958	NA	NA
PKNX2	175	7	32159	660	0.0720359	0.498388	NA	NA		TEAD4	838	54	76879	3447	0.00654107	0.045255	1	0		TFE2	624	20	36385	829	0.0839084	0.580529	NA	NA		KLF3	965	42	60282	2100	0.088572	0.612795	1	-18.2503
NR2C2	401	13	32159	660	0.0742245	0.507627	0.00474335	-0.622627		ATF2	550	38	76879	3447	0.00733899	0.0501919	6.06366e-28	0.679581		P53	479	16	36385	829	0.0866678	0.586019	NA	NA		FOS	561	26	60282	2100	0.0919689	0.625928	1	-0.794617
ESR1	523	16	32159	660	0.0773907	0.523267	1	-0.888596		TFE2	1378	82	76879	3447	0.00747673	0.0505529	NA	NA		PAX6	165	7	36385	829	0.0866717	0.586019	1	0.451167		RXRA	664	30	60282	2100	0.0951069	0.625928	0.134811	-1.79717
NKX21	144	6	32159	660	0.0790313	0.528355	NA	NA		TYY1	1093	67	76879	3447	0.00797977	0.0533479	NA	NA		KLF13	895	27	36385	829	0.089446	0.596483	0.31446	-0.114805		TFDP1	1920	78	60282	2100	0.0957301	0.625928	1	-18.9654
IRF5	487	15	32159	660	0.0815969	0.533518	2.6045e-15	-1.07419		NFAC1	1259	75	76879	3447	0.00988862	0.0646564	NA	NA		TF65	482	16	36385	829	0.0902243	0.596483	NA	NA		TFE2	1074	46	60282	2100	0.0940572	0.625928	NA	NA
PO3F1	145	6	32159	660	0.0810478	0.533518	NA	NA		USF2	1009	62	76879	3447	0.00988354	0.0646564	4.34754e-164	0.716872		ZKSC1	594	19	36385	829	0.0914702	0.598075	NA	NA		THA	816	36	60282	2100	0.094138	0.625928	NA	NA
UBIP1	183	7	32159	660	0.0862186	0.55761	NA	NA		TBX5	1130	68	76879	3447	0.0110175	0.0712543	1	0		BC11A	340	12	36385	829	0.0935079	0.604752	NA	NA		FOSB	615	28	60282	2100	0.0971325	0.628194	1	-25.1543
FOSL2	221	8	32159	660	0.0888326	0.562292	8.43114e-123	-4.28811		E4F1	640	42	76879	3447	0.0113406	0.0725553	4.29425e-07	0.576177		PRDM1	787	24	36385	829	0.0957424	0.612546	2.09331e-29	1.4209		BATF3	203	11	60282	2100	0.103332	0.6611	1	-20.8125
MLXPL	413	13	32159	660	0.0881125	0.562292	NA	NA		THA	1012	61	76879	3447	0.0148472	0.0939799	NA	NA		E2F8	204	8	36385	829	0.0986822	0.624638	1	-19.5436		NFKB1	749	33	60282	2100	0.106237	0.672454	1	-20.9553
RUNX2	375	12	32159	660	0.0900077	0.563733	7.85601e-24	-4.07122		HXB8	883	54	76879	3447	0.0163682	0.101499	NA	NA		NR2E3	309	11	36385	829	0.100494	0.629408	NA	NA		NFAC4	751	33	60282	2100	0.108876	0.674802	NA	NA
MZF1	619	18	32159	660	0.0919083	0.56964	1	-0.103464		IRF7	1095	65	76879	3447	0.0163762	0.101499	0	1.67675		GMEB2	145	6	36385	829	0.11716	0.726146	1	-0.110861		PRDM1	1324	55	60282	2100	0.108241	0.674802	5.30885e-16	1.94722
MYF6	543	16	32159	660	0.0986446	0.591871	1	-14.3887		E2F7	724	45	76879	3447	0.0208225	0.127725	1	-1.70722		IRF7	430	14	36385	829	0.119897	0.735453	2.28185e-05	-0.555072		UBIP1	375	18	60282	2100	0.112377	0.682289	NA	NA
NR2C1	343	11	32159	660	0.100195	0.591871	0.580631	-0.197397		NFIL3	508	33	76879	3447	0.0254047	0.154243	6.65574e-197	3.01789		HNF4G	431	14	36385	829	0.121459	0.737427	1	0		ZN333	326	16	60282	2100	0.11227	0.682289	NA	NA
SPIC	5	1	32159	660	0.097533	0.591871	1	-18.8971		TBR1	1302	74	76879	3447	0.0261886	0.157396	1	-0.0523655		MLX	324	11	36385	829	0.126873	0.756436	1.50769e-08	-0.515444		VDR	1254	52	60282	2100	0.117768	0.707797	1	-19.1603
TAL1	751	21	32159	660	0.0988465	0.591871	1	-3.07321		RORA	794	48	76879	3447	0.0265875	0.158195	0	-4.60394		NR0B1	288	10	36385	829	0.127132	0.756436	1	0		HIF1A	635	28	60282	2100	0.126837	0.754678	1	-23.4898
TEAD1	154	6	32159	660	0.100469	0.591871	1	-17.8483		NR1H4	854	51	76879	3447	0.0276181	0.162701	1	0		ZEB1	549	17	36385	829	0.129543	0.763151	0.000836255	-1.076		EGR3	895	38	60282	2100	0.12842	0.756532	1	-15.2057
HXC6	629	18	32159	660	0.102443	0.597583	NA	NA		HXB7	780	47	76879	3447	0.0292735	0.169735	NA	NA		PAX2	222	8	36385	829	0.138871	0.803137	1	-15.6003		MECP2	976	41	60282	2100	0.131723	0.768385	4.28938e-06	6.51085
ETV5	269	9	32159	660	0.106515	0.611352	1	-0.61645		RUNX2	994	58	76879	3447	0.0293828	0.169735	1	-0.0699823		SRF	187	7	36385	829	0.13903	0.803137	1	-0.20697		TEAD1	312	15	60282	2100	0.136021	0.785751	0.065878	2.4854
HIC2	468	14	32159	660	0.106858	0.611352	0.13673	-0.878687		NFAC2	1133	65	76879	3447	0.0299772	0.171504	NA	NA		HESX1	259	9	36385	829	0.14197	0.812231	1	-2.61148		JUND	567	25	60282	2100	0.142241	0.813783	1	-1.32834
NANOG	430	13	32159	660	0.110395	0.62557	1	0.516345		ZBT7A	193	15	76879	3447	0.0311154	0.174657	NA	NA		BHE40	376	12	36385	829	0.155993	0.88396	NA	NA		ATOH1	544	24	60282	2100	0.147239	0.826151	0.886659	0.690093
SCRT2	435	13	32159	660	0.117529	0.647498	1	0		ZEP1	706	43	76879	3447	0.0308805	0.174657	NA	NA		TBX2	689	20	36385	829	0.165184	0.918549	1	0		RELB	468	21	60282	2100	0.148568	0.826151	1	-0.133367
VDR	683	19	32159	660	0.115931	0.647498	3.53775e-05	-4.33459		ATF3	146	12	76879	3447	0.0352814	0.196191	0	3.47854		ZN652	232	8	36385	829	0.164252	0.918549	NA	NA		RFX4	934	39	60282	2100	0.146427	0.826151	0.0145203	1.6606
ZFHX3	198	7	32159	660	0.116758	0.647498	3.49102e-21	-1.75391		MLX	794	47	76879	3447	0.0375357	0.206794	0	1.28179		AP2B	821	23	36385	829	0.184999	0.970857	NA	NA		CENPB	597	26	60282	2100	0.150139	0.827153	1	-19.4684
TWST1	478	14	32159	660	0.120438	0.657438	NA	NA		TBX2	1332	74	76879	3447	0.0394918	0.21368	1	0		HXA13	207	7	36385	829	0.197119	0.970857	NA	NA		PPARG	1446	58	60282	2100	0.154707	0.8445	1	-14.5759
ATF2	201	7	32159	660	0.123464	0.667829	1.42136e-06	-0.520849		TFE3	1013	58	76879	3447	0.0395039	0.21368	1.37936e-211	2.79218		LEF1	431	13	36385	829	0.190504	0.970857	4.84473e-110	-3.27662		BHE22	757	32	60282	2100	0.157142	0.849997	NA	NA
PO2F1	405	12	32159	660	0.134363	0.720235	NA	NA		NR1D1	955	55	76879	3447	0.0402629	0.215823	0.000206047	-0.982601		MAFB	275	9	36385	829	0.180629	0.970857	3.37982e-71	-4.29052		HXA1	501	22	60282	2100	0.164311	0.880766	NA	NA
HIF1A	327	10	32159	660	0.140364	0.736128	0.000148067	-0.306364		RARB	783	46	76879	3447	0.0433894	0.229017	1	-3.55262		MEIS2	507	15	36385	829	0.187569	0.970857	1	2.76207		STA5B	476	21	60282	2100	0.165845	0.881053	NA	NA
HNF1A	209	7	32159	660	0.142277	0.736128	1	0.411424		SPDEF	401	26	76879	3447	0.0436958	0.229017	1	0.192095		NFAC3	433	13	36385	829	0.194691	0.970857	NA	NA		OLIG2	477	21	60282	2100	0.168078	0.885014	1	0
TBX4	368	11	32159	660	0.141073	0.736128	1	0		TBX21	1320	73	76879	3447	0.0438788	0.229017	1.01381e-62	-4.09675		NR2E1	507	15	36385	829	0.187569	0.970857	1	-15.1203		TBX1	2548	98	60282	2100	0.171151	0.893287	1	0
VSX2	209	7	32159	660	0.142277	0.736128	1	0		HXC6	1972	105	76879	3447	0.0444138	0.229793	NA	NA		NR2F6	353	11	36385	829	0.187425	0.970857	0.780397	-0.901381		KLF1	1384	55	60282	2100	0.178727	0.924715	1	-14.7907
FOXA1	374	11	32159	660	0.152034	0.747605	1	-15.3887		GFI1	534	33	76879	3447	0.0449292	0.230456	7.60252e-09	-3.61654		PLAL1	788	22	36385	829	0.195461	0.970857	NA	NA		E2F2	409	18	60282	2100	0.190239	0.930605	1	-16.5277
FOXH1	372	11	32159	660	0.148332	0.747605	1	-0.836442		ZIC3	461	29	76879	3447	0.0476804	0.242477	1	0		SMAD1	505	15	36385	829	0.183793	0.970857	0.418004	-3.57254		ETV3	65	4	60282	2100	0.193367	0.930605	1	-17.4218
HAND1	414	12	32159	660	0.149657	0.747605	1	0		ARNT	713	42	76879	3447	0.0497754	0.250986	1.85724e-141	1.90012		SP3	868	24	36385	829	0.195296	0.970857	3.99573e-05	-0.425159		FOSL1	488	21	60282	2100	0.193682	0.930605	1	-15.7907
PO2F2	415	12	32159	660	0.151411	0.747605	NA	NA		E2F4	1130	63	76879	3447	0.0506675	0.253338	1.25066e-51	0.659612		TBP	101	4	36385	829	0.200698	0.970857	0.761599	-0.310888		HXD10	332	15	60282	2100	0.189614	0.930605	NA	NA
PROP1	99	4	32159	660	0.148382	0.747605	1	-15.3887		PITX2	489	30	76879	3447	0.0576388	0.285793	1	-13.7268		TCF7	245	8	36385	829	0.200157	0.970857	2.66064e-124	-1.84562		SRF	333	15	60282	2100	0.192532	0.930605	1	-18.9339
RUNX3	498	14	32159	660	0.150447	0.747605	7.40267e-34	-0.765795		CREM	647	38	76879	3447	0.0613068	0.299123	2.04821e-10	-0.516509		TWST1	590	17	36385	829	0.196248	0.970857	NA	NA		TBX19	830	34	60282	2100	0.192851	0.930605	1	-16.9062
HINFP	256	8	32159	660	0.160398	0.775909	0.0838224	-0.420162		MYC	1084	60	76879	3447	0.0613327	0.299123	0	-1.7759		VDR	791	22	36385	829	0.200143	0.970857	0.0223231	-5.30635		TF7L2	587	25	60282	2100	0.181841	0.930605	NA	NA
STA5B	256	8	32159	660	0.160398	0.775909	NA	NA		PAX2	532	32	76879	3447	0.0630611	0.304314	1	-16.0487		ZBT18	702	20	36385	829	0.185312	0.970857	NA	NA		TFAP4	1176	47	60282	2100	0.189573	0.930605	2.4446e-09	2.32055
HXC11	68	3	32159	660	0.165277	0.788766	NA	NA		TFEB	946	53	76879	3447	0.0634201	0.304314	0	2.22109		HES7	515	15	36385	829	0.203044	0.974285	1	0.435713		TYY2	804	33	60282	2100	0.193941	0.930605	NA	NA
MYC	465	13	32159	660	0.165707	0.788766	1	-0.0342436		RFX1	712	41	76879	3447	0.067859	0.323009	2.06664e-56	1.14759		HNF4A	516	15	36385	829	0.205019	0.975892	1	-14.8633		RXRB	700	29	60282	2100	0.198018	0.942567	1	-15.5276
SPDEF	180	6	32159	660	0.168553	0.795943	1	1.05678		HEY1	777	44	76879	3447	0.0739698	0.349302	1	1.46416		BPTF	211	7	36385	829	0.209751	0.99049	0.0519241	-0.167448		AP2C	1243	49	60282	2100	0.209694	0.982423	NA	NA
FOS	261	8	32159	660	0.172362	0.805748	0	-1.34118		NFKB2	547	32	76879	3447	0.0829281	0.382786	1.56819e-76	0.779072		TFAP4	758	21	36385	829	0.211565	0.991191	0.00256556	-1.11502		GCM2	892	36	60282	2100	0.208707	0.982423	0.634137	0.814389
FOXG1	513	14	32159	660	0.175346	0.805748	1	-14.7589		RXRA	865	48	76879	3447	0.0829905	0.382786	0	5.09839		HES5	600	17	36385	829	0.214662	0.997844	1	0.834189		MYOG	974	39	60282	2100	0.211358	0.982486	1	0.457935
FOXJ3	1220	30	32159	660	0.179961	0.805748	1.47916e-07	-0.674669		UBIP1	469	28	76879	3447	0.0828937	0.382786	NA	NA		GCM2	601	17	36385	829	0.216546	0.998795	1	-13.2785		RARA	681	28	60282	2100	0.213746	0.985883	1	-0.276079
GMEB2	143	5	32159	660	0.173511	0.805748	0.252713	-0.509831		ZN282	528	31	76879	3447	0.0837683	0.383401	NA	NA		AIRE	191	4	36385	829	0.63271	1	1	-21.979		ZN350	550	23	60282	2100	0.216911	0.992785	NA	NA
MYOD1	515	14	32159	660	0.178813	0.805748	1	0		CR3L1	1181	63	76879	3447	0.0955002	0.426708	NA	NA		ALX1	192	5	36385	829	0.444121	1	1	0		AHR	922	25	60282	2100	0.916721	1	1	-0.168364
NR1H2	516	14	32159	660	0.18056	0.805748	0.434461	-0.0982695		INSM1	1719	89	76879	3447	0.0960792	0.426708	1	-16.7268		ALX3	267	8	36385	829	0.267102	1	1	2.0128		AIRE	349	11	60282	2100	0.669739	1	3.44567e-05	1.76927
PAX1	347	10	32159	660	0.180963	0.805748	1	0		NFAC3	1018	55	76879	3447	0.0960989	0.426708	NA	NA		ALX4	364	9	36385	829	0.448542	1	1	-13.2785		ALX1	362	14	60282	2100	0.384115	1	1	4.2901
ZBT18	646	17	32159	660	0.181463	0.805748	NA	NA		PLAL1	1242	66	76879	3447	0.0948925	0.426708	NA	NA		ANDR	341	4	36385	829	0.95126	1	NA	NA		ALX3	540	17	60282	2100	0.694205	1	0.0576298	2.59424
SOX4	349	10	32159	660	0.185296	0.816673	5.46832e-17	-1.14156		PTF1A	1184	63	76879	3447	0.0987918	0.435416	1	15.9189		AP2D	854	19	36385	829	0.573184	1	NA	NA		ALX4	694	19	60282	2100	0.880225	1	0.499521	1.84864
JUN	308	9	32159	660	0.186703	0.816826	1.05239e-115	-0.554519		MUSC	1190	63	76879	3447	0.105605	0.45865	NA	NA		ARI3A	521	6	36385	829	0.978618	1	NA	NA		ANDR	556	14	60282	2100	0.915757	1	NA	NA
PITX2	189	6	32159	660	0.195732	0.850078	1	-13.3888		STA5A	681	38	76879	3447	0.105389	0.45865	NA	NA		ARI5B	181	1	36385	829	0.983985	1	NA	NA		AP2B	1159	44	60282	2100	0.303037	1	NA	NA
ZN143	526	14	32159	660	0.198476	0.855746	NA	NA		SRF	464	27	76879	3447	0.108184	0.466445	3.50078e-53	1.51285		ARNT	337	7	36385	829	0.646801	1	0.000278406	-0.962567		AP2D	1136	34	60282	2100	0.835064	1	NA	NA
NR4A3	356	10	32159	660	0.200822	0.859632	1	0.0953502		TBX3	766	42	76879	3447	0.112119	0.479934	1	14.9189		ARNT2	442	11	36385	829	0.425842	1	1	-0.55132		ARI3A	997	21	60282	2100	0.995408	1	NA	NA
KAISO	532	14	32159	660	0.209606	0.875862	NA	NA		PPARA	1680	86	76879	3447	0.119243	0.506782	1.52524e-17	1.22375		ARX	306	7	36385	829	0.546714	1	1	-14.8633		ARI5B	361	9	60282	2100	0.879944	1	NA	NA
NKX23	360	10	32159	660	0.209936	0.875862	NA	NA		STA5B	631	35	76879	3447	0.122429	0.516634	NA	NA		ASCL2	253	2	36385	829	0.979077	1	2.88196e-86	1.8187		ARNT2	737	29	60282	2100	0.279874	1	1	0
NR0B1	276	8	32159	660	0.210501	0.875862	1	0		HAND1	920	49	76879	3447	0.12927	0.534138	1	0		ATF3	74	1	36385	829	0.815063	1	3.21773e-16	-1.907		ARX	605	21	60282	2100	0.536068	1	1	0
TBX3	276	8	32159	660	0.210501	0.875862	1	-13.3888		IRX2	93	7	76879	3447	0.128982	0.534138	1	14.9189		ATOH1	290	7	36385	829	0.490694	1	1	0		ASCL2	372	8	60282	2100	0.945337	1	1	-22.8805
BRAC	491	13	32159	660	0.214349	0.885678	NA	NA		KLF1	1605	82	76879	3447	0.128918	0.534138	0.642518	1.63196		BACH1	588	9	36385	829	0.918771	1	1.86957e-34	-2.12267		BACH1	980	28	60282	2100	0.876278	1	0.8375	-2.05791
RUNX1	453	12	32159	660	0.225462	0.925173	1.34091e-66	-1.63375		BHE40	824	44	76879	3447	0.139869	0.573946	NA	NA		BARH1	209	2	36385	829	0.951178	1	NA	NA		BARH1	388	7	60282	2100	0.981211	1	NA	NA
HXD9	159	5	32159	660	0.230391	0.932537	NA	NA		TF2LX	867	46	76879	3447	0.143113	0.583233	NA	NA		BARH2	149	2	36385	829	0.853129	1	NA	NA		BARH2	275	6	60282	2100	0.915745	1	NA	NA
PO6F2	159	5	32159	660	0.230391	0.932537	NA	NA		P5F1B	1185	61	76879	3447	0.154169	0.623816	NA	NA		BARX1	467	4	36385	829	0.993795	1	1	-16.7599		BARX1	893	14	60282	2100	0.999806	1	1	0
ARNT	289	8	32159	660	0.245939	0.946745	6.84402e-08	-0.838749		ZN713	874	46	76879	3447	0.155168	0.623816	NA	NA		BARX2	160	2	36385	829	0.879264	1	1	-1.53368		BARX2	312	5	60282	2100	0.983699	1	1	0
COT1	460	12	32159	660	0.240512	0.946745	NA	NA		CLOCK	407	23	76879	3447	0.158613	0.625567	2.49093e-10	0.658627		BATF	533	9	36385	829	0.856083	1	3.56164e-34	1.08784		BATF	1017	33	60282	2100	0.68274	1	6.92161e-12	3.39792
EVI1	464	12	32159	660	0.24928	0.946745	NA	NA		RORG	609	33	76879	3447	0.158757	0.625567	NA	NA		BATF3	114	3	36385	829	0.48115	1	0.000155081	-2.80071		BCL6	187	5	60282	2100	0.778366	1	1	-0.684938
FOSB	288	8	32159	660	0.243144	0.946745	9.62766e-205	-0.918772		RUNX1	1167	60	76879	3447	0.158568	0.625567	3.06195e-197	1.29975		BCL6	109	1	36385	829	0.916857	1	4.6359e-20	-2.59676		BCL6B	841	21	60282	2100	0.95521	1	1	0
FOXF1	507	13	32159	660	0.247017	0.946745	1	17.2529		RUNX3	1336	68	76879	3447	0.160748	0.629242	5.21917e-69	-0.671562		BCL6B	455	8	36385	829	0.812718	1	1	1.29838		BHA15	538	21	60282	2100	0.330166	1	NA	NA
HES5	507	13	32159	660	0.247017	0.946745	1	-1.2378		FOXP2	1170	60	76879	3447	0.163244	0.62962	1	-16.3117		BHA15	311	7	36385	829	0.563688	1	NA	NA		BHE23	143	3	60282	2100	0.87409	1	NA	NA
IRX2	47	2	32159	660	0.251205	0.946745	1	-13.3888		OTX2	450	25	76879	3447	0.166135	0.62962	1	0		BHE22	413	6	36385	829	0.908289	1	NA	NA		BHE40	616	20	60282	2100	0.653777	1	NA	NA
JUND	247	7	32159	660	0.247468	0.946745	5.33759e-09	-0.165503		SOX10	797	42	76879	3447	0.165507	0.62962	1	-15.3117		BHE23	77	0	36385	829	1	1	NA	NA		BHE41	412	17	60282	2100	0.274813	1	NA	NA
RFX5	288	8	32159	660	0.243144	0.946745	2.56247e-21	0.865932		SOX13	673	36	76879	3447	0.164442	0.62962	0.765687	-2.22596		BHE41	257	8	36385	829	0.235834	1	NA	NA		BMAL1	712	25	60282	2100	0.511294	1	NA	NA
TFAP4	685	17	32159	660	0.247311	0.946745	1	0.0728424		TCF7	551	30	76879	3447	0.165611	0.62962	0	-3.57042		BRAC	606	17	36385	829	0.226073	1	NA	NA		BPTF	400	13	60282	2100	0.635706	1	1	-19.9034
XBP1	334	9	32159	660	0.251405	0.946745	0	-2.14934		PEBB	1090	56	76879	3447	0.169131	0.636916	NA	NA		BRCA1	311	5	36385	829	0.835861	1	1	-0.141543		BRAC	1107	43	60282	2100	0.256158	1	NA	NA
ETV3	48	2	32159	660	0.258758	0.952441	5.81377e-07	-0.961617		PO2F3	413	23	76879	3447	0.174929	0.654607	NA	NA		BSH	147	5	36385	829	0.246191	1	NA	NA		BRCA1	496	17	60282	2100	0.559367	1	1	-16.6652
FOXP2	424	11	32159	660	0.258303	0.952441	1	-15.9737		FOXA3	761	40	76879	3447	0.176091	0.65484	1	0.0221651		CDC5L	108	2	36385	829	0.704995	1	0.145594	-0.219684		BSH	273	5	60282	2100	0.960313	1	NA	NA
P5F1B	424	11	32159	660	0.258303	0.952441	NA	NA		NKX25	928	48	76879	3447	0.177868	0.656759	NA	NA		CDX1	108	1	36385	829	0.914935	1	1	0		CDC5L	179	5	60282	2100	0.745664	1	1	-20.8913
SRY	337	9	32159	660	0.25932	0.952441	1	0		NR2C2	1012	52	76879	3447	0.178815	0.656759	3.79391e-05	0.491391		CDX2	257	6	36385	829	0.531341	1	1	-14.2784		CDX1	166	4	60282	2100	0.828719	1	1	3.85351
ZN713	338	9	32159	660	0.261976	0.956293	NA	NA		MYCN	743	39	76879	3447	0.181685	0.663205	1	-5.05036		CEBPA	294	4	36385	829	0.902025	1	3.12353e-31	-2.72446		CDX2	492	10	60282	2100	0.976121	1	1	0
TCF7	210	6	32159	660	0.264596	0.959967	0	-2.53128		PRRX1	160	10	76879	3447	0.187362	0.679757	1	1.19208		CEBPB	282	8	36385	829	0.315999	1	1.19505e-153	-1.72533		CEBPA	594	14	60282	2100	0.951313	1	0.772158	-1.99238
NR4A1	428	11	32159	660	0.267766	0.96558	8.39866e-11	-0.415553		NKX21	338	19	76879	3447	0.19117	0.685218	NA	NA		CEBPD	192	4	36385	829	0.636737	1	1.87249e-18	-0.051582		CEBPB	574	15	60282	2100	0.896091	1	0.00237164	-1.8719
RARG	473	12	32159	660	0.269419	0.965689	0.000235858	-1.78512		ZBED1	378	21	76879	3447	0.190442	0.685218	1.88676e-63	1.03582		CEBPE	246	0	36385	829	1	1	0.952492	-3.54947		CEBPD	380	8	60282	2100	0.952802	1	4.53086e-05	-2.22721
MYOG	521	13	32159	660	0.277034	0.987037	1	0		FOXH1	1025	52	76879	3447	0.202934	0.723029	1	1.19226		CEBPG	182	3	36385	829	0.783346	1	1.50318e-09	-0.85621		CEBPE	484	12	60282	2100	0.911138	1	1	-15.5276
BMAL1	345	9	32159	660	0.280799	0.994495	NA	NA		NKX23	965	49	76879	3447	0.209031	0.735939	NA	NA		CEBPZ	288	5	36385	829	0.78427	1	7.69611e-06	-0.460068		CEBPG	372	9	60282	2100	0.899068	1	1	-0.751351
AHR	549	11	32159	660	0.572857	1	5.59371e-72	-2.83596		NKX32	755	39	76879	3447	0.208013	0.735939	NA	NA		CENPB	404	11	36385	829	0.318012	1	1	-0.0011893		CEBPZ	524	13	60282	2100	0.918211	1	1	0
AIRE	181	4	32159	660	0.509324	1	1	0.119508		MYOG	1182	59	76879	3447	0.220241	0.770843	1	0		CLOCK	200	5	36385	829	0.478936	1	1	-0.152582		CLOCK	342	12	60282	2100	0.528833	1	1	-16.9062
ALX1	157	1	32159	660	0.960443	1	1	0		HBP1	492	26	76879	3447	0.226194	0.778157	4.26805e-92	0.779294		COE1	531	15	36385	829	0.235658	1	NA	NA		COE1	756	25	60282	2100	0.630023	1	NA	NA
ALX3	248	6	32159	660	0.399837	1	1	-0.135945		KLF8	430	23	76879	3447	0.225656	0.778157	0.0358409	-1.72236		COT1	543	12	36385	829	0.581337	1	NA	NA		COT1	903	28	60282	2100	0.756959	1	NA	NA
ALX4	313	3	32159	660	0.955196	1	1	-13.3888		PPARD	889	45	76879	3447	0.226254	0.778157	1	0.0458061		COT2	603	17	36385	829	0.220335	1	NA	NA		COT2	969	38	60282	2100	0.252751	1	NA	NA
ANDR	279	3	32159	660	0.925489	1	NA	NA		FOXA1	1080	54	76879	3447	0.227943	0.779459	1	-0.392869		CPEB1	558	13	36385	829	0.505701	1	1	-2.6711		CPEB1	1030	27	60282	2100	0.948174	1	0.000628011	1.78429
AP2A	709	17	32159	660	0.291976	1	NA	NA		BMAL1	934	47	76879	3447	0.232361	0.787725	NA	NA		CRX	189	3	36385	829	0.804172	1	1	-0.284612		CRX	325	7	60282	2100	0.934186	1	1	0
AP2B	708	10	32159	660	0.915806	1	NA	NA		PO3F2	557	29	76879	3447	0.234266	0.787725	NA	NA		CUX1	50	1	36385	829	0.680178	1	2.53494e-26	-1.31435		CUX1	98	3	60282	2100	0.663165	1	0.995982	-3.92919
AP2C	757	17	32159	660	0.387546	1	NA	NA		ZBT18	1595	78	76879	3447	0.234332	0.787725	NA	NA		CUX2	132	2	36385	829	0.802511	1	1	-21.6674		CUX2	260	9	60282	2100	0.552189	1	1	-15.2057
AP2D	731	7	32159	660	0.992866	1	NA	NA		ESR1	1149	57	76879	3447	0.238496	0.797221	1	0.205594		CXXC1	253	6	36385	829	0.516216	1	1	0.00060201		CXXC1	414	12	60282	2100	0.774863	1	1	-17.4537
ARI3A	454	10	32159	660	0.454636	1	NA	NA		ESR2	1645	80	76879	3447	0.246261	0.818576	0.00503754	-4.65716		DBP	204	2	36385	829	0.946341	1	0.00522169	-0.368567		DBP	379	7	60282	2100	0.977332	1	6.28369e-16	1.77902
ARI5B	165	4	32159	660	0.438863	1	NA	NA		GRHL1	439	23	76879	3447	0.254941	0.842721	1	-0.0257811		DDIT3	339	2	36385	829	0.996249	1	0.194887	0.116514		DDIT3	639	13	60282	2100	0.987081	1	1	-15.7907
ARX	261	4	32159	660	0.782663	1	1	1.86407		HXB6	737	37	76879	3447	0.266911	0.849263	NA	NA		DLX1	150	1	36385	829	0.96744	1	1	-16.2784		DLX1	285	3	60282	2100	0.997108	1	1	0
ASCL2	246	3	32159	660	0.880343	1	1.9008e-52	-3.35768		HXD3	359	19	76879	3447	0.265323	0.849263	NA	NA		DLX2	134	2	36385	829	0.809185	1	1	1.58294		DLX2	243	3	60282	2100	0.990556	1	1	0
ATF3	69	2	32159	660	0.413862	1	2.44621e-51	-2.55467		KLF4	2218	106	76879	3447	0.265733	0.849263	0	5.35406		DLX3	157	1	36385	829	0.972259	1	1	-16.2784		DLX3	295	5	60282	2100	0.975813	1	0.409553	1.30336
ATOH1	271	3	32159	660	0.916258	1	1	0		RARA	819	41	76879	3447	0.25998	0.849263	0	2.81429		DLX4	162	2	36385	829	0.883528	1	1	-21.0814		DLX4	298	5	60282	2100	0.977424	1	1	-14.2057
BACH1	539	5	32159	660	0.986089	1	7.87548e-59	-1.6439		RFX5	651	33	76879	3447	0.262878	0.849263	3.50706e-29	0.871194		DLX5	341	5	36385	829	0.887516	1	1	0		DLX5	635	21	60282	2100	0.623725	1	1	4.29315
BARH1	185	0	32159	660	1	1	NA	NA		TF65	1013	50	76879	3447	0.26607	0.849263	NA	NA		DLX6	135	2	36385	829	0.812446	1	1	0		DLX6	265	2	60282	2100	0.999015	1	1	0.00909294
BARH2	138	1	32159	660	0.941473	1	NA	NA		TYY2	1056	52	76879	3447	0.266762	0.849263	NA	NA		DMBX1	164	1	36385	829	0.976365	1	1	2.63656		DMBX1	313	6	60282	2100	0.960627	1	1	0
BARX1	432	6	32159	660	0.877602	1	1	0.667209		E2F6	1725	83	76879	3447	0.27262	0.856148	2.0218e-06	1.05563		DPRX	198	5	36385	829	0.470296	1	1	-14.2784		DPRX	370	11	60282	2100	0.739485	1	1	0
BARX2	124	1	32159	660	0.921901	1	1	0.0864974		GATA1	740	37	76879	3447	0.274831	0.856148	1	-4.53757		DRGX	321	9	36385	829	0.312215	1	1	-13.2785		DRGX	616	20	60282	2100	0.653777	1	1	0
BATF	477	11	32159	660	0.390443	1	5.32945e-47	-1.75315		SOX4	974	48	76879	3447	0.274435	0.856148	0	2.17707		DUXA	287	6	36385	829	0.637487	1	1	0		DUXA	559	11	60282	2100	0.986019	1	1	0
BATF3	101	1	32159	660	0.87458	1	6.84647e-13	-3.90046		ZBT49	237	13	76879	3447	0.270966	0.856148	NA	NA		E2F1	481	9	36385	829	0.766136	1	1	-1.28638		E2F1	762	27	60282	2100	0.490807	1	1	-15.2057
BCL6	98	0	32159	660	1	1	1.02142e-35	-1.9591		BHA15	764	38	76879	3447	0.282141	0.865328	NA	NA		E2F3	157	3	36385	829	0.693789	1	0.00236025	-0.85786		E2F3	259	8	60282	2100	0.67925	1	1	-20.7725
BCL6B	422	4	32159	660	0.973764	1	1	-0.0590615		BRAC	1384	67	76879	3447	0.2798	0.865328	NA	NA		E2F4	634	14	36385	829	0.583188	1	0.182676	-0.235509		E2F4	920	34	60282	2100	0.38783	1	1	-18.5279
BHA15	267	2	32159	660	0.973399	1	NA	NA		TBX15	1752	84	76879	3447	0.282011	0.865328	1	-16.0487		E2F5	271	2	36385	829	0.985311	1	1	-0.177103		E2F5	451	12	60282	2100	0.858982	1	1	-18.519
BHE22	361	4	32159	660	0.938226	1	NA	NA		HIC1	893	44	76879	3447	0.284963	0.865872	0.25595	0.762724		E2F6	989	20	36385	829	0.735054	1	1	-0.101324		E2F6	1466	56	60282	2100	0.260689	1	1	-16.5277
BHE23	61	0	32159	660	1	1	NA	NA		YBOX1	240	13	76879	3447	0.285228	0.865872	NA	NA		E2F7	384	7	36385	829	0.770841	1	1	-18.9442		E2F7	595	20	60282	2100	0.593684	1	1	-13.2058
BHE41	224	5	32159	660	0.486624	1	NA	NA		FOXM1	344	18	76879	3447	0.287689	0.866073	1	-2.21878		EGR1	1511	31	36385	829	0.748371	1	1.12551e-43	-2.24896		E2F8	348	11	60282	2100	0.666165	1	1	-13.2058
BPTF	180	4	32159	660	0.505031	1	0.010908	-0.117378		PO2F2	1216	59	76879	3447	0.288206	0.866073	NA	NA		EGR2	1108	24	36385	829	0.62723	1	1	-0.566285		EGR1	2161	80	60282	2100	0.305428	1	1	-17.7294
BRCA1	274	4	32159	660	0.813087	1	1	0.0675397		BHE41	534	27	76879	3447	0.291562	0.868528	NA	NA		EGR3	538	13	36385	829	0.453716	1	0.0255237	-2.75245		EGR2	1640	60	60282	2100	0.368194	1	1	-16.0131
BSH	131	0	32159	660	1	1	NA	NA		THAP1	513	26	76879	3447	0.291942	0.868528	0.000191407	0.282297		EGR4	1190	25	36385	829	0.687011	1	1	-2.19448		EGR4	1651	49	60282	2100	0.888074	1	7.99108e-05	1.21675
CDC5L	113	2	32159	660	0.674056	1	3.35707e-15	-0.483245		SCRT1	1178	57	76879	3447	0.299054	0.879191	NA	NA		EMX1	170	1	36385	829	0.979398	1	1	-14.8633		EMX1	311	8	60282	2100	0.846446	1	0.688263	0.724134
CDX1	85	2	32159	660	0.520734	1	1	0		TFCP2	431	22	76879	3447	0.299959	0.879191	2.59347e-177	1.7767		EMX2	151	1	36385	829	0.968177	1	1	-14.2784		EMX2	288	9	60282	2100	0.671411	1	1	0
CDX2	224	4	32159	660	0.674741	1	1	-14.3887		WT1	1567	75	76879	3447	0.29966	0.879191	1	-1.12984		EPAS1	332	7	36385	829	0.631551	1	1	-0.0555894		EOMES	877	29	60282	2100	0.636134	1	7.0006e-12	1.70986
CEBPA	298	2	32159	660	0.98461	1	7.06772e-107	-4.23384		CRX	433	22	76879	3447	0.307249	0.896142	1	0.0112638		ERF	37	0	36385	829	1	1	0.127975	-0.773755		EPAS1	535	20	60282	2100	0.406242	1	1	-13.2058
CEBPB	278	1	32159	660	0.996754	1	0	-2.18357		FOXD1	669	33	76879	3447	0.3146	0.908675	1	-1.06216		ERR1	520	11	36385	829	0.638039	1	NA	NA		ERF	60	0	60282	2100	1	1	1	-16.3756
CEBPD	182	3	32159	660	0.721294	1	0	-4.68523		PBX1	562	28	76879	3447	0.31348	0.908675	1	-2.13635		ERR2	494	10	36385	829	0.688141	1	NA	NA		ERR1	840	25	60282	2100	0.810801	1	NA	NA
CEBPE	248	6	32159	660	0.399837	1	0.377579	-2.41691		PAX6	352	18	76879	3447	0.320238	0.920491	1	-1.55752		ERR3	356	7	36385	829	0.701244	1	NA	NA		ERR2	851	21	60282	2100	0.960699	1	NA	NA
CEBPG	177	5	32159	660	0.299606	1	4.74854e-31	-1.04557		MYB	889	43	76879	3447	0.329288	0.924181	0.562083	0.311283		ESR1	564	15	36385	829	0.308761	1	1	-1.37068		ERR3	532	13	60282	2100	0.927144	1	NA	NA
CEBPZ	227	3	32159	660	0.844471	1	0.00385855	-0.204818		MYBA	417	21	76879	3447	0.326516	0.924181	NA	NA		ESR2	877	22	36385	829	0.353691	1	1	0.672503		ESR1	896	30	60282	2100	0.611126	1	0.11178	1.29667
CENPB	350	9	32159	660	0.294469	1	2.20022e-18	-0.909431		PO2F1	1103	53	76879	3447	0.324608	0.924181	NA	NA		ESX1	181	1	36385	829	0.983985	1	1	0		ESR2	1345	50	60282	2100	0.340657	1	4.25464e-06	1.50195
CLOCK	183	3	32159	660	0.724701	1	0.0233317	-0.475021		ZEP2	228	12	76879	3447	0.328688	0.924181	NA	NA		ETV3	41	2	36385	829	0.24002	1	0.544041	-0.364469		ESX1	331	4	60282	2100	0.996772	1	1	0
COE1	470	7	32159	660	0.847836	1	NA	NA		ZN384	909	44	76879	3447	0.325254	0.924181	NA	NA		ETV5	271	6	36385	829	0.582609	1	1	-0.649313		EVI1	1002	25	60282	2100	0.967599	1	NA	NA
CPEB1	503	12	32159	660	0.339871	1	1	-0.940525		ALX1	525	26	76879	3447	0.332215	0.928018	1	0		EVI1	517	14	36385	829	0.294496	1	NA	NA		EVX1	632	17	60282	2100	0.884887	1	0.535065	1.51761
CRX	141	0	32159	660	1	1	1	-0.027365		EVI1	1389	66	76879	3447	0.333967	0.928554	NA	NA		EVX1	328	4	36385	829	0.9406	1	1	-13.2785		EVX2	593	19	60282	2100	0.673175	1	0.987101	1.13643
CUX1	44	0	32159	660	1	1	3.83639e-82	-1.55613		COT2	1189	56	76879	3447	0.37359	0.959565	NA	NA		EVX2	318	5	36385	829	0.849403	1	1	0		FIGLA	1198	41	60282	2100	0.566958	1	1	0
CUX2	116	2	32159	660	0.687876	1	1	-5.52077		EGR3	993	47	76879	3447	0.374303	0.959565	5.73683e-06	0.93956		FOS	305	6	36385	829	0.693814	1	0	-1.56056		FOSL2	500	20	60282	2100	0.297922	1	1	-1.24614
CXXC1	229	0	32159	660	1	1	1	-0.0272941		ERF	90	5	76879	3447	0.378064	0.959565	3.6498e-11	0.794639		FOSB	335	6	36385	829	0.774028	1	2.93577e-219	-1.41626		FOXA1	823	22	60282	2100	0.915958	1	1	0
DBP	195	3	32159	660	0.763079	1	3.33387e-06	-0.363167		GATA2	692	33	76879	3447	0.384765	0.959565	1	-3.81552		FOSL1	256	5	36385	829	0.692845	1	1	-2.50635		FOXA2	897	27	60282	2100	0.801925	1	1	0.112112
DDIT3	285	7	32159	660	0.36936	1	1	-0.013778		GATA4	704	34	76879	3447	0.35508	0.959565	1	0		FOSL2	265	5	36385	829	0.720954	1	0.00277155	0.198172		FOXA3	562	14	60282	2100	0.922516	1	1	0
DLX1	130	2	32159	660	0.746098	1	1	-16.3887		GATA6	821	39	76879	3447	0.38029	0.959565	1	0.974661		FOXA1	470	8	36385	829	0.838693	1	1	-15.2784		FOXB1	772	18	60282	2100	0.972123	1	0.0167513	1.61779
DLX2	111	1	32159	660	0.89792	1	1	-3.47635		GFI1B	664	32	76879	3447	0.364993	0.959565	0.934688	0.629277		FOXA2	517	8	36385	829	0.902035	1	1	0		FOXC1	803	24	60282	2100	0.80055	1	1	-13.2058
DLX3	126	1	32159	660	0.925053	1	1	-16.3887		HEN1	1854	87	76879	3447	0.348433	0.959565	NA	NA		FOXA3	317	3	36385	829	0.975392	1	1	-16.9789		FOXC2	521	15	60282	2100	0.802702	1	0.60352	2.00781
DLX4	139	2	32159	660	0.778404	1	1	-1.38279		HXC12	488	24	76879	3447	0.352614	0.959565	NA	NA		FOXB1	423	4	36385	829	0.986919	1	1	1.83226		FOXD1	560	17	60282	2100	0.746785	1	1	0
DLX5	272	2	32159	660	0.97563	1	1	0		IRX3	452	22	76879	3447	0.378774	0.959565	1	-2.21979		FOXC1	440	5	36385	829	0.971894	1	1	0.721878		FOXD2	885	21	60282	2100	0.975217	1	0.0503575	1.2894
DLX6	116	1	32159	660	0.907909	1	1	0		LEF1	1013	48	76879	3447	0.369731	0.959565	0	-4.54598		FOXC2	297	3	36385	829	0.965211	1	1	-13.2785		FOXD3	1330	25	60282	2100	0.999795	1	1	0
DMBX1	143	4	32159	660	0.33813	1	1	1.27913		MLXPL	927	44	76879	3447	0.372529	0.959565	NA	NA		FOXD1	283	3	36385	829	0.955848	1	1	0.749862		FOXF1	1074	29	60282	2100	0.934041	1	1	0
DPRX	170	2	32159	660	0.863637	1	1	-14.3887		NFAT5	986	47	76879	3447	0.356312	0.959565	7.31127e-17	0.534945		FOXD2	486	4	36385	829	0.995535	1	1	1.86084		FOXF2	859	13	60282	2100	0.999838	1	1	1.62085
DRGX	272	5	32159	660	0.656179	1	1	-13.3888		PAX7	640	31	76879	3447	0.357418	0.959565	1	0		FOXD3	766	11	36385	829	0.961852	1	1	-14.2784		FOXG1	1111	36	60282	2100	0.69162	1	1	0
DUXA	233	4	32159	660	0.703999	1	1	0		PO6F1	1053	50	76879	3447	0.360868	0.959565	NA	NA		FOXF1	585	6	36385	829	0.991724	1	1	-14.2784		FOXH1	764	28	60282	2100	0.41942	1	1	0
E2F1	399	8	32159	660	0.574063	1	1	-0.791682		RELB	625	30	76879	3447	0.378764	0.959565	8.31017e-123	1.386		FOXF2	455	7	36385	829	0.892827	1	1	0		FOXI1	577	16	60282	2100	0.849848	1	1	0
E2F2	248	1	32159	660	0.993961	1	0.768911	-1.38974		RFX4	1193	56	76879	3447	0.383065	0.959565	1	-2.41641		FOXG1	629	14	36385	829	0.571403	1	1	-14.6485		FOXJ2	974	16	60282	2100	0.999798	1	1	-18.3352
E2F3	163	2	32159	660	0.847526	1	3.4043e-27	-2.1712		SMAD1	964	46	76879	3447	0.355557	0.959565	1.21348e-24	4.4694		FOXH1	437	11	36385	829	0.411504	1	1	-18.0859		FOXJ3	2538	78	60282	2100	0.883685	1	1	-17.1678
E2F4	532	9	32159	660	0.762884	1	4.18473e-15	-0.572307		SOX9	910	43	76879	3447	0.385439	0.959565	1	2.19204		FOXI1	314	3	36385	829	0.974069	1	1	-14.8633		FOXK1	235	2	60282	2100	0.997474	1	3.77144e-09	1.39009
E2F5	240	5	32159	660	0.54696	1	9.27329e-93	3.84176		TAL1	1909	89	76879	3447	0.369307	0.959565	1	-2.878		FOXJ2	520	6	36385	829	0.978309	1	0.00909745	-1.17527		FOXL1	1942	45	60282	2100	0.998763	1	1	1.18088
E2F6	871	16	32159	660	0.70664	1	0.130897	-0.849664		VDR	1542	72	76879	3447	0.380292	0.959565	9.73156e-69	5.04231		FOXJ3	1423	25	36385	829	0.926791	1	0.607074	-0.231434		FOXM1	224	6	60282	2100	0.79059	1	1	0
E2F7	321	4	32159	660	0.895234	1	1	-1.74365		ZN232	1319	62	76879	3447	0.371221	0.959565	NA	NA		FOXK1	141	1	36385	829	0.959997	1	0.076059	-0.378538		FOXO1	947	27	60282	2100	0.874833	1	7.54419e-17	3.36784
E2F8	184	3	32159	660	0.728076	1	1	-3.38231		ZN350	687	33	76879	3447	0.369226	0.959565	NA	NA		FOXL1	1076	22	36385	829	0.725138	1	1	0		FOXO3	903	24	60282	2100	0.92861	1	1	-21.546
EGR1	1356	21	32159	660	0.927244	1	1.56025e-33	-0.902257		ZN410	1258	59	76879	3447	0.381637	0.959565	NA	NA		FOXM1	152	0	36385	829	1	1	1	-1.24254		FOXO4	799	17	60282	2100	0.989441	1	1	-16.4665
EGR2	982	12	32159	660	0.981547	1	1	0.142257		ZSC16	1059	50	76879	3447	0.375836	0.959565	NA	NA		FOXO1	520	7	36385	829	0.951295	1	4.33998e-18	-1.77503		FOXO6	734	20	60282	2100	0.889957	1	1	-13.8702
EGR3	465	5	32159	660	0.961812	1	0.0857721	-0.783822		MITF	1132	53	76879	3447	0.394287	0.973448	1.78354e-31	5.43847		FOXO3	494	6	36385	829	0.968646	1	0.0167478	-0.43688		FOXP2	827	23	60282	2100	0.884714	1	0.176561	1.29997
EGR4	1056	12	32159	660	0.991741	1	1	-0.324521		P73	1132	53	76879	3447	0.394287	0.973448	NA	NA		FOXO4	426	3	36385	829	0.996607	1	1	-0.505507		FOXP3	640	19	60282	2100	0.787122	1	2.07301e-07	2.23517
EMX1	147	2	32159	660	0.804041	1	1	1.86407		GATA3	784	37	76879	3447	0.399477	0.982184	0	-4.79721		FOXO6	430	6	36385	829	0.926028	1	1	1.79026		FOXQ1	897	19	60282	2100	0.992936	1	1	0
EMX2	132	1	32159	660	0.93377	1	1	-14.3887		KLF6	742	35	76879	3447	0.404547	0.982881	0	1.66795		FOXP2	452	6	36385	829	0.944465	1	1	1.8996		FUBP1	702	21	60282	2100	0.786169	1	1	-19.2579
EOMES	427	10	32159	660	0.381232	1	4.70977e-11	-4.4291		NDF2	31	2	76879	3447	0.404716	0.982881	NA	NA		FOXP3	371	6	36385	829	0.84818	1	1	-3.73979		GATA1	550	20	60282	2100	0.454031	1	1	-14.2057
EPAS1	323	4	32159	660	0.897892	1	1	-3.57193		RXRB	917	43	76879	3447	0.404575	0.982881	1.63947e-05	0.325173		FOXQ1	476	4	36385	829	0.994688	1	1	-15.2784		GATA2	505	19	60282	2100	0.399496	1	1	-14.7907
ERF	30	1	32159	660	0.459888	1	0.000828733	-0.851334		FOXC2	656	31	76879	3447	0.408902	0.98592	1	-13.7268		FUBP1	389	7	36385	829	0.781921	1	0.255898	-0.157692		GATA3	593	17	60282	2100	0.819908	1	2.00932e-33	2.81422
ERR1	459	11	32159	660	0.344305	1	NA	NA		MAFF	1161	54	76879	3447	0.411627	0.98592	3.16887e-28	1.38633		GATA1	316	8	36385	829	0.431155	1	1	-20.6196		GATA4	520	18	60282	2100	0.542517	1	1	2.67046
ERR2	409	8	32159	660	0.601724	1	NA	NA		SPZ1	115	6	76879	3447	0.411449	0.98592	1	14.9189		GATA2	295	8	36385	829	0.35967	1	1	-21.6516		GATA5	250	10	60282	2100	0.374241	1	1	0
ERR3	269	6	32159	660	0.474999	1	NA	NA		ZIC1	679	32	76879	3447	0.412595	0.98592	1	0		GATA3	334	5	36385	829	0.876898	1	2.44416e-14	0.693071		GATA6	612	19	60282	2100	0.722868	1	1	0
ESX1	157	3	32159	660	0.625312	1	1	0		AHR	1132	45	76879	3447	0.810564	1	0	3.34273		GATA4	319	6	36385	829	0.733396	1	1	0		GBX1	319	4	60282	2100	0.995558	1	1	1.88934
EVX1	261	4	32159	660	0.782663	1	1	-13.3888		AIRE	461	17	76879	3447	0.820064	1	0.632205	-3.36135		GATA5	143	2	36385	829	0.836788	1	1	-13.2785		GBX2	250	4	60282	2100	0.974177	1	1	0
EVX2	283	4	32159	660	0.83204	1	1	0		ALX3	731	25	76879	3447	0.931913	1	1	-2.16577		GATA6	348	8	36385	829	0.537696	1	1	1.25184		GCM1	775	22	60282	2100	0.857978	1	1	0
FOXA2	400	9	32159	660	0.43681	1	1	0		ALX4	944	30	76879	3447	0.980819	1	1	-13.7268		GBX1	175	1	36385	829	0.981626	1	1	0		GCR	1154	37	60282	2100	0.716536	1	NA	NA
FOXA3	261	5	32159	660	0.620586	1	1	1.6943		ANDR	742	32	76879	3447	0.611057	1	NA	NA		GBX2	138	1	36385	829	0.957156	1	1	-13.2785		GFI1	395	14	60282	2100	0.510216	1	1.06721e-08	2.85941
FOXB1	391	3	32159	660	0.986891	1	1	-18.954		AP2A	1392	57	76879	3447	0.772339	1	NA	NA		GCM1	456	12	36385	829	0.347826	1	1	-18.8934		GFI1B	497	14	60282	2100	0.82011	1	1	-15.7907
FOXC1	360	5	32159	660	0.861039	1	1	-1.42313		AP2B	1311	56	76879	3447	0.660649	1	NA	NA		GCR	699	10	36385	829	0.956564	1	NA	NA		GLI1	1159	29	60282	2100	0.975243	1	1	-13.2058
FOXC2	261	5	32159	660	0.620586	1	1	-13.3888		AP2C	1437	57	76879	3447	0.840822	1	NA	NA		GFI1	232	4	36385	829	0.773751	1	1.74909e-11	2.31717		GLI2	898	34	60282	2100	0.335876	1	1	2.46531
FOXD1	291	7	32159	660	0.389211	1	1	0.131998		AP2D	1334	50	76879	3447	0.913777	1	NA	NA		GFI1B	260	6	36385	829	0.542555	1	1	-4.73443		GLI3	1131	41	60282	2100	0.42	1	1	0
FOXD2	423	3	32159	660	0.992239	1	1	-1.97725		ARI3A	1390	53	76879	3447	0.897819	1	NA	NA		GLI1	656	17	36385	829	0.329813	1	1	-0.661813		GLIS1	1568	55	60282	2100	0.498081	1	0.222094	2.16706
FOXD3	648	13	32159	660	0.570769	1	1	-14.3887		ARI5B	456	15	76879	3447	0.911919	1	NA	NA		GLI2	508	14	36385	829	0.273417	1	1	0		GLIS3	972	33	60282	2100	0.582818	1	6.15289e-05	1.30989
FOXF2	377	7	32159	660	0.654817	1	1	0		ARNT2	856	27	76879	3447	0.977997	1	1	0.0890314		GLI3	632	17	36385	829	0.278312	1	1	4.22232		GSC	203	1	60282	2100	0.999161	1	0.033742	6.40522
FOXI1	290	5	32159	660	0.709626	1	1	-14.9737		ARX	851	37	76879	3447	0.596669	1	1	0.192085		GLIS1	1077	22	36385	829	0.726666	1	1	-14.8633		GSC2	295	10	60282	2100	0.576555	1	1	10.0827
FOXJ2	448	10	32159	660	0.438354	1	5.18605e-05	-0.99815		ASCL2	443	13	76879	3447	0.958921	1	8.81804e-301	2.22441		GLIS2	1107	24	36385	829	0.625501	1	1	-16.9789		GSX1	104	1	60282	2100	0.97338	1	1	0.589015
FOXK1	115	2	32159	660	0.683324	1	6.60066e-09	-0.68447		ATF6A	1132	47	76879	3447	0.721408	1	NA	NA		GLIS3	625	10	36385	829	0.903449	1	1	-2.84994		GSX2	424	11	60282	2100	0.870832	1	1	0
FOXL1	875	13	32159	660	0.909803	1	1	0		ATOH1	744	33	76879	3447	0.548289	1	1	0		GRHL1	185	1	36385	829	0.985387	1	1	-0.820672		HAND1	733	21	60282	2100	0.84238	1	1	1.8104
FOXM1	136	3	32159	660	0.52883	1	1	-1.4627		BARH1	582	10	76879	3447	0.999898	1	NA	NA		GSC	109	1	36385	829	0.916857	1	1	1.2406		HBP1	369	9	60282	2100	0.894123	1	1	-19.1419
FOXO1	419	10	32159	660	0.359591	1	0.0772678	0.190166		BARH2	396	9	76879	3447	0.991973	1	NA	NA		GSC2	189	2	36385	829	0.928946	1	1	0		HEN1	1563	58	60282	2100	0.33115	1	NA	NA
FOXO3	420	9	32159	660	0.493844	1	4.43438e-40	-1.46033		BARX1	1341	44	76879	3447	0.987849	1	1	-0.253282		GSX1	60	0	36385	829	1	1	1	0		HES1	246	7	60282	2100	0.751725	1	1	-19.5594
FOXO4	359	9	32159	660	0.319475	1	0.346306	-0.934862		BARX2	441	17	76879	3447	0.764669	1	1	0.497079		GSX2	219	1	36385	829	0.993294	1	1	-15.6003		HES5	917	33	60282	2100	0.449262	1	1	0
FOXO6	346	6	32159	660	0.71341	1	1	0.636044		BATF3	249	8	76879	3447	0.867518	1	5.72796e-191	5.05967		HBP1	180	1	36385	829	0.983614	1	1.67412e-11	-0.685866		HES7	819	27	60282	2100	0.639213	1	0.0273216	3.20894
FOXP3	297	5	32159	660	0.728762	1	0.782778	-3.20726		BCL6	250	9	76879	3447	0.786497	1	0	3.9734		HEN1	1032	25	36385	829	0.405985	1	NA	NA		HESX1	404	13	60282	2100	0.649451	1	1	-15.7907
FOXQ1	414	5	32159	660	0.926767	1	1	-15.3887		BCL6B	1027	37	76879	3447	0.925682	1	1	-1.73107		HEY1	355	10	36385	829	0.293835	1	1	-0.150313		HEY1	584	17	60282	2100	0.801665	1	1	0
FUBP1	325	3	32159	660	0.962721	1	1.62183e-06	-0.302519		BHE22	1097	36	76879	3447	0.97948	1	NA	NA		HEY2	737	16	36385	829	0.611166	1	1	3.44496		HIC2	887	33	60282	2100	0.375709	1	1	-15.7907
GATA1	294	7	32159	660	0.399145	1	1	-3.45923		BHE23	184	3	76879	3447	0.988758	1	NA	NA		HIC1	530	15	36385	829	0.233558	1	0.000489128	2.02129		HINFP	447	10	60282	2100	0.947302	1	1	-15.5276
GATA2	272	5	32159	660	0.656179	1	1	-3.16515		BPTF	536	23	76879	3447	0.611375	1	1.46356e-64	0.407309		HIC2	524	13	36385	829	0.416992	1	0.564054	-1.0657		HLF	381	10	60282	2100	0.85227	1	0.000285622	1.74684
GATA3	323	6	32159	660	0.65058	1	1.436e-102	-4.53817		BRCA1	623	21	76879	3447	0.926397	1	0.0757597	0.761444		HIF1A	379	8	36385	829	0.632767	1	5.17876e-38	-1.42387		HLTF	284	6	60282	2100	0.929236	1	8.86203e-07	1.20085
GATA4	286	5	32159	660	0.698274	1	1	0		BSH	388	15	76879	3447	0.750398	1	NA	NA		HINFP	306	6	36385	829	0.696766	1	0.81349	-0.356024		HMBX1	341	7	60282	2100	0.951454	1	NA	NA
GATA6	313	7	32159	660	0.461756	1	1	-18.5321		CDC5L	263	8	76879	3447	0.9014	1	1.06235e-144	0.897599		HLF	193	5	36385	829	0.448507	1	1	-2.06025		HME1	345	6	60282	2100	0.980146	1	NA	NA
GBX1	147	2	32159	660	0.804041	1	1	0		CDX1	247	3	76879	3447	0.998876	1	1	0		HLTF	157	1	36385	829	0.972259	1	1	0.124841		HME2	3	0	60282	2100	1	1	NA	NA
GBX2	115	1	32159	660	0.905992	1	1	-13.3888		CDX2	637	17	76879	3447	0.992398	1	1	1.19204		HMBX1	212	4	36385	829	0.711132	1	NA	NA		HMGA1	342	5	60282	2100	0.992056	1	1	-15.7907
GCM1	415	5	32159	660	0.927667	1	1	3.28053		CEBPZ	676	27	76879	3447	0.75162	1	0.00952175	0.14768		HME1	193	1	36385	829	0.987833	1	NA	NA		HMGA2	703	16	60282	2100	0.972784	1	1	-13.2058
GCR	596	10	32159	660	0.779753	1	NA	NA		CENPB	641	23	76879	3447	0.881607	1	3.53998e-92	1.0999		HME2	1	0	36385	829	1	1	NA	NA		HMX1	743	25	60282	2100	0.596172	1	1	0.103907
GFI1	211	3	32159	660	0.807368	1	0.0014742	-4.41135		COE1	910	41	76879	3447	0.508692	1	NA	NA		HMGA1	181	1	36385	829	0.983985	1	2.74066e-64	-1.5754		HMX2	379	7	60282	2100	0.977332	1	0.0961628	1.60372
GFI1B	242	2	32159	660	0.958947	1	1	-0.903143		COT1	1085	48	76879	3447	0.556794	1	NA	NA		HMGA2	380	2	36385	829	0.998382	1	1	1.49726		HMX3	430	8	60282	2100	0.982083	1	1	0
GLI1	607	7	32159	660	0.96581	1	0.706547	2.78446		CPEB1	1386	55	76879	3447	0.836009	1	1	-3.0537		HMX1	408	4	36385	829	0.98323	1	1	0		HNF1A	472	14	60282	2100	0.76102	1	0.155564	1.92249
GLI2	479	7	32159	660	0.860738	1	1	0		CR3L2	894	40	76879	3447	0.526709	1	NA	NA		HMX2	215	2	36385	829	0.956434	1	1	-16.0857		HNF1B	327	8	60282	2100	0.881003	1	NA	NA
GLI3	558	6	32159	660	0.972418	1	1	-0.836394		CUX1	99	2	76879	3447	0.935885	1	0	2.61152		HMX3	255	1	36385	829	0.997063	1	1	-15.2784		HNF4A	835	20	60282	2100	0.969341	1	0.716926	0.509506
GLIS1	953	15	32159	660	0.880532	1	1	-14.9737		CUX2	369	13	76879	3447	0.841109	1	0.878647	-3.83183		HNF1A	243	6	36385	829	0.477641	1	1	-19.0753		HNF4G	726	20	60282	2100	0.87957	1	1	0.859618
GLIS2	995	16	32159	660	0.868005	1	1	-17.0892		CXXC1	510	19	76879	3447	0.819066	1	1.18305e-05	0.272477		HNF1B	184	4	36385	829	0.603726	1	NA	NA		HNF6	441	12	60282	2100	0.839107	1	NA	NA
GLIS3	575	8	32159	660	0.903465	1	1	-5.21303		DLX1	426	19	76879	3447	0.53992	1	1	2.77712		HNF6	218	4	36385	829	0.731143	1	NA	NA		HOMEZ	316	7	60282	2100	0.922262	1	1	-16.2057
GRHL1	190	3	32159	660	0.747645	1	1	-0.814929		DLX2	382	8	76879	3447	0.99506	1	1	0.54152		HOMEZ	166	3	36385	829	0.728874	1	0.935174	-0.567827		HSF1	442	18	60282	2100	0.28515	1	1	-18.0638
GSC	93	0	32159	660	1	1	1	-2.24819		DLX3	412	13	76879	3447	0.92494	1	1	0.455136		HSF1	282	7	36385	829	0.461913	1	0.000292463	-0.421876		HSF2	204	5	60282	2100	0.836971	1	1.39307e-13	2.96276
GSC2	172	3	32159	660	0.685408	1	1	0		DLX4	441	15	76879	3447	0.886725	1	0.589543	2.46662		HSF2	127	3	36385	829	0.552913	1	1	-0.334575		HSF4	536	14	60282	2100	0.889603	1	1	0
GSX1	52	0	32159	660	1	1	1	0		DLX5	921	31	76879	3447	0.959521	1	1	0		HSF4	318	6	36385	829	0.730694	1	1	-1.89737		HSFY1	227	4	60282	2100	0.955184	1	1	4.0324
GSX2	208	1	32159	660	0.986194	1	1	18.5749		DLX6	393	17	76879	3447	0.591138	1	1	0		HSFY1	128	4	36385	829	0.334005	1	1	0		HTF4	1102	36	60282	2100	0.673672	1	NA	NA
HBP1	175	3	32159	660	0.696522	1	4.23336e-15	-0.501039		DMBX1	423	15	76879	3447	0.849202	1	1	-15.7268		HXA1	273	6	36385	829	0.589699	1	NA	NA		HXA10	604	14	60282	2100	0.958154	1	NA	NA
HEN1	960	19	32159	660	0.595323	1	NA	NA		DPRX	485	19	76879	3447	0.751775	1	1	15.9189		HXA10	321	4	36385	829	0.934019	1	NA	NA		HXA11	420	12	60282	2100	0.790516	1	NA	NA
HES1	150	2	32159	660	0.812955	1	0.000294412	0.730858		DRGX	832	28	76879	3447	0.952001	1	1	14.9189		HXA11	225	3	36385	829	0.886355	1	NA	NA		HXA13	396	10	60282	2100	0.881346	1	NA	NA
HES7	468	7	32159	660	0.844842	1	1	-1.97325		DUXA	731	31	76879	3447	0.646151	1	1	0		HXA2	122	0	36385	829	1	1	NA	NA		HXA2	241	5	60282	2100	0.921294	1	NA	NA
HESX1	228	3	32159	660	0.84657	1	1	-1.25607		E2F1	932	33	76879	3447	0.930241	1	1	0.195058		HXA5	129	1	36385	829	0.947365	1	NA	NA		HXA5	279	6	60282	2100	0.921996	1	NA	NA
HEY1	308	7	32159	660	0.445374	1	1	-2.27283		E2F2	465	15	76879	3447	0.924674	1	0.00167439	1.66394		HXA7	59	0	36385	829	1	1	NA	NA		HXA7	159	3	60282	2100	0.914284	1	NA	NA
HEY2	623	12	32159	660	0.626584	1	1	-0.299357		E2F3	274	12	76879	3447	0.570865	1	2.29783e-189	2.14706		HXA9	397	9	36385	829	0.551052	1	NA	NA		HXA9	746	19	60282	2100	0.936253	1	NA	NA
HIC1	493	9	32159	660	0.682093	1	0.432578	-1.44267		E2F5	528	17	76879	3447	0.936849	1	1.06015e-10	-2.7287		HXB1	313	4	36385	829	0.925693	1	NA	NA		HXB1	530	12	60282	2100	0.956164	1	NA	NA
HLF	189	5	32159	660	0.347439	1	1	-2.06764		EGR1	2421	90	76879	3447	0.971218	1	1.74135e-116	1.11897		HXB13	260	4	36385	829	0.842843	1	NA	NA		HXB13	457	12	60282	2100	0.869949	1	NA	NA
HLTF	143	4	32159	660	0.33813	1	1	0.00880549		EGR2	1820	74	76879	3447	0.817254	1	0.0157163	0.936334		HXB2	344	8	36385	829	0.524735	1	NA	NA		HXB2	637	16	60282	2100	0.929555	1	NA	NA
HMBX1	155	3	32159	660	0.616731	1	NA	NA		EGR4	1907	81	76879	3447	0.70393	1	1	-1.37966		HXB3	134	1	36385	829	0.953052	1	NA	NA		HXB3	268	7	60282	2100	0.822748	1	NA	NA
HME1	156	3	32159	660	0.621038	1	NA	NA		EMX1	432	17	76879	3447	0.736349	1	1	-15.3117		HXB6	271	7	36385	829	0.421806	1	NA	NA		HXB6	527	21	60282	2100	0.297848	1	NA	NA
HME2	3	0	32159	660	1	1	NA	NA		EMX2	397	17	76879	3447	0.607514	1	1	-14.7268		HXB7	272	2	36385	829	0.985598	1	NA	NA		HXB7	593	11	60282	2100	0.992661	1	NA	NA
HMGA1	170	1	32159	660	0.969747	1	3.81282e-06	-0.263206		EPAS1	632	18	76879	3447	0.984854	1	1	1.76731		HXB8	308	2	36385	829	0.992975	1	NA	NA		HXB8	641	15	60282	2100	0.959276	1	NA	NA
HMGA2	334	2	32159	660	0.991936	1	1	-18.9019		ERR1	1013	46	76879	3447	0.485519	1	NA	NA		HXC10	165	1	36385	829	0.9769	1	NA	NA		HXC10	282	5	60282	2100	0.967519	1	NA	NA
HMX1	340	6	32159	660	0.697802	1	1	0		ERR2	1034	46	76879	3447	0.541258	1	NA	NA		HXC11	76	2	36385	829	0.516736	1	NA	NA		HXC11	123	2	60282	2100	0.927396	1	NA	NA
HMX2	173	1	32159	660	0.971563	1	1	-16.1961		ERR3	691	28	76879	3447	0.729205	1	NA	NA		HXC12	210	5	36385	829	0.521361	1	NA	NA		HXC12	356	8	60282	2100	0.927221	1	NA	NA
HMX3	197	1	32159	660	0.982673	1	1	-15.3887		ESX1	505	18	76879	3447	0.862821	1	1	0		HXC13	407	9	36385	829	0.580664	1	NA	NA		HXC13	709	18	60282	2100	0.933478	1	NA	NA
HNF1B	147	4	32159	660	0.356559	1	NA	NA		ETV3	105	4	76879	3447	0.691734	1	4.46107e-21	0.876347		HXC6	772	18	36385	829	0.493134	1	NA	NA		HXC6	1411	50	60282	2100	0.470966	1	NA	NA
HNF4A	431	7	32159	660	0.780612	1	1	1.86407		EVX1	777	29	76879	3447	0.861162	1	1	-13.7268		HXC8	129	2	36385	829	0.792112	1	NA	NA		HXC8	233	2	60282	2100	0.997312	1	NA	NA
HNF4G	360	7	32159	660	0.607497	1	1	0		EVX2	808	25	76879	3447	0.979895	1	1	0		HXD10	182	2	36385	829	0.919114	1	NA	NA		HXD11	485	13	60282	2100	0.860662	1	NA	NA
HNF6	193	4	32159	660	0.559433	1	NA	NA		FOXA2	1184	54	76879	3447	0.468331	1	1	0		HXD11	263	4	36385	829	0.849072	1	NA	NA		HXD13	180	7	60282	2100	0.437129	1	NA	NA
HOMEZ	175	1	32159	660	0.972713	1	0.115602	-0.740918		FOXB1	1050	39	76879	3447	0.898866	1	1	-2.69383		HXD13	104	2	36385	829	0.685304	1	NA	NA		HXD3	256	2	60282	2100	0.998692	1	NA	NA
HSF1	236	5	32159	660	0.53218	1	0.0299297	-0.184551		FOXC1	1068	35	76879	3447	0.978559	1	1	2.08192		HXD3	141	1	36385	829	0.959997	1	NA	NA		HXD4	278	4	60282	2100	0.987139	1	NA	NA
HSF2	104	2	32159	660	0.629614	1	0.000204784	-0.872042		FOXD2	1113	32	76879	3447	0.997359	1	1	-0.315505		HXD4	135	2	36385	829	0.812446	1	NA	NA		HXD8	224	10	60282	2100	0.259023	1	NA	NA
HSF4	275	6	32159	660	0.496027	1	1	-2.23417		FOXD3	1839	76	76879	3447	0.778833	1	1	15.9189		HXD8	134	1	36385	829	0.953052	1	NA	NA		HXD9	408	9	60282	2100	0.944728	1	NA	NA
HSFY1	118	0	32159	660	1	1	1	0		FOXF1	1458	59	76879	3447	0.803194	1	1	-14.7268		IKZF1	623	12	36385	829	0.758255	1	1.07583e-06	-0.233407		ID4	731	22	60282	2100	0.781941	1	1	0
HXA1	209	3	32159	660	0.802242	1	NA	NA		FOXF2	1086	34	76879	3447	0.989221	1	1	0		IRF4	413	11	36385	829	0.343148	1	0.0193135	-3.22408		IKZF1	1154	30	60282	2100	0.960882	1	5.96499e-13	2.0738
HXA10	277	4	32159	660	0.819591	1	NA	NA		FOXG1	1442	63	76879	3447	0.599361	1	1	16.289		IRF5	592	16	36385	829	0.279915	1	2.43656e-19	-2.40597		IRF5	1048	32	60282	2100	0.796309	1	1	-0.443134
HXA11	198	1	32159	660	0.983027	1	NA	NA		FOXI1	777	31	76879	3447	0.766141	1	1	2.19204		IRX2	30	0	36385	829	1	1	1	-13.2785		IRF7	752	30	60282	2100	0.252057	1	0.91031	-1.73274
HXA13	167	3	32159	660	0.666214	1	NA	NA		FOXJ2	1285	50	76879	3447	0.860514	1	1.54301e-41	1.5188		IRX3	155	5	36385	829	0.280333	1	1	-18.4047		IRX2	64	2	60282	2100	0.652725	1	1	0
HXA2	114	2	32159	660	0.678717	1	NA	NA		FOXJ3	3478	157	76879	3447	0.476823	1	2.35192e-18	0.60153		ISL1	118	4	36385	829	0.283268	1	1	0		IRX3	297	12	60282	2100	0.343033	1	1	0
HXA5	127	0	32159	660	1	1	NA	NA		FOXK1	306	6	76879	3447	0.993402	1	1	-0.0071876		ISL2	211	2	36385	829	0.952994	1	1	-2.7859		ISL1	222	8	60282	2100	0.509479	1	1	5.14229
HXA7	66	0	32159	660	1	1	NA	NA		FOXL1	2503	98	76879	3447	0.923583	1	1	0		ISX	144	1	36385	829	0.96265	1	1	0		ISL2	362	8	60282	2100	0.934551	1	1	-14.2057
HXA9	341	7	32159	660	0.550837	1	NA	NA		FOXO1	1241	50	76879	3447	0.794928	1	7.72153e-33	-0.834864		JUN	356	7	36385	829	0.701244	1	1.10789e-68	-0.634286		ISX	272	4	60282	2100	0.985034	1	1	6.07908
HXB1	238	2	32159	660	0.956026	1	NA	NA		FOXO3	1185	50	76879	3447	0.686243	1	3.03024e-280	1.78122		JUNB	405	9	36385	829	0.574811	1	0	-1.67011		ITF2	734	22	60282	2100	0.787874	1	NA	NA
HXB13	219	2	32159	660	0.939224	1	NA	NA		FOXO4	1063	40	76879	3447	0.885341	1	4.29505e-05	1.20578		JUND	294	5	36385	829	0.79882	1	2.23101e-52	-0.679595		JUN	651	26	60282	2100	0.268291	1	4.21928e-23	3.46713
HXB2	308	7	32159	660	0.445374	1	NA	NA		FOXO6	980	41	76879	3447	0.692928	1	1	1.25841		KAISO	618	7	36385	829	0.987022	1	NA	NA		JUNB	744	28	60282	2100	0.366356	1	6.00688e-34	2.46774
HXB3	123	2	32159	660	0.71825	1	NA	NA		FOXP3	901	35	76879	3447	0.824024	1	0.08031	-4.29958		KLF1	911	17	36385	829	0.827382	1	1	-1.00967		KAISO	943	33	60282	2100	0.513248	1	NA	NA
HXB6	222	3	32159	660	0.833599	1	NA	NA		FOXQ1	1227	35	76879	3447	0.998505	1	1	16.9189		KLF12	952	22	36385	829	0.502749	1	0.0221817	0.368449		KLF12	1458	46	60282	2100	0.770922	1	1.47714e-19	2.00054
HXB7	243	0	32159	660	1	1	NA	NA		FUBP1	952	37	76879	3447	0.829186	1	5.31831e-47	0.537864		KLF14	1142	25	36385	829	0.607952	1	NA	NA		KLF14	1658	58	60282	2100	0.505364	1	NA	NA
HXB8	281	2	32159	660	0.979199	1	NA	NA		GATA5	378	16	76879	3447	0.624282	1	1	-13.7268		KLF15	558	13	36385	829	0.505701	1	1	-18.1157		KLF15	802	26	60282	2100	0.669984	1	0.0375885	2.94368
HXC10	132	0	32159	660	1	1	NA	NA		GBX1	476	16	76879	3447	0.9025	1	1	0		KLF16	1254	30	36385	829	0.418627	1	0.000194397	-1.04022		KLF16	1780	59	60282	2100	0.668601	1	1	-18.8784
HXC12	171	4	32159	660	0.465695	1	NA	NA		GBX2	374	12	76879	3447	0.907317	1	1	-13.7268		KLF3	574	14	36385	829	0.435605	1	4.34567e-12	-0.538101		KLF6	669	25	60282	2100	0.389514	1	0.342804	-0.981148
HXC13	349	9	32159	660	0.291721	1	NA	NA		GCM1	1008	41	76879	3447	0.755152	1	1	-0.432495		KLF4	1295	32	36385	829	0.345038	1	5.19565e-141	-3.57339		LBX2	262	4	60282	2100	0.980784	1	1	-13.2058
HXC8	110	1	32159	660	0.895796	1	NA	NA		GCM2	1033	48	76879	3447	0.421393	1	1	-13.7268		KLF6	449	13	36385	829	0.229644	1	9.47161e-100	-0.789009		LEF1	826	31	60282	2100	0.362804	1	1.83188e-60	2.05529
HXD10	170	4	32159	660	0.461253	1	NA	NA		GCR	1554	68	76879	3447	0.596869	1	NA	NA		KLF8	245	5	36385	829	0.655946	1	1	-0.183805		LHX2	349	8	60282	2100	0.917779	1	1	0
HXD11	231	0	32159	660	1	1	NA	NA		GLI1	1386	44	76879	3447	0.993784	1	1	-1.33953		LBX2	142	2	36385	829	0.833909	1	1	2.16093		LHX3	384	5	60282	2100	0.997214	1	0.277921	1.37572
HXD13	95	2	32159	660	0.580595	1	NA	NA		GLI2	1021	41	76879	3447	0.781212	1	1	0		LHX2	164	1	36385	829	0.976365	1	1	-17.5392		LHX4	277	3	60282	2100	0.996366	1	0.00278963	2.18463
HXD3	122	0	32159	660	1	1	NA	NA		GLI3	1350	47	76879	3447	0.969548	1	1	-17.5342		LHX3	222	2	36385	829	0.961882	1	1	-0.100482		LHX6	457	12	60282	2100	0.869949	1	1	1.31291
HXD4	116	2	32159	660	0.687876	1	NA	NA		GLIS1	1818	61	76879	3447	0.992816	1	1	-15.3117		LHX4	138	1	36385	829	0.957156	1	1	0.498201		LHX8	287	9	60282	2100	0.667493	1	1	0
HXD8	122	2	32159	660	0.714068	1	NA	NA		GLIS2	1774	61	76879	3447	0.98729	1	1	0.514046		LHX6	216	2	36385	829	0.957256	1	1	0		LHX9	340	7	60282	2100	0.950507	1	1	0
IKZF1	593	9	32159	660	0.858202	1	5.13786e-44	-0.415622		GLIS3	1121	43	76879	3447	0.866315	1	1	-1.19055		LHX8	152	3	36385	829	0.672865	1	1	0		LMX1A	405	10	60282	2100	0.89643	1	1	3.70327
INSM1	917	17	32159	660	0.697083	1	1	-16.3887		GMEB2	365	15	76879	3447	0.666155	1	0.0984678	0.373517		LHX9	190	1	36385	829	0.986968	1	1	0		LMX1B	370	5	60282	2100	0.996029	1	1	0
ISL1	94	3	32159	660	0.30413	1	1	0		GSC	261	11	76879	3447	0.621133	1	1	-2.24932		LMX1A	220	3	36385	829	0.87716	1	1	0		MAF	725	19	60282	2100	0.917047	1	7.90965e-20	1.40652
ISL2	157	2	32159	660	0.832359	1	1	-1.77566		GSC2	365	8	76879	3447	0.992087	1	1	0		LMX1B	193	3	36385	829	0.815299	1	1	-15.2784		MAFA	435	10	60282	2100	0.935656	1	0.000969952	1.39958
ISX	124	1	32159	660	0.921901	1	1	0		GSX1	142	6	76879	3447	0.611493	1	1	0		MAF	442	12	36385	829	0.310625	1	0.00253242	0.355866		MAFB	496	15	60282	2100	0.741936	1	0.100888	-1.93652
JUNB	353	8	32159	660	0.437885	1	0	-0.908353		GSX2	637	27	76879	3447	0.640833	1	1	-16.0487		MAFA	285	4	36385	829	0.888647	1	1	-2.58431		MAFF	849	19	60282	2100	0.984995	1	1	-18.3758
KLF1	763	15	32159	660	0.602042	1	1	-3.19166		HES1	291	9	76879	3447	0.902823	1	5.61168e-43	2.79335		MAFF	489	13	36385	829	0.326228	1	1.54482e-11	1.34809		MAFG	1585	53	60282	2100	0.637424	1	1	-21.8372
KLF12	826	15	32159	660	0.718416	1	0.00151205	-0.425653		HES5	1160	47	76879	3447	0.776634	1	1	1.03322		MAFG	901	22	36385	829	0.400984	1	1.98129e-11	-2.37555		MAFK	1582	50	60282	2100	0.775518	1	1	-0.234973
KLF13	840	15	32159	660	0.741183	1	3.89066e-63	-0.698088		HES7	1029	43	76879	3447	0.69911	1	1	-18.6138		MAFK	923	17	36385	829	0.841935	1	0.183202	-0.628609		MAX	883	30	60282	2100	0.57957	1	1	-18.7784
KLF14	1043	13	32159	660	0.981255	1	NA	NA		HESX1	488	6	76879	3447	0.999984	1	0.0840504	2.23575		MAX	515	10	36385	829	0.735396	1	3.28552e-21	-0.63463		MBD2	862	24	60282	2100	0.888043	1	1	-0.997003
KLF15	500	7	32159	660	0.88739	1	1	-0.228208		HEY2	1256	46	76879	3447	0.93062	1	1	-3.27544		MAZ	1605	37	36385	829	0.494332	1	1	-0.0403741		MCR	89	0	60282	2100	1	1	NA	NA
KLF16	1068	23	32159	660	0.436602	1	0.485009	-0.191431		HIC2	1070	37	76879	3447	0.956994	1	3.44806e-05	0.966244		MBD2	625	10	36385	829	0.903449	1	1.18229e-60	-1.4114		MEF2A	749	15	60282	2100	0.992995	1	1	-0.701531
KLF3	523	7	32159	660	0.911539	1	1.87709e-127	-1.26862		HIF1A	900	34	76879	3447	0.862415	1	0	1.61189		MCR	48	1	36385	829	0.665246	1	NA	NA		MEF2B	551	11	60282	2100	0.9838	1	1	-15.5276
KLF4	1139	22	32159	660	0.64319	1	8.47625e-233	-2.58464		HINFP	545	20	76879	3447	0.842297	1	0.0049787	0.358624		MECP2	708	14	36385	829	0.738476	1	0.832604	0.0644207		MEF2C	689	15	60282	2100	0.980713	1	0.000353998	-1.30261
KLF6	439	6	32159	660	0.886552	1	7.28124e-250	-0.840579		HLTF	360	14	76879	3447	0.737413	1	2.54204e-09	-0.756773		MEF2A	411	8	36385	829	0.718452	1	9.40539e-29	-1.46037		MEF2D	745	13	60282	2100	0.99824	1	1	-21.1043
KLF8	178	2	32159	660	0.880131	1	1.45318e-13	3.03278		HMBX1	480	16	76879	3447	0.90873	1	NA	NA		MEF2B	293	5	36385	829	0.79645	1	1	-0.0700346		MEIS1	767	23	60282	2100	0.791516	1	1	-14.7907
LBX2	137	2	32159	660	0.771552	1	1	-19.8488		HME1	523	19	76879	3447	0.848352	1	NA	NA		MEF2C	383	6	36385	829	0.867997	1	1.12115e-118	-3.46395		MEIS2	931	33	60282	2100	0.483804	1	1	0
LEF1	381	8	32159	660	0.522237	1	0	-4.39401		HME2	7	0	76879	3447	1	1	NA	NA		MEF2D	369	4	36385	829	0.968507	1	1	-0.144378		MEIS3	717	25	60282	2100	0.525286	1	0.0435925	1.26932
LHX2	170	3	32159	660	0.677831	1	1	-1.31947		HMGA1	489	20	76879	3447	0.689134	1	1.34495e-13	0.265813		MEIS1	411	10	36385	829	0.460741	1	1	0.664826		MEOX1	339	6	60282	2100	0.977364	1	6.92848e-07	1.0839
LHX3	180	3	32159	660	0.714381	1	1	0.77671		HMGA2	1040	43	76879	3447	0.723683	1	1	-1.27361		MEOX1	177	3	36385	829	0.767376	1	1	-22.1922		MEOX2	292	7	60282	2100	0.880943	1	1	0.188204
LHX4	117	0	32159	660	1	1	1	-0.199328		HMX1	1077	42	76879	3447	0.837425	1	1	0		MEOX2	143	1	36385	829	0.961786	1	1	0		MESP1	731	22	60282	2100	0.781941	1	1	-13.2058
LHX6	219	3	32159	660	0.826768	1	1	0		HMX2	534	10	76879	3447	0.999573	1	1	-16.5341		MITF	496	13	36385	829	0.344097	1	0.325951	-3.96119		MGAP	765	22	60282	2100	0.842735	1	NA	NA
LHX8	134	3	32159	660	0.518943	1	1	0		HMX3	621	14	76879	3447	0.998642	1	1	16.9189		MIXL1	185	1	36385	829	0.985387	1	1	-2.09162		MITF	848	29	60282	2100	0.565028	1	1	-18.2503
LHX9	171	2	32159	660	0.865807	1	1	0		HNF1A	650	23	76879	3447	0.895369	1	1	-0.114821		MNT	119	3	36385	829	0.509426	1	1.80991e-06	-1.08617		MIXL1	324	8	60282	2100	0.875061	1	1	-13.2058
LMX1A	177	2	32159	660	0.878175	1	1	0		HNF1B	465	19	76879	3447	0.687581	1	NA	NA		MNX1	38	1	36385	829	0.579474	1	1	-15.7599		MLX	619	18	60282	2100	0.808544	1	1	-21.6354
LMX1B	184	2	32159	660	0.89127	1	1	-15.3887		HNF4A	1049	40	76879	3447	0.867094	1	1	-15.3117		MSX1	369	2	36385	829	0.99797	1	1	-18.3377		MNT	167	5	60282	2100	0.690153	1	1	-0.141621
MAF	404	5	32159	660	0.917207	1	2.9438e-36	-4.9148		HNF4G	890	34	76879	3447	0.846599	1	1	0		MTF1	652	15	36385	829	0.520249	1	2.47931e-08	-1.25297		MNX1	78	2	60282	2100	0.754648	1	0.235698	1.20867
MAFA	260	3	32159	660	0.901866	1	1	0.24362		HNF6	591	24	76879	3447	0.713427	1	NA	NA		MUSC	570	14	36385	829	0.425507	1	NA	NA		MSX1	681	5	60282	2100	0.999999	1	0.0376286	3.14241
MAFB	261	7	32159	660	0.291174	1	6.83199e-181	-4.41246		HOMEZ	458	16	76879	3447	0.870058	1	4.20115e-06	0.881944		MYB	421	8	36385	829	0.742301	1	0.566973	-23.5246		MTF1	969	31	60282	2100	0.707384	1	1	-0.105814
MAFF	433	5	32159	660	0.942265	1	4.70944e-12	-2.57314		HSF1	584	27	76879	3447	0.462546	1	8.70338e-25	0.461779		MYBA	175	4	36385	829	0.564496	1	NA	NA		MUSC	941	31	60282	2100	0.647048	1	NA	NA
MAFG	756	17	32159	660	0.385501	1	1.17081e-11	-1.17715		HSF2	287	10	76879	3447	0.825797	1	9.50371e-12	-0.975111		MYBB	116	1	36385	829	0.929149	1	NA	NA		MYB	648	17	60282	2100	0.905462	1	1	-15.2057
MAFK	823	16	32159	660	0.620811	1	8.97498e-06	-1.04813		HSF4	750	35	76879	3447	0.429029	1	0.994919	0.802715		MYC	550	13	36385	829	0.485019	1	1.97952e-97	-2.619		MYBA	282	6	60282	2100	0.926414	1	NA	NA
MAZ	1426	31	32159	660	0.397259	1	1.95197e-87	-0.863499		HSFY1	299	9	76879	3447	0.917827	1	1	0		MYCN	386	10	36385	829	0.385414	1	1	-2.02073		MYBB	205	4	60282	2100	0.925655	1	NA	NA
MBD2	571	11	32159	660	0.62429	1	3.07077e-20	-0.534373		HXA1	639	19	76879	3447	0.97743	1	NA	NA		MYF6	604	14	36385	829	0.510771	1	1	-14.2784		MYC	853	31	60282	2100	0.430833	1	5.68256e-34	4.11558
MCR	47	1	32159	660	0.619126	1	NA	NA		HXA10	795	24	76879	3447	0.984244	1	NA	NA		MYOD1	566	13	36385	829	0.526175	1	1	0		MYCN	592	19	60282	2100	0.670432	1	1	-13.2058
MECP2	606	14	32159	660	0.364723	1	4.37376e-11	-0.347255		HXA11	539	21	76879	3447	0.768521	1	NA	NA		MYOG	592	16	36385	829	0.279915	1	1	0		MYF6	1034	33	60282	2100	0.717004	1	1	0
MEF2A	352	5	32159	660	0.847953	1	0.924622	-0.0162811		HXA13	532	16	76879	3447	0.963871	1	NA	NA		MZF1	708	17	36385	829	0.447173	1	1	-0.194854		MYOD1	993	36	60282	2100	0.427581	1	1	0.258003
MEF2B	284	4	32159	660	0.834044	1	0.42578	-1.33475		HXA2	345	15	76879	3447	0.581832	1	NA	NA		NANOG	496	10	36385	829	0.692853	1	1	-0.801109		NANOG	937	25	60282	2100	0.929506	1	1	0
MEF2C	309	2	32159	660	0.987353	1	0	2.12102		HXA5	352	16	76879	3447	0.51172	1	NA	NA		NDF1	607	12	36385	829	0.727437	1	NA	NA		NDF1	1015	35	60282	2100	0.547251	1	NA	NA
MEF2D	350	6	32159	660	0.723503	1	2.2574e-17	-1.10757		HXA7	213	8	76879	3447	0.736872	1	NA	NA		NDF2	19	0	36385	829	1	1	NA	NA		NDF2	37	2	60282	2100	0.369286	1	NA	NA
MEIS1	345	7	32159	660	0.563064	1	1	-2.35925		HXA9	1072	48	76879	3447	0.523356	1	NA	NA		NF2L2	358	9	36385	829	0.429424	1	NA	NA		NF2L2	622	19	60282	2100	0.747077	1	NA	NA
MEIS2	425	9	32159	660	0.507885	1	1	-1.28613		HXB1	658	24	76879	3447	0.868464	1	NA	NA		NFAC2	479	13	36385	829	0.3011	1	NA	NA		NFAC1	898	26	60282	2100	0.852171	1	NA	NA
MEIS3	343	4	32159	660	0.921365	1	1	-18.3431		HXB13	614	21	76879	3447	0.915578	1	NA	NA		NFAC4	418	9	36385	829	0.612178	1	NA	NA		NFAC2	849	24	60282	2100	0.871925	1	NA	NA
MEOX1	159	2	32159	660	0.83756	1	0.91423	-5.04397		HXB2	845	32	76879	3447	0.85247	1	NA	NA		NFAT5	421	12	36385	829	0.257016	1	0.07913	0.297219		NFAC3	789	25	60282	2100	0.709558	1	NA	NA
MEOX2	139	2	32159	660	0.778404	1	1	0		HXB3	391	13	76879	3447	0.890295	1	NA	NA		NFE2	489	12	36385	829	0.437725	1	1.55871e-19	-4.00745		NFAT5	777	26	60282	2100	0.608105	1	1	-18.5694
MGAP	388	9	32159	660	0.402246	1	NA	NA		HXC10	392	11	76879	3447	0.962997	1	NA	NA		NFIA	392	9	36385	829	0.535941	1	0.000610317	-1.88404		NFE2	841	26	60282	2100	0.755351	1	1	-1.74799
MITF	403	10	32159	660	0.316899	1	0.00845757	-6.64488		HXC11	175	5	76879	3447	0.891501	1	NA	NA		NFIC	492	10	36385	829	0.683386	1	2.81258e-28	-1.57338		NFIA	584	21	60282	2100	0.471619	1	1	-17.0131
MIXL1	155	0	32159	660	1	1	1	0.616709		HXC13	918	37	76879	3447	0.76391	1	NA	NA		NFIL3	188	3	36385	829	0.801303	1	7.6445e-05	0.738642		NFIC	734	24	60282	2100	0.64971	1	1	-20.5474
MLX	275	7	32159	660	0.336451	1	9.64987e-63	-1.04073		HXC8	318	14	76879	3447	0.562905	1	NA	NA		NFKB2	227	5	36385	829	0.589771	1	7.88104e-24	-1.3149		NFIL3	376	10	60282	2100	0.841413	1	1	-21.4683
MNT	103	1	32159	660	0.87964	1	1.21694e-17	-1.24984		HXD10	430	18	76879	3447	0.64596	1	NA	NA		NFYA	248	4	36385	829	0.815733	1	1	-0.256721		NFYA	460	12	60282	2100	0.875173	1	1	-16.2057
MNX1	42	0	32159	660	1	1	1	0.667182		HXD11	659	19	76879	3447	0.984594	1	NA	NA		NFYB	264	4	36385	829	0.851101	1	1	-0.171368		NFYB	479	11	60282	2100	0.94388	1	1	0
MSX1	319	2	32159	660	0.98943	1	1	-1.10597		HXD13	215	7	76879	3447	0.845838	1	NA	NA		NFYC	254	4	36385	829	0.829736	1	1.56077e-05	-0.51721		NFYC	451	9	60282	2100	0.974688	1	1	-0.962574
MTF1	553	12	32159	660	0.462707	1	2.59226e-17	-1.16872		HXD4	370	14	76879	3447	0.771415	1	NA	NA		NGN2	57	0	36385	829	1	1	NA	NA		NGN2	110	2	60282	2100	0.895522	1	NA	NA
MUSC	502	12	32159	660	0.337459	1	NA	NA		HXD8	302	12	76879	3447	0.699788	1	NA	NA		NKX21	155	4	36385	829	0.470401	1	NA	NA		NKX21	273	4	60282	2100	0.985406	1	NA	NA
MYB	334	4	32159	660	0.911473	1	0.0879981	-4.56665		HXD9	529	16	76879	3447	0.961761	1	NA	NA		NKX22	336	5	36385	829	0.880016	1	NA	NA		NKX22	551	16	60282	2100	0.798817	1	NA	NA
MYBA	168	3	32159	660	0.67012	1	NA	NA		IKZF1	1477	67	76879	3447	0.478406	1	0.736831	0.0546373		NKX23	460	11	36385	829	0.477252	1	NA	NA		NKX23	741	26	60282	2100	0.5119	1	NA	NA
MYBB	109	2	32159	660	0.654862	1	NA	NA		ISL1	262	9	76879	3447	0.828156	1	1	0		NKX25	422	12	36385	829	0.259493	1	NA	NA		NKX25	706	21	60282	2100	0.794112	1	NA	NA
MYCN	336	7	32159	660	0.535352	1	1	-19.65		ISL2	541	17	76879	3447	0.949696	1	0.843621	3.73545		NKX28	242	3	36385	829	0.913187	1	NA	NA		NKX28	426	18	60282	2100	0.237116	1	NA	NA
NDF2	12	0	32159	660	1	1	NA	NA		ISX	390	15	76879	3447	0.757009	1	1	0		NKX31	226	3	36385	829	0.888119	1	NA	NA		NKX31	414	7	60282	2100	0.989228	1	NA	NA
NF2L2	314	6	32159	660	0.623844	1	NA	NA		KAISO	1192	55	76879	3447	0.433619	1	NA	NA		NKX32	358	8	36385	829	0.569474	1	NA	NA		NKX32	592	22	60282	2100	0.409505	1	NA	NA
NFAC1	415	10	32159	660	0.348831	1	NA	NA		KLF12	1710	73	76879	3447	0.679919	1	6.46906e-88	-1.80991		NKX61	175	1	36385	829	0.981626	1	NA	NA		NKX61	335	9	60282	2100	0.822896	1	NA	NA
NFAC2	399	10	32159	660	0.306401	1	NA	NA		KLF13	1437	66	76879	3447	0.438679	1	9.52652e-166	0.690033		NKX62	131	1	36385	829	0.949718	1	NA	NA		NKX62	270	2	60282	2100	0.999159	1	NA	NA
NFAC3	376	9	32159	660	0.367735	1	NA	NA		KLF14	1870	83	76879	3447	0.55229	1	NA	NA		NOBOX	116	1	36385	829	0.929149	1	1	-13.2785		NOBOX	216	1	60282	2100	0.999468	1	0.514997	1.63614
NFAT5	381	9	32159	660	0.382091	1	0.00546286	-0.324598		KLF15	996	33	76879	3447	0.971174	1	1	-1.42776		NOTO	120	2	36385	829	0.757968	1	1	-13.2785		NOTO	240	5	60282	2100	0.919653	1	1	0
NFE2	427	10	32159	660	0.381232	1	4.85442e-50	-4.34011		KLF16	2022	88	76879	3447	0.62601	1	2.12409e-39	1.05455		NR1D1	379	7	36385	829	0.759355	1	0.436683	-0.989872		NR0B1	461	16	60282	2100	0.539552	1	1	0
NFIA	361	9	32159	660	0.325093	1	1.21398e-12	-2.81645		KLF3	1118	51	76879	3447	0.469712	1	4.47492e-193	0.852855		NR1H4	381	4	36385	829	0.973992	1	1	0		NR1D1	694	20	60282	2100	0.830239	1	2.84227e-11	1.2071
NFIC	448	10	32159	660	0.438354	1	4.93365e-64	-1.47055		LBX2	371	14	76879	3447	0.774642	1	1	1.86039		NR1I3	533	13	36385	829	0.440611	1	1	0.0203399		NR1H2	1008	34	60282	2100	0.598402	1	1	-0.00964464
NFIL3	174	5	32159	660	0.287804	1	3.52511e-17	-2.41301		LHX2	482	22	76879	3447	0.49533	1	1	4.29421		NR2C1	392	6	36385	829	0.881407	1	1	-0.108721		NR1H4	626	20	60282	2100	0.680742	1	1	1.4309
NFYA	215	3	32159	660	0.817286	1	0.584755	-0.336429		LHX3	552	22	76879	3447	0.737801	1	1	-0.895445		NR4A1	500	14	36385	829	0.255131	1	9.02307e-39	-1.85756		NR1I2	939	23	60282	2100	0.96966	1	0.0208808	1.03258
NFYB	223	3	32159	660	0.835825	1	0.000910744	-0.407083		LHX4	351	15	76879	3447	0.608065	1	1	-1.08642		NR4A2	522	11	36385	829	0.642948	1	3.39483e-06	-0.253704		NR1I3	902	24	60282	2100	0.927789	1	1	0
NFYC	210	3	32159	660	0.804819	1	5.30972e-05	-0.312641		LHX6	657	16	76879	3447	0.997496	1	1	0		NR4A3	422	10	36385	829	0.493526	1	1	-0.434538		NR2C1	665	24	60282	2100	0.458692	1	1	-14.2057
NGN2	45	1	32159	660	0.603144	1	NA	NA		LHX8	380	14	76879	3447	0.802267	1	1	0		NR5A2	434	8	36385	829	0.771162	1	1	1.22152		NR2E1	896	25	60282	2100	0.890137	1	0.729113	0.766525
NKX22	227	5	32159	660	0.49817	1	NA	NA		LHX9	491	16	76879	3447	0.924192	1	1	0		NR6A1	498	7	36385	829	0.935829	1	1	-4.30831		NR2E3	571	19	60282	2100	0.610142	1	NA	NA
NKX25	358	7	32159	660	0.60171	1	NA	NA		LMX1A	598	27	76879	3447	0.511431	1	1	0		NRF1	740	12	36385	829	0.912473	1	1	0.00031921		NR2F6	629	20	60282	2100	0.688602	1	0.00791426	0.553829
NKX28	215	5	32159	660	0.451467	1	NA	NA		LMX1B	552	23	76879	3447	0.665355	1	1	2.77702		NRL	388	11	36385	829	0.274518	1	1	-0.410746		NR4A1	853	27	60282	2100	0.71718	1	1	-20.4968
NKX31	195	4	32159	660	0.567514	1	NA	NA		MAF	948	36	76879	3447	0.861433	1	4.82343e-39	-1.77131		OLIG1	463	8	36385	829	0.826945	1	5.59711e-06	-3.95932		NR4A2	880	27	60282	2100	0.771471	1	1	-21.6596
NKX61	163	4	32159	660	0.42983	1	NA	NA		MAFA	569	20	76879	3447	0.887297	1	1	-0.875392		OLIG2	254	5	36385	829	0.686343	1	1	-15.8633		NR4A3	720	20	60282	2100	0.871287	1	1	-15.6873
NKX62	110	1	32159	660	0.895796	1	NA	NA		MAFB	651	24	76879	3447	0.856081	1	0	6.25071		OLIG3	323	6	36385	829	0.744014	1	1	0		NR5A2	769	20	60282	2100	0.927287	1	1	0
NOBOX	97	0	32159	660	1	1	1	-13.3888		MAZ	2639	107	76879	3447	0.866478	1	4.26286e-09	0.171044		ONEC2	286	6	36385	829	0.634185	1	NA	NA		NR6A1	860	17	60282	2100	0.996241	1	1	-16.7907
NOTO	113	1	32159	660	0.902039	1	1	-13.3888		MBD2	948	34	76879	3447	0.921757	1	0	1.90786		ONEC3	343	5	36385	829	0.890402	1	NA	NA		NRF1	1049	32	60282	2100	0.797915	1	1	-14.2057
NR1H4	359	7	32159	660	0.604609	1	1	0		MCR	99	5	76879	3447	0.456302	1	NA	NA		OTX1	174	2	36385	829	0.906315	1	1	-14.2784		NRL	654	17	60282	2100	0.912359	1	0.0172177	1.4182
NR1I2	499	7	32159	660	0.886225	1	1	-0.437806		MECP2	1101	43	76879	3447	0.837494	1	1	0.0255656		OTX2	187	3	36385	829	0.7984	1	1	0		OLIG1	880	33	60282	2100	0.35885	1	1	-21.1971
NR1I3	473	8	32159	660	0.754225	1	1	-0.952363		MEF2A	1037	28	76879	3447	0.99869	1	0	1.98006		OVOL1	179	3	36385	829	0.773876	1	1	-17.0424		OLIG3	591	22	60282	2100	0.406481	1	1	4.07893
NR2E1	464	11	32159	660	0.357042	1	1	-15.2307		MEF2B	731	19	76879	3447	0.996511	1	0.00830857	1.18412		P5F1B	439	7	36385	829	0.871525	1	NA	NA		ONEC2	526	15	60282	2100	0.813521	1	NA	NA
NR2E3	264	4	32159	660	0.790014	1	NA	NA		MEF2C	984	31	76879	3447	0.984561	1	0	2.22697		P63	628	14	36385	829	0.56903	1	NA	NA		ONEC3	618	21	60282	2100	0.574876	1	NA	NA
NR2F6	304	6	32159	660	0.592812	1	0.30124	-0.790227		MEF2D	980	29	76879	3447	0.993396	1	4.15957e-154	1.60213		P73	582	9	36385	829	0.913308	1	NA	NA		OTX1	280	1	60282	2100	0.999943	1	0.310757	0.760539
NR4A2	426	9	32159	660	0.51068	1	3.01504e-34	-0.374033		MEIS1	1010	44	76879	3447	0.59649	1	1	-1.49108		PAX1	399	7	36385	829	0.802875	1	1	0		OTX2	323	8	60282	2100	0.873027	1	1	0
NR5A2	441	6	32159	660	0.889005	1	1	1.86419		MEIS2	1219	55	76879	3447	0.499684	1	1	-1.4531		PAX3	172	5	36385	829	0.355279	1	1	0		OVOL1	284	6	60282	2100	0.929236	1	0.143222	1.18473
NR6A1	460	6	32159	660	0.910144	1	0.643022	-2.3386		MEIS3	977	44	76879	3447	0.508658	1	1	-0.0974314		PAX4	107	0	36385	829	1	1	1	0		P53	766	22	60282	2100	0.844312	1	NA	NA
NRF1	681	6	32159	660	0.994732	1	0.773631	-0.251191		MEOX1	472	18	76879	3447	0.784105	1	0.197695	-5.38593		PAX5	672	11	36385	829	0.898037	1	0.000131783	-4.68297		P5F1B	835	27	60282	2100	0.677144	1	NA	NA
NRL	338	6	32159	660	0.692476	1	1	0.548503		MEOX2	394	14	76879	3447	0.840241	1	1	0		PAX7	227	5	36385	829	0.589771	1	1	0		P63	994	23	60282	2100	0.985718	1	NA	NA
OLIG1	402	5	32159	660	0.915169	1	3.1424e-15	-5.56981		MGAP	1045	44	76879	3447	0.682669	1	NA	NA		PAX8	23	1	36385	829	0.407971	1	1	-1.06326		P73	908	29	60282	2100	0.705718	1	NA	NA
OLIG2	224	5	32159	660	0.486624	1	1	-15.9737		MIXL1	446	16	76879	3447	0.844091	1	1	-5.12127		PBX1	231	3	36385	829	0.896575	1	1	-0.287678		PAX1	641	21	60282	2100	0.640347	1	1	2.10806
OLIG3	281	4	32159	660	0.827972	1	1	0		MNT	179	8	76879	3447	0.550797	1	1.98622e-197	1.95987		PBX2	193	2	36385	829	0.934046	1	9.59437e-14	-0.996483		PAX2	382	8	60282	2100	0.95452	1	1	0
ONEC2	259	2	32159	660	0.969413	1	NA	NA		MNX1	93	2	76879	3447	0.920223	1	1	-16.2083		PBX3	209	0	36385	829	1	1	0.0117911	-0.956482		PAX3	334	8	60282	2100	0.893962	1	1	8.07907
ONEC3	295	1	32159	660	0.997717	1	NA	NA		MSX1	996	43	76879	3447	0.618997	1	1	-1.3109		PDX1	114	1	36385	829	0.925835	1	1	0		PAX4	211	6	60282	2100	0.742271	1	1	2.25585
OTX1	154	0	32159	660	1	1	1	-14.3887		MTF1	1124	52	76879	3447	0.428981	1	8.2712e-302	2.39332		PHX2A	312	8	36385	829	0.417539	1	NA	NA		PAX5	1079	31	60282	2100	0.880666	1	1	-20.4805
OTX2	148	1	32159	660	0.952376	1	1	0		MYBB	300	14	76879	3447	0.476508	1	NA	NA		PHX2B	289	8	36385	829	0.339408	1	NA	NA		PAX6	278	8	60282	2100	0.750617	1	0.0118784	0.853082
OVOL1	153	2	32159	660	0.821505	1	1	1.04518		MZF1	1341	59	76879	3447	0.575904	1	0.18584	-0.158199		PIT1	321	5	36385	829	0.854916	1	NA	NA		PAX7	425	15	60282	2100	0.514587	1	1	0.665654
P53	397	4	32159	660	0.962484	1	NA	NA		NANOG	1270	43	76879	3447	0.977111	1	1	-1.15613		PITX1	214	4	36385	829	0.71792	1	1	0.0515347		PAX8	41	0	60282	2100	1	1	1	-14.2057
P63	555	5	32159	660	0.988915	1	NA	NA		NFIA	764	32	76879	3447	0.674025	1	5.26288e-32	1.48194		PITX2	225	7	36385	829	0.25612	1	1	-13.2785		PBX1	422	14	60282	2100	0.608228	1	1	-14.2057
P73	512	10	32159	660	0.605209	1	NA	NA		NFIC	945	30	76879	3447	0.981124	1	0	1.55774		PITX3	211	3	36385	829	0.858935	1	1	-13.2785		PBX2	423	11	60282	2100	0.868997	1	1	-21.1708
PAX2	178	2	32159	660	0.880131	1	1	4.86417		NFKB1	908	40	76879	3447	0.565969	1	1.08693e-284	1.2435		PKNX1	171	5	36385	829	0.350822	1	NA	NA		PBX3	393	11	60282	2100	0.803771	1	1	-19.4189
PAX3	162	1	32159	660	0.964319	1	1	0		NFYA	589	21	76879	3447	0.878578	1	0.000839901	0.595356		PKNX2	189	4	36385	829	0.62457	1	NA	NA		PDX1	235	9	60282	2100	0.433521	1	1	0.627194
PAX4	105	1	32159	660	0.884495	1	1	0		NFYB	626	22	76879	3447	0.89719	1	0.307317	0.134727		PLAG1	860	22	36385	829	0.320977	1	0.339776	-2.61519		PHX2A	597	19	60282	2100	0.684025	1	NA	NA
PAX5	592	11	32159	660	0.670303	1	0	7.09528		NFYC	598	23	76879	3447	0.795889	1	1.58398e-228	1.29087		PO2F1	434	8	36385	829	0.771162	1	NA	NA		PHX2B	560	21	60282	2100	0.397113	1	NA	NA
PAX6	119	3	32159	660	0.4415	1	1	-0.906544		NGN2	153	6	76879	3447	0.681303	1	NA	NA		PO2F2	447	6	36385	829	0.940678	1	NA	NA		PIT1	627	20	60282	2100	0.683374	1	NA	NA
PAX7	205	3	32159	660	0.791644	1	1	0		NKX22	798	33	76879	3447	0.702586	1	NA	NA		PO2F3	143	0	36385	829	1	1	NA	NA		PITX1	359	7	60282	2100	0.965936	1	0.14643	1.99658
PAX8	22	0	32159	660	1	1	1	-0.894627		NKX28	564	15	76879	3447	0.989418	1	NA	NA		PO3F1	185	4	36385	829	0.607951	1	NA	NA		PITX2	371	13	60282	2100	0.52886	1	0.592652	0.462971
PBX1	200	3	32159	660	0.777738	1	1	-2.30951		NKX31	547	18	76879	3447	0.928603	1	NA	NA		PO3F2	203	0	36385	829	1	1	NA	NA		PITX3	374	5	60282	2100	0.99641	1	1	0
PBX2	193	5	32159	660	0.36351	1	3.64513e-20	-0.739922		NKX61	457	18	76879	3447	0.739552	1	NA	NA		PO3F3	144	0	36385	829	1	1	NA	NA		PKNX1	337	5	60282	2100	0.991028	1	NA	NA
PBX3	179	4	32159	660	0.500722	1	0.117133	-0.408019		NKX62	336	14	76879	3447	0.64341	1	NA	NA		PO3F4	322	2	36385	829	0.994703	1	NA	NA		PKNX2	352	13	60282	2100	0.4541	1	NA	NA
PDX1	111	1	32159	660	0.89792	1	1	0		NOBOX	336	16	76879	3447	0.438596	1	1	-13.7268		PO4F1	371	7	36385	829	0.740126	1	NA	NA		PLAG1	1306	47	60282	2100	0.431013	1	1.14726e-07	1.94576
PEBB	407	9	32159	660	0.456895	1	NA	NA		NOTO	339	11	76879	3447	0.891443	1	1	14.9189		PO4F2	206	4	36385	829	0.690055	1	NA	NA		PO2F1	848	23	60282	2100	0.908258	1	NA	NA
PHX2A	257	5	32159	660	0.607115	1	NA	NA		NR0B1	537	19	76879	3447	0.87573	1	1	0		PO4F3	396	5	36385	829	0.946702	1	NA	NA		PO2F2	852	31	60282	2100	0.428288	1	NA	NA
PHX2B	243	5	32159	660	0.557898	1	NA	NA		NR1H2	1323	39	76879	3447	0.998071	1	5.70052e-108	0.711748		PO6F1	390	9	36385	829	0.529846	1	NA	NA		PO2F3	281	8	60282	2100	0.760792	1	NA	NA
PIT1	291	6	32159	660	0.550558	1	NA	NA		NR1I2	1223	52	76879	3447	0.668735	1	1	-3.78932		PO6F2	163	2	36385	829	0.885607	1	NA	NA		PO3F1	335	9	60282	2100	0.822896	1	NA	NA
PITX1	157	0	32159	660	1	1	1	-0.223398		NR1I3	1177	51	76879	3447	0.615972	1	1	0.531039		PPARD	405	11	36385	829	0.320785	1	0.859334	-0.61519		PO3F2	389	10	60282	2100	0.868412	1	NA	NA
PITX3	174	1	32159	660	0.972144	1	1	-13.3888		NR2C1	864	36	76879	3447	0.69287	1	1	0.0580842		PPARG	856	22	36385	829	0.313406	1	1	-20.922		PO3F3	298	8	60282	2100	0.812845	1	NA	NA
PKNX1	164	0	32159	660	1	1	NA	NA		NR2E3	765	35	76879	3447	0.475132	1	NA	NA		PRD14	241	4	36385	829	0.798217	1	NA	NA		PO3F4	607	24	60282	2100	0.294329	1	NA	NA
PLAG1	775	13	32159	660	0.803766	1	0.321502	0.664129		NR2F6	793	35	76879	3447	0.560036	1	0.473516	0.357994		PRDM4	684	14	36385	829	0.692509	1	1	-0.268631		PO4F1	734	16	60282	2100	0.983243	1	NA	NA
PLAL1	663	12	32159	660	0.707885	1	NA	NA		NR4A1	1045	45	76879	3447	0.627451	1	3.81669e-226	1.14439		PRGR	659	9	36385	829	0.964063	1	NA	NA		PO4F2	386	10	60282	2100	0.862533	1	NA	NA
PO2F3	138	4	32159	660	0.315148	1	NA	NA		NR4A2	1086	48	76879	3447	0.559342	1	0	0.924022		PROP1	117	2	36385	829	0.745553	1	1	-15.2784		PO4F3	773	18	60282	2100	0.972527	1	NA	NA
PO3F2	174	2	32159	660	0.872128	1	NA	NA		NR4A3	893	39	76879	3447	0.587108	1	0.178496	0.795903		PROX1	167	4	36385	829	0.527905	1	1	-18.1449		PO5F1	796	24	60282	2100	0.787628	1	NA	NA
PO3F3	156	4	32159	660	0.397944	1	NA	NA		NR5A2	985	20	76879	3447	0.999985	1	1	-0.615282		PRRX1	60	1	36385	829	0.745429	1	1	-15.2784		PO6F1	745	25	60282	2100	0.60146	1	NA	NA
PO3F4	290	3	32159	660	0.936661	1	NA	NA		NR6A1	1193	41	76879	3447	0.967585	1	4.92842e-08	4.33185		PRRX2	119	1	36385	829	0.933845	1	1	-15.7599		PO6F2	318	8	60282	2100	0.862446	1	NA	NA
PO4F1	350	4	32159	660	0.928361	1	NA	NA		NRF1	1203	54	76879	3447	0.515167	1	0.523352	0.194446		PTF1A	502	14	36385	829	0.25966	1	1	-14.2784		PPARD	688	16	60282	2100	0.965875	1	0.0040259	1.44605
PO4F2	155	2	32159	660	0.827009	1	NA	NA		NRL	845	30	76879	3447	0.918875	1	1	-0.368131		PURA	122	1	36385	829	0.93823	1	1	-0.0946916		PRD14	335	12	60282	2100	0.500428	1	NA	NA
PO4F3	361	1	32159	660	0.999419	1	NA	NA		OLIG1	1239	55	76879	3447	0.548112	1	5.56833e-234	6.2295		RARA	421	10	36385	829	0.490564	1	3.92699e-27	-1.77316		PRDM4	1096	32	60282	2100	0.863831	1	1	-17.7294
PO6F1	337	5	32159	660	0.820681	1	NA	NA		OLIG2	652	30	76879	3447	0.468147	1	1	17.5039		RARB	398	11	36385	829	0.301499	1	1	-0.18694		PRGR	1112	34	60282	2100	0.800274	1	NA	NA
PPARD	349	5	32159	660	0.84279	1	1	0.055807		OLIG3	807	34	76879	3447	0.665079	1	1	0		RARG	527	9	36385	829	0.847352	1	1	-0.252958		PROP1	207	8	60282	2100	0.432763	1	0.163708	2.82385
PRD14	191	3	32159	660	0.750795	1	NA	NA		ONEC2	719	27	76879	3447	0.845555	1	NA	NA		RAX2	164	2	36385	829	0.887652	1	1	-16.7378		PROX1	248	8	60282	2100	0.632644	1	1	0
PRDM4	609	13	32159	660	0.481396	1	0.0433353	0.417336		ONEC3	785	25	76879	3447	0.970462	1	NA	NA		REL	343	6	36385	829	0.792525	1	0.00287821	-0.295864		PRRX1	105	1	60282	2100	0.974293	1	1	0
PRGR	544	7	32159	660	0.929566	1	NA	NA		OTX1	363	10	76879	3447	0.962558	1	1	-14.7268		RELB	318	7	36385	829	0.586954	1	7.14569e-13	-1.51454		PRRX2	220	1	60282	2100	0.999537	1	0.75526	3.10887
PROX1	136	4	32159	660	0.305991	1	1	3.46706		OVOL1	383	18	76879	3447	0.452618	1	1	-17.4908		REST	1129	24	36385	829	0.662681	1	0.212171	-0.174784		PURA	175	6	60282	2100	0.569921	1	1.44263e-13	2.02364
PRRX1	58	0	32159	660	1	1	1	1.27913		P53	989	38	76879	3447	0.850169	1	NA	NA		RFX1	350	6	36385	829	0.80774	1	0.0372531	-0.551043		RARG	874	28	60282	2100	0.69732	1	1.44183e-10	1.97366
PRRX2	98	0	32159	660	1	1	1	-15.8703		P63	1258	48	76879	3447	0.88615	1	NA	NA		RFX2	592	9	36385	829	0.922247	1	0.67235	-1.42924		RAX2	321	10	60282	2100	0.679567	1	1	0
PTF1A	504	11	32159	660	0.460202	1	1	-14.3887		PAX1	830	28	76879	3447	0.950576	1	1	0		RFX3	503	11	36385	829	0.594943	1	0.647339	-0.484284		REST	1755	42	60282	2100	0.996333	1	2.33443e-11	4.62521
PURA	115	0	32159	660	1	1	1.21872e-15	-0.489157		PAX3	476	21	76879	3447	0.558793	1	1	0		RFX4	566	11	36385	829	0.74126	1	1	-1.04865		RFX1	576	17	60282	2100	0.784382	1	1	-18.9809
RARA	333	8	32159	660	0.376463	1	1.76393e-76	-2.0276		PAX4	295	12	76879	3447	0.669863	1	1	0		RHXF1	189	6	36385	829	0.264067	1	NA	NA		RFX2	893	31	60282	2100	0.532238	1	1	-16.4665
RAX2	145	1	32159	660	0.949337	1	1	2.05688		PAX5	1378	53	76879	3447	0.885326	1	1.12098e-31	-4.35611		RORA	349	5	36385	829	0.89868	1	1.69069e-118	1.3021		RFX5	489	13	60282	2100	0.867746	1	1	-20.3648
REST	1010	18	32159	660	0.759194	1	9.58068e-24	-0.507571		PAX8	54	2	76879	3447	0.69625	1	0.419905	1.03504		RORG	261	4	36385	829	0.844943	1	NA	NA		RHXF1	320	14	60282	2100	0.232087	1	NA	NA
RFX1	290	3	32159	660	0.936661	1	0.000176973	-0.532557		PBX2	527	21	76879	3447	0.73433	1	3.50428e-216	1.32489		RREB1	753	14	36385	829	0.811993	1	1.48042e-14	-1.31788		RORA	594	21	60282	2100	0.502508	1	1.45837e-42	1.69219
RFX2	544	8	32159	660	0.869271	1	0.122778	-1.40787		PBX3	509	21	76879	3447	0.677552	1	2.62812e-49	1.4777		RX	130	1	36385	829	0.948555	1	NA	NA		RORG	482	13	60282	2100	0.855157	1	NA	NA
RFX3	429	6	32159	660	0.873588	1	1	0.0163278		PDX1	337	15	76879	3447	0.545816	1	1	0		RXRB	426	9	36385	829	0.634324	1	1	-0.0713832		RREB1	1107	40	60282	2100	0.429505	1	1	-21.7319
RFX4	484	10	32159	660	0.53457	1	1	-1.36817		PHX2A	821	26	76879	3447	0.974722	1	NA	NA		RXRG	630	16	36385	829	0.365473	1	1	0		RX	244	1	60282	2100	0.9998	1	NA	NA
RHXF1	161	3	32159	660	0.642074	1	NA	NA		PHX2B	764	30	76879	3447	0.790323	1	NA	NA		SCRT1	530	11	36385	829	0.662222	1	NA	NA		RXRG	1079	39	60282	2100	0.430194	1	1	1.4488
RORA	307	6	32159	660	0.602262	1	7.32471e-239	-3.80471		PIT1	873	35	76879	3447	0.768769	1	NA	NA		SCRT2	524	12	36385	829	0.532178	1	1	0		SCRT1	907	29	60282	2100	0.703594	1	NA	NA
RORG	251	4	32159	660	0.756683	1	NA	NA		PITX1	484	20	76879	3447	0.672196	1	1	-0.714854		SHOX	205	1	36385	829	0.990758	1	1	-16.4483		SCRT2	895	29	60282	2100	0.67746	1	1	6.21632
RREB1	638	8	32159	660	0.95018	1	1.29033e-13	-0.747726		PITX3	514	17	76879	3447	0.919999	1	1	14.9189		SHOX2	206	1	36385	829	0.990967	1	1	-18.4318		SHOX	384	6	60282	2100	0.991765	1	1	0
RX	113	0	32159	660	1	1	NA	NA		PKNX1	441	16	76879	3447	0.832176	1	NA	NA		SMAD2	384	9	36385	829	0.511397	1	0.50959	-0.12938		SHOX2	387	6	60282	2100	0.992319	1	1	0
RXRA	323	7	32159	660	0.494168	1	2.61258e-178	-3.76466		PKNX2	377	18	76879	3447	0.426657	1	NA	NA		SMAD3	489	9	36385	829	0.782145	1	0.00018377	-0.75558		SMAD1	820	26	60282	2100	0.711216	1	1	-17.9607
SHOX	175	3	32159	660	0.696522	1	1	-0.135922		PLAG1	1510	64	76879	3447	0.691958	1	4.49042e-05	-2.15522		SMAD4	403	8	36385	829	0.698348	1	0.112656	-0.384204		SMAD2	639	22	60282	2100	0.550842	1	1	-19.064
SHOX2	181	3	32159	660	0.717854	1	1	-0.577171		PO3F1	461	19	76879	3447	0.673697	1	NA	NA		SMRC1	632	12	36385	829	0.774513	1	NA	NA		SMAD3	834	30	60282	2100	0.454804	1	1	-19.8718
SMAD1	450	9	32159	660	0.576044	1	0.0213987	-4.3427		PO3F3	388	13	76879	3447	0.884417	1	NA	NA		SOX1	379	7	36385	829	0.759355	1	1	-14.2784		SMAD4	677	25	60282	2100	0.412102	1	1	-18.9589
SMAD2	317	7	32159	660	0.474784	1	6.53768e-53	-0.978495		PO3F4	863	38	76879	3447	0.566501	1	NA	NA		SOX10	350	8	36385	829	0.544126	1	1	-14.8633		SMRC1	1143	41	60282	2100	0.446506	1	NA	NA
SMAD3	451	9	32159	660	0.578685	1	3.34861e-06	0.415748		PO4F1	1063	42	76879	3447	0.814513	1	NA	NA		SOX11	452	8	36385	829	0.807158	1	1	-16.8336		SNAI1	734	22	60282	2100	0.787874	1	3.00846e-05	1.40354
SMAD4	346	8	32159	660	0.416407	1	0.00046589	-0.423144		PO4F2	509	16	76879	3447	0.944734	1	NA	NA		SOX13	264	6	36385	829	0.55732	1	0.457033	2.32697		SNAI2	734	22	60282	2100	0.787874	1	1	0
SMRC1	595	10	32159	660	0.778053	1	NA	NA		PO4F3	1114	43	76879	3447	0.856693	1	NA	NA		SOX15	360	6	36385	829	0.827947	1	1	-2.30857		SOX1	714	12	60282	2100	0.998547	1	0.333288	0.412143
SOX1	312	4	32159	660	0.882511	1	1	-14.3887		PO5F1	1117	50	76879	3447	0.523902	1	NA	NA		SOX17	424	9	36385	829	0.628852	1	1	-13.2785		SOX10	618	17	60282	2100	0.864093	1	0.710769	1.41721
SOX10	297	5	32159	660	0.728762	1	1	1.86407		PO6F2	476	18	76879	3447	0.795049	1	NA	NA		SOX18	218	1	36385	829	0.993139	1	1	-0.740714		SOX11	820	23	60282	2100	0.875887	1	1	0
SOX11	390	8	32159	660	0.54845	1	1	3.00807		PPARG	1862	85	76879	3447	0.448405	1	0.476398	3.33624		SOX2	291	4	36385	829	0.897732	1	1	-16.5392		SOX13	478	10	60282	2100	0.969241	1	0.000238235	2.56231
SOX13	222	5	32159	660	0.478876	1	1	-3.02819		PRD14	471	9	76879	3447	0.999001	1	NA	NA		SOX21	329	5	36385	829	0.868802	1	1	0		SOX15	636	14	60282	2100	0.9747	1	1	-15.5276
SOX15	312	7	32159	660	0.458487	1	1	-2.28654		PRDM4	1433	46	76879	3447	0.993228	1	3.72839e-06	0.587007		SOX3	419	8	36385	829	0.737645	1	1	0		SOX17	738	16	60282	2100	0.984286	1	0.478157	1.3426
SOX17	334	6	32159	660	0.681638	1	1	-13.3888		PRGR	1537	63	76879	3447	0.780235	1	NA	NA		SOX4	439	10	36385	829	0.54311	1	1.11789e-13	-1.69004		SOX18	417	10	60282	2100	0.914034	1	0.0193111	1.36046
SOX18	180	3	32159	660	0.714381	1	1	-18.3965		PROP1	292	13	76879	3447	0.547234	1	1	-15.7268		SOX5	191	3	36385	829	0.809804	1	1	-20.3497		SOX2	560	12	60282	2100	0.973319	1	0.184	2.36783
SOX2	260	7	32159	660	0.287991	1	1	-16.6495		PROX1	327	10	76879	3447	0.918858	1	1	-0.316764		SOX7	487	8	36385	829	0.864608	1	1	-0.368961		SOX21	581	13	60282	2100	0.965653	1	1	2.47639
SOX21	264	5	32159	660	0.630507	1	1	0		PRRX2	340	16	76879	3447	0.456992	1	1	-16.2083		SOX8	446	8	36385	829	0.795665	1	1	-21.4989		SOX3	748	15	60282	2100	0.992871	1	1	0
SOX3	348	7	32159	660	0.572134	1	1	0		PURA	217	8	76879	3447	0.754801	1	6.85947e-05	-0.161324		SOX9	373	6	36385	829	0.851642	1	1	-14.8633		SOX4	788	25	60282	2100	0.707299	1	1	-1.11377
SOX5	171	3	32159	660	0.681636	1	0.235059	6.19908		RARG	1087	48	76879	3447	0.561886	1	0.00438445	-0.699057		SP1	1522	32	36385	829	0.702825	1	1.83438e-15	-1.39603		SOX5	378	13	60282	2100	0.555651	1	1	-14.2057
SOX7	424	9	32159	660	0.505086	1	0.985963	2.48056		RAX2	460	18	76879	3447	0.748903	1	1	-0.977868		SP2	1076	25	36385	829	0.488396	1	0.530148	-0.351188		SOX7	890	22	60282	2100	0.963144	1	1	-13.2058
SOX8	410	10	32159	660	0.335456	1	1	-5.35173		REL	688	30	76879	3447	0.585341	1	0	1.28429		SP4	1316	31	36385	829	0.450449	1	1	-0.148292		SOX8	840	19	60282	2100	0.98281	1	6.8082e-06	1.42417
SOX9	299	5	32159	660	0.734059	1	1	-14.9737		REST	2083	73	76879	3447	0.988173	1	0.229452	-0.0149909		SPDEF	183	6	36385	829	0.241549	1	1	1.22152		SOX9	692	19	60282	2100	0.877463	1	1	0
SP1	1374	26	32159	660	0.690634	1	2.18406e-28	-1.18495		RFX2	1053	44	76879	3447	0.700986	1	2.40705e-06	1.39497		SPIC	9	0	36385	829	1	1	1	-18.7867		SPIB	1129	44	60282	2100	0.246511	1	1	-0.255848
SP2	956	16	32159	660	0.826858	1	9.15404e-05	-0.631759		RFX3	1133	52	76879	3447	0.451612	1	0.00383122	0.456058		SPZ1	51	1	36385	829	0.687392	1	1	-13.2785		SPIC	18	1	60282	2100	0.465886	1	1	-13.2058
SP3	772	15	32159	660	0.619931	1	3.12036e-31	-0.747388		RHXF1	394	17	76879	3447	0.595259	1	NA	NA		SRBP1	262	8	36385	829	0.251312	1	NA	NA		SPZ1	89	3	60282	2100	0.599105	1	1	0
SP4	1187	23	32159	660	0.639281	1	1	0.0115688		RREB1	1317	48	76879	3447	0.939085	1	5.94053e-246	1.67126		SRBP2	253	4	36385	829	0.827465	1	NA	NA		SRBP1	432	12	60282	2100	0.819445	1	NA	NA
SPZ1	60	0	32159	660	1	1	1	-13.3888		RX	356	16	76879	3447	0.529689	1	NA	NA		SRY	383	9	36385	829	0.5083	1	1	0		SRBP2	427	16	60282	2100	0.419071	1	NA	NA
SRBP1	236	4	32159	660	0.713318	1	NA	NA		RXRG	1378	44	76879	3447	0.992976	1	1	0		STA5A	316	9	36385	829	0.296834	1	NA	NA		SRY	731	22	60282	2100	0.781941	1	1	0.429198
SRBP2	220	5	32159	660	0.471088	1	NA	NA		SCRT2	1179	48	76879	3447	0.768323	1	1	0		STA5B	301	9	36385	829	0.251987	1	NA	NA		STA5A	517	21	60282	2100	0.26942	1	NA	NA
SRF	179	1	32159	660	0.974875	1	5.83267e-08	-1.19898		SHOX	554	19	76879	3447	0.903594	1	1	0.870192		STAT1	526	13	36385	829	0.422241	1	8.76231e-66	-1.4728		STAT4	517	18	60282	2100	0.532728	1	6.12342e-28	2.21015
STA5A	280	6	32159	660	0.513329	1	NA	NA		SHOX2	560	19	76879	3447	0.912128	1	1	2.3528		STAT3	422	12	36385	829	0.259493	1	1.25899e-27	-0.606786		STAT6	396	10	60282	2100	0.881346	1	1	-0.490388
STAT1	499	12	32159	660	0.330242	1	3.05702e-224	-1.70017		SMAD2	814	24	76879	3447	0.988824	1	6.03832e-108	0.774156		STAT4	291	3	36385	829	0.961454	1	5.88514e-87	1.68376		STF1	570	17	60282	2100	0.770757	1	NA	NA
STAT4	295	6	32159	660	0.563775	1	1.31267e-76	-3.78532		SMAD3	1039	46	76879	3447	0.554341	1	1.53809e-41	0.842216		STAT6	251	4	36385	829	0.822848	1	1.46068e-11	-0.634963		SUH	863	24	60282	2100	0.889213	1	NA	NA
STAT6	235	3	32159	660	0.860585	1	6.25889e-18	-0.522653		SMAD4	849	27	76879	3447	0.975334	1	2.64659e-44	0.865452		STF1	323	5	36385	829	0.858498	1	NA	NA		TAL1	1448	52	60282	2100	0.431432	1	1	-14.7907
STF1	332	6	32159	660	0.676127	1	NA	NA		SOX1	995	36	76879	3447	0.918989	1	1	-14.7268		SUH	532	5	36385	829	0.993305	1	NA	NA		TBP	215	6	60282	2100	0.757934	1	1	-17.3076
SUH	444	4	32159	660	0.980979	1	NA	NA		SOX11	1115	35	76879	3447	0.98963	1	1	-17.282		TBX1	1718	41	36385	829	0.402989	1	1	3.3654		TBR1	1051	36	60282	2100	0.563337	1	0.278839	1.93412
TBP	83	2	32159	660	0.508095	1	1	-0.099828		SOX15	836	35	76879	3447	0.680602	1	0.0558879	3.69462		TBX15	1078	26	36385	829	0.411702	1	1	-15.6003		TBX15	1589	55	60282	2100	0.537891	1	0.751934	0.664364
TBR1	489	12	32159	660	0.30645	1	1	0.0855352		SOX17	1042	46	76879	3447	0.562145	1	1	-13.7268		TBX19	488	13	36385	829	0.323693	1	1	-0.265624		TBX2	1046	41	60282	2100	0.24405	1	0.904996	5.02469
TBX1	1559	25	32159	660	0.917093	1	1	-2.59562		SOX18	569	23	76879	3447	0.718155	1	1	-2.72318		TBX3	321	9	36385	829	0.312215	1	1	-13.2785		TBX20	392	13	60282	2100	0.607421	1	0.570631	6.72125
TBX15	948	14	32159	660	0.920767	1	1	-15.7106		SOX2	735	29	76879	3447	0.778994	1	1	0.449101		TBX5	571	14	36385	829	0.428031	1	1	0		TBX21	1047	33	60282	2100	0.741716	1	1	-14.7907
TBX19	399	10	32159	660	0.306401	1	1	-0.604488		SOX21	821	30	76879	3447	0.890033	1	1	0		TEAD1	181	3	36385	829	0.780227	1	1	-17.7379		TBX3	582	21	60282	2100	0.465414	1	1	0
TBX2	550	13	32159	660	0.342461	1	1	0		SOX3	1045	43	76879	3447	0.734464	1	1	0		TEAD3	234	2	36385	829	0.969734	1	1	-0.219407		TBX4	753	30	60282	2100	0.254295	1	0.939427	4.10879
TBX20	195	2	32159	660	0.909234	1	1	-13.3888		SOX5	477	14	76879	3447	0.963827	1	1	-4.26198		TEAD4	347	8	36385	829	0.534468	1	1	0		TBX5	864	25	60282	2100	0.84875	1	1	1.8516
TBX21	493	10	32159	660	0.557793	1	4.44854e-15	-2.50997		SOX7	1197	38	76879	3447	0.990033	1	1	-1.33336		TEF	92	0	36385	829	1	1	1	-1.05913		TCF7	450	18	60282	2100	0.310316	1	5.6216e-68	1.67852
TBX5	443	10	32159	660	0.424754	1	1	0		SOX8	1158	41	76879	3447	0.949201	1	0.586375	-21.9481		TF2LX	387	7	36385	829	0.777538	1	NA	NA		TEAD3	402	16	60282	2100	0.330723	1	0.00304853	1.06575
TEAD3	168	0	32159	660	1	1	1	-0.217608		SP1	2529	104	76879	3447	0.827228	1	0	2.43636		TF7L1	203	3	36385	829	0.840789	1	NA	NA		TEF	173	6	60282	2100	0.558831	1	1	0
TEAD4	281	7	32159	660	0.35616	1	1	0		SP2	1758	73	76879	3447	0.761702	1	5.55709e-31	0.978197		TF7L2	335	9	36385	829	0.35609	1	NA	NA		TF2LX	684	18	60282	2100	0.90869	1	NA	NA
TEF	67	0	32159	660	1	1	1	-0.58077		SP3	1492	65	76879	3447	0.609374	1	1.42364e-279	1.24698		TFCP2	223	5	36385	829	0.574152	1	0.0422658	-0.492273		TF7L1	300	9	60282	2100	0.716226	1	NA	NA
TF2LX	331	8	32159	660	0.370332	1	NA	NA		SP4	2097	85	76879	3447	0.840374	1	7.00313e-18	-1.04095		TFDP1	1305	33	36385	829	0.295339	1	4.90077e-10	-0.945992		TFCP2	337	12	60282	2100	0.50859	1	1	-20.9076
TF7L1	170	1	32159	660	0.969747	1	NA	NA		SPIC	23	0	76879	3447	1	1	1	5.63626		TFE3	410	10	36385	829	0.457742	1	3.68683e-05	-1.44406		TFE3	746	25	60282	2100	0.604093	1	1	-21.1267
TF7L2	260	4	32159	660	0.780168	1	NA	NA		SRBP1	523	17	76879	3447	0.931213	1	NA	NA		TFEB	383	8	36385	829	0.644226	1	0.0128821	-0.511151		TFEB	693	27	60282	2100	0.305633	1	1	-2.76525
TFCP2	187	1	32159	660	0.978699	1	2.01255e-16	-1.07675		SRBP2	547	21	76879	3447	0.789627	1	NA	NA		THA	512	10	36385	829	0.72895	1	NA	NA		TGIF1	499	17	60282	2100	0.569245	1	1	-18.2503
TFDP1	1151	24	32159	660	0.497193	1	2.05343e-13	-0.665341		SRY	920	36	76879	3447	0.814981	1	1	0		THAP1	326	6	36385	829	0.751775	1	0.398589	-0.258212		TGIF2	690	28	60282	2100	0.233532	1	1	-18.0926
TGIF1	235	2	32159	660	0.953706	1	3.51399e-08	-0.543358		STAT6	588	22	76879	3447	0.828711	1	0	1.87161		THB	651	16	36385	829	0.414595	1	NA	NA		THAP1	451	18	60282	2100	0.313507	1	1	-13.2058
TGIF2	339	5	32159	660	0.824532	1	1	0.111754		STF1	751	19	76879	3447	0.997755	1	NA	NA		TLX1	291	8	36385	829	0.346145	1	1	-14.2784		THB	1028	39	60282	2100	0.317543	1	NA	NA
THAP1	297	3	32159	660	0.942944	1	1.02619e-07	-0.593592		SUH	1179	52	76879	3447	0.566357	1	NA	NA		TYY1	452	9	36385	829	0.701281	1	NA	NA		TLX1	454	16	60282	2100	0.515176	1	1	0
THB	564	12	32159	660	0.489638	1	NA	NA		TBP	268	9	76879	3447	0.84649	1	1.6527e-07	0.567773		TYY2	481	12	36385	829	0.415824	1	NA	NA		TWST1	965	34	60282	2100	0.496883	1	NA	NA
TLX1	253	5	32159	660	0.593374	1	1	-14.3887		TBX1	2961	125	76879	3447	0.765747	1	1	-1.50859		UNC4	329	8	36385	829	0.475101	1	NA	NA		TYY1	787	30	60282	2100	0.334804	1	NA	NA
TYY1	383	7	32159	660	0.670678	1	NA	NA		TBX19	1076	49	76879	3447	0.475851	1	1.62047e-05	1.73585		USF1	411	12	36385	829	0.23272	1	0.0121171	-0.660284		UNC4	671	19	60282	2100	0.845386	1	NA	NA
TYY2	419	10	32159	660	0.359591	1	NA	NA		TBX20	501	19	76879	3447	0.796522	1	1	-13.7268		USF2	440	12	36385	829	0.305392	1	2.82763e-12	-0.483054		USF1	718	26	60282	2100	0.448073	1	1	-20.8983
UNC4	301	3	32159	660	0.946269	1	NA	NA		TEAD3	553	19	76879	3447	0.902108	1	1	-1.76043		VAX1	275	3	36385	829	0.949487	1	1	-14.2784		USF2	748	27	60282	2100	0.45261	1	1	-22.8717
VAX1	221	1	32159	660	0.989446	1	1	-14.3887		TEF	199	2	76879	3447	0.998689	1	1	0.37636		VAX2	125	0	36385	829	1	1	1	0		VAX1	498	13	60282	2100	0.882644	1	1	0
VAX2	125	1	32159	660	0.923493	1	1	0		TF7L1	344	14	76879	3447	0.676601	1	NA	NA		VENTX	153	0	36385	829	1	1	0.00126604	-3.41796		VAX2	276	9	60282	2100	0.622635	1	1	9.079
VENTX	116	3	32159	660	0.425413	1	1.33409e-08	-3.65458		TF7L2	749	30	76879	3447	0.756118	1	NA	NA		VSX1	150	1	36385	829	0.96744	1	1	-14.8633		VENTX	276	8	60282	2100	0.743668	1	1	-20.2169
VSX1	133	2	32159	660	0.757292	1	1	-14.9737		TFAP4	1424	51	76879	3447	0.958036	1	6.49671e-05	-0.474173		VSX2	214	4	36385	829	0.71792	1	1	0		VSX1	289	4	60282	2100	0.990286	1	0.233939	1.60717
WT1	821	10	32159	660	0.973211	1	1	-15.9737		TFDP1	2216	95	76879	3447	0.685239	1	1.85283e-66	0.839597		WT1	932	24	36385	829	0.300124	1	1	-15.8633		VSX2	428	9	60282	2100	0.961262	1	1	0
YBOX1	95	2	32159	660	0.580595	1	NA	NA		TGIF1	664	27	76879	3447	0.719981	1	8.10578e-63	0.89605		YBOX1	117	0	36385	829	1	1	NA	NA		YBOX1	203	4	60282	2100	0.922243	1	NA	NA
ZBED1	137	1	32159	660	0.940254	1	0.602065	0.0555272		TGIF2	923	38	76879	3447	0.722835	1	2.21434e-17	0.808524		ZBT49	83	0	36385	829	1	1	NA	NA		ZBED1	238	7	60282	2100	0.721379	1	1	-20.1598
ZBT49	75	0	32159	660	1	1	NA	NA		THB	1307	60	76879	3447	0.444615	1	NA	NA		ZBT7A	109	4	36385	829	0.238731	1	NA	NA		ZBT18	1233	40	60282	2100	0.696552	1	NA	NA
ZBT7A	104	3	32159	660	0.359706	1	NA	NA		TLX1	589	21	76879	3447	0.878578	1	1	1.19204		ZBT7B	587	12	36385	829	0.685534	1	NA	NA		ZBT49	163	1	60282	2100	0.996607	1	NA	NA
ZBT7B	542	9	32159	660	0.781071	1	NA	NA		UNC4	898	32	76879	3447	0.921787	1	NA	NA		ZBTB4	1441	27	36385	829	0.872236	1	1	-0.0279043		ZBT7B	896	34	60282	2100	0.331248	1	NA	NA
ZBTB4	1314	24	32159	660	0.747152	1	8.71356e-07	-0.648742		VAX1	726	19	76879	3447	0.996112	1	1	15.9189		ZBTB6	384	6	36385	829	0.869547	1	1	-0.348968		ZBTB4	2210	72	60282	2100	0.734533	1	0.0039755	1.4272
ZBTB6	366	8	32159	660	0.477463	1	1	-0.282367		VAX2	395	17	76879	3447	0.599362	1	1	0		ZEP1	334	10	36385	829	0.235552	1	NA	NA		ZBTB6	649	15	60282	2100	0.963895	1	1	-14.2057
ZEP2	102	3	32159	660	0.348612	1	NA	NA		VENTX	399	18	76879	3447	0.521229	1	9.78766e-137	5.39083		ZFHX3	208	3	36385	829	0.852353	1	9.57538e-09	-1.74811		ZEB1	957	35	60282	2100	0.409134	1	1.90217e-18	2.09491
ZFX	571	11	32159	660	0.62429	1	0.000596616	-0.294541		VSX1	418	12	76879	3447	0.961251	1	1	-15.3117		ZFX	626	17	36385	829	0.265887	1	1	-0.113125		ZEP1	559	23	60282	2100	0.239185	1	NA	NA
ZIC1	302	3	32159	660	0.947072	1	1	0		VSX2	578	22	76879	3447	0.806085	1	1	0		ZIC1	365	7	36385	829	0.725015	1	1	0		ZEP2	191	5	60282	2100	0.793457	1	NA	NA
ZIC2	65	0	32159	660	1	1	1	-13.3888		XBP1	810	33	76879	3447	0.732563	1	1.70235e-06	0.0851639		ZIC2	74	3	36385	829	0.239008	1	1	-13.2785		ZFHX3	427	6	60282	2100	0.997029	1	1	-23.4791
ZIC3	198	2	32159	660	0.913628	1	1	0		ZBT7B	1022	46	76879	3447	0.509528	1	NA	NA		ZIC3	243	5	36385	829	0.648942	1	1	0		ZFX	965	32	60282	2100	0.634395	1	1	-18.2059
ZIC4	1008	19	32159	660	0.677782	1	1	0		ZBTB4	2572	112	76879	3447	0.636434	1	0.000319433	0.303349		ZIC4	1154	24	36385	829	0.702543	1	1	0		ZIC1	552	22	60282	2100	0.292043	1	1	1.28384
ZKSC1	517	5	32159	660	0.981083	1	NA	NA		ZBTB6	868	21	76879	3447	0.999391	1	0.844818	0.304856		ZKSC3	302	8	36385	829	0.383456	1	NA	NA		ZIC2	144	3	60282	2100	0.877025	1	1	0
ZKSC3	275	5	32159	660	0.665507	1	NA	NA		ZFHX3	619	28	76879	3447	0.506793	1	0	4.16964		ZN143	627	10	36385	829	0.9054	1	NA	NA		ZIC3	411	12	60282	2100	0.766738	1	1	0
ZN148	1142	18	32159	660	0.898207	1	NA	NA		ZFX	1197	47	76879	3447	0.838045	1	1.01413e-22	0.491907		ZN148	1298	30	36385	829	0.493899	1	NA	NA		ZIC4	1604	56	60282	2100	0.51187	1	1	1.28875
ZN219	1025	12	32159	660	0.988363	1	NA	NA		ZIC2	152	7	76879	3447	0.522526	1	1	14.9189		ZN219	1177	24	36385	829	0.736748	1	NA	NA		ZKSC1	966	35	60282	2100	0.430617	1	NA	NA
ZN232	441	9	32159	660	0.551954	1	NA	NA		ZIC4	1791	72	76879	3447	0.839937	1	1	0		ZN232	492	7	36385	829	0.930921	1	NA	NA		ZKSC3	534	16	60282	2100	0.759404	1	NA	NA
ZN282	202	4	32159	660	0.595134	1	NA	NA		ZKSC1	1171	53	76879	3447	0.491224	1	NA	NA		ZN282	221	2	36385	829	0.961146	1	NA	NA		ZN143	1038	31	60282	2100	0.828347	1	NA	NA
ZN333	159	4	32159	660	0.411655	1	NA	NA		ZKSC3	638	16	76879	3447	0.99611	1	NA	NA		ZN333	168	1	36385	829	0.978433	1	NA	NA		ZN232	960	30	60282	2100	0.749346	1	NA	NA
ZN350	341	7	32159	660	0.550837	1	NA	NA		ZN143	1371	52	76879	3447	0.902943	1	NA	NA		ZN350	338	10	36385	829	0.24632	1	NA	NA		ZN282	369	12	60282	2100	0.632506	1	NA	NA
ZN384	338	7	32159	660	0.541572	1	NA	NA		ZN148	2212	100	76879	3447	0.480568	1	NA	NA		ZN384	397	6	36385	829	0.888349	1	NA	NA		ZN384	688	14	60282	2100	0.989445	1	NA	NA
ZN410	386	8	32159	660	0.536868	1	NA	NA		ZN219	1964	79	76879	3447	0.84933	1	NA	NA		ZN410	474	8	36385	829	0.845119	1	NA	NA		ZN410	866	26	60282	2100	0.801978	1	NA	NA
ZN423	876	18	32159	660	0.530576	1	NA	NA		ZN333	442	13	76879	3447	0.958083	1	NA	NA		ZN423	1040	26	36385	829	0.343067	1	NA	NA		ZN423	1505	55	60282	2100	0.378306	1	NA	NA
ZN524	532	10	32159	660	0.652316	1	NA	NA		ZN423	1801	74	76879	3447	0.791232	1	NA	NA		ZN524	623	9	36385	829	0.945108	1	NA	NA		ZN524	900	22	60282	2100	0.96769	1	NA	NA
ZN639	426	4	32159	660	0.975242	1	NA	NA		ZN524	1070	42	76879	3447	0.826233	1	NA	NA		ZN639	471	10	36385	829	0.630917	1	NA	NA		ZN639	656	23	60282	2100	0.515868	1	NA	NA
ZN652	214	3	32159	660	0.814848	1	NA	NA		ZN639	752	29	76879	3447	0.815513	1	NA	NA		ZN713	341	1	36385	829	0.999593	1	NA	NA		ZN652	419	16	60282	2100	0.390499	1	NA	NA
ZN740	795	15	32159	660	0.663841	1	NA	NA		ZN652	544	21	76879	3447	0.781871	1	NA	NA		ZN740	919	21	36385	829	0.52474	1	NA	NA		ZN713	639	19	60282	2100	0.785017	1	NA	NA
ZN784	406	3	32159	660	0.989734	1	NA	NA		ZN740	1522	56	76879	3447	0.943996	1	NA	NA		ZN784	442	7	36385	829	0.875767	1	NA	NA		ZN740	1318	46	60282	2100	0.515162	1	NA	NA
ZSC16	402	8	32159	660	0.582454	1	NA	NA		ZN784	864	39	76879	3447	0.50487	1	NA	NA		ZSC16	497	11	36385	829	0.57919	1	NA	NA		ZSC16	847	18	60282	2100	0.991227	1	NA	NA
ZSCA4	581	13	32159	660	0.415247	1	NA	NA		ZSCA4	1460	64	76879	3447	0.589338	1	NA	NA		ZSCA4	725	18	36385	829	0.389252	1	NA	NA		ZSCA4	1191	36	60282	2100	0.825622	1	NA	NA
