# Supplementary material for: Mapping genetic effects on cell type-specific chromatin accessibility and annotating complex immune trait variants using single nucleus ATAC-seq in peripheral blood
Source: PLoS Genet. 2023 Jun 8;19(6):e1010759. doi: 10.1371/journal.pgen.1010759 (PMC10298776; doi:10.1371/journal.pgen.1010759)
Supplement: S10 Table — Credible set variants for complex immune traits and diseases that are caQTLs in one or more cell type, have PPA >0.01, and are located either in distal enhancers co-accessible with a gene promoter or in a gene promoter directly. For each fine-mapped variant we report caQTL results and co-accessible promoters in each cell type with significant caQTLs. (XLSX) [file pgen.1010759.s024.xlsx]

## Sheet: Sheet1
S10 Table. Immune cell type and sub-type QTLs at fine-mapped variants.
Fine mapped trait	Locus	variant ID	rsID	PPA	caQTL cell	caQTL feature peak	caQTL p-value	caQTL q-value	caQTL Effect_size	ClosestGene_Distance	caQTL in promoter peak	Feature promoter gene	Distal (co-accessible) promoter peak	Distal gene	Co-accessibility score	Distance co-accessible peaks
Neutrophil_count	7:28724374:G:T	7:28724374:G:T	rs56388170	1	cMono	chr7:28724213-28725891	0.000539245	0.00431396	0.40747	CREB5_0	TRUE	CREB5	chr7:28448110-28449540	CREB5	0.195697	276351
Neutrophil_count	7:28724374:G:T	7:28724374:G:T	rs56388170	1	cMono	chr7:28724213-28725891	0.000539245	0.00431396	0.40747	CREB5_0	TRUE	CREB5	chr7:29185614-29186340	CPVL,CHN2	0.0608402	460449
Neutrophil_count	7:28724374:G:T	7:28724374:G:T	rs56388170	1	cMono	chr7:28724213-28725891	0.000539245	0.00431396	0.40747	CREB5_0	TRUE	CREB5	chr7:29153228-29154199	CPVL	0.08101	428308
Neutrophil_count	7:28724374:G:T	7:28724374:G:T	rs56388170	1	mono	chr7:28724213-28725891	0.00254931	0.0101972	0.428116	CREB5_0	TRUE	CREB5	chr7:28448110-28449540	CREB5	0.195697	276351
Neutrophil_count	7:28724374:G:T	7:28724374:G:T	rs56388170	1	mono	chr7:28724213-28725891	0.00254931	0.0101972	0.428116	CREB5_0	TRUE	CREB5	chr7:29185614-29186340	CPVL,CHN2	0.0608402	460449
Neutrophil_count	7:28724374:G:T	7:28724374:G:T	rs56388170	1	mono	chr7:28724213-28725891	0.00254931	0.0101972	0.428116	CREB5_0	TRUE	CREB5	chr7:29153228-29154199	CPVL	0.08101	428308
Basophil_count	7:28724374:G:T	7:28724374:G:T	rs56388170	0.999988	cMono	chr7:28724213-28725891	0.000539245	0.00431396	0.40747	CREB5_0	TRUE	CREB5	chr7:28448110-28449540	CREB5	0.195697	276351
Basophil_count	7:28724374:G:T	7:28724374:G:T	rs56388170	0.999988	cMono	chr7:28724213-28725891	0.000539245	0.00431396	0.40747	CREB5_0	TRUE	CREB5	chr7:29185614-29186340	CPVL,CHN2	0.0608402	460449
Basophil_count	7:28724374:G:T	7:28724374:G:T	rs56388170	0.999988	cMono	chr7:28724213-28725891	0.000539245	0.00431396	0.40747	CREB5_0	TRUE	CREB5	chr7:29153228-29154199	CPVL	0.08101	428308
Basophil_count	7:28724374:G:T	7:28724374:G:T	rs56388170	0.999988	mono	chr7:28724213-28725891	0.00254931	0.0101972	0.428116	CREB5_0	TRUE	CREB5	chr7:28448110-28449540	CREB5	0.195697	276351
Basophil_count	7:28724374:G:T	7:28724374:G:T	rs56388170	0.999988	mono	chr7:28724213-28725891	0.00254931	0.0101972	0.428116	CREB5_0	TRUE	CREB5	chr7:29185614-29186340	CPVL,CHN2	0.0608402	460449
Basophil_count	7:28724374:G:T	7:28724374:G:T	rs56388170	0.999988	mono	chr7:28724213-28725891	0.00254931	0.0101972	0.428116	CREB5_0	TRUE	CREB5	chr7:29153228-29154199	CPVL	0.08101	428308
Eosinophil_count	14:23589057:G:A	14:23589057:G:A	rs2239633	0.999871	act_cd4_t	chr14:23588762-23590910	0.00564095	0.00727929	0.404198	CEBPE_0	TRUE	CEBPE	chr14:23305509-23307210	MMP14	0.147737	283700
Eosinophil_count	14:23589057:G:A	14:23589057:G:A	rs2239633	0.999871	act_cd4_t	chr14:23588762-23590910	0.00564095	0.00727929	0.404198	CEBPE_0	TRUE	CEBPE	chr14:23398305-23399297	PRMT5	0.107217	191613
Eosinophil_count	14:23589057:G:A	14:23589057:G:A	rs2239633	0.999871	act_cd4_t	chr14:23588762-23590910	0.00564095	0.00727929	0.404198	CEBPE_0	TRUE	CEBPE	chr14:23821313-23822386	SLC22A17	0.298043	231476
Eosinophil_count	14:23589057:G:A	14:23589057:G:A	rs2239633	0.999871	act_cd4_t	chr14:23588762-23590910	0.00564095	0.00727929	0.404198	CEBPE_0	TRUE	CEBPE	chr14:24045354-24047132	JPH4	0.0747535	456222
Eosinophil_count	14:23589057:G:A	14:23589057:G:A	rs2239633	0.999871	act_cd4_t	chr14:23588762-23590910	0.00564095	0.00727929	0.404198	CEBPE_0	TRUE	CEBPE	chr14:23284582-23285311	SLC7A7	0.0533878	305599
Eosinophil_count	14:23589057:G:A	14:23589057:G:A	rs2239633	0.999871	act_cd4_t	chr14:23588762-23590910	0.00564095	0.00727929	0.404198	CEBPE_0	TRUE	CEBPE	chr14:23425624-23426804	HAUS4	0.0608485	164106
Eosinophil_count	14:23589057:G:A	14:23589057:G:A	rs2239633	0.999871	act_cd4_t	chr14:23588762-23590910	0.00564095	0.00727929	0.404198	CEBPE_0	TRUE	CEBPE	chr14:23623153-23624818	SLC7A8	0.241154	33908
Eosinophil_count	14:23589057:G:A	14:23589057:G:A	rs2239633	0.999871	act_cd4_t	chr14:23588762-23590910	0.00564095	0.00727929	0.404198	CEBPE_0	TRUE	CEBPE	chr14:23789865-23791153	PABPN1,AL049829.1	0.079806	200243
Eosinophil_count	14:23589057:G:A	14:23589057:G:A	rs2239633	0.999871	act_cd4_t	chr14:23588762-23590910	0.00564095	0.00727929	0.404198	CEBPE_0	TRUE	CEBPE	chr14:23938322-23939219	NGDN	0.147004	348309
Eosinophil_count	14:23589057:G:A	14:23589057:G:A	rs2239633	0.999871	act_cd4_t	chr14:23588762-23590910	0.00564095	0.00727929	0.404198	CEBPE_0	TRUE	CEBPE	chr14:23563699-23565057	C14orf119,ACIN1	0.0905803	25853
Eosinophil_count	14:23589057:G:A	14:23589057:G:A	rs2239633	0.999871	act_cd4_t	chr14:23588762-23590910	0.00564095	0.00727929	0.404198	CEBPE_0	TRUE	CEBPE	chr14:23387741-23389041	RBM23	0.0712729	201869
Eosinophil_count	14:23589057:G:A	14:23589057:G:A	rs2239633	0.999871	act_cd4_t	chr14:23588762-23590910	0.00564095	0.00727929	0.404198	CEBPE_0	TRUE	CEBPE	chr14:23352135-23352459	REM2	0.0877399	238451
Lymphocyte_count	2:25488819:T:A	2:25488819:T:A	rs7578575	0.998198	act_cd4_t	chr2:25488549-25489590	0.0033541	0.0234787	0.301647	DNMT3A_12870	FALSE	.	chr2:25194129-25195303	DNAJC27	0.0816219	294287
Lymphocyte_count	2:25488819:T:A	2:25488819:T:A	rs7578575	0.998198	act_cd4_t	chr2:25488549-25489590	0.0033541	0.0234787	0.301647	DNMT3A_12870	FALSE	.	chr2:25473436-25475642	DNMT3A	0.0817289	13948
Lymphocyte_count	2:25488819:T:A	2:25488819:T:A	rs7578575	0.998198	naive_cd4_t	chr2:25488549-25489590	0.00427237	0.0299066	0.323218	DNMT3A_12870	FALSE	.	chr2:25194129-25195303	DNAJC27	0.0816219	294287
Lymphocyte_count	2:25488819:T:A	2:25488819:T:A	rs7578575	0.998198	naive_cd4_t	chr2:25488549-25489590	0.00427237	0.0299066	0.323218	DNMT3A_12870	FALSE	.	chr2:25473436-25475642	DNMT3A	0.0817289	13948
Eosinophil_count	16:11320662:G:A	16:11319357:C:T	rs11649613	0.995081	b	chr16:11317933-11319668	0.00356738	0.0125882	0.405702	RMI2_23309	FALSE	.	.	.	.	.
Eosinophil_count	16:11320662:G:A	16:11319357:C:T	rs11649613	0.995081	act_cd4_t	chr16:11317933-11319668	0.000716078	0.00680274	0.4229	RMI2_23309	FALSE	.	.	.	.	.
Eosinophil_count	16:11320662:G:A	16:11319357:C:T	rs11649613	0.995081	t	chr16:11317933-11319668	0.000505684	0.00398856	0.429777	RMI2_23309	FALSE	.	.	.	.	.
Lymphocyte_count	16:57075180:A:G	16:57075180:A:G	rs7192652	0.988433	t	chr16:57075048-57076497	0.000156367	0.00156367	0.589617	NLRC5_0	TRUE	NLRC5	.	.	.	.
Asthma_child_onset	11:118743286:G:A	11:118743286:G:A	rs12365699	0.979058	b	chr11:118743054-118743481	0.0132307	0.0172165	0.317149	CXCR5_10495	FALSE	.	chr11:118867617-118869318	CCDC84	0.0806902	125837
Asthma_child_onset	11:118743286:G:A	11:118743286:G:A	rs12365699	0.979058	b	chr11:118743054-118743481	0.0132307	0.0172165	0.317149	CXCR5_10495	FALSE	.	chr11:118901012-118901943	SLC37A4	0.102524	158462
Asthma_child_onset	11:118743286:G:A	11:118743286:G:A	rs12365699	0.979058	b	chr11:118743054-118743481	0.0132307	0.0172165	0.317149	CXCR5_10495	FALSE	.	chr11:119185790-119187113	MCAM	0.195289	443632
Asthma_child_onset	11:118743286:G:A	11:118743286:G:A	rs12365699	0.979058	b	chr11:118743054-118743481	0.0132307	0.0172165	0.317149	CXCR5_10495	FALSE	.	chr11:118955342-118956406	HMBS	0.148126	212925
Asthma_child_onset	11:118743286:G:A	11:118743286:G:A	rs12365699	0.979058	b	chr11:118743054-118743481	0.0132307	0.0172165	0.317149	CXCR5_10495	FALSE	.	chr11:118977402-118979604	C2CD2L,DPAGT1	0.17452	236123
Asthma_child_onset	11:118743286:G:A	11:118743286:G:A	rs12365699	0.979058	mem_b	chr11:118743054-118743481	0.0294727	0.0348591	0.33426	CXCR5_10495	FALSE	.	chr11:118867617-118869318	CCDC84	0.0806902	125837
Asthma_child_onset	11:118743286:G:A	11:118743286:G:A	rs12365699	0.979058	mem_b	chr11:118743054-118743481	0.0294727	0.0348591	0.33426	CXCR5_10495	FALSE	.	chr11:118901012-118901943	SLC37A4	0.102524	158462
Asthma_child_onset	11:118743286:G:A	11:118743286:G:A	rs12365699	0.979058	mem_b	chr11:118743054-118743481	0.0294727	0.0348591	0.33426	CXCR5_10495	FALSE	.	chr11:119185790-119187113	MCAM	0.195289	443632
Asthma_child_onset	11:118743286:G:A	11:118743286:G:A	rs12365699	0.979058	mem_b	chr11:118743054-118743481	0.0294727	0.0348591	0.33426	CXCR5_10495	FALSE	.	chr11:118955342-118956406	HMBS	0.148126	212925
Asthma_child_onset	11:118743286:G:A	11:118743286:G:A	rs12365699	0.979058	mem_b	chr11:118743054-118743481	0.0294727	0.0348591	0.33426	CXCR5_10495	FALSE	.	chr11:118977402-118979604	C2CD2L,DPAGT1	0.17452	236123
Asthma_child_onset	11:118743286:G:A	11:118743286:G:A	rs12365699	0.979058	mono	chr11:118740611-118741790	0.0208321	0.0378118	0.381533	CXCR5_12186	FALSE	.	chr11:118937829-118938985	VPS11	0.123331	197195
Asthma_child_onset	11:118743286:G:A	11:118743286:G:A	rs12365699	0.979058	mono	chr11:118740611-118741790	0.0208321	0.0378118	0.381533	CXCR5_12186	FALSE	.	chr11:118955342-118956406	HMBS	0.060349	214616
Asthma_child_onset	11:118743286:G:A	11:118743286:G:A	rs12365699	0.979058	mono	chr11:118740611-118741790	0.0208321	0.0378118	0.381533	CXCR5_12186	FALSE	.	chr11:118867617-118869318	CCDC84	0.107698	127528
Asthma_child_onset	11:118743286:G:A	11:118743286:G:A	rs12365699	0.979058	mono	chr11:118740611-118741790	0.0208321	0.0378118	0.381533	CXCR5_12186	FALSE	.	chr11:119039213-119040337	NLRX1	0.0605992	298547
Asthma_child_onset	11:118743286:G:A	11:118743286:G:A	rs12365699	0.979058	mono	chr11:118740611-118741790	0.0208321	0.0378118	0.381533	CXCR5_12186	FALSE	.	chr11:118660369-118663867	DDX6	0.1708	77923
Asthma_child_onset	11:118743286:G:A	11:118743286:G:A	rs12365699	0.979058	mono	chr11:118740611-118741790	0.0208321	0.0378118	0.381533	CXCR5_12186	FALSE	.	chr11:118991843-118992694	HINFP	0.0684292	250904
Asthma_child_onset	11:118743286:G:A	11:118743286:G:A	rs12365699	0.979058	mono	chr11:118740611-118741790	0.0208321	0.0378118	0.381533	CXCR5_12186	FALSE	.	chr11:118794930-118795232	UPK2	0.0558372	53442
Asthma_child_onset	11:118743286:G:A	11:118743286:G:A	rs12365699	0.979058	mono	chr11:118740611-118741790	0.0208321	0.0378118	0.381533	CXCR5_12186	FALSE	.	chr11:119211817-119212604	C1QTNF5	0.21662	470814
Asthma_child_onset	11:118743286:G:A	11:118743286:G:A	rs12365699	0.979058	mono	chr11:118740611-118741790	0.0208321	0.0378118	0.381533	CXCR5_12186	FALSE	.	chr11:118753195-118753634	CXCR5	0.333678	11844
Asthma_child_onset	11:118743286:G:A	11:118743286:G:A	rs12365699	0.979058	mono	chr11:118740611-118741790	0.0208321	0.0378118	0.381533	CXCR5_12186	FALSE	.	chr11:118777648-118778416	BCL9L	0.0576983	36626
Asthma_child_onset	11:118743286:G:A	11:118743286:G:A	rs12365699	0.979058	t	chr11:118740611-118741790	0.012939	0.0234913	0.374335	CXCR5_12186	FALSE	.	chr11:118827103-118827780	UPK2	0.07517	85990
Asthma_child_onset	11:118743286:G:A	11:118743286:G:A	rs12365699	0.979058	t	chr11:118740611-118741790	0.012939	0.0234913	0.374335	CXCR5_12186	FALSE	.	chr11:119185790-119187113	MCAM	0.0730995	445323
Asthma_child_onset	11:118743286:G:A	11:118743286:G:A	rs12365699	0.979058	t	chr11:118740611-118741790	0.012939	0.0234913	0.374335	CXCR5_12186	FALSE	.	chr11:118796514-118797436	UPK2,BCL9L	0.101305	55646
Asthma_child_onset	11:118743286:G:A	11:118743286:G:A	rs12365699	0.979058	t	chr11:118740611-118741790	0.012939	0.0234913	0.374335	CXCR5_12186	FALSE	.	chr11:119019539-119020586	ABCG4	0.0737156	278796
Asthma_child_onset	11:118743286:G:A	11:118743286:G:A	rs12365699	0.979058	t	chr11:118740611-118741790	0.012939	0.0234913	0.374335	CXCR5_12186	FALSE	.	chr11:118754007-118754801	CXCR5	0.0828046	13011
Asthma_child_onset	11:118743286:G:A	11:118743286:G:A	rs12365699	0.979058	t	chr11:118740611-118741790	0.012939	0.0234913	0.374335	CXCR5_12186	FALSE	.	chr11:118937829-118938985	VPS11	0.234535	197195
Asthma_child_onset	11:118743286:G:A	11:118743286:G:A	rs12365699	0.979058	t	chr11:118740611-118741790	0.012939	0.0234913	0.374335	CXCR5_12186	FALSE	.	chr11:118505233-118505871	PHLDB1	0.0734473	235919
Asthma_child_onset	11:118743286:G:A	11:118743286:G:A	rs12365699	0.979058	t	chr11:118740611-118741790	0.012939	0.0234913	0.374335	CXCR5_12186	FALSE	.	chr11:119251910-119252834	USP2	0.118413	511044
Asthma_child_onset	11:118743286:G:A	11:118743286:G:A	rs12365699	0.979058	t	chr11:118740611-118741790	0.012939	0.0234913	0.374335	CXCR5_12186	FALSE	.	chr11:118788133-118789167	BCL9L	0.113744	47377
Asthma_child_onset	11:118743286:G:A	11:118743286:G:A	rs12365699	0.979058	cyto_cd8_t	chr11:118740611-118741790	0.00579907	0.00935702	0.320623	CXCR5_12186	FALSE	.	chr11:118827103-118827780	UPK2	0.07517	85990
Asthma_child_onset	11:118743286:G:A	11:118743286:G:A	rs12365699	0.979058	cyto_cd8_t	chr11:118740611-118741790	0.00579907	0.00935702	0.320623	CXCR5_12186	FALSE	.	chr11:119185790-119187113	MCAM	0.0730995	445323
Asthma_child_onset	11:118743286:G:A	11:118743286:G:A	rs12365699	0.979058	cyto_cd8_t	chr11:118740611-118741790	0.00579907	0.00935702	0.320623	CXCR5_12186	FALSE	.	chr11:118796514-118797436	UPK2,BCL9L	0.101305	55646
Asthma_child_onset	11:118743286:G:A	11:118743286:G:A	rs12365699	0.979058	cyto_cd8_t	chr11:118740611-118741790	0.00579907	0.00935702	0.320623	CXCR5_12186	FALSE	.	chr11:119019539-119020586	ABCG4	0.0737156	278796
Asthma_child_onset	11:118743286:G:A	11:118743286:G:A	rs12365699	0.979058	cyto_cd8_t	chr11:118740611-118741790	0.00579907	0.00935702	0.320623	CXCR5_12186	FALSE	.	chr11:118754007-118754801	CXCR5	0.0828046	13011
Asthma_child_onset	11:118743286:G:A	11:118743286:G:A	rs12365699	0.979058	cyto_cd8_t	chr11:118740611-118741790	0.00579907	0.00935702	0.320623	CXCR5_12186	FALSE	.	chr11:118937829-118938985	VPS11	0.234535	197195
Asthma_child_onset	11:118743286:G:A	11:118743286:G:A	rs12365699	0.979058	cyto_cd8_t	chr11:118740611-118741790	0.00579907	0.00935702	0.320623	CXCR5_12186	FALSE	.	chr11:118505233-118505871	PHLDB1	0.0734473	235919
Asthma_child_onset	11:118743286:G:A	11:118743286:G:A	rs12365699	0.979058	cyto_cd8_t	chr11:118740611-118741790	0.00579907	0.00935702	0.320623	CXCR5_12186	FALSE	.	chr11:119251910-119252834	USP2	0.118413	511044
Asthma_child_onset	11:118743286:G:A	11:118743286:G:A	rs12365699	0.979058	cyto_cd8_t	chr11:118740611-118741790	0.00579907	0.00935702	0.320623	CXCR5_12186	FALSE	.	chr11:118788133-118789167	BCL9L	0.113744	47377
Asthma_child_onset	11:118743286:G:A	11:118743286:G:A	rs12365699	0.979058	act_cd4_t	chr11:118743054-118743481	0.00969391	0.0157065	0.390388	CXCR5_10495	FALSE	.	chr11:118901012-118901943	SLC37A4	0.103976	158462
Asthma_child_onset	11:118743286:G:A	11:118743286:G:A	rs12365699	0.979058	act_cd4_t	chr11:118743054-118743481	0.00969391	0.0157065	0.390388	CXCR5_10495	FALSE	.	chr11:118964874-118966597	H2AFX	0.0515095	223116
Asthma_child_onset	11:118743286:G:A	11:118743286:G:A	rs12365699	0.979058	act_cd4_t	chr11:118743054-118743481	0.00969391	0.0157065	0.390388	CXCR5_10495	FALSE	.	chr11:119075741-119077854	CBL	0.0609994	334373
Asthma_child_onset	11:118743286:G:A	11:118743286:G:A	rs12365699	0.979058	act_cd4_t	chr11:118743054-118743481	0.00969391	0.0157065	0.390388	CXCR5_10495	FALSE	.	chr11:118753195-118753634	CXCR5	0.0748794	10153
Asthma_child_onset	11:118743286:G:A	11:118743286:G:A	rs12365699	0.979058	act_cd4_t	chr11:118743054-118743481	0.00969391	0.0157065	0.390388	CXCR5_10495	FALSE	.	chr11:118867617-118869318	CCDC84	0.0856469	125837
Asthma_child_onset	11:118743286:G:A	11:118743286:G:A	rs12365699	0.979058	act_cd4_t	chr11:118743054-118743481	0.00969391	0.0157065	0.390388	CXCR5_10495	FALSE	.	chr11:119189450-119189808	MCAM	0.134722	446327
Asthma_child_onset	11:118743286:G:A	11:118743286:G:A	rs12365699	0.979058	act_cd4_t	chr11:118743054-118743481	0.00969391	0.0157065	0.390388	CXCR5_10495	FALSE	.	chr11:119039213-119040337	NLRX1	0.053977	296856
Asthma_child_onset	11:118743286:G:A	11:118743286:G:A	rs12365699	0.979058	t	chr11:118743054-118743481	7.15292e-05	9.71339e-05	0.329651	CXCR5_10495	FALSE	.	chr11:118901012-118901943	SLC37A4	0.103976	158462
Asthma_child_onset	11:118743286:G:A	11:118743286:G:A	rs12365699	0.979058	t	chr11:118743054-118743481	7.15292e-05	9.71339e-05	0.329651	CXCR5_10495	FALSE	.	chr11:118964874-118966597	H2AFX	0.0515095	223116
Asthma_child_onset	11:118743286:G:A	11:118743286:G:A	rs12365699	0.979058	t	chr11:118743054-118743481	7.15292e-05	9.71339e-05	0.329651	CXCR5_10495	FALSE	.	chr11:119075741-119077854	CBL	0.0609994	334373
Asthma_child_onset	11:118743286:G:A	11:118743286:G:A	rs12365699	0.979058	t	chr11:118743054-118743481	7.15292e-05	9.71339e-05	0.329651	CXCR5_10495	FALSE	.	chr11:118753195-118753634	CXCR5	0.0748794	10153
Asthma_child_onset	11:118743286:G:A	11:118743286:G:A	rs12365699	0.979058	t	chr11:118743054-118743481	7.15292e-05	9.71339e-05	0.329651	CXCR5_10495	FALSE	.	chr11:118867617-118869318	CCDC84	0.0856469	125837
Asthma_child_onset	11:118743286:G:A	11:118743286:G:A	rs12365699	0.979058	t	chr11:118743054-118743481	7.15292e-05	9.71339e-05	0.329651	CXCR5_10495	FALSE	.	chr11:119189450-119189808	MCAM	0.134722	446327
Asthma_child_onset	11:118743286:G:A	11:118743286:G:A	rs12365699	0.979058	t	chr11:118743054-118743481	7.15292e-05	9.71339e-05	0.329651	CXCR5_10495	FALSE	.	chr11:119039213-119040337	NLRX1	0.053977	296856
Asthma_child_onset	11:118743286:G:A	11:118743286:G:A	rs12365699	0.979058	cyto_cd8_t	chr11:118743054-118743481	0.0201255	0.0283041	0.357365	CXCR5_10495	FALSE	.	chr11:118901012-118901943	SLC37A4	0.103976	158462
Asthma_child_onset	11:118743286:G:A	11:118743286:G:A	rs12365699	0.979058	cyto_cd8_t	chr11:118743054-118743481	0.0201255	0.0283041	0.357365	CXCR5_10495	FALSE	.	chr11:118964874-118966597	H2AFX	0.0515095	223116
Asthma_child_onset	11:118743286:G:A	11:118743286:G:A	rs12365699	0.979058	cyto_cd8_t	chr11:118743054-118743481	0.0201255	0.0283041	0.357365	CXCR5_10495	FALSE	.	chr11:119075741-119077854	CBL	0.0609994	334373
Asthma_child_onset	11:118743286:G:A	11:118743286:G:A	rs12365699	0.979058	cyto_cd8_t	chr11:118743054-118743481	0.0201255	0.0283041	0.357365	CXCR5_10495	FALSE	.	chr11:118753195-118753634	CXCR5	0.0748794	10153
Asthma_child_onset	11:118743286:G:A	11:118743286:G:A	rs12365699	0.979058	cyto_cd8_t	chr11:118743054-118743481	0.0201255	0.0283041	0.357365	CXCR5_10495	FALSE	.	chr11:118867617-118869318	CCDC84	0.0856469	125837
Asthma_child_onset	11:118743286:G:A	11:118743286:G:A	rs12365699	0.979058	cyto_cd8_t	chr11:118743054-118743481	0.0201255	0.0283041	0.357365	CXCR5_10495	FALSE	.	chr11:119189450-119189808	MCAM	0.134722	446327
Asthma_child_onset	11:118743286:G:A	11:118743286:G:A	rs12365699	0.979058	cyto_cd8_t	chr11:118743054-118743481	0.0201255	0.0283041	0.357365	CXCR5_10495	FALSE	.	chr11:119039213-119040337	NLRX1	0.053977	296856
Lymphocyte_count	12:740009:C:G	12:740009:C:G	rs34038797	0.942807	naive_b	chr12:739181-740753	0.00233727	0.00467453	0.300117	NINJ2_11550	FALSE	.	.	.	.	.
Lymphocyte_count	12:740009:C:G	12:740009:C:G	rs34038797	0.942807	b	chr12:739181-740753	0.000780212	0.00156042	0.302812	NINJ2_11550	FALSE	.	.	.	.	.
Lymphocyte_count	12:740009:C:G	12:740009:C:G	rs34038797	0.942807	mem_b	chr12:739181-740753	0.00215952	0.00215952	0.323118	NINJ2_11550	FALSE	.	.	.	.	.
Lymphocyte_count	12:740009:C:G	12:740009:C:G	rs34038797	0.942807	cDC	chr12:739181-740753	0.0113752	0.0113752	0.28851	NINJ2_11550	FALSE	.	chr12:771756-772968	NINJ2	0.0611495	32215
Lymphocyte_count	12:740009:C:G	12:740009:C:G	rs34038797	0.942807	cDC	chr12:739181-740753	0.0113752	0.0113752	0.28851	NINJ2_11550	FALSE	.	chr12:320896-322315	SLC6A12	0.115434	418438
Lymphocyte_count	12:740009:C:G	12:740009:C:G	rs34038797	0.942807	cDC	chr12:739181-740753	0.0113752	0.0113752	0.28851	NINJ2_11550	FALSE	.	chr12:497712-498992	KDM5A,CCDC77	0.0798648	241761
Lymphocyte_count	12:740009:C:G	12:740009:C:G	rs34038797	0.942807	cDC	chr12:739181-740753	0.0113752	0.0113752	0.28851	NINJ2_11550	FALSE	.	chr12:510409-511195	CCDC77	0.0528644	229558
Lymphocyte_count	12:740009:C:G	12:740009:C:G	rs34038797	0.942807	cDC	chr12:739181-740753	0.0113752	0.0113752	0.28851	NINJ2_11550	FALSE	.	chr12:861104-862691	WNK1	0.0654485	121938
Lymphocyte_count	12:740009:C:G	12:740009:C:G	rs34038797	0.942807	mono	chr12:739181-740753	6.83876e-07	3.41938e-06	0.192756	NINJ2_11550	FALSE	.	chr12:771756-772968	NINJ2	0.0611495	32215
Lymphocyte_count	12:740009:C:G	12:740009:C:G	rs34038797	0.942807	mono	chr12:739181-740753	6.83876e-07	3.41938e-06	0.192756	NINJ2_11550	FALSE	.	chr12:320896-322315	SLC6A12	0.115434	418438
Lymphocyte_count	12:740009:C:G	12:740009:C:G	rs34038797	0.942807	mono	chr12:739181-740753	6.83876e-07	3.41938e-06	0.192756	NINJ2_11550	FALSE	.	chr12:497712-498992	KDM5A,CCDC77	0.0798648	241761
Lymphocyte_count	12:740009:C:G	12:740009:C:G	rs34038797	0.942807	mono	chr12:739181-740753	6.83876e-07	3.41938e-06	0.192756	NINJ2_11550	FALSE	.	chr12:510409-511195	CCDC77	0.0528644	229558
Lymphocyte_count	12:740009:C:G	12:740009:C:G	rs34038797	0.942807	mono	chr12:739181-740753	6.83876e-07	3.41938e-06	0.192756	NINJ2_11550	FALSE	.	chr12:861104-862691	WNK1	0.0654485	121938
Lymphocyte_count	12:740009:C:G	12:740009:C:G	rs34038797	0.942807	ncMono	chr12:739181-740753	0.00125652	0.00376957	0.299121	NINJ2_11550	FALSE	.	chr12:771756-772968	NINJ2	0.0611495	32215
Lymphocyte_count	12:740009:C:G	12:740009:C:G	rs34038797	0.942807	ncMono	chr12:739181-740753	0.00125652	0.00376957	0.299121	NINJ2_11550	FALSE	.	chr12:320896-322315	SLC6A12	0.115434	418438
Lymphocyte_count	12:740009:C:G	12:740009:C:G	rs34038797	0.942807	ncMono	chr12:739181-740753	0.00125652	0.00376957	0.299121	NINJ2_11550	FALSE	.	chr12:497712-498992	KDM5A,CCDC77	0.0798648	241761
Lymphocyte_count	12:740009:C:G	12:740009:C:G	rs34038797	0.942807	ncMono	chr12:739181-740753	0.00125652	0.00376957	0.299121	NINJ2_11550	FALSE	.	chr12:510409-511195	CCDC77	0.0528644	229558
Lymphocyte_count	12:740009:C:G	12:740009:C:G	rs34038797	0.942807	ncMono	chr12:739181-740753	0.00125652	0.00376957	0.299121	NINJ2_11550	FALSE	.	chr12:861104-862691	WNK1	0.0654485	121938
Lymphocyte_count	12:740009:C:G	12:740009:C:G	rs34038797	0.942807	cMono	chr12:739181-740753	7.18643e-06	3.59321e-05	0.201709	NINJ2_11550	FALSE	.	chr12:771756-772968	NINJ2	0.0611495	32215
Lymphocyte_count	12:740009:C:G	12:740009:C:G	rs34038797	0.942807	cMono	chr12:739181-740753	7.18643e-06	3.59321e-05	0.201709	NINJ2_11550	FALSE	.	chr12:320896-322315	SLC6A12	0.115434	418438
Lymphocyte_count	12:740009:C:G	12:740009:C:G	rs34038797	0.942807	cMono	chr12:739181-740753	7.18643e-06	3.59321e-05	0.201709	NINJ2_11550	FALSE	.	chr12:497712-498992	KDM5A,CCDC77	0.0798648	241761
Lymphocyte_count	12:740009:C:G	12:740009:C:G	rs34038797	0.942807	cMono	chr12:739181-740753	7.18643e-06	3.59321e-05	0.201709	NINJ2_11550	FALSE	.	chr12:510409-511195	CCDC77	0.0528644	229558
Lymphocyte_count	12:740009:C:G	12:740009:C:G	rs34038797	0.942807	cMono	chr12:739181-740753	7.18643e-06	3.59321e-05	0.201709	NINJ2_11550	FALSE	.	chr12:861104-862691	WNK1	0.0654485	121938
Lymphocyte_count	12:740009:C:G	12:740009:C:G	rs34038797	0.942807	t	chr12:739181-740753	0.000580811	0.00232324	0.149375	NINJ2_11550	FALSE	.	chr12:751429-753480	NINJ2	0.0955288	12727
Lymphocyte_count	12:740009:C:G	12:740009:C:G	rs34038797	0.942807	t	chr12:739181-740753	0.000580811	0.00232324	0.149375	NINJ2_11550	FALSE	.	chr12:860264-860877	WNK1	0.0689391	120124
Lymphocyte_count	12:740009:C:G	12:740009:C:G	rs34038797	0.942807	naive_cd8_t	chr12:739181-740753	0.00298682	0.00298682	0.221313	NINJ2_11550	FALSE	.	chr12:751429-753480	NINJ2	0.0955288	12727
Lymphocyte_count	12:740009:C:G	12:740009:C:G	rs34038797	0.942807	naive_cd8_t	chr12:739181-740753	0.00298682	0.00298682	0.221313	NINJ2_11550	FALSE	.	chr12:860264-860877	WNK1	0.0689391	120124
Lymphocyte_count	12:740009:C:G	12:740009:C:G	rs34038797	0.942807	tReg	chr12:739181-740753	0.00282875	0.00282875	0.243139	NINJ2_11550	FALSE	.	chr12:751429-753480	NINJ2	0.0955288	12727
Lymphocyte_count	12:740009:C:G	12:740009:C:G	rs34038797	0.942807	tReg	chr12:739181-740753	0.00282875	0.00282875	0.243139	NINJ2_11550	FALSE	.	chr12:860264-860877	WNK1	0.0689391	120124
Lymphocyte_count	12:740009:C:G	12:740009:C:G	rs34038797	0.942807	act_cd4_t	chr12:739181-740753	0.0123931	0.0247863	0.234758	NINJ2_11550	FALSE	.	chr12:751429-753480	NINJ2	0.0955288	12727
Lymphocyte_count	12:740009:C:G	12:740009:C:G	rs34038797	0.942807	act_cd4_t	chr12:739181-740753	0.0123931	0.0247863	0.234758	NINJ2_11550	FALSE	.	chr12:860264-860877	WNK1	0.0689391	120124
Lymphocyte_count	12:740009:C:G	12:740009:C:G	rs34038797	0.942807	mem_cd8_t	chr12:739181-740753	0.0193335	0.0193335	0.2592	NINJ2_11550	FALSE	.	chr12:751429-753480	NINJ2	0.0955288	12727
Lymphocyte_count	12:740009:C:G	12:740009:C:G	rs34038797	0.942807	mem_cd8_t	chr12:739181-740753	0.0193335	0.0193335	0.2592	NINJ2_11550	FALSE	.	chr12:860264-860877	WNK1	0.0689391	120124
Lymphocyte_count	12:740009:C:G	12:740009:C:G	rs34038797	0.942807	naive_cd4_t	chr12:739181-740753	0.00840879	0.0168176	0.22529	NINJ2_11550	FALSE	.	chr12:751429-753480	NINJ2	0.0955288	12727
Lymphocyte_count	12:740009:C:G	12:740009:C:G	rs34038797	0.942807	naive_cd4_t	chr12:739181-740753	0.00840879	0.0168176	0.22529	NINJ2_11550	FALSE	.	chr12:860264-860877	WNK1	0.0689391	120124
Lymphocyte_count	12:740009:C:G	12:740009:C:G	rs34038797	0.942807	cyto_cd8_t	chr12:739181-740753	0.00658303	0.00658303	0.25561	NINJ2_11550	FALSE	.	chr12:751429-753480	NINJ2	0.0955288	12727
Lymphocyte_count	12:740009:C:G	12:740009:C:G	rs34038797	0.942807	cyto_cd8_t	chr12:739181-740753	0.00658303	0.00658303	0.25561	NINJ2_11550	FALSE	.	chr12:860264-860877	WNK1	0.0689391	120124
Ulcerative_colitis	2:228670476:C:G	2:228670476:C:G	rs1811711	0.940073	mono	chr2:228669766-228670866	3.16455e-08	3.16455e-08	0.237549	CCL20_7193	FALSE	.	.	.	.	.
Ulcerative_colitis	2:228670476:C:G	2:228670476:C:G	rs1811711	0.940073	cMono	chr2:228669766-228670866	1.05789e-07	1.05789e-07	0.233807	CCL20_7193	FALSE	.	.	.	.	.
Ulcerative_colitis	2:228670476:C:G	2:228670476:C:G	rs1811711	0.940073	t	chr2:228669766-228670866	0.00156906	0.00196132	0.298908	CCL20_7193	FALSE	.	chr2:228336627-228337918	AGFG1	0.0575825	332948
Ulcerative_colitis	2:228670476:C:G	2:228670476:C:G	rs1811711	0.940073	t	chr2:228669766-228670866	0.00156906	0.00196132	0.298908	CCL20_7193	FALSE	.	chr2:228735854-228736662	DAW1	0.55998	65796
Ulcerative_colitis	2:228670476:C:G	2:228670476:C:G	rs1811711	0.940073	t	chr2:228669766-228670866	0.00156906	0.00196132	0.298908	CCL20_7193	FALSE	.	chr2:228028195-228030080	COL4A4,COL4A3	0.195261	640786
Neutrophil_count	5:1104938:C:T	5:1104938:C:T	rs35188965	0.805678	mono	chr5:1110478-1112490	0.00671452	0.0264231	0.390291	SLC12A7_0	TRUE	SLC12A7	chr5:1004462-1005363	.	0.0794536	107127
Neutrophil_count	5:1104938:C:T	5:1104938:C:T	rs35188965	0.805678	t	chr5:1104658-1105093	0.000308813	0.0046322	0.281168	SLC12A7_6558	FALSE	.	chr5:1008570-1009327	NKD2	0.0647887	95766
Neutrophil_count	5:1104938:C:T	5:1104938:C:T	rs35188965	0.805678	t	chr5:1104658-1105093	0.000308813	0.0046322	0.281168	SLC12A7_6558	FALSE	.	chr5:1294749-1295657	TERT	0.0858232	190564
Neutrophil_count	5:1104938:C:T	5:1104938:C:T	rs35188965	0.805678	act_cd4_t	chr5:1104658-1105093	0.00609962	0.0182989	0.294705	SLC12A7_6558	FALSE	.	chr5:1008570-1009327	NKD2	0.0647887	95766
Neutrophil_count	5:1104938:C:T	5:1104938:C:T	rs35188965	0.805678	act_cd4_t	chr5:1104658-1105093	0.00609962	0.0182989	0.294705	SLC12A7_6558	FALSE	.	chr5:1294749-1295657	TERT	0.0858232	190564
Neutrophil_count	5:1104938:C:T	5:1104938:C:T	rs35188965	0.805678	cyto_cd8_t	chr5:1110478-1112490	0.0120249	0.0250309	0.342053	SLC12A7_0	TRUE	SLC12A7	chr5:1294749-1295657	TERT	0.156685	183167
Neutrophil_count	5:1104938:C:T	5:1104938:C:T	rs35188965	0.805678	cyto_cd8_t	chr5:1110478-1112490	0.0120249	0.0250309	0.342053	SLC12A7_0	TRUE	SLC12A7	chr5:1008570-1009327	NKD2	0.101442	103163
Neutrophil_count	5:1104938:C:T	5:1104938:C:T	rs35188965	0.805678	act_cd4_t	chr5:1110478-1112490	0.00446816	0.0134045	0.372071	SLC12A7_0	TRUE	SLC12A7	chr5:1294749-1295657	TERT	0.156685	183167
Neutrophil_count	5:1104938:C:T	5:1104938:C:T	rs35188965	0.805678	act_cd4_t	chr5:1110478-1112490	0.00446816	0.0134045	0.372071	SLC12A7_0	TRUE	SLC12A7	chr5:1008570-1009327	NKD2	0.101442	103163
Neutrophil_count	5:1104938:C:T	5:1104938:C:T	rs35188965	0.805678	t	chr5:1110478-1112490	0.000546692	0.0011845	0.36118	SLC12A7_0	TRUE	SLC12A7	chr5:1294749-1295657	TERT	0.156685	183167
Neutrophil_count	5:1104938:C:T	5:1104938:C:T	rs35188965	0.805678	t	chr5:1110478-1112490	0.000546692	0.0011845	0.36118	SLC12A7_0	TRUE	SLC12A7	chr5:1008570-1009327	NKD2	0.101442	103163
Neutrophil_count	5:1104938:C:T	5:1104938:C:T	rs35188965	0.805678	cyto_nk	chr5:1110478-1112490	0.00958133	0.0126319	0.34644	SLC12A7_0	TRUE	SLC12A7	chr5:1152205-1152763	.	0.116564	40273
Rheumatoid_arthritis	12:56394954:A:G	12:56473808:T:C	rs7297175	0.795926	mem_cd8_t	chr12:56472735-56474339	0.0228887	0.0228887	0.61729	ERBB3_0	TRUE	ERBB3	chr12:56324003-56324297	DGKA	0.0636093	150042
Rheumatoid_arthritis	12:56394954:A:G	12:56473808:T:C	rs7297175	0.795926	mem_cd8_t	chr12:56472735-56474339	0.0228887	0.0228887	0.61729	ERBB3_0	TRUE	ERBB3	chr12:56881320-56882507	GLS2	0.0688803	408168
Rheumatoid_arthritis	12:56394954:A:G	12:56473808:T:C	rs7297175	0.795926	mem_cd8_t	chr12:56472735-56474339	0.0228887	0.0228887	0.61729	ERBB3_0	TRUE	ERBB3	chr12:56732301-56732975	IL23A	0.0677665	258636
Monocyte_count	19:1026477:G:T	19:1026477:G:T	rs4807440	0.679007	ncMono	chr19:1020786-1022110	0.0121444	0.0242887	0.590485	TMEM259_0	TRUE	TMEM259	.	.	.	.
Monocyte_count	19:1026477:G:T	19:1026477:G:T	rs4807440	0.679007	naive_cd8_t	chr19:1020786-1022110	6.5635e-05	0.000205486	0.613192	TMEM259_0	TRUE	TMEM259	.	.	.	.
Monocyte_count	19:1026477:G:T	19:1026477:G:T	rs4807440	0.679007	nk	chr19:1020786-1022110	0.00873817	0.0393218	0.585194	TMEM259_0	TRUE	TMEM259	.	.	.	.
Neutrophil_count	15:41782684:A:C	15:41782684:A:C	rs12440045	0.603702	act_cd4_t	chr15:41782522-41782929	0.00242852	0.00760325	0.327471	ITPKA_2163	FALSE	.	chr15:41035763-41036735	RMDN3	0.0517438	746194
Neutrophil_count	15:41782684:A:C	15:41782684:A:C	rs12440045	0.603702	act_cd4_t	chr15:41782522-41782929	0.00242852	0.00760325	0.327471	ITPKA_2163	FALSE	.	chr15:41793391-41795345	ITPKA	0.134554	12416
Neutrophil_count	15:41782684:A:C	15:41782684:A:C	rs12440045	0.603702	act_cd4_t	chr15:41782522-41782929	0.00242852	0.00760325	0.327471	ITPKA_2163	FALSE	.	chr15:42123514-42123852	JMJD7	0.0923452	340923
Neutrophil_count	15:41782684:A:C	15:41782684:A:C	rs12440045	0.603702	act_cd4_t	chr15:41782522-41782929	0.00242852	0.00760325	0.327471	ITPKA_2163	FALSE	.	chr15:41804011-41806510	LTK	0.135755	23581
Neutrophil_count	15:41782684:A:C	15:41782684:A:C	rs12440045	0.603702	act_cd4_t	chr15:41782522-41782929	0.00242852	0.00760325	0.327471	ITPKA_2163	FALSE	.	chr15:42186773-42188006	SPTBN5	0.060713	405077
Neutrophil_count	15:41782684:A:C	15:41782684:A:C	rs12440045	0.603702	t	chr15:41782522-41782929	0.00895919	0.0209048	0.345586	ITPKA_2163	FALSE	.	chr15:41035763-41036735	RMDN3	0.0517438	746194
Neutrophil_count	15:41782684:A:C	15:41782684:A:C	rs12440045	0.603702	t	chr15:41782522-41782929	0.00895919	0.0209048	0.345586	ITPKA_2163	FALSE	.	chr15:41793391-41795345	ITPKA	0.134554	12416
Neutrophil_count	15:41782684:A:C	15:41782684:A:C	rs12440045	0.603702	t	chr15:41782522-41782929	0.00895919	0.0209048	0.345586	ITPKA_2163	FALSE	.	chr15:42123514-42123852	JMJD7	0.0923452	340923
Neutrophil_count	15:41782684:A:C	15:41782684:A:C	rs12440045	0.603702	t	chr15:41782522-41782929	0.00895919	0.0209048	0.345586	ITPKA_2163	FALSE	.	chr15:41804011-41806510	LTK	0.135755	23581
Neutrophil_count	15:41782684:A:C	15:41782684:A:C	rs12440045	0.603702	t	chr15:41782522-41782929	0.00895919	0.0209048	0.345586	ITPKA_2163	FALSE	.	chr15:42186773-42188006	SPTBN5	0.060713	405077
Rheumatoid_arthritis	15:38834033:T:C	15:38846678:C:T	rs7170151	0.5	t	chr15:38846540-38847041	0.0210818	0.0247849	0.369683	RASGRP1_4743	FALSE	.	chr15:38988311-38989042	C15orf53	0.0544927	142001
Rheumatoid_arthritis	15:38834033:T:C	15:38846678:C:T	rs7170151	0.5	act_cd4_t	chr15:38846540-38847041	0.0298087	0.0340671	0.370651	RASGRP1_4743	FALSE	.	chr15:38988311-38989042	C15orf53	0.0544927	142001
Monocyte_count	12:751619:A:T	12:751619:A:T	rs7487827	0.495548	cMono	chr12:751429-753480	0.00840495	0.0218529	0.453137	NINJ2_0	TRUE	NINJ2	chr12:497712-498992	KDM5A,CCDC77	0.0763739	254488
Monocyte_count	12:751619:A:T	12:751619:A:T	rs7487827	0.495548	cMono	chr12:751429-753480	0.00840495	0.0218529	0.453137	NINJ2_0	TRUE	NINJ2	chr12:510409-511195	CCDC77	0.0687127	242285
Monocyte_count	12:751619:A:T	12:751619:A:T	rs7487827	0.495548	cMono	chr12:751429-753480	0.00840495	0.0218529	0.453137	NINJ2_0	TRUE	NINJ2	chr12:861104-862691	WNK1	0.0896107	109211
Monocyte_count	12:751619:A:T	12:751619:A:T	rs7487827	0.495548	cMono	chr12:751429-753480	0.00840495	0.0218529	0.453137	NINJ2_0	TRUE	NINJ2	chr12:1099500-1101153	RAD52,ERC1	0.0921025	347673
Asthma_child_onset	15:41787585:T:G	15:41787585:T:G	rs1655558	0.432945	act_cd4_t	chr15:41782522-41782929	0.00245507	0.00760325	0.327479	ITPKA_2163	FALSE	.	chr15:41035763-41036735	RMDN3	0.0517438	746194
Asthma_child_onset	15:41787585:T:G	15:41787585:T:G	rs1655558	0.432945	act_cd4_t	chr15:41782522-41782929	0.00245507	0.00760325	0.327479	ITPKA_2163	FALSE	.	chr15:41793391-41795345	ITPKA	0.134554	12416
Asthma_child_onset	15:41787585:T:G	15:41787585:T:G	rs1655558	0.432945	act_cd4_t	chr15:41782522-41782929	0.00245507	0.00760325	0.327479	ITPKA_2163	FALSE	.	chr15:42123514-42123852	JMJD7	0.0923452	340923
Asthma_child_onset	15:41787585:T:G	15:41787585:T:G	rs1655558	0.432945	act_cd4_t	chr15:41782522-41782929	0.00245507	0.00760325	0.327479	ITPKA_2163	FALSE	.	chr15:41804011-41806510	LTK	0.135755	23581
Asthma_child_onset	15:41787585:T:G	15:41787585:T:G	rs1655558	0.432945	act_cd4_t	chr15:41782522-41782929	0.00245507	0.00760325	0.327479	ITPKA_2163	FALSE	.	chr15:42186773-42188006	SPTBN5	0.060713	405077
Asthma_child_onset	15:41787585:T:G	15:41787585:T:G	rs1655558	0.432945	t	chr15:41782522-41782929	0.00893354	0.0209048	0.345424	ITPKA_2163	FALSE	.	chr15:41035763-41036735	RMDN3	0.0517438	746194
Asthma_child_onset	15:41787585:T:G	15:41787585:T:G	rs1655558	0.432945	t	chr15:41782522-41782929	0.00893354	0.0209048	0.345424	ITPKA_2163	FALSE	.	chr15:41793391-41795345	ITPKA	0.134554	12416
Asthma_child_onset	15:41787585:T:G	15:41787585:T:G	rs1655558	0.432945	t	chr15:41782522-41782929	0.00893354	0.0209048	0.345424	ITPKA_2163	FALSE	.	chr15:42123514-42123852	JMJD7	0.0923452	340923
Asthma_child_onset	15:41787585:T:G	15:41787585:T:G	rs1655558	0.432945	t	chr15:41782522-41782929	0.00893354	0.0209048	0.345424	ITPKA_2163	FALSE	.	chr15:41804011-41806510	LTK	0.135755	23581
Asthma_child_onset	15:41787585:T:G	15:41787585:T:G	rs1655558	0.432945	t	chr15:41782522-41782929	0.00893354	0.0209048	0.345424	ITPKA_2163	FALSE	.	chr15:42186773-42188006	SPTBN5	0.060713	405077
Asthma_child_onset	2:228670437:T:C	2:228670437:T:C	rs10187276	0.395144	cMono	chr2:228669766-228670866	1.05631e-07	1.05789e-07	0.766189	CCL20_7193	FALSE	.	.	.	.	.
Asthma_child_onset	2:228670437:T:C	2:228670437:T:C	rs10187276	0.395144	mono	chr2:228669766-228670866	3.15973e-08	3.16455e-08	0.762452	CCL20_7193	FALSE	.	.	.	.	.
Asthma_child_onset	2:228670437:T:C	2:228670437:T:C	rs10187276	0.395144	t	chr2:228669766-228670866	0.00138459	0.00196132	0.697898	CCL20_7193	FALSE	.	chr2:228336627-228337918	AGFG1	0.0575825	332948
Asthma_child_onset	2:228670437:T:C	2:228670437:T:C	rs10187276	0.395144	t	chr2:228669766-228670866	0.00138459	0.00196132	0.697898	CCL20_7193	FALSE	.	chr2:228735854-228736662	DAW1	0.55998	65796
Asthma_child_onset	2:228670437:T:C	2:228670437:T:C	rs10187276	0.395144	t	chr2:228669766-228670866	0.00138459	0.00196132	0.697898	CCL20_7193	FALSE	.	chr2:228028195-228030080	COL4A4,COL4A3	0.195261	640786
Asthma_child_onset	2:228670437:T:C	2:228670437:T:C	rs10187276	0.395144	mem_cd8_t	chr2:228669766-228670866	0.00297821	0.00411141	0.725164	CCL20_7193	FALSE	.	chr2:228336627-228337918	AGFG1	0.0575825	332948
Asthma_child_onset	2:228670437:T:C	2:228670437:T:C	rs10187276	0.395144	mem_cd8_t	chr2:228669766-228670866	0.00297821	0.00411141	0.725164	CCL20_7193	FALSE	.	chr2:228735854-228736662	DAW1	0.55998	65796
Asthma_child_onset	2:228670437:T:C	2:228670437:T:C	rs10187276	0.395144	mem_cd8_t	chr2:228669766-228670866	0.00297821	0.00411141	0.725164	CCL20_7193	FALSE	.	chr2:228028195-228030080	COL4A4,COL4A3	0.195261	640786
Lymphocyte_count	16:30482803:T:C	16:30485393:G:C	rs11574938	0.373789	mem_b	chr16:30482276-30482736	0.0255561	0.0340748	0.648983	ITGAL_744	FALSE	.	chr16:30064073-30064903	FAM57B,ALDOA	0.158824	417833
Lymphocyte_count	16:30482803:T:C	16:30485393:G:C	rs11574938	0.373789	mem_b	chr16:30482276-30482736	0.0255561	0.0340748	0.648983	ITGAL_744	FALSE	.	chr16:30066383-30066980	ALDOA	0.214741	415756
Lymphocyte_count	16:30482803:T:C	16:30485393:G:C	rs11574938	0.373789	mem_b	chr16:30482276-30482736	0.0255561	0.0340748	0.648983	ITGAL_744	FALSE	.	chr16:30620935-30622100	ZNF689	0.062031	139364
Lymphocyte_count	16:30482803:T:C	16:30485393:G:C	rs11574938	0.373789	mem_b	chr16:30482276-30482736	0.0255561	0.0340748	0.648983	ITGAL_744	FALSE	.	chr16:30672084-30672320	FBRS	0.129132	189584
Lymphocyte_count	16:30482803:T:C	16:30485393:G:C	rs11574938	0.373789	mem_b	chr16:30482276-30482736	0.0255561	0.0340748	0.648983	ITGAL_744	FALSE	.	chr16:30393499-30394264	2022-09-01	0.180373	88472
Lymphocyte_count	16:30482803:T:C	16:30485393:G:C	rs11574938	0.373789	mem_b	chr16:30482276-30482736	0.0255561	0.0340748	0.648983	ITGAL_744	FALSE	.	chr16:30770222-30770807	C16orf93	0.122395	288071
Lymphocyte_count	16:30482803:T:C	16:30485393:G:C	rs11574938	0.373789	mem_b	chr16:30482276-30482736	0.0255561	0.0340748	0.648983	ITGAL_744	FALSE	.	chr16:30778981-30779634	RNF40	0.400049	296898
Lymphocyte_count	16:30482803:T:C	16:30485393:G:C	rs11574938	0.373789	mem_b	chr16:30482276-30482736	0.0255561	0.0340748	0.648983	ITGAL_744	FALSE	.	chr16:30996093-30997047	HSD3B7,AC135048.1	0.082354	514311
Lymphocyte_count	16:30482803:T:C	16:30485393:G:C	rs11574938	0.373789	mem_b	chr16:30482276-30482736	0.0255561	0.0340748	0.648983	ITGAL_744	FALSE	.	chr16:29831500-29832127	MVP	0.078265	650609
Lymphocyte_count	16:30482803:T:C	16:30485393:G:C	rs11574938	0.373789	mem_b	chr16:30482276-30482736	0.0255561	0.0340748	0.648983	ITGAL_744	FALSE	.	chr16:30032154-30033390	DOC2A	0.0530276	449346
Lymphocyte_count	16:30482803:T:C	16:30485393:G:C	rs11574938	0.373789	mem_b	chr16:30482276-30482736	0.0255561	0.0340748	0.648983	ITGAL_744	FALSE	.	chr16:30569147-30570105	ZNF764,AC002310.13	0.109249	87369
Lymphocyte_count	16:30482803:T:C	16:30485393:G:C	rs11574938	0.373789	mem_b	chr16:30482276-30482736	0.0255561	0.0340748	0.648983	ITGAL_744	FALSE	.	chr16:29818713-29819729	MAZ	0.0545449	663007
Lymphocyte_count	16:30482803:T:C	16:30485393:G:C	rs11574938	0.373789	mem_b	chr16:30482276-30482736	0.0255561	0.0340748	0.648983	ITGAL_744	FALSE	.	chr16:30193898-30194224	CORO1A	0.10275	288512
Lymphocyte_count	16:30482803:T:C	16:30485393:G:C	rs11574938	0.373789	mem_b	chr16:30482276-30482736	0.0255561	0.0340748	0.648983	ITGAL_744	FALSE	.	chr16:30537626-30539428	ZNF768	0.0688717	56692
Lymphocyte_count	16:30482803:T:C	16:30485393:G:C	rs11574938	0.373789	mem_b	chr16:30482276-30482736	0.0255561	0.0340748	0.648983	ITGAL_744	FALSE	.	chr16:29756506-29757695	C16orf54	0.139218	725041
Lymphocyte_count	16:30482803:T:C	16:30485393:G:C	rs11574938	0.373789	mem_b	chr16:30482276-30482736	0.0255561	0.0340748	0.648983	ITGAL_744	FALSE	.	chr16:29822462-29822973	MAZ,PRRT2	0.0968403	659763
Lymphocyte_count	16:30482803:T:C	16:30485393:G:C	rs11574938	0.373789	mem_b	chr16:30482276-30482736	0.0255561	0.0340748	0.648983	ITGAL_744	FALSE	.	chr16:30709218-30710844	SRCAP	0.070186	228108
Lymphocyte_count	16:30482803:T:C	16:30485393:G:C	rs11574938	0.373789	t	chr16:30482276-30482736	0.0118535	0.0197558	0.570712	ITGAL_744	FALSE	.	chr16:30194499-30196130	CORO1A	0.0517348	286606
Lymphocyte_count	16:30482803:T:C	16:30485393:G:C	rs11574938	0.373789	t	chr16:30482276-30482736	0.0118535	0.0197558	0.570712	ITGAL_744	FALSE	.	chr16:29984708-29985630	TAOK2	0.0693148	497106
Lymphocyte_count	16:30482803:T:C	16:30485393:G:C	rs11574938	0.373789	t	chr16:30482276-30482736	0.0118535	0.0197558	0.570712	ITGAL_744	FALSE	.	chr16:30759181-30760578	PHKG2	0.0825354	277842
Lymphocyte_count	16:30482803:T:C	16:30485393:G:C	rs11574938	0.373789	t	chr16:30482276-30482736	0.0118535	0.0197558	0.570712	ITGAL_744	FALSE	.	chr16:30778981-30779634	RNF40	0.137635	296898
Lymphocyte_count	16:30482803:T:C	16:30485393:G:C	rs11574938	0.373789	t	chr16:30482276-30482736	0.0118535	0.0197558	0.570712	ITGAL_744	FALSE	.	chr16:30103065-30104435	TBX6	0.0601096	378301
Lymphocyte_count	16:30482803:T:C	16:30485393:G:C	rs11574938	0.373789	t	chr16:30482276-30482736	0.0118535	0.0197558	0.570712	ITGAL_744	FALSE	.	chr16:30933547-30934913	FBXL19	0.0507341	452177
Lymphocyte_count	16:30482803:T:C	16:30485393:G:C	rs11574938	0.373789	t	chr16:30482276-30482736	0.0118535	0.0197558	0.570712	ITGAL_744	FALSE	.	chr16:30086832-30087882	PPP4C	0.121637	394854
Lymphocyte_count	16:30482803:T:C	16:30485393:G:C	rs11574938	0.373789	t	chr16:30482276-30482736	0.0118535	0.0197558	0.570712	ITGAL_744	FALSE	.	chr16:30107313-30107919	YPEL3	0.0941518	374817
Lymphocyte_count	16:30482803:T:C	16:30485393:G:C	rs11574938	0.373789	t	chr16:30482276-30482736	0.0118535	0.0197558	0.570712	ITGAL_744	FALSE	.	chr16:30220256-30220578	RP11-347C12.3	0.0748285	262158
Lymphocyte_count	16:30482803:T:C	16:30485393:G:C	rs11574938	0.373789	t	chr16:30482276-30482736	0.0118535	0.0197558	0.570712	ITGAL_744	FALSE	.	chr16:30904744-30905897	BCL7C	0.0936376	423161
Lymphocyte_count	16:30482803:T:C	16:30485393:G:C	rs11574938	0.373789	t	chr16:30482276-30482736	0.0118535	0.0197558	0.570712	ITGAL_744	FALSE	.	chr16:30076276-30077517	ALDOA	0.145205	405219
Lymphocyte_count	16:30482803:T:C	16:30485393:G:C	rs11574938	0.373789	t	chr16:30482276-30482736	0.0118535	0.0197558	0.570712	ITGAL_744	FALSE	.	chr16:30661068-30663197	PRR14	0.0750125	180461
Lymphocyte_count	16:30482803:T:C	16:30485393:G:C	rs11574938	0.373789	t	chr16:30482276-30482736	0.0118535	0.0197558	0.570712	ITGAL_744	FALSE	.	chr16:30456528-30457515	SEPHS2	0.0795267	25221
Lymphocyte_count	16:30482803:T:C	16:30485393:G:C	rs11574938	0.373789	t	chr16:30482276-30482736	0.0118535	0.0197558	0.570712	ITGAL_744	FALSE	.	chr16:30418259-30419232	ZNF771	0.0915203	63504
Lymphocyte_count	16:30482803:T:C	16:30485393:G:C	rs11574938	0.373789	t	chr16:30482276-30482736	0.0118535	0.0197558	0.570712	ITGAL_744	FALSE	.	chr16:29673900-29676926	SPN,QPRT	0.0962879	805810
Lymphocyte_count	16:30482803:T:C	16:30485393:G:C	rs11574938	0.373789	t	chr16:30482276-30482736	0.0118535	0.0197558	0.570712	ITGAL_744	FALSE	.	chr16:29937035-29938250	KCTD13	0.0640181	544486
Lymphocyte_count	16:30482803:T:C	16:30485393:G:C	rs11574938	0.373789	t	chr16:30482276-30482736	0.0118535	0.0197558	0.570712	ITGAL_744	FALSE	.	chr16:30569147-30570105	ZNF764,AC002310.13	0.0835115	87369
Lymphocyte_count	16:30482803:T:C	16:30485393:G:C	rs11574938	0.373789	t	chr16:30482276-30482736	0.0118535	0.0197558	0.570712	ITGAL_744	FALSE	.	chr16:29822462-29822973	MAZ,PRRT2	0.148229	659763
Lymphocyte_count	16:30482803:T:C	16:30485393:G:C	rs11574938	0.373789	t	chr16:30482276-30482736	0.0118535	0.0197558	0.570712	ITGAL_744	FALSE	.	chr16:30381435-30382678	TBC1D10B,MYLPF	0.0777625	100058
Lymphocyte_count	16:30482803:T:C	16:30485393:G:C	rs11574938	0.373789	t	chr16:30482276-30482736	0.0118535	0.0197558	0.570712	ITGAL_744	FALSE	.	chr16:29832456-29832991	MVP	0.0568442	649745
Lymphocyte_count	16:30482803:T:C	16:30485393:G:C	rs11574938	0.373789	t	chr16:30482276-30482736	0.0118535	0.0197558	0.570712	ITGAL_744	FALSE	.	chr16:30064073-30064903	FAM57B,ALDOA	0.109152	417833
Atopic_dermatitis	11:65559266:A:G	11:65559266:A:G	rs10791824	0.365366	mono	chr11:65559088-65559918	0.00147264	0.00589057	0.347494	OVOL1_763	FALSE	.	chr11:66102561-66104768	RIN1	0.0827859	544850
Atopic_dermatitis	11:65559266:A:G	11:65559266:A:G	rs10791824	0.365366	mono	chr11:65559088-65559918	0.00147264	0.00589057	0.347494	OVOL1_763	FALSE	.	chr11:65788462-65788875	CATSPER1	0.0642483	228957
Atopic_dermatitis	11:65559266:A:G	11:65559266:A:G	rs10791824	0.365366	cMono	chr11:65559088-65559918	0.00698828	0.0279531	0.371191	OVOL1_763	FALSE	.	chr11:66102561-66104768	RIN1	0.0827859	544850
Atopic_dermatitis	11:65559266:A:G	11:65559266:A:G	rs10791824	0.365366	cMono	chr11:65559088-65559918	0.00698828	0.0279531	0.371191	OVOL1_763	FALSE	.	chr11:65788462-65788875	CATSPER1	0.0642483	228957
Atopic_dermatitis	11:65559266:A:G	11:65559266:A:G	rs10791824	0.365366	ncMono	chr11:65559088-65559918	0.00681446	0.0272578	0.321402	OVOL1_763	FALSE	.	chr11:66102561-66104768	RIN1	0.0827859	544850
Atopic_dermatitis	11:65559266:A:G	11:65559266:A:G	rs10791824	0.365366	ncMono	chr11:65559088-65559918	0.00681446	0.0272578	0.321402	OVOL1_763	FALSE	.	chr11:65788462-65788875	CATSPER1	0.0642483	228957
Monocyte_count	12:751619:A:T	12:751609:A:C	rs2369391	0.353699	cMono	chr12:751429-753480	0.00728077	0.0218529	0.546956	NINJ2_0	TRUE	NINJ2	chr12:497712-498992	KDM5A,CCDC77	0.0763739	254488
Monocyte_count	12:751619:A:T	12:751609:A:C	rs2369391	0.353699	cMono	chr12:751429-753480	0.00728077	0.0218529	0.546956	NINJ2_0	TRUE	NINJ2	chr12:510409-511195	CCDC77	0.0687127	242285
Monocyte_count	12:751619:A:T	12:751609:A:C	rs2369391	0.353699	cMono	chr12:751429-753480	0.00728077	0.0218529	0.546956	NINJ2_0	TRUE	NINJ2	chr12:861104-862691	WNK1	0.0896107	109211
Monocyte_count	12:751619:A:T	12:751609:A:C	rs2369391	0.353699	cMono	chr12:751429-753480	0.00728077	0.0218529	0.546956	NINJ2_0	TRUE	NINJ2	chr12:1099500-1101153	RAD52,ERC1	0.0921025	347673
Asthma_child_onset	2:228670437:T:C	2:228670575:G:A	rs10175070	0.327546	cMono	chr2:228669766-228670866	1.05375e-07	1.05789e-07	0.766205	CCL20_7193	FALSE	.	.	.	.	.
Asthma_child_onset	2:228670437:T:C	2:228670575:G:A	rs10175070	0.327546	mono	chr2:228669766-228670866	3.16248e-08	3.16455e-08	0.762462	CCL20_7193	FALSE	.	.	.	.	.
Asthma_child_onset	2:228670437:T:C	2:228670575:G:A	rs10175070	0.327546	t	chr2:228669766-228670866	0.00141579	0.00196132	0.697944	CCL20_7193	FALSE	.	chr2:228336627-228337918	AGFG1	0.0575825	332948
Asthma_child_onset	2:228670437:T:C	2:228670575:G:A	rs10175070	0.327546	t	chr2:228669766-228670866	0.00141579	0.00196132	0.697944	CCL20_7193	FALSE	.	chr2:228735854-228736662	DAW1	0.55998	65796
Asthma_child_onset	2:228670437:T:C	2:228670575:G:A	rs10175070	0.327546	t	chr2:228669766-228670866	0.00141579	0.00196132	0.697944	CCL20_7193	FALSE	.	chr2:228028195-228030080	COL4A4,COL4A3	0.195261	640786
Asthma_child_onset	2:228670437:T:C	2:228670575:G:A	rs10175070	0.327546	mem_cd8_t	chr2:228669766-228670866	0.00308356	0.00411141	0.724064	CCL20_7193	FALSE	.	chr2:228336627-228337918	AGFG1	0.0575825	332948
Asthma_child_onset	2:228670437:T:C	2:228670575:G:A	rs10175070	0.327546	mem_cd8_t	chr2:228669766-228670866	0.00308356	0.00411141	0.724064	CCL20_7193	FALSE	.	chr2:228735854-228736662	DAW1	0.55998	65796
Asthma_child_onset	2:228670437:T:C	2:228670575:G:A	rs10175070	0.327546	mem_cd8_t	chr2:228669766-228670866	0.00308356	0.00411141	0.724064	CCL20_7193	FALSE	.	chr2:228028195-228030080	COL4A4,COL4A3	0.195261	640786
Monocyte_count	10:8465203:G:C	10:8467037:C:T	rs2646420	0.299243	act_cd4_t	chr10:8466604-8467250	0.000994219	0.00465434	0.703771	GATA3_365743	FALSE	.	.	.	.	.
Monocyte_count	10:8465203:G:C	10:8467037:C:T	rs2646420	0.299243	t	chr10:8466604-8467250	0.00271567	0.0123907	0.661757	GATA3_365743	FALSE	.	.	.	.	.
Monocyte_count	2:219187901:C:T	2:219187901:C:T	rs1870125	0.294985	ncMono	chr2:219186878-219188479	0.0255516	0.0367746	0.594519	PNKD_0	TRUE	PNKD	chr2:219432611-219434173	USP37,RQCD1	0.146059	245694
Monocyte_count	2:219187901:C:T	2:219187901:C:T	rs1870125	0.294985	ncMono	chr2:219186878-219188479	0.0255516	0.0367746	0.594519	PNKD_0	TRUE	PNKD	chr2:219151183-219152248	TMBIM1	0.118931	36231
Monocyte_count	2:219187901:C:T	2:219187901:C:T	rs1870125	0.294985	ncMono	chr2:219186878-219188479	0.0255516	0.0367746	0.594519	PNKD_0	TRUE	PNKD	chr2:219134368-219135378	AAMP,PNKD	0.176329	53101
Monocyte_count	2:219187901:C:T	2:219187901:C:T	rs1870125	0.294985	ncMono	chr2:219186878-219188479	0.0255516	0.0367746	0.594519	PNKD_0	TRUE	PNKD	chr2:219197632-219198494	PNKD	0.0872883	10015
Monocyte_count	2:219187901:C:T	2:219187901:C:T	rs1870125	0.294985	ncMono	chr2:219186878-219188479	0.0255516	0.0367746	0.594519	PNKD_0	TRUE	PNKD	chr2:219081427-219082982	ARPC2	0.0859457	105497
Monocyte_count	2:219187901:C:T	2:219187901:C:T	rs1870125	0.294985	ncMono	chr2:219186878-219188479	0.0255516	0.0367746	0.594519	PNKD_0	TRUE	PNKD	chr2:219575309-219576200	TTLL4	0.116939	387721
Monocyte_count	10:8465203:G:C	10:8467155:G:C	rs2646421	0.283767	act_cd4_t	chr10:8466604-8467250	0.0010343	0.00465434	0.703325	GATA3_365743	FALSE	.	.	.	.	.
Monocyte_count	10:8465203:G:C	10:8467155:G:C	rs2646421	0.283767	t	chr10:8466604-8467250	0.00275348	0.0123907	0.661916	GATA3_365743	FALSE	.	.	.	.	.
Rheumatoid_arthritis	5:55444683:G:A	5:55444683:G:A	rs7731626	0.277427	act_cd4_t	chr5:55443409-55444796	0.00358834	0.0358834	0.319464	ANKRD55_11461	FALSE	.	chr5:55254433-55255382	IL6ST	0.146352	189414
Rheumatoid_arthritis	5:55444683:G:A	5:55444683:G:A	rs7731626	0.277427	act_cd4_t	chr5:55443409-55444796	0.00358834	0.0358834	0.319464	ANKRD55_11461	FALSE	.	chr5:55412543-55413178	ANKRD55	0.0843843	31618
Rheumatoid_arthritis	5:55444683:G:A	5:55444683:G:A	rs7731626	0.277427	t	chr5:55443409-55444796	0.000263823	0.00316588	0.340727	ANKRD55_11461	FALSE	.	chr5:55254433-55255382	IL6ST	0.146352	189414
Rheumatoid_arthritis	5:55444683:G:A	5:55444683:G:A	rs7731626	0.277427	t	chr5:55443409-55444796	0.000263823	0.00316588	0.340727	ANKRD55_11461	FALSE	.	chr5:55412543-55413178	ANKRD55	0.0843843	31618
Lymphocyte_count	6:90976768:G:A	6:90976768:G:A	rs72928038	0.274315	t	chr6:90976484-90977421	0.00418102	0.0292672	0.295808	BACH2_28541	FALSE	.	chr6:90142462-90143947	ANKRD6	0.0997667	833474
Lymphocyte_count	6:90976768:G:A	6:90976768:G:A	rs72928038	0.274315	t	chr6:90976484-90977421	0.00418102	0.0292672	0.295808	BACH2_28541	FALSE	.	chr6:90718032-90719108	BACH2	0.0673682	258313
Lymphocyte_count	6:90976768:G:A	6:90976768:G:A	rs72928038	0.274315	t	chr6:90976484-90977421	0.00418102	0.0292672	0.295808	BACH2_28541	FALSE	.	chr6:90120193-90120548	RRAGD	0.0512786	856873
Systemic_lupus_erythematosus	16:31272353:G:A	16:31276811:G:A	rs1143679	0.272056	cMono	chr16:31276424-31277629	0.00319408	0.0159704	0.320778	ITGAM_4610	FALSE	.	chr16:31145506-31146279	PRSS8	0.0828809	131350
Systemic_lupus_erythematosus	16:31272353:G:A	16:31276811:G:A	rs1143679	0.272056	cMono	chr16:31276424-31277629	0.00319408	0.0159704	0.320778	ITGAM_4610	FALSE	.	chr16:30545564-30547476	ZNF747	0.0660651	730153
Systemic_lupus_erythematosus	16:31272353:G:A	16:31276811:G:A	rs1143679	0.272056	cMono	chr16:31276424-31277629	0.00319408	0.0159704	0.320778	ITGAM_4610	FALSE	.	chr16:31129737-31130186	KAT8	0.0568632	147443
Systemic_lupus_erythematosus	16:31272353:G:A	16:31276811:G:A	rs1143679	0.272056	cMono	chr16:31276424-31277629	0.00319408	0.0159704	0.320778	ITGAM_4610	FALSE	.	chr16:31884836-31886665	ZNF267	0.0986579	609036
Systemic_lupus_erythematosus	16:31272353:G:A	16:31276811:G:A	rs1143679	0.272056	cMono	chr16:31276424-31277629	0.00319408	0.0159704	0.320778	ITGAM_4610	FALSE	.	chr16:30672084-30672320	FBRS	0.0758503	605309
Systemic_lupus_erythematosus	16:31272353:G:A	16:31276811:G:A	rs1143679	0.272056	cMono	chr16:31276424-31277629	0.00319408	0.0159704	0.320778	ITGAM_4610	FALSE	.	chr16:30904744-30905897	BCL7C	0.0585999	371732
Systemic_lupus_erythematosus	16:31272353:G:A	16:31276811:G:A	rs1143679	0.272056	cMono	chr16:31276424-31277629	0.00319408	0.0159704	0.320778	ITGAM_4610	FALSE	.	chr16:31153202-31154271	PRSS36	0.120058	123358
Systemic_lupus_erythematosus	16:31272353:G:A	16:31276811:G:A	rs1143679	0.272056	cMono	chr16:31276424-31277629	0.00319408	0.0159704	0.320778	ITGAM_4610	FALSE	.	chr16:31105760-31107477	VKORC1,RP11-196G11.1	0.0892197	170152
Systemic_lupus_erythematosus	16:31272353:G:A	16:31276811:G:A	rs1143679	0.272056	mono	chr16:31276424-31277629	0.00178167	0.00890833	0.310317	ITGAM_4610	FALSE	.	chr16:31145506-31146279	PRSS8	0.0828809	131350
Systemic_lupus_erythematosus	16:31272353:G:A	16:31276811:G:A	rs1143679	0.272056	mono	chr16:31276424-31277629	0.00178167	0.00890833	0.310317	ITGAM_4610	FALSE	.	chr16:30545564-30547476	ZNF747	0.0660651	730153
Systemic_lupus_erythematosus	16:31272353:G:A	16:31276811:G:A	rs1143679	0.272056	mono	chr16:31276424-31277629	0.00178167	0.00890833	0.310317	ITGAM_4610	FALSE	.	chr16:31129737-31130186	KAT8	0.0568632	147443
Systemic_lupus_erythematosus	16:31272353:G:A	16:31276811:G:A	rs1143679	0.272056	mono	chr16:31276424-31277629	0.00178167	0.00890833	0.310317	ITGAM_4610	FALSE	.	chr16:31884836-31886665	ZNF267	0.0986579	609036
Systemic_lupus_erythematosus	16:31272353:G:A	16:31276811:G:A	rs1143679	0.272056	mono	chr16:31276424-31277629	0.00178167	0.00890833	0.310317	ITGAM_4610	FALSE	.	chr16:30672084-30672320	FBRS	0.0758503	605309
Systemic_lupus_erythematosus	16:31272353:G:A	16:31276811:G:A	rs1143679	0.272056	mono	chr16:31276424-31277629	0.00178167	0.00890833	0.310317	ITGAM_4610	FALSE	.	chr16:30904744-30905897	BCL7C	0.0585999	371732
Systemic_lupus_erythematosus	16:31272353:G:A	16:31276811:G:A	rs1143679	0.272056	mono	chr16:31276424-31277629	0.00178167	0.00890833	0.310317	ITGAM_4610	FALSE	.	chr16:31153202-31154271	PRSS36	0.120058	123358
Systemic_lupus_erythematosus	16:31272353:G:A	16:31276811:G:A	rs1143679	0.272056	mono	chr16:31276424-31277629	0.00178167	0.00890833	0.310317	ITGAM_4610	FALSE	.	chr16:31105760-31107477	VKORC1,RP11-196G11.1	0.0892197	170152
Systemic_lupus_erythematosus	16:31272353:G:A	16:31276811:G:A	rs1143679	0.272056	cyto_nk	chr16:31276424-31277629	0.00980601	0.0308871	0.341672	ITGAM_4610	FALSE	.	chr16:30786304-30787851	RNF40	0.0949915	489778
Systemic_lupus_erythematosus	16:31272353:G:A	16:31276811:G:A	rs1143679	0.272056	cyto_nk	chr16:31276424-31277629	0.00980601	0.0308871	0.341672	ITGAM_4610	FALSE	.	chr16:30672084-30672320	FBRS	0.144634	605309
Systemic_lupus_erythematosus	16:31272353:G:A	16:31276811:G:A	rs1143679	0.272056	cyto_nk	chr16:31276424-31277629	0.00980601	0.0308871	0.341672	ITGAM_4610	FALSE	.	chr16:31498395-31499852	SLC5A2	0.204805	222223
Systemic_lupus_erythematosus	16:31272353:G:A	16:31276811:G:A	rs1143679	0.272056	cyto_nk	chr16:31276424-31277629	0.00980601	0.0308871	0.341672	ITGAM_4610	FALSE	.	chr16:31365700-31366647	ITGAX	0.161301	89018
Systemic_lupus_erythematosus	16:31272353:G:A	16:31276811:G:A	rs1143679	0.272056	cyto_nk	chr16:31276424-31277629	0.00980601	0.0308871	0.341672	ITGAM_4610	FALSE	.	chr16:31484111-31484509	TGFB1I1	0.0725221	206880
Systemic_lupus_erythematosus	16:31272353:G:A	16:31276811:G:A	rs1143679	0.272056	cyto_nk	chr16:31276424-31277629	0.00980601	0.0308871	0.341672	ITGAM_4610	FALSE	.	chr16:30537626-30539428	ZNF768	0.0810324	738201
Systemic_lupus_erythematosus	16:31272353:G:A	16:31276811:G:A	rs1143679	0.272056	cyto_nk	chr16:31276424-31277629	0.00980601	0.0308871	0.341672	ITGAM_4610	FALSE	.	chr16:31212003-31214518	C16orf98,PYCARD	0.145211	63111
Systemic_lupus_erythematosus	16:31272353:G:A	16:31276811:G:A	rs1143679	0.272056	cyto_nk	chr16:31276424-31277629	0.00980601	0.0308871	0.341672	ITGAM_4610	FALSE	.	chr16:30904744-30905897	BCL7C	0.0604566	371732
Systemic_lupus_erythematosus	16:31272353:G:A	16:31276811:G:A	rs1143679	0.272056	cyto_nk	chr16:31276424-31277629	0.00980601	0.0308871	0.341672	ITGAM_4610	FALSE	.	chr16:31074878-31076592	ZNF668	0.111677	201037
Systemic_lupus_erythematosus	16:31272353:G:A	16:31276811:G:A	rs1143679	0.272056	cyto_nk	chr16:31276424-31277629	0.00980601	0.0308871	0.341672	ITGAM_4610	FALSE	.	chr16:31139837-31141350	KAT8	0.134022	136279
Systemic_lupus_erythematosus	16:31272353:G:A	16:31276811:G:A	rs1143679	0.272056	nk	chr16:31276424-31277629	0.0055264	0.0171312	0.328902	ITGAM_4610	FALSE	.	chr16:30786304-30787851	RNF40	0.0949915	489778
Systemic_lupus_erythematosus	16:31272353:G:A	16:31276811:G:A	rs1143679	0.272056	nk	chr16:31276424-31277629	0.0055264	0.0171312	0.328902	ITGAM_4610	FALSE	.	chr16:30672084-30672320	FBRS	0.144634	605309
Systemic_lupus_erythematosus	16:31272353:G:A	16:31276811:G:A	rs1143679	0.272056	nk	chr16:31276424-31277629	0.0055264	0.0171312	0.328902	ITGAM_4610	FALSE	.	chr16:31498395-31499852	SLC5A2	0.204805	222223
Systemic_lupus_erythematosus	16:31272353:G:A	16:31276811:G:A	rs1143679	0.272056	nk	chr16:31276424-31277629	0.0055264	0.0171312	0.328902	ITGAM_4610	FALSE	.	chr16:31365700-31366647	ITGAX	0.161301	89018
Systemic_lupus_erythematosus	16:31272353:G:A	16:31276811:G:A	rs1143679	0.272056	nk	chr16:31276424-31277629	0.0055264	0.0171312	0.328902	ITGAM_4610	FALSE	.	chr16:31484111-31484509	TGFB1I1	0.0725221	206880
Systemic_lupus_erythematosus	16:31272353:G:A	16:31276811:G:A	rs1143679	0.272056	nk	chr16:31276424-31277629	0.0055264	0.0171312	0.328902	ITGAM_4610	FALSE	.	chr16:30537626-30539428	ZNF768	0.0810324	738201
Systemic_lupus_erythematosus	16:31272353:G:A	16:31276811:G:A	rs1143679	0.272056	nk	chr16:31276424-31277629	0.0055264	0.0171312	0.328902	ITGAM_4610	FALSE	.	chr16:31212003-31214518	C16orf98,PYCARD	0.145211	63111
Systemic_lupus_erythematosus	16:31272353:G:A	16:31276811:G:A	rs1143679	0.272056	nk	chr16:31276424-31277629	0.0055264	0.0171312	0.328902	ITGAM_4610	FALSE	.	chr16:30904744-30905897	BCL7C	0.0604566	371732
Systemic_lupus_erythematosus	16:31272353:G:A	16:31276811:G:A	rs1143679	0.272056	nk	chr16:31276424-31277629	0.0055264	0.0171312	0.328902	ITGAM_4610	FALSE	.	chr16:31074878-31076592	ZNF668	0.111677	201037
Systemic_lupus_erythematosus	16:31272353:G:A	16:31276811:G:A	rs1143679	0.272056	nk	chr16:31276424-31277629	0.0055264	0.0171312	0.328902	ITGAM_4610	FALSE	.	chr16:31139837-31141350	KAT8	0.134022	136279
Crohns_disease	5:40410584:T:C	5:40410584:T:C	rs11742570	0.272029	mono	chr5:40406785-40407492	0.000935569	0.00233892	0.399437	PTGER4_271609	FALSE	.	chr5:40754603-40756348	TTC33	0.0786706	348856
Crohns_disease	5:40410584:T:C	5:40410584:T:C	rs11742570	0.272029	mono	chr5:40406785-40407492	0.000935569	0.00233892	0.399437	PTGER4_271609	FALSE	.	chr5:40679110-40680308	PTGER4	0.114862	272816
Crohns_disease	5:40410584:T:C	5:40410584:T:C	rs11742570	0.272029	mono	chr5:40406785-40407492	0.000935569	0.00233892	0.399437	PTGER4_271609	FALSE	.	chr5:40834343-40835806	RPL37	0.135847	428314
Crohns_disease	5:40410584:T:C	5:40410584:T:C	rs11742570	0.272029	cMono	chr5:40406785-40407492	0.00074951	0.00233244	0.380679	PTGER4_271609	FALSE	.	chr5:40754603-40756348	TTC33	0.0786706	348856
Crohns_disease	5:40410584:T:C	5:40410584:T:C	rs11742570	0.272029	cMono	chr5:40406785-40407492	0.00074951	0.00233244	0.380679	PTGER4_271609	FALSE	.	chr5:40679110-40680308	PTGER4	0.114862	272816
Crohns_disease	5:40410584:T:C	5:40410584:T:C	rs11742570	0.272029	cMono	chr5:40406785-40407492	0.00074951	0.00233244	0.380679	PTGER4_271609	FALSE	.	chr5:40834343-40835806	RPL37	0.135847	428314
Monocyte_count	13:110820255:T:G	13:110820255:T:G	rs58814158	0.247731	cMono	chr13:110813474-110814228	0.00061683	0.00185049	0.370504	COL4A1_1110	FALSE	.	chr13:111328064-111330425	CARS2	0.074326	516197
Monocyte_count	13:110820255:T:G	13:110820255:T:G	rs58814158	0.247731	mono	chr13:110813474-110814228	0.00038808	0.00116424	0.367727	COL4A1_1110	FALSE	.	chr13:111328064-111330425	CARS2	0.074326	516197
Asthma_child_onset	2:228670437:T:C	2:228670387:G:A	rs7574953	0.239628	mono	chr2:228669766-228670866	3.16407e-08	3.16455e-08	0.762451	CCL20_7193	FALSE	.	.	.	.	.
Asthma_child_onset	2:228670437:T:C	2:228670387:G:A	rs7574953	0.239628	cMono	chr2:228669766-228670866	1.05615e-07	1.05789e-07	0.766193	CCL20_7193	FALSE	.	.	.	.	.
Asthma_child_onset	2:228670437:T:C	2:228670387:G:A	rs7574953	0.239628	mem_cd8_t	chr2:228669766-228670866	0.00283963	0.00411141	0.724729	CCL20_7193	FALSE	.	chr2:228336627-228337918	AGFG1	0.0575825	332948
Asthma_child_onset	2:228670437:T:C	2:228670387:G:A	rs7574953	0.239628	mem_cd8_t	chr2:228669766-228670866	0.00283963	0.00411141	0.724729	CCL20_7193	FALSE	.	chr2:228735854-228736662	DAW1	0.55998	65796
Asthma_child_onset	2:228670437:T:C	2:228670387:G:A	rs7574953	0.239628	mem_cd8_t	chr2:228669766-228670866	0.00283963	0.00411141	0.724729	CCL20_7193	FALSE	.	chr2:228028195-228030080	COL4A4,COL4A3	0.195261	640786
Asthma_child_onset	2:228670437:T:C	2:228670387:G:A	rs7574953	0.239628	t	chr2:228669766-228670866	0.00139603	0.00196132	0.697935	CCL20_7193	FALSE	.	chr2:228336627-228337918	AGFG1	0.0575825	332948
Asthma_child_onset	2:228670437:T:C	2:228670387:G:A	rs7574953	0.239628	t	chr2:228669766-228670866	0.00139603	0.00196132	0.697935	CCL20_7193	FALSE	.	chr2:228735854-228736662	DAW1	0.55998	65796
Asthma_child_onset	2:228670437:T:C	2:228670387:G:A	rs7574953	0.239628	t	chr2:228669766-228670866	0.00139603	0.00196132	0.697935	CCL20_7193	FALSE	.	chr2:228028195-228030080	COL4A4,COL4A3	0.195261	640786
Lymphocyte_count	16:30482803:T:C	16:30482540:T:G	rs12598978	0.219777	mem_b	chr16:30482276-30482736	0.0249342	0.0340748	0.649345	ITGAL_744	FALSE	.	chr16:30064073-30064903	FAM57B,ALDOA	0.158824	417833
Lymphocyte_count	16:30482803:T:C	16:30482540:T:G	rs12598978	0.219777	mem_b	chr16:30482276-30482736	0.0249342	0.0340748	0.649345	ITGAL_744	FALSE	.	chr16:30066383-30066980	ALDOA	0.214741	415756
Lymphocyte_count	16:30482803:T:C	16:30482540:T:G	rs12598978	0.219777	mem_b	chr16:30482276-30482736	0.0249342	0.0340748	0.649345	ITGAL_744	FALSE	.	chr16:30620935-30622100	ZNF689	0.062031	139364
Lymphocyte_count	16:30482803:T:C	16:30482540:T:G	rs12598978	0.219777	mem_b	chr16:30482276-30482736	0.0249342	0.0340748	0.649345	ITGAL_744	FALSE	.	chr16:30672084-30672320	FBRS	0.129132	189584
Lymphocyte_count	16:30482803:T:C	16:30482540:T:G	rs12598978	0.219777	mem_b	chr16:30482276-30482736	0.0249342	0.0340748	0.649345	ITGAL_744	FALSE	.	chr16:30393499-30394264	2022-09-01	0.180373	88472
Lymphocyte_count	16:30482803:T:C	16:30482540:T:G	rs12598978	0.219777	mem_b	chr16:30482276-30482736	0.0249342	0.0340748	0.649345	ITGAL_744	FALSE	.	chr16:30770222-30770807	C16orf93	0.122395	288071
Lymphocyte_count	16:30482803:T:C	16:30482540:T:G	rs12598978	0.219777	mem_b	chr16:30482276-30482736	0.0249342	0.0340748	0.649345	ITGAL_744	FALSE	.	chr16:30778981-30779634	RNF40	0.400049	296898
Lymphocyte_count	16:30482803:T:C	16:30482540:T:G	rs12598978	0.219777	mem_b	chr16:30482276-30482736	0.0249342	0.0340748	0.649345	ITGAL_744	FALSE	.	chr16:30996093-30997047	HSD3B7,AC135048.1	0.082354	514311
Lymphocyte_count	16:30482803:T:C	16:30482540:T:G	rs12598978	0.219777	mem_b	chr16:30482276-30482736	0.0249342	0.0340748	0.649345	ITGAL_744	FALSE	.	chr16:29831500-29832127	MVP	0.078265	650609
Lymphocyte_count	16:30482803:T:C	16:30482540:T:G	rs12598978	0.219777	mem_b	chr16:30482276-30482736	0.0249342	0.0340748	0.649345	ITGAL_744	FALSE	.	chr16:30032154-30033390	DOC2A	0.0530276	449346
Lymphocyte_count	16:30482803:T:C	16:30482540:T:G	rs12598978	0.219777	mem_b	chr16:30482276-30482736	0.0249342	0.0340748	0.649345	ITGAL_744	FALSE	.	chr16:30569147-30570105	ZNF764,AC002310.13	0.109249	87369
Lymphocyte_count	16:30482803:T:C	16:30482540:T:G	rs12598978	0.219777	mem_b	chr16:30482276-30482736	0.0249342	0.0340748	0.649345	ITGAL_744	FALSE	.	chr16:29818713-29819729	MAZ	0.0545449	663007
Lymphocyte_count	16:30482803:T:C	16:30482540:T:G	rs12598978	0.219777	mem_b	chr16:30482276-30482736	0.0249342	0.0340748	0.649345	ITGAL_744	FALSE	.	chr16:30193898-30194224	CORO1A	0.10275	288512
Lymphocyte_count	16:30482803:T:C	16:30482540:T:G	rs12598978	0.219777	mem_b	chr16:30482276-30482736	0.0249342	0.0340748	0.649345	ITGAL_744	FALSE	.	chr16:30537626-30539428	ZNF768	0.0688717	56692
Lymphocyte_count	16:30482803:T:C	16:30482540:T:G	rs12598978	0.219777	mem_b	chr16:30482276-30482736	0.0249342	0.0340748	0.649345	ITGAL_744	FALSE	.	chr16:29756506-29757695	C16orf54	0.139218	725041
Lymphocyte_count	16:30482803:T:C	16:30482540:T:G	rs12598978	0.219777	mem_b	chr16:30482276-30482736	0.0249342	0.0340748	0.649345	ITGAL_744	FALSE	.	chr16:29822462-29822973	MAZ,PRRT2	0.0968403	659763
Lymphocyte_count	16:30482803:T:C	16:30482540:T:G	rs12598978	0.219777	mem_b	chr16:30482276-30482736	0.0249342	0.0340748	0.649345	ITGAL_744	FALSE	.	chr16:30709218-30710844	SRCAP	0.070186	228108
Lymphocyte_count	16:30482803:T:C	16:30482540:T:G	rs12598978	0.219777	t	chr16:30482276-30482736	0.0116589	0.0197558	0.570574	ITGAL_744	FALSE	.	chr16:30194499-30196130	CORO1A	0.0517348	286606
Lymphocyte_count	16:30482803:T:C	16:30482540:T:G	rs12598978	0.219777	t	chr16:30482276-30482736	0.0116589	0.0197558	0.570574	ITGAL_744	FALSE	.	chr16:29984708-29985630	TAOK2	0.0693148	497106
Lymphocyte_count	16:30482803:T:C	16:30482540:T:G	rs12598978	0.219777	t	chr16:30482276-30482736	0.0116589	0.0197558	0.570574	ITGAL_744	FALSE	.	chr16:30759181-30760578	PHKG2	0.0825354	277842
Lymphocyte_count	16:30482803:T:C	16:30482540:T:G	rs12598978	0.219777	t	chr16:30482276-30482736	0.0116589	0.0197558	0.570574	ITGAL_744	FALSE	.	chr16:30778981-30779634	RNF40	0.137635	296898
Lymphocyte_count	16:30482803:T:C	16:30482540:T:G	rs12598978	0.219777	t	chr16:30482276-30482736	0.0116589	0.0197558	0.570574	ITGAL_744	FALSE	.	chr16:30103065-30104435	TBX6	0.0601096	378301
Lymphocyte_count	16:30482803:T:C	16:30482540:T:G	rs12598978	0.219777	t	chr16:30482276-30482736	0.0116589	0.0197558	0.570574	ITGAL_744	FALSE	.	chr16:30933547-30934913	FBXL19	0.0507341	452177
Lymphocyte_count	16:30482803:T:C	16:30482540:T:G	rs12598978	0.219777	t	chr16:30482276-30482736	0.0116589	0.0197558	0.570574	ITGAL_744	FALSE	.	chr16:30086832-30087882	PPP4C	0.121637	394854
Lymphocyte_count	16:30482803:T:C	16:30482540:T:G	rs12598978	0.219777	t	chr16:30482276-30482736	0.0116589	0.0197558	0.570574	ITGAL_744	FALSE	.	chr16:30107313-30107919	YPEL3	0.0941518	374817
Lymphocyte_count	16:30482803:T:C	16:30482540:T:G	rs12598978	0.219777	t	chr16:30482276-30482736	0.0116589	0.0197558	0.570574	ITGAL_744	FALSE	.	chr16:30220256-30220578	RP11-347C12.3	0.0748285	262158
Lymphocyte_count	16:30482803:T:C	16:30482540:T:G	rs12598978	0.219777	t	chr16:30482276-30482736	0.0116589	0.0197558	0.570574	ITGAL_744	FALSE	.	chr16:30904744-30905897	BCL7C	0.0936376	423161
Lymphocyte_count	16:30482803:T:C	16:30482540:T:G	rs12598978	0.219777	t	chr16:30482276-30482736	0.0116589	0.0197558	0.570574	ITGAL_744	FALSE	.	chr16:30076276-30077517	ALDOA	0.145205	405219
Lymphocyte_count	16:30482803:T:C	16:30482540:T:G	rs12598978	0.219777	t	chr16:30482276-30482736	0.0116589	0.0197558	0.570574	ITGAL_744	FALSE	.	chr16:30661068-30663197	PRR14	0.0750125	180461
Lymphocyte_count	16:30482803:T:C	16:30482540:T:G	rs12598978	0.219777	t	chr16:30482276-30482736	0.0116589	0.0197558	0.570574	ITGAL_744	FALSE	.	chr16:30456528-30457515	SEPHS2	0.0795267	25221
Lymphocyte_count	16:30482803:T:C	16:30482540:T:G	rs12598978	0.219777	t	chr16:30482276-30482736	0.0116589	0.0197558	0.570574	ITGAL_744	FALSE	.	chr16:30418259-30419232	ZNF771	0.0915203	63504
Lymphocyte_count	16:30482803:T:C	16:30482540:T:G	rs12598978	0.219777	t	chr16:30482276-30482736	0.0116589	0.0197558	0.570574	ITGAL_744	FALSE	.	chr16:29673900-29676926	SPN,QPRT	0.0962879	805810
Lymphocyte_count	16:30482803:T:C	16:30482540:T:G	rs12598978	0.219777	t	chr16:30482276-30482736	0.0116589	0.0197558	0.570574	ITGAL_744	FALSE	.	chr16:29937035-29938250	KCTD13	0.0640181	544486
Lymphocyte_count	16:30482803:T:C	16:30482540:T:G	rs12598978	0.219777	t	chr16:30482276-30482736	0.0116589	0.0197558	0.570574	ITGAL_744	FALSE	.	chr16:30569147-30570105	ZNF764,AC002310.13	0.0835115	87369
Lymphocyte_count	16:30482803:T:C	16:30482540:T:G	rs12598978	0.219777	t	chr16:30482276-30482736	0.0116589	0.0197558	0.570574	ITGAL_744	FALSE	.	chr16:29822462-29822973	MAZ,PRRT2	0.148229	659763
Lymphocyte_count	16:30482803:T:C	16:30482540:T:G	rs12598978	0.219777	t	chr16:30482276-30482736	0.0116589	0.0197558	0.570574	ITGAL_744	FALSE	.	chr16:30381435-30382678	TBC1D10B,MYLPF	0.0777625	100058
Lymphocyte_count	16:30482803:T:C	16:30482540:T:G	rs12598978	0.219777	t	chr16:30482276-30482736	0.0116589	0.0197558	0.570574	ITGAL_744	FALSE	.	chr16:29832456-29832991	MVP	0.0568442	649745
Lymphocyte_count	16:30482803:T:C	16:30482540:T:G	rs12598978	0.219777	t	chr16:30482276-30482736	0.0116589	0.0197558	0.570574	ITGAL_744	FALSE	.	chr16:30064073-30064903	FAM57B,ALDOA	0.109152	417833
Eosinophil_count	10:26736240:T:C	10:26736240:T:C	rs3006802	0.2174	mono	chr10:26734337-26734621	0.000408509	0.00143206	0.728274	APBB1IP_6484	FALSE	.	.	.	.	.
Eosinophil_count	10:26736240:T:C	10:26736240:T:C	rs3006802	0.2174	cMono	chr10:26734337-26734621	0.000406472	0.0014277	0.73738	APBB1IP_6484	FALSE	.	.	.	.	.
Eosinophil_count	10:26736240:T:C	10:26736240:T:C	rs3006802	0.2174	t	chr10:26734337-26734621	0.00228606	0.00804539	0.675811	APBB1IP_6484	FALSE	.	.	.	.	.
Neutrophil_count	8:142337790:C:T	8:142337790:C:T	rs6986779	0.205912	mono	chr8:142337110-142337982	0.0411953	0.0565401	0.415942	SLC45A4_18207	FALSE	.	chr8:142317580-142318896	SLC45A4	0.0975315	19086
Neutrophil_count	8:142337790:C:T	8:142337790:C:T	rs6986779	0.205912	mono	chr8:142337110-142337982	0.0411953	0.0565401	0.415942	SLC45A4_18207	FALSE	.	chr8:142011055-142011908	PTK2	0.137273	326074
Neutrophil_count	8:142337790:C:T	8:142337790:C:T	rs6986779	0.205912	mono	chr8:142337110-142337982	0.0411953	0.0565401	0.415942	SLC45A4_18207	FALSE	.	chr8:142138084-142139474	DENND3	0.0936851	198508
Neutrophil_count	8:142337790:C:T	8:142337790:C:T	rs6986779	0.205912	ncMono	chr8:142337110-142337982	0.0383282	0.050759	0.375923	SLC45A4_18207	FALSE	.	chr8:142317580-142318896	SLC45A4	0.0975315	19086
Neutrophil_count	8:142337790:C:T	8:142337790:C:T	rs6986779	0.205912	ncMono	chr8:142337110-142337982	0.0383282	0.050759	0.375923	SLC45A4_18207	FALSE	.	chr8:142011055-142011908	PTK2	0.137273	326074
Neutrophil_count	8:142337790:C:T	8:142337790:C:T	rs6986779	0.205912	ncMono	chr8:142337110-142337982	0.0383282	0.050759	0.375923	SLC45A4_18207	FALSE	.	chr8:142138084-142139474	DENND3	0.0936851	198508
Neutrophil_count	8:142337790:C:T	8:142337734:G:A	rs6985508	0.191392	ncMono	chr8:142337110-142337982	0.0383686	0.050759	0.376236	SLC45A4_18207	FALSE	.	chr8:142317580-142318896	SLC45A4	0.0975315	19086
Neutrophil_count	8:142337790:C:T	8:142337734:G:A	rs6985508	0.191392	ncMono	chr8:142337110-142337982	0.0383686	0.050759	0.376236	SLC45A4_18207	FALSE	.	chr8:142011055-142011908	PTK2	0.137273	326074
Neutrophil_count	8:142337790:C:T	8:142337734:G:A	rs6985508	0.191392	ncMono	chr8:142337110-142337982	0.0383686	0.050759	0.376236	SLC45A4_18207	FALSE	.	chr8:142138084-142139474	DENND3	0.0936851	198508
Neutrophil_count	8:142337790:C:T	8:142337734:G:A	rs6985508	0.191392	mono	chr8:142337110-142337982	0.0411954	0.0565401	0.415943	SLC45A4_18207	FALSE	.	chr8:142317580-142318896	SLC45A4	0.0975315	19086
Neutrophil_count	8:142337790:C:T	8:142337734:G:A	rs6985508	0.191392	mono	chr8:142337110-142337982	0.0411954	0.0565401	0.415943	SLC45A4_18207	FALSE	.	chr8:142011055-142011908	PTK2	0.137273	326074
Neutrophil_count	8:142337790:C:T	8:142337734:G:A	rs6985508	0.191392	mono	chr8:142337110-142337982	0.0411954	0.0565401	0.415943	SLC45A4_18207	FALSE	.	chr8:142138084-142139474	DENND3	0.0936851	198508
Lymphocyte_count	19:18114000:C:T	19:18125199:C:T	rs10405650	0.18009	t	chr19:18132046-18132656	0.00975607	0.0343088	0.411194	ARRDC2_11189	FALSE	.	.	.	.	.
Crohns_disease	20:57824309:A:G	20:57828583:C:A	rs259958	0.17368	cyto_cd8_t	chr20:57828144-57829504	0.0341573	0.045543	0.608007	EDN3_45479	FALSE	.	chr20:57579404-57580603	CTSZ	0.0888273	248901
Asthma_child_onset	2:8459404:C:T	2:8442547:G:A	rs891058	0.171481	act_cd4_t	chr2:8441977-8442676	0.022219	0.0287858	0.376617	ID2_375800	FALSE	.	.	.	.	.
Primary_sclerosing_cholangitis	16:11169683:T:G	16:11182134:C:G	rs7203793	0.165462	mono	chr16:11171665-11172453	0.0542768	0.0544991	0.336349	CLEC16A_44648	FALSE	.	.	.	.	.
Crohns_disease	20:57824309:A:G	20:57829301:T:C	rs259956	0.163036	cyto_cd8_t	chr20:57828144-57829504	0.0341354	0.045543	0.607929	EDN3_45479	FALSE	.	chr20:57579404-57580603	CTSZ	0.0888273	248901
Neutrophil_count	8:142337790:C:T	8:142328719:G:T	rs13261848	0.156116	ncMono	chr8:142337110-142337982	0.0401437	0.050759	0.376864	SLC45A4_18207	FALSE	.	chr8:142317580-142318896	SLC45A4	0.0975315	19086
Neutrophil_count	8:142337790:C:T	8:142328719:G:T	rs13261848	0.156116	ncMono	chr8:142337110-142337982	0.0401437	0.050759	0.376864	SLC45A4_18207	FALSE	.	chr8:142011055-142011908	PTK2	0.137273	326074
Neutrophil_count	8:142337790:C:T	8:142328719:G:T	rs13261848	0.156116	ncMono	chr8:142337110-142337982	0.0401437	0.050759	0.376864	SLC45A4_18207	FALSE	.	chr8:142138084-142139474	DENND3	0.0936851	198508
Neutrophil_count	8:142337790:C:T	8:142328719:G:T	rs13261848	0.156116	mono	chr8:142337110-142337982	0.0439274	0.0565401	0.416843	SLC45A4_18207	FALSE	.	chr8:142317580-142318896	SLC45A4	0.0975315	19086
Neutrophil_count	8:142337790:C:T	8:142328719:G:T	rs13261848	0.156116	mono	chr8:142337110-142337982	0.0439274	0.0565401	0.416843	SLC45A4_18207	FALSE	.	chr8:142011055-142011908	PTK2	0.137273	326074
Neutrophil_count	8:142337790:C:T	8:142328719:G:T	rs13261848	0.156116	mono	chr8:142337110-142337982	0.0439274	0.0565401	0.416843	SLC45A4_18207	FALSE	.	chr8:142138084-142139474	DENND3	0.0936851	198508
Asthma_child_onset	2:8459404:C:T	2:8442248:G:A	rs10174949	0.147313	act_cd4_t	chr2:8441977-8442676	0.0221262	0.0287858	0.376586	ID2_375800	FALSE	.	.	.	.	.
Neutrophil_count	8:30280833:G:A	8:30280630:A:G	rs2979488	0.145996	b	chr8:30280513-30281218	0.0278365	0.0278365	0.634281	RBPMS_18416	FALSE	.	chr8:29952254-29953640	LEPROTL1	0.131234	327578
Neutrophil_count	8:30280833:G:A	8:30280630:A:G	rs2979488	0.145996	b	chr8:30280513-30281218	0.0278365	0.0278365	0.634281	RBPMS_18416	FALSE	.	chr8:30514841-30516081	GTF2E2	0.0793964	234863
Neutrophil_count	8:30280833:G:A	8:30280630:A:G	rs2979488	0.145996	b	chr8:30280513-30281218	0.0278365	0.0278365	0.634281	RBPMS_18416	FALSE	.	chr8:30583328-30583649	GSR	0.0998299	302431
Neutrophil_count	8:30280833:G:A	8:30280630:A:G	rs2979488	0.145996	b	chr8:30280513-30281218	0.0278365	0.0278365	0.634281	RBPMS_18416	FALSE	.	chr8:30890794-30891829	PURG,WRN	0.084879	610611
Neutrophil_count	8:30280833:G:A	8:30280630:A:G	rs2979488	0.145996	b	chr8:30280513-30281218	0.0278365	0.0278365	0.634281	RBPMS_18416	FALSE	.	chr8:30012886-30014724	DCTN6	0.122141	266494
Neutrophil_count	8:30280833:G:A	8:30280833:G:A	rs2979489	0.145287	b	chr8:30280513-30281218	0.027782	0.0278365	0.634078	RBPMS_18416	FALSE	.	chr8:29952254-29953640	LEPROTL1	0.131234	327578
Neutrophil_count	8:30280833:G:A	8:30280833:G:A	rs2979489	0.145287	b	chr8:30280513-30281218	0.027782	0.0278365	0.634078	RBPMS_18416	FALSE	.	chr8:30514841-30516081	GTF2E2	0.0793964	234863
Neutrophil_count	8:30280833:G:A	8:30280833:G:A	rs2979489	0.145287	b	chr8:30280513-30281218	0.027782	0.0278365	0.634078	RBPMS_18416	FALSE	.	chr8:30583328-30583649	GSR	0.0998299	302431
Neutrophil_count	8:30280833:G:A	8:30280833:G:A	rs2979489	0.145287	b	chr8:30280513-30281218	0.027782	0.0278365	0.634078	RBPMS_18416	FALSE	.	chr8:30890794-30891829	PURG,WRN	0.084879	610611
Neutrophil_count	8:30280833:G:A	8:30280833:G:A	rs2979489	0.145287	b	chr8:30280513-30281218	0.027782	0.0278365	0.634078	RBPMS_18416	FALSE	.	chr8:30012886-30014724	DCTN6	0.122141	266494
Rheumatoid_arthritis	11:118729391:A:G	11:118740864:C:T	rs4936443	0.137877	mem_b	chr11:118743054-118743481	0.0298792	0.0348591	0.665485	CXCR5_10495	FALSE	.	chr11:118867617-118869318	CCDC84	0.0806902	125837
Rheumatoid_arthritis	11:118729391:A:G	11:118740864:C:T	rs4936443	0.137877	mem_b	chr11:118743054-118743481	0.0298792	0.0348591	0.665485	CXCR5_10495	FALSE	.	chr11:118901012-118901943	SLC37A4	0.102524	158462
Rheumatoid_arthritis	11:118729391:A:G	11:118740864:C:T	rs4936443	0.137877	mem_b	chr11:118743054-118743481	0.0298792	0.0348591	0.665485	CXCR5_10495	FALSE	.	chr11:119185790-119187113	MCAM	0.195289	443632
Rheumatoid_arthritis	11:118729391:A:G	11:118740864:C:T	rs4936443	0.137877	mem_b	chr11:118743054-118743481	0.0298792	0.0348591	0.665485	CXCR5_10495	FALSE	.	chr11:118955342-118956406	HMBS	0.148126	212925
Rheumatoid_arthritis	11:118729391:A:G	11:118740864:C:T	rs4936443	0.137877	mem_b	chr11:118743054-118743481	0.0298792	0.0348591	0.665485	CXCR5_10495	FALSE	.	chr11:118977402-118979604	C2CD2L,DPAGT1	0.17452	236123
Rheumatoid_arthritis	11:118729391:A:G	11:118740931:C:T	rs4938572	0.137877	mem_b	chr11:118743054-118743481	0.0297345	0.0348591	0.665547	CXCR5_10495	FALSE	.	chr11:118867617-118869318	CCDC84	0.0806902	125837
Rheumatoid_arthritis	11:118729391:A:G	11:118740931:C:T	rs4938572	0.137877	mem_b	chr11:118743054-118743481	0.0297345	0.0348591	0.665547	CXCR5_10495	FALSE	.	chr11:118901012-118901943	SLC37A4	0.102524	158462
Rheumatoid_arthritis	11:118729391:A:G	11:118740931:C:T	rs4938572	0.137877	mem_b	chr11:118743054-118743481	0.0297345	0.0348591	0.665547	CXCR5_10495	FALSE	.	chr11:119185790-119187113	MCAM	0.195289	443632
Rheumatoid_arthritis	11:118729391:A:G	11:118740931:C:T	rs4938572	0.137877	mem_b	chr11:118743054-118743481	0.0297345	0.0348591	0.665547	CXCR5_10495	FALSE	.	chr11:118955342-118956406	HMBS	0.148126	212925
Rheumatoid_arthritis	11:118729391:A:G	11:118740931:C:T	rs4938572	0.137877	mem_b	chr11:118743054-118743481	0.0297345	0.0348591	0.665547	CXCR5_10495	FALSE	.	chr11:118977402-118979604	C2CD2L,DPAGT1	0.17452	236123
Rheumatoid_arthritis	11:118729391:A:G	11:118740864:C:T	rs4936443	0.137877	b	chr11:118743054-118743481	0.0134094	0.0172165	0.682611	CXCR5_10495	FALSE	.	chr11:118867617-118869318	CCDC84	0.0806902	125837
Rheumatoid_arthritis	11:118729391:A:G	11:118740864:C:T	rs4936443	0.137877	b	chr11:118743054-118743481	0.0134094	0.0172165	0.682611	CXCR5_10495	FALSE	.	chr11:118901012-118901943	SLC37A4	0.102524	158462
Rheumatoid_arthritis	11:118729391:A:G	11:118740864:C:T	rs4936443	0.137877	b	chr11:118743054-118743481	0.0134094	0.0172165	0.682611	CXCR5_10495	FALSE	.	chr11:119185790-119187113	MCAM	0.195289	443632
Rheumatoid_arthritis	11:118729391:A:G	11:118740864:C:T	rs4936443	0.137877	b	chr11:118743054-118743481	0.0134094	0.0172165	0.682611	CXCR5_10495	FALSE	.	chr11:118955342-118956406	HMBS	0.148126	212925
Rheumatoid_arthritis	11:118729391:A:G	11:118740864:C:T	rs4936443	0.137877	b	chr11:118743054-118743481	0.0134094	0.0172165	0.682611	CXCR5_10495	FALSE	.	chr11:118977402-118979604	C2CD2L,DPAGT1	0.17452	236123
Rheumatoid_arthritis	11:118729391:A:G	11:118740931:C:T	rs4938572	0.137877	b	chr11:118743054-118743481	0.0133469	0.0172165	0.682669	CXCR5_10495	FALSE	.	chr11:118867617-118869318	CCDC84	0.0806902	125837
Rheumatoid_arthritis	11:118729391:A:G	11:118740931:C:T	rs4938572	0.137877	b	chr11:118743054-118743481	0.0133469	0.0172165	0.682669	CXCR5_10495	FALSE	.	chr11:118901012-118901943	SLC37A4	0.102524	158462
Rheumatoid_arthritis	11:118729391:A:G	11:118740931:C:T	rs4938572	0.137877	b	chr11:118743054-118743481	0.0133469	0.0172165	0.682669	CXCR5_10495	FALSE	.	chr11:119185790-119187113	MCAM	0.195289	443632
Rheumatoid_arthritis	11:118729391:A:G	11:118740931:C:T	rs4938572	0.137877	b	chr11:118743054-118743481	0.0133469	0.0172165	0.682669	CXCR5_10495	FALSE	.	chr11:118955342-118956406	HMBS	0.148126	212925
Rheumatoid_arthritis	11:118729391:A:G	11:118740931:C:T	rs4938572	0.137877	b	chr11:118743054-118743481	0.0133469	0.0172165	0.682669	CXCR5_10495	FALSE	.	chr11:118977402-118979604	C2CD2L,DPAGT1	0.17452	236123
Rheumatoid_arthritis	11:118729391:A:G	11:118740864:C:T	rs4936443	0.137877	cMono	chr11:118740611-118741790	0.0126648	0.0295521	0.647222	CXCR5_12186	FALSE	.	chr11:118937829-118938985	VPS11	0.123331	197195
Rheumatoid_arthritis	11:118729391:A:G	11:118740864:C:T	rs4936443	0.137877	cMono	chr11:118740611-118741790	0.0126648	0.0295521	0.647222	CXCR5_12186	FALSE	.	chr11:118955342-118956406	HMBS	0.060349	214616
Rheumatoid_arthritis	11:118729391:A:G	11:118740864:C:T	rs4936443	0.137877	cMono	chr11:118740611-118741790	0.0126648	0.0295521	0.647222	CXCR5_12186	FALSE	.	chr11:118867617-118869318	CCDC84	0.107698	127528
Rheumatoid_arthritis	11:118729391:A:G	11:118740864:C:T	rs4936443	0.137877	cMono	chr11:118740611-118741790	0.0126648	0.0295521	0.647222	CXCR5_12186	FALSE	.	chr11:119039213-119040337	NLRX1	0.0605992	298547
Rheumatoid_arthritis	11:118729391:A:G	11:118740864:C:T	rs4936443	0.137877	cMono	chr11:118740611-118741790	0.0126648	0.0295521	0.647222	CXCR5_12186	FALSE	.	chr11:118660369-118663867	DDX6	0.1708	77923
Rheumatoid_arthritis	11:118729391:A:G	11:118740864:C:T	rs4936443	0.137877	cMono	chr11:118740611-118741790	0.0126648	0.0295521	0.647222	CXCR5_12186	FALSE	.	chr11:118991843-118992694	HINFP	0.0684292	250904
Rheumatoid_arthritis	11:118729391:A:G	11:118740864:C:T	rs4936443	0.137877	cMono	chr11:118740611-118741790	0.0126648	0.0295521	0.647222	CXCR5_12186	FALSE	.	chr11:118794930-118795232	UPK2	0.0558372	53442
Rheumatoid_arthritis	11:118729391:A:G	11:118740864:C:T	rs4936443	0.137877	cMono	chr11:118740611-118741790	0.0126648	0.0295521	0.647222	CXCR5_12186	FALSE	.	chr11:119211817-119212604	C1QTNF5	0.21662	470814
Rheumatoid_arthritis	11:118729391:A:G	11:118740864:C:T	rs4936443	0.137877	cMono	chr11:118740611-118741790	0.0126648	0.0295521	0.647222	CXCR5_12186	FALSE	.	chr11:118753195-118753634	CXCR5	0.333678	11844
Rheumatoid_arthritis	11:118729391:A:G	11:118740864:C:T	rs4936443	0.137877	cMono	chr11:118740611-118741790	0.0126648	0.0295521	0.647222	CXCR5_12186	FALSE	.	chr11:118777648-118778416	BCL9L	0.0576983	36626
Rheumatoid_arthritis	11:118729391:A:G	11:118740931:C:T	rs4938572	0.137877	mono	chr11:118740611-118741790	0.0204971	0.0378118	0.618623	CXCR5_12186	FALSE	.	chr11:118937829-118938985	VPS11	0.123331	197195
Rheumatoid_arthritis	11:118729391:A:G	11:118740931:C:T	rs4938572	0.137877	mono	chr11:118740611-118741790	0.0204971	0.0378118	0.618623	CXCR5_12186	FALSE	.	chr11:118955342-118956406	HMBS	0.060349	214616
Rheumatoid_arthritis	11:118729391:A:G	11:118740931:C:T	rs4938572	0.137877	mono	chr11:118740611-118741790	0.0204971	0.0378118	0.618623	CXCR5_12186	FALSE	.	chr11:118867617-118869318	CCDC84	0.107698	127528
Rheumatoid_arthritis	11:118729391:A:G	11:118740931:C:T	rs4938572	0.137877	mono	chr11:118740611-118741790	0.0204971	0.0378118	0.618623	CXCR5_12186	FALSE	.	chr11:119039213-119040337	NLRX1	0.0605992	298547
Rheumatoid_arthritis	11:118729391:A:G	11:118740931:C:T	rs4938572	0.137877	mono	chr11:118740611-118741790	0.0204971	0.0378118	0.618623	CXCR5_12186	FALSE	.	chr11:118660369-118663867	DDX6	0.1708	77923
Rheumatoid_arthritis	11:118729391:A:G	11:118740931:C:T	rs4938572	0.137877	mono	chr11:118740611-118741790	0.0204971	0.0378118	0.618623	CXCR5_12186	FALSE	.	chr11:118991843-118992694	HINFP	0.0684292	250904
Rheumatoid_arthritis	11:118729391:A:G	11:118740931:C:T	rs4938572	0.137877	mono	chr11:118740611-118741790	0.0204971	0.0378118	0.618623	CXCR5_12186	FALSE	.	chr11:118794930-118795232	UPK2	0.0558372	53442
Rheumatoid_arthritis	11:118729391:A:G	11:118740931:C:T	rs4938572	0.137877	mono	chr11:118740611-118741790	0.0204971	0.0378118	0.618623	CXCR5_12186	FALSE	.	chr11:119211817-119212604	C1QTNF5	0.21662	470814
Rheumatoid_arthritis	11:118729391:A:G	11:118740931:C:T	rs4938572	0.137877	mono	chr11:118740611-118741790	0.0204971	0.0378118	0.618623	CXCR5_12186	FALSE	.	chr11:118753195-118753634	CXCR5	0.333678	11844
Rheumatoid_arthritis	11:118729391:A:G	11:118740931:C:T	rs4938572	0.137877	mono	chr11:118740611-118741790	0.0204971	0.0378118	0.618623	CXCR5_12186	FALSE	.	chr11:118777648-118778416	BCL9L	0.0576983	36626
Rheumatoid_arthritis	11:118729391:A:G	11:118740931:C:T	rs4938572	0.137877	cMono	chr11:118740611-118741790	0.0126652	0.0295521	0.647222	CXCR5_12186	FALSE	.	chr11:118937829-118938985	VPS11	0.123331	197195
Rheumatoid_arthritis	11:118729391:A:G	11:118740931:C:T	rs4938572	0.137877	cMono	chr11:118740611-118741790	0.0126652	0.0295521	0.647222	CXCR5_12186	FALSE	.	chr11:118955342-118956406	HMBS	0.060349	214616
Rheumatoid_arthritis	11:118729391:A:G	11:118740931:C:T	rs4938572	0.137877	cMono	chr11:118740611-118741790	0.0126652	0.0295521	0.647222	CXCR5_12186	FALSE	.	chr11:118867617-118869318	CCDC84	0.107698	127528
Rheumatoid_arthritis	11:118729391:A:G	11:118740931:C:T	rs4938572	0.137877	cMono	chr11:118740611-118741790	0.0126652	0.0295521	0.647222	CXCR5_12186	FALSE	.	chr11:119039213-119040337	NLRX1	0.0605992	298547
Rheumatoid_arthritis	11:118729391:A:G	11:118740931:C:T	rs4938572	0.137877	cMono	chr11:118740611-118741790	0.0126652	0.0295521	0.647222	CXCR5_12186	FALSE	.	chr11:118660369-118663867	DDX6	0.1708	77923
Rheumatoid_arthritis	11:118729391:A:G	11:118740931:C:T	rs4938572	0.137877	cMono	chr11:118740611-118741790	0.0126652	0.0295521	0.647222	CXCR5_12186	FALSE	.	chr11:118991843-118992694	HINFP	0.0684292	250904
Rheumatoid_arthritis	11:118729391:A:G	11:118740931:C:T	rs4938572	0.137877	cMono	chr11:118740611-118741790	0.0126652	0.0295521	0.647222	CXCR5_12186	FALSE	.	chr11:118794930-118795232	UPK2	0.0558372	53442
Rheumatoid_arthritis	11:118729391:A:G	11:118740931:C:T	rs4938572	0.137877	cMono	chr11:118740611-118741790	0.0126652	0.0295521	0.647222	CXCR5_12186	FALSE	.	chr11:119211817-119212604	C1QTNF5	0.21662	470814
Rheumatoid_arthritis	11:118729391:A:G	11:118740931:C:T	rs4938572	0.137877	cMono	chr11:118740611-118741790	0.0126652	0.0295521	0.647222	CXCR5_12186	FALSE	.	chr11:118753195-118753634	CXCR5	0.333678	11844
Rheumatoid_arthritis	11:118729391:A:G	11:118740931:C:T	rs4938572	0.137877	cMono	chr11:118740611-118741790	0.0126652	0.0295521	0.647222	CXCR5_12186	FALSE	.	chr11:118777648-118778416	BCL9L	0.0576983	36626
Rheumatoid_arthritis	11:118729391:A:G	11:118740864:C:T	rs4936443	0.137877	mono	chr11:118740611-118741790	0.0204971	0.0378118	0.618623	CXCR5_12186	FALSE	.	chr11:118937829-118938985	VPS11	0.123331	197195
Rheumatoid_arthritis	11:118729391:A:G	11:118740864:C:T	rs4936443	0.137877	mono	chr11:118740611-118741790	0.0204971	0.0378118	0.618623	CXCR5_12186	FALSE	.	chr11:118955342-118956406	HMBS	0.060349	214616
Rheumatoid_arthritis	11:118729391:A:G	11:118740864:C:T	rs4936443	0.137877	mono	chr11:118740611-118741790	0.0204971	0.0378118	0.618623	CXCR5_12186	FALSE	.	chr11:118867617-118869318	CCDC84	0.107698	127528
Rheumatoid_arthritis	11:118729391:A:G	11:118740864:C:T	rs4936443	0.137877	mono	chr11:118740611-118741790	0.0204971	0.0378118	0.618623	CXCR5_12186	FALSE	.	chr11:119039213-119040337	NLRX1	0.0605992	298547
Rheumatoid_arthritis	11:118729391:A:G	11:118740864:C:T	rs4936443	0.137877	mono	chr11:118740611-118741790	0.0204971	0.0378118	0.618623	CXCR5_12186	FALSE	.	chr11:118660369-118663867	DDX6	0.1708	77923
Rheumatoid_arthritis	11:118729391:A:G	11:118740864:C:T	rs4936443	0.137877	mono	chr11:118740611-118741790	0.0204971	0.0378118	0.618623	CXCR5_12186	FALSE	.	chr11:118991843-118992694	HINFP	0.0684292	250904
Rheumatoid_arthritis	11:118729391:A:G	11:118740864:C:T	rs4936443	0.137877	mono	chr11:118740611-118741790	0.0204971	0.0378118	0.618623	CXCR5_12186	FALSE	.	chr11:118794930-118795232	UPK2	0.0558372	53442
Rheumatoid_arthritis	11:118729391:A:G	11:118740864:C:T	rs4936443	0.137877	mono	chr11:118740611-118741790	0.0204971	0.0378118	0.618623	CXCR5_12186	FALSE	.	chr11:119211817-119212604	C1QTNF5	0.21662	470814
Rheumatoid_arthritis	11:118729391:A:G	11:118740864:C:T	rs4936443	0.137877	mono	chr11:118740611-118741790	0.0204971	0.0378118	0.618623	CXCR5_12186	FALSE	.	chr11:118753195-118753634	CXCR5	0.333678	11844
Rheumatoid_arthritis	11:118729391:A:G	11:118740864:C:T	rs4936443	0.137877	mono	chr11:118740611-118741790	0.0204971	0.0378118	0.618623	CXCR5_12186	FALSE	.	chr11:118777648-118778416	BCL9L	0.0576983	36626
Rheumatoid_arthritis	11:118729391:A:G	11:118740931:C:T	rs4938572	0.137877	t	chr11:118740611-118741790	0.0127296	0.0234913	0.625818	CXCR5_12186	FALSE	.	chr11:118827103-118827780	UPK2	0.07517	85990
Rheumatoid_arthritis	11:118729391:A:G	11:118740931:C:T	rs4938572	0.137877	t	chr11:118740611-118741790	0.0127296	0.0234913	0.625818	CXCR5_12186	FALSE	.	chr11:119185790-119187113	MCAM	0.0730995	445323
Rheumatoid_arthritis	11:118729391:A:G	11:118740931:C:T	rs4938572	0.137877	t	chr11:118740611-118741790	0.0127296	0.0234913	0.625818	CXCR5_12186	FALSE	.	chr11:118796514-118797436	UPK2,BCL9L	0.101305	55646
Rheumatoid_arthritis	11:118729391:A:G	11:118740931:C:T	rs4938572	0.137877	t	chr11:118740611-118741790	0.0127296	0.0234913	0.625818	CXCR5_12186	FALSE	.	chr11:119019539-119020586	ABCG4	0.0737156	278796
Rheumatoid_arthritis	11:118729391:A:G	11:118740931:C:T	rs4938572	0.137877	t	chr11:118740611-118741790	0.0127296	0.0234913	0.625818	CXCR5_12186	FALSE	.	chr11:118754007-118754801	CXCR5	0.0828046	13011
Rheumatoid_arthritis	11:118729391:A:G	11:118740931:C:T	rs4938572	0.137877	t	chr11:118740611-118741790	0.0127296	0.0234913	0.625818	CXCR5_12186	FALSE	.	chr11:118937829-118938985	VPS11	0.234535	197195
Rheumatoid_arthritis	11:118729391:A:G	11:118740931:C:T	rs4938572	0.137877	t	chr11:118740611-118741790	0.0127296	0.0234913	0.625818	CXCR5_12186	FALSE	.	chr11:118505233-118505871	PHLDB1	0.0734473	235919
Rheumatoid_arthritis	11:118729391:A:G	11:118740931:C:T	rs4938572	0.137877	t	chr11:118740611-118741790	0.0127296	0.0234913	0.625818	CXCR5_12186	FALSE	.	chr11:119251910-119252834	USP2	0.118413	511044
Rheumatoid_arthritis	11:118729391:A:G	11:118740931:C:T	rs4938572	0.137877	t	chr11:118740611-118741790	0.0127296	0.0234913	0.625818	CXCR5_12186	FALSE	.	chr11:118788133-118789167	BCL9L	0.113744	47377
Rheumatoid_arthritis	11:118729391:A:G	11:118740864:C:T	rs4936443	0.137877	t	chr11:118740611-118741790	0.0127362	0.0234913	0.625818	CXCR5_12186	FALSE	.	chr11:118827103-118827780	UPK2	0.07517	85990
Rheumatoid_arthritis	11:118729391:A:G	11:118740864:C:T	rs4936443	0.137877	t	chr11:118740611-118741790	0.0127362	0.0234913	0.625818	CXCR5_12186	FALSE	.	chr11:119185790-119187113	MCAM	0.0730995	445323
Rheumatoid_arthritis	11:118729391:A:G	11:118740864:C:T	rs4936443	0.137877	t	chr11:118740611-118741790	0.0127362	0.0234913	0.625818	CXCR5_12186	FALSE	.	chr11:118796514-118797436	UPK2,BCL9L	0.101305	55646
Rheumatoid_arthritis	11:118729391:A:G	11:118740864:C:T	rs4936443	0.137877	t	chr11:118740611-118741790	0.0127362	0.0234913	0.625818	CXCR5_12186	FALSE	.	chr11:119019539-119020586	ABCG4	0.0737156	278796
Rheumatoid_arthritis	11:118729391:A:G	11:118740864:C:T	rs4936443	0.137877	t	chr11:118740611-118741790	0.0127362	0.0234913	0.625818	CXCR5_12186	FALSE	.	chr11:118754007-118754801	CXCR5	0.0828046	13011
Rheumatoid_arthritis	11:118729391:A:G	11:118740864:C:T	rs4936443	0.137877	t	chr11:118740611-118741790	0.0127362	0.0234913	0.625818	CXCR5_12186	FALSE	.	chr11:118937829-118938985	VPS11	0.234535	197195
Rheumatoid_arthritis	11:118729391:A:G	11:118740864:C:T	rs4936443	0.137877	t	chr11:118740611-118741790	0.0127362	0.0234913	0.625818	CXCR5_12186	FALSE	.	chr11:118505233-118505871	PHLDB1	0.0734473	235919
Rheumatoid_arthritis	11:118729391:A:G	11:118740864:C:T	rs4936443	0.137877	t	chr11:118740611-118741790	0.0127362	0.0234913	0.625818	CXCR5_12186	FALSE	.	chr11:119251910-119252834	USP2	0.118413	511044
Rheumatoid_arthritis	11:118729391:A:G	11:118740864:C:T	rs4936443	0.137877	t	chr11:118740611-118741790	0.0127362	0.0234913	0.625818	CXCR5_12186	FALSE	.	chr11:118788133-118789167	BCL9L	0.113744	47377
Rheumatoid_arthritis	11:118729391:A:G	11:118740931:C:T	rs4938572	0.137877	cyto_cd8_t	chr11:118740611-118741790	0.00575258	0.00935702	0.67942	CXCR5_12186	FALSE	.	chr11:118827103-118827780	UPK2	0.07517	85990
Rheumatoid_arthritis	11:118729391:A:G	11:118740931:C:T	rs4938572	0.137877	cyto_cd8_t	chr11:118740611-118741790	0.00575258	0.00935702	0.67942	CXCR5_12186	FALSE	.	chr11:119185790-119187113	MCAM	0.0730995	445323
Rheumatoid_arthritis	11:118729391:A:G	11:118740931:C:T	rs4938572	0.137877	cyto_cd8_t	chr11:118740611-118741790	0.00575258	0.00935702	0.67942	CXCR5_12186	FALSE	.	chr11:118796514-118797436	UPK2,BCL9L	0.101305	55646
Rheumatoid_arthritis	11:118729391:A:G	11:118740931:C:T	rs4938572	0.137877	cyto_cd8_t	chr11:118740611-118741790	0.00575258	0.00935702	0.67942	CXCR5_12186	FALSE	.	chr11:119019539-119020586	ABCG4	0.0737156	278796
Rheumatoid_arthritis	11:118729391:A:G	11:118740931:C:T	rs4938572	0.137877	cyto_cd8_t	chr11:118740611-118741790	0.00575258	0.00935702	0.67942	CXCR5_12186	FALSE	.	chr11:118754007-118754801	CXCR5	0.0828046	13011
Rheumatoid_arthritis	11:118729391:A:G	11:118740931:C:T	rs4938572	0.137877	cyto_cd8_t	chr11:118740611-118741790	0.00575258	0.00935702	0.67942	CXCR5_12186	FALSE	.	chr11:118937829-118938985	VPS11	0.234535	197195
Rheumatoid_arthritis	11:118729391:A:G	11:118740931:C:T	rs4938572	0.137877	cyto_cd8_t	chr11:118740611-118741790	0.00575258	0.00935702	0.67942	CXCR5_12186	FALSE	.	chr11:118505233-118505871	PHLDB1	0.0734473	235919
Rheumatoid_arthritis	11:118729391:A:G	11:118740931:C:T	rs4938572	0.137877	cyto_cd8_t	chr11:118740611-118741790	0.00575258	0.00935702	0.67942	CXCR5_12186	FALSE	.	chr11:119251910-119252834	USP2	0.118413	511044
Rheumatoid_arthritis	11:118729391:A:G	11:118740931:C:T	rs4938572	0.137877	cyto_cd8_t	chr11:118740611-118741790	0.00575258	0.00935702	0.67942	CXCR5_12186	FALSE	.	chr11:118788133-118789167	BCL9L	0.113744	47377
Rheumatoid_arthritis	11:118729391:A:G	11:118740864:C:T	rs4936443	0.137877	cyto_cd8_t	chr11:118740611-118741790	0.00576658	0.00935702	0.679395	CXCR5_12186	FALSE	.	chr11:118827103-118827780	UPK2	0.07517	85990
Rheumatoid_arthritis	11:118729391:A:G	11:118740864:C:T	rs4936443	0.137877	cyto_cd8_t	chr11:118740611-118741790	0.00576658	0.00935702	0.679395	CXCR5_12186	FALSE	.	chr11:119185790-119187113	MCAM	0.0730995	445323
Rheumatoid_arthritis	11:118729391:A:G	11:118740864:C:T	rs4936443	0.137877	cyto_cd8_t	chr11:118740611-118741790	0.00576658	0.00935702	0.679395	CXCR5_12186	FALSE	.	chr11:118796514-118797436	UPK2,BCL9L	0.101305	55646
Rheumatoid_arthritis	11:118729391:A:G	11:118740864:C:T	rs4936443	0.137877	cyto_cd8_t	chr11:118740611-118741790	0.00576658	0.00935702	0.679395	CXCR5_12186	FALSE	.	chr11:119019539-119020586	ABCG4	0.0737156	278796
Rheumatoid_arthritis	11:118729391:A:G	11:118740864:C:T	rs4936443	0.137877	cyto_cd8_t	chr11:118740611-118741790	0.00576658	0.00935702	0.679395	CXCR5_12186	FALSE	.	chr11:118754007-118754801	CXCR5	0.0828046	13011
Rheumatoid_arthritis	11:118729391:A:G	11:118740864:C:T	rs4936443	0.137877	cyto_cd8_t	chr11:118740611-118741790	0.00576658	0.00935702	0.679395	CXCR5_12186	FALSE	.	chr11:118937829-118938985	VPS11	0.234535	197195
Rheumatoid_arthritis	11:118729391:A:G	11:118740864:C:T	rs4936443	0.137877	cyto_cd8_t	chr11:118740611-118741790	0.00576658	0.00935702	0.679395	CXCR5_12186	FALSE	.	chr11:118505233-118505871	PHLDB1	0.0734473	235919
Rheumatoid_arthritis	11:118729391:A:G	11:118740864:C:T	rs4936443	0.137877	cyto_cd8_t	chr11:118740611-118741790	0.00576658	0.00935702	0.679395	CXCR5_12186	FALSE	.	chr11:119251910-119252834	USP2	0.118413	511044
Rheumatoid_arthritis	11:118729391:A:G	11:118740864:C:T	rs4936443	0.137877	cyto_cd8_t	chr11:118740611-118741790	0.00576658	0.00935702	0.679395	CXCR5_12186	FALSE	.	chr11:118788133-118789167	BCL9L	0.113744	47377
Rheumatoid_arthritis	11:118729391:A:G	11:118740864:C:T	rs4936443	0.137877	cyto_cd8_t	chr11:118743054-118743481	0.0200486	0.0283041	0.642732	CXCR5_10495	FALSE	.	chr11:118901012-118901943	SLC37A4	0.103976	158462
Rheumatoid_arthritis	11:118729391:A:G	11:118740864:C:T	rs4936443	0.137877	cyto_cd8_t	chr11:118743054-118743481	0.0200486	0.0283041	0.642732	CXCR5_10495	FALSE	.	chr11:118964874-118966597	H2AFX	0.0515095	223116
Rheumatoid_arthritis	11:118729391:A:G	11:118740864:C:T	rs4936443	0.137877	cyto_cd8_t	chr11:118743054-118743481	0.0200486	0.0283041	0.642732	CXCR5_10495	FALSE	.	chr11:119075741-119077854	CBL	0.0609994	334373
Rheumatoid_arthritis	11:118729391:A:G	11:118740864:C:T	rs4936443	0.137877	cyto_cd8_t	chr11:118743054-118743481	0.0200486	0.0283041	0.642732	CXCR5_10495	FALSE	.	chr11:118753195-118753634	CXCR5	0.0748794	10153
Rheumatoid_arthritis	11:118729391:A:G	11:118740864:C:T	rs4936443	0.137877	cyto_cd8_t	chr11:118743054-118743481	0.0200486	0.0283041	0.642732	CXCR5_10495	FALSE	.	chr11:118867617-118869318	CCDC84	0.0856469	125837
Rheumatoid_arthritis	11:118729391:A:G	11:118740864:C:T	rs4936443	0.137877	cyto_cd8_t	chr11:118743054-118743481	0.0200486	0.0283041	0.642732	CXCR5_10495	FALSE	.	chr11:119189450-119189808	MCAM	0.134722	446327
Rheumatoid_arthritis	11:118729391:A:G	11:118740864:C:T	rs4936443	0.137877	cyto_cd8_t	chr11:118743054-118743481	0.0200486	0.0283041	0.642732	CXCR5_10495	FALSE	.	chr11:119039213-119040337	NLRX1	0.053977	296856
Rheumatoid_arthritis	11:118729391:A:G	11:118740931:C:T	rs4938572	0.137877	cyto_cd8_t	chr11:118743054-118743481	0.0202172	0.0283041	0.64258	CXCR5_10495	FALSE	.	chr11:118901012-118901943	SLC37A4	0.103976	158462
Rheumatoid_arthritis	11:118729391:A:G	11:118740931:C:T	rs4938572	0.137877	cyto_cd8_t	chr11:118743054-118743481	0.0202172	0.0283041	0.64258	CXCR5_10495	FALSE	.	chr11:118964874-118966597	H2AFX	0.0515095	223116
Rheumatoid_arthritis	11:118729391:A:G	11:118740931:C:T	rs4938572	0.137877	cyto_cd8_t	chr11:118743054-118743481	0.0202172	0.0283041	0.64258	CXCR5_10495	FALSE	.	chr11:119075741-119077854	CBL	0.0609994	334373
Rheumatoid_arthritis	11:118729391:A:G	11:118740931:C:T	rs4938572	0.137877	cyto_cd8_t	chr11:118743054-118743481	0.0202172	0.0283041	0.64258	CXCR5_10495	FALSE	.	chr11:118753195-118753634	CXCR5	0.0748794	10153
Rheumatoid_arthritis	11:118729391:A:G	11:118740931:C:T	rs4938572	0.137877	cyto_cd8_t	chr11:118743054-118743481	0.0202172	0.0283041	0.64258	CXCR5_10495	FALSE	.	chr11:118867617-118869318	CCDC84	0.0856469	125837
Rheumatoid_arthritis	11:118729391:A:G	11:118740931:C:T	rs4938572	0.137877	cyto_cd8_t	chr11:118743054-118743481	0.0202172	0.0283041	0.64258	CXCR5_10495	FALSE	.	chr11:119189450-119189808	MCAM	0.134722	446327
Rheumatoid_arthritis	11:118729391:A:G	11:118740931:C:T	rs4938572	0.137877	cyto_cd8_t	chr11:118743054-118743481	0.0202172	0.0283041	0.64258	CXCR5_10495	FALSE	.	chr11:119039213-119040337	NLRX1	0.053977	296856
Rheumatoid_arthritis	11:118729391:A:G	11:118740864:C:T	rs4936443	0.137877	t	chr11:118743054-118743481	7.28504e-05	9.71339e-05	0.670242	CXCR5_10495	FALSE	.	chr11:118901012-118901943	SLC37A4	0.103976	158462
Rheumatoid_arthritis	11:118729391:A:G	11:118740864:C:T	rs4936443	0.137877	t	chr11:118743054-118743481	7.28504e-05	9.71339e-05	0.670242	CXCR5_10495	FALSE	.	chr11:118964874-118966597	H2AFX	0.0515095	223116
Rheumatoid_arthritis	11:118729391:A:G	11:118740864:C:T	rs4936443	0.137877	t	chr11:118743054-118743481	7.28504e-05	9.71339e-05	0.670242	CXCR5_10495	FALSE	.	chr11:119075741-119077854	CBL	0.0609994	334373
Rheumatoid_arthritis	11:118729391:A:G	11:118740864:C:T	rs4936443	0.137877	t	chr11:118743054-118743481	7.28504e-05	9.71339e-05	0.670242	CXCR5_10495	FALSE	.	chr11:118753195-118753634	CXCR5	0.0748794	10153
Rheumatoid_arthritis	11:118729391:A:G	11:118740864:C:T	rs4936443	0.137877	t	chr11:118743054-118743481	7.28504e-05	9.71339e-05	0.670242	CXCR5_10495	FALSE	.	chr11:118867617-118869318	CCDC84	0.0856469	125837
Rheumatoid_arthritis	11:118729391:A:G	11:118740864:C:T	rs4936443	0.137877	t	chr11:118743054-118743481	7.28504e-05	9.71339e-05	0.670242	CXCR5_10495	FALSE	.	chr11:119189450-119189808	MCAM	0.134722	446327
Rheumatoid_arthritis	11:118729391:A:G	11:118740864:C:T	rs4936443	0.137877	t	chr11:118743054-118743481	7.28504e-05	9.71339e-05	0.670242	CXCR5_10495	FALSE	.	chr11:119039213-119040337	NLRX1	0.053977	296856
Rheumatoid_arthritis	11:118729391:A:G	11:118740864:C:T	rs4936443	0.137877	act_cd4_t	chr11:118743054-118743481	0.00981657	0.0157065	0.609469	CXCR5_10495	FALSE	.	chr11:118901012-118901943	SLC37A4	0.103976	158462
Rheumatoid_arthritis	11:118729391:A:G	11:118740864:C:T	rs4936443	0.137877	act_cd4_t	chr11:118743054-118743481	0.00981657	0.0157065	0.609469	CXCR5_10495	FALSE	.	chr11:118964874-118966597	H2AFX	0.0515095	223116
Rheumatoid_arthritis	11:118729391:A:G	11:118740864:C:T	rs4936443	0.137877	act_cd4_t	chr11:118743054-118743481	0.00981657	0.0157065	0.609469	CXCR5_10495	FALSE	.	chr11:119075741-119077854	CBL	0.0609994	334373
Rheumatoid_arthritis	11:118729391:A:G	11:118740864:C:T	rs4936443	0.137877	act_cd4_t	chr11:118743054-118743481	0.00981657	0.0157065	0.609469	CXCR5_10495	FALSE	.	chr11:118753195-118753634	CXCR5	0.0748794	10153
Rheumatoid_arthritis	11:118729391:A:G	11:118740864:C:T	rs4936443	0.137877	act_cd4_t	chr11:118743054-118743481	0.00981657	0.0157065	0.609469	CXCR5_10495	FALSE	.	chr11:118867617-118869318	CCDC84	0.0856469	125837
Rheumatoid_arthritis	11:118729391:A:G	11:118740864:C:T	rs4936443	0.137877	act_cd4_t	chr11:118743054-118743481	0.00981657	0.0157065	0.609469	CXCR5_10495	FALSE	.	chr11:119189450-119189808	MCAM	0.134722	446327
Rheumatoid_arthritis	11:118729391:A:G	11:118740864:C:T	rs4936443	0.137877	act_cd4_t	chr11:118743054-118743481	0.00981657	0.0157065	0.609469	CXCR5_10495	FALSE	.	chr11:119039213-119040337	NLRX1	0.053977	296856
Rheumatoid_arthritis	11:118729391:A:G	11:118740931:C:T	rs4938572	0.137877	act_cd4_t	chr11:118743054-118743481	0.00978331	0.0157065	0.609515	CXCR5_10495	FALSE	.	chr11:118901012-118901943	SLC37A4	0.103976	158462
Rheumatoid_arthritis	11:118729391:A:G	11:118740931:C:T	rs4938572	0.137877	act_cd4_t	chr11:118743054-118743481	0.00978331	0.0157065	0.609515	CXCR5_10495	FALSE	.	chr11:118964874-118966597	H2AFX	0.0515095	223116
Rheumatoid_arthritis	11:118729391:A:G	11:118740931:C:T	rs4938572	0.137877	act_cd4_t	chr11:118743054-118743481	0.00978331	0.0157065	0.609515	CXCR5_10495	FALSE	.	chr11:119075741-119077854	CBL	0.0609994	334373
Rheumatoid_arthritis	11:118729391:A:G	11:118740931:C:T	rs4938572	0.137877	act_cd4_t	chr11:118743054-118743481	0.00978331	0.0157065	0.609515	CXCR5_10495	FALSE	.	chr11:118753195-118753634	CXCR5	0.0748794	10153
Rheumatoid_arthritis	11:118729391:A:G	11:118740931:C:T	rs4938572	0.137877	act_cd4_t	chr11:118743054-118743481	0.00978331	0.0157065	0.609515	CXCR5_10495	FALSE	.	chr11:118867617-118869318	CCDC84	0.0856469	125837
Rheumatoid_arthritis	11:118729391:A:G	11:118740931:C:T	rs4938572	0.137877	act_cd4_t	chr11:118743054-118743481	0.00978331	0.0157065	0.609515	CXCR5_10495	FALSE	.	chr11:119189450-119189808	MCAM	0.134722	446327
Rheumatoid_arthritis	11:118729391:A:G	11:118740931:C:T	rs4938572	0.137877	act_cd4_t	chr11:118743054-118743481	0.00978331	0.0157065	0.609515	CXCR5_10495	FALSE	.	chr11:119039213-119040337	NLRX1	0.053977	296856
Rheumatoid_arthritis	11:118729391:A:G	11:118740931:C:T	rs4938572	0.137877	t	chr11:118743054-118743481	7.25326e-05	9.71339e-05	0.670279	CXCR5_10495	FALSE	.	chr11:118901012-118901943	SLC37A4	0.103976	158462
Rheumatoid_arthritis	11:118729391:A:G	11:118740931:C:T	rs4938572	0.137877	t	chr11:118743054-118743481	7.25326e-05	9.71339e-05	0.670279	CXCR5_10495	FALSE	.	chr11:118964874-118966597	H2AFX	0.0515095	223116
Rheumatoid_arthritis	11:118729391:A:G	11:118740931:C:T	rs4938572	0.137877	t	chr11:118743054-118743481	7.25326e-05	9.71339e-05	0.670279	CXCR5_10495	FALSE	.	chr11:119075741-119077854	CBL	0.0609994	334373
Rheumatoid_arthritis	11:118729391:A:G	11:118740931:C:T	rs4938572	0.137877	t	chr11:118743054-118743481	7.25326e-05	9.71339e-05	0.670279	CXCR5_10495	FALSE	.	chr11:118753195-118753634	CXCR5	0.0748794	10153
Rheumatoid_arthritis	11:118729391:A:G	11:118740931:C:T	rs4938572	0.137877	t	chr11:118743054-118743481	7.25326e-05	9.71339e-05	0.670279	CXCR5_10495	FALSE	.	chr11:118867617-118869318	CCDC84	0.0856469	125837
Rheumatoid_arthritis	11:118729391:A:G	11:118740931:C:T	rs4938572	0.137877	t	chr11:118743054-118743481	7.25326e-05	9.71339e-05	0.670279	CXCR5_10495	FALSE	.	chr11:119189450-119189808	MCAM	0.134722	446327
Rheumatoid_arthritis	11:118729391:A:G	11:118740931:C:T	rs4938572	0.137877	t	chr11:118743054-118743481	7.25326e-05	9.71339e-05	0.670279	CXCR5_10495	FALSE	.	chr11:119039213-119040337	NLRX1	0.053977	296856
Lymphocyte_count	12:123895906:G:C	12:123893910:T:C	rs28642812	0.137411	mono	chr12:123889844-123890589	0.00124588	0.00498352	0.262242	SETD8_13418	FALSE	.	.	.	.	.
Monocyte_count	2:219187901:C:T	2:219187367:T:C	rs10203039	0.136614	ncMono	chr2:219186878-219188479	0.0256502	0.0367746	0.594531	PNKD_0	TRUE	PNKD	chr2:219432611-219434173	USP37,RQCD1	0.146059	245694
Monocyte_count	2:219187901:C:T	2:219187367:T:C	rs10203039	0.136614	ncMono	chr2:219186878-219188479	0.0256502	0.0367746	0.594531	PNKD_0	TRUE	PNKD	chr2:219151183-219152248	TMBIM1	0.118931	36231
Monocyte_count	2:219187901:C:T	2:219187367:T:C	rs10203039	0.136614	ncMono	chr2:219186878-219188479	0.0256502	0.0367746	0.594531	PNKD_0	TRUE	PNKD	chr2:219134368-219135378	AAMP,PNKD	0.176329	53101
Monocyte_count	2:219187901:C:T	2:219187367:T:C	rs10203039	0.136614	ncMono	chr2:219186878-219188479	0.0256502	0.0367746	0.594531	PNKD_0	TRUE	PNKD	chr2:219197632-219198494	PNKD	0.0872883	10015
Monocyte_count	2:219187901:C:T	2:219187367:T:C	rs10203039	0.136614	ncMono	chr2:219186878-219188479	0.0256502	0.0367746	0.594531	PNKD_0	TRUE	PNKD	chr2:219081427-219082982	ARPC2	0.0859457	105497
Monocyte_count	2:219187901:C:T	2:219187367:T:C	rs10203039	0.136614	ncMono	chr2:219186878-219188479	0.0256502	0.0367746	0.594531	PNKD_0	TRUE	PNKD	chr2:219575309-219576200	TTLL4	0.116939	387721
Asthma_child_onset	7:28156606:C:G	7:28160113:C:G	rs9648346	0.134343	mono	chr7:28166030-28166615	0.0144169	0.0336395	0.593034	JAZF1_53083	FALSE	.	.	.	.	.
Eosinophil_count	2:8439629:G:A	2:8442547:G:A	rs891058	0.126272	act_cd4_t	chr2:8441977-8442676	0.022219	0.0287858	0.376617	ID2_375800	FALSE	.	.	.	.	.
Eosinophil_count	1:9355472:A:C	1:9340737:T:C	rs916385	0.123136	mono	chr1:9335478-9336120	0.000370913	0.00256681	0.777657	H6PD_9390	FALSE	.	.	.	.	.
Eosinophil_count	5:131412238:A:G	5:131796163:T:C	rs72797303	0.119461	cyto_cd8_t	chr5:131786532-131786823	0.0197012	0.0256543	0.683895	C5orf56_18902	FALSE	.	.	.	.	.
Eosinophil_count	5:131804347:C:A	5:131796163:T:C	rs72797303	0.119461	cyto_cd8_t	chr5:131786532-131786823	0.0197012	0.0256543	0.683895	C5orf56_18902	FALSE	.	.	.	.	.
Neutrophil_count	6:16744687:C:T	6:16752864:C:G	rs9367926	0.105836	mono	chr6:16752492-16753185	0.00222819	0.0200537	0.399215	ATXN1_0	TRUE	ATXN1	chr6:16759870-16763691	ATXN1	0.0517287	10506
Asthma_child_onset	2:8459404:C:T	2:8443803:G:A	rs10178845	0.105364	act_cd4_t	chr2:8441977-8442676	0.0222083	0.0287858	0.376624	ID2_375800	FALSE	.	.	.	.	.
Type_1_diabetes	PRKCQ	10:6448894:A:G	rs586511	0.103096	mono	chr10:6440409-6440770	0.0117835	0.0265563	0.415997	DKFZP667F0711_47632	FALSE	.	.	.	.	.
Crohns_disease	6:21430730:G:T	6:21438889:C:A	rs6456426	0.101912	b	chr6:21438427-21439531	0.0301421	0.0301774	0.39333	SOX4_153942	FALSE	.	.	.	.	.
Crohns_disease	6:21430730:G:T	6:21438889:C:A	rs6456426	0.101912	cMono	chr6:21438427-21439531	0.0313069	0.0319854	0.413049	SOX4_153942	FALSE	.	.	.	.	.
Crohns_disease	6:21430730:G:T	6:21438889:C:A	rs6456426	0.101912	nk	chr6:21438427-21439531	0.0162584	0.0162584	0.369035	SOX4_153942	FALSE	.	chr6:21593587-21596154	SOX4	0.106697	156623
Crohns_disease	6:21430730:G:T	6:21438889:C:A	rs6456426	0.101912	cyto_nk	chr6:21438427-21439531	0.0234039	0.0234039	0.377118	SOX4_153942	FALSE	.	chr6:21593587-21596154	SOX4	0.106697	156623
Ulcerative_colitis	16:30482494:T:C	16:30485393:G:C	rs11574938	0.0982126	mem_b	chr16:30482276-30482736	0.0255561	0.0340748	0.648983	ITGAL_744	FALSE	.	chr16:30064073-30064903	FAM57B,ALDOA	0.158824	417833
Ulcerative_colitis	16:30482494:T:C	16:30485393:G:C	rs11574938	0.0982126	mem_b	chr16:30482276-30482736	0.0255561	0.0340748	0.648983	ITGAL_744	FALSE	.	chr16:30066383-30066980	ALDOA	0.214741	415756
Ulcerative_colitis	16:30482494:T:C	16:30485393:G:C	rs11574938	0.0982126	mem_b	chr16:30482276-30482736	0.0255561	0.0340748	0.648983	ITGAL_744	FALSE	.	chr16:30620935-30622100	ZNF689	0.062031	139364
Ulcerative_colitis	16:30482494:T:C	16:30485393:G:C	rs11574938	0.0982126	mem_b	chr16:30482276-30482736	0.0255561	0.0340748	0.648983	ITGAL_744	FALSE	.	chr16:30672084-30672320	FBRS	0.129132	189584
Ulcerative_colitis	16:30482494:T:C	16:30485393:G:C	rs11574938	0.0982126	mem_b	chr16:30482276-30482736	0.0255561	0.0340748	0.648983	ITGAL_744	FALSE	.	chr16:30393499-30394264	2022-09-01	0.180373	88472
Ulcerative_colitis	16:30482494:T:C	16:30485393:G:C	rs11574938	0.0982126	mem_b	chr16:30482276-30482736	0.0255561	0.0340748	0.648983	ITGAL_744	FALSE	.	chr16:30770222-30770807	C16orf93	0.122395	288071
Ulcerative_colitis	16:30482494:T:C	16:30485393:G:C	rs11574938	0.0982126	mem_b	chr16:30482276-30482736	0.0255561	0.0340748	0.648983	ITGAL_744	FALSE	.	chr16:30778981-30779634	RNF40	0.400049	296898
Ulcerative_colitis	16:30482494:T:C	16:30485393:G:C	rs11574938	0.0982126	mem_b	chr16:30482276-30482736	0.0255561	0.0340748	0.648983	ITGAL_744	FALSE	.	chr16:30996093-30997047	HSD3B7,AC135048.1	0.082354	514311
Ulcerative_colitis	16:30482494:T:C	16:30485393:G:C	rs11574938	0.0982126	mem_b	chr16:30482276-30482736	0.0255561	0.0340748	0.648983	ITGAL_744	FALSE	.	chr16:29831500-29832127	MVP	0.078265	650609
Ulcerative_colitis	16:30482494:T:C	16:30485393:G:C	rs11574938	0.0982126	mem_b	chr16:30482276-30482736	0.0255561	0.0340748	0.648983	ITGAL_744	FALSE	.	chr16:30032154-30033390	DOC2A	0.0530276	449346
Ulcerative_colitis	16:30482494:T:C	16:30485393:G:C	rs11574938	0.0982126	mem_b	chr16:30482276-30482736	0.0255561	0.0340748	0.648983	ITGAL_744	FALSE	.	chr16:30569147-30570105	ZNF764,AC002310.13	0.109249	87369
Ulcerative_colitis	16:30482494:T:C	16:30485393:G:C	rs11574938	0.0982126	mem_b	chr16:30482276-30482736	0.0255561	0.0340748	0.648983	ITGAL_744	FALSE	.	chr16:29818713-29819729	MAZ	0.0545449	663007
Ulcerative_colitis	16:30482494:T:C	16:30485393:G:C	rs11574938	0.0982126	mem_b	chr16:30482276-30482736	0.0255561	0.0340748	0.648983	ITGAL_744	FALSE	.	chr16:30193898-30194224	CORO1A	0.10275	288512
Ulcerative_colitis	16:30482494:T:C	16:30485393:G:C	rs11574938	0.0982126	mem_b	chr16:30482276-30482736	0.0255561	0.0340748	0.648983	ITGAL_744	FALSE	.	chr16:30537626-30539428	ZNF768	0.0688717	56692
Ulcerative_colitis	16:30482494:T:C	16:30485393:G:C	rs11574938	0.0982126	mem_b	chr16:30482276-30482736	0.0255561	0.0340748	0.648983	ITGAL_744	FALSE	.	chr16:29756506-29757695	C16orf54	0.139218	725041
Ulcerative_colitis	16:30482494:T:C	16:30485393:G:C	rs11574938	0.0982126	mem_b	chr16:30482276-30482736	0.0255561	0.0340748	0.648983	ITGAL_744	FALSE	.	chr16:29822462-29822973	MAZ,PRRT2	0.0968403	659763
Ulcerative_colitis	16:30482494:T:C	16:30485393:G:C	rs11574938	0.0982126	mem_b	chr16:30482276-30482736	0.0255561	0.0340748	0.648983	ITGAL_744	FALSE	.	chr16:30709218-30710844	SRCAP	0.070186	228108
Ulcerative_colitis	16:30482494:T:C	16:30485393:G:C	rs11574938	0.0982126	t	chr16:30482276-30482736	0.0118535	0.0197558	0.570712	ITGAL_744	FALSE	.	chr16:30194499-30196130	CORO1A	0.0517348	286606
Ulcerative_colitis	16:30482494:T:C	16:30485393:G:C	rs11574938	0.0982126	t	chr16:30482276-30482736	0.0118535	0.0197558	0.570712	ITGAL_744	FALSE	.	chr16:29984708-29985630	TAOK2	0.0693148	497106
Ulcerative_colitis	16:30482494:T:C	16:30485393:G:C	rs11574938	0.0982126	t	chr16:30482276-30482736	0.0118535	0.0197558	0.570712	ITGAL_744	FALSE	.	chr16:30759181-30760578	PHKG2	0.0825354	277842
Ulcerative_colitis	16:30482494:T:C	16:30485393:G:C	rs11574938	0.0982126	t	chr16:30482276-30482736	0.0118535	0.0197558	0.570712	ITGAL_744	FALSE	.	chr16:30778981-30779634	RNF40	0.137635	296898
Ulcerative_colitis	16:30482494:T:C	16:30485393:G:C	rs11574938	0.0982126	t	chr16:30482276-30482736	0.0118535	0.0197558	0.570712	ITGAL_744	FALSE	.	chr16:30103065-30104435	TBX6	0.0601096	378301
Ulcerative_colitis	16:30482494:T:C	16:30485393:G:C	rs11574938	0.0982126	t	chr16:30482276-30482736	0.0118535	0.0197558	0.570712	ITGAL_744	FALSE	.	chr16:30933547-30934913	FBXL19	0.0507341	452177
Ulcerative_colitis	16:30482494:T:C	16:30485393:G:C	rs11574938	0.0982126	t	chr16:30482276-30482736	0.0118535	0.0197558	0.570712	ITGAL_744	FALSE	.	chr16:30086832-30087882	PPP4C	0.121637	394854
Ulcerative_colitis	16:30482494:T:C	16:30485393:G:C	rs11574938	0.0982126	t	chr16:30482276-30482736	0.0118535	0.0197558	0.570712	ITGAL_744	FALSE	.	chr16:30107313-30107919	YPEL3	0.0941518	374817
Ulcerative_colitis	16:30482494:T:C	16:30485393:G:C	rs11574938	0.0982126	t	chr16:30482276-30482736	0.0118535	0.0197558	0.570712	ITGAL_744	FALSE	.	chr16:30220256-30220578	RP11-347C12.3	0.0748285	262158
Ulcerative_colitis	16:30482494:T:C	16:30485393:G:C	rs11574938	0.0982126	t	chr16:30482276-30482736	0.0118535	0.0197558	0.570712	ITGAL_744	FALSE	.	chr16:30904744-30905897	BCL7C	0.0936376	423161
Ulcerative_colitis	16:30482494:T:C	16:30485393:G:C	rs11574938	0.0982126	t	chr16:30482276-30482736	0.0118535	0.0197558	0.570712	ITGAL_744	FALSE	.	chr16:30076276-30077517	ALDOA	0.145205	405219
Ulcerative_colitis	16:30482494:T:C	16:30485393:G:C	rs11574938	0.0982126	t	chr16:30482276-30482736	0.0118535	0.0197558	0.570712	ITGAL_744	FALSE	.	chr16:30661068-30663197	PRR14	0.0750125	180461
Ulcerative_colitis	16:30482494:T:C	16:30485393:G:C	rs11574938	0.0982126	t	chr16:30482276-30482736	0.0118535	0.0197558	0.570712	ITGAL_744	FALSE	.	chr16:30456528-30457515	SEPHS2	0.0795267	25221
Ulcerative_colitis	16:30482494:T:C	16:30485393:G:C	rs11574938	0.0982126	t	chr16:30482276-30482736	0.0118535	0.0197558	0.570712	ITGAL_744	FALSE	.	chr16:30418259-30419232	ZNF771	0.0915203	63504
Ulcerative_colitis	16:30482494:T:C	16:30485393:G:C	rs11574938	0.0982126	t	chr16:30482276-30482736	0.0118535	0.0197558	0.570712	ITGAL_744	FALSE	.	chr16:29673900-29676926	SPN,QPRT	0.0962879	805810
Ulcerative_colitis	16:30482494:T:C	16:30485393:G:C	rs11574938	0.0982126	t	chr16:30482276-30482736	0.0118535	0.0197558	0.570712	ITGAL_744	FALSE	.	chr16:29937035-29938250	KCTD13	0.0640181	544486
Ulcerative_colitis	16:30482494:T:C	16:30485393:G:C	rs11574938	0.0982126	t	chr16:30482276-30482736	0.0118535	0.0197558	0.570712	ITGAL_744	FALSE	.	chr16:30569147-30570105	ZNF764,AC002310.13	0.0835115	87369
Ulcerative_colitis	16:30482494:T:C	16:30485393:G:C	rs11574938	0.0982126	t	chr16:30482276-30482736	0.0118535	0.0197558	0.570712	ITGAL_744	FALSE	.	chr16:29822462-29822973	MAZ,PRRT2	0.148229	659763
Ulcerative_colitis	16:30482494:T:C	16:30485393:G:C	rs11574938	0.0982126	t	chr16:30482276-30482736	0.0118535	0.0197558	0.570712	ITGAL_744	FALSE	.	chr16:30381435-30382678	TBC1D10B,MYLPF	0.0777625	100058
Ulcerative_colitis	16:30482494:T:C	16:30485393:G:C	rs11574938	0.0982126	t	chr16:30482276-30482736	0.0118535	0.0197558	0.570712	ITGAL_744	FALSE	.	chr16:29832456-29832991	MVP	0.0568442	649745
Ulcerative_colitis	16:30482494:T:C	16:30485393:G:C	rs11574938	0.0982126	t	chr16:30482276-30482736	0.0118535	0.0197558	0.570712	ITGAL_744	FALSE	.	chr16:30064073-30064903	FAM57B,ALDOA	0.109152	417833
Lymphocyte_count	5:131801726:G:A	5:131800105:G:T	rs2706339	0.0974783	mono	chr5:131791879-131793660	0.000101268	0.000484889	0.372325	C5orf56_12065	FALSE	.	chr5:132072579-132073694	KIF3A	0.0566472	280034
Lymphocyte_count	5:131801726:G:A	5:131800105:G:T	rs2706339	0.0974783	cMono	chr5:131791879-131793660	0.000227383	0.00108662	0.376284	C5orf56_12065	FALSE	.	chr5:132072579-132073694	KIF3A	0.0566472	280034
Lymphocyte_count	5:131801726:G:A	5:131800105:G:T	rs2706339	0.0974783	ncMono	chr5:131791879-131793660	0.00687302	0.0254556	0.392804	C5orf56_12065	FALSE	.	chr5:132072579-132073694	KIF3A	0.0566472	280034
Lymphocyte_count	5:131801726:G:A	5:131800105:G:T	rs2706339	0.0974783	t	chr5:131791879-131793660	6.41028e-05	0.000356689	0.383922	C5orf56_12065	FALSE	.	chr5:131563021-131564009	P4HA2	0.107617	229651
Lymphocyte_count	5:131801726:G:A	5:131800105:G:T	rs2706339	0.0974783	t	chr5:131791879-131793660	6.41028e-05	0.000356689	0.383922	C5orf56_12065	FALSE	.	chr5:132298160-132299882	AFF4	0.104484	506222
Lymphocyte_count	5:131801726:G:A	5:131800105:G:T	rs2706339	0.0974783	t	chr5:131791879-131793660	6.41028e-05	0.000356689	0.383922	C5orf56_12065	FALSE	.	chr5:132201835-132202886	GDF9,UQCRQ	0.146781	409226
Lymphocyte_count	5:131801726:G:A	5:131800105:G:T	rs2706339	0.0974783	t	chr5:131791879-131793660	6.41028e-05	0.000356689	0.383922	C5orf56_12065	FALSE	.	chr5:131746070-131748017	C5orf56	0.0977491	45643
Lymphocyte_count	5:131801726:G:A	5:131800105:G:T	rs2706339	0.0974783	t	chr5:131791879-131793660	6.41028e-05	0.000356689	0.383922	C5orf56_12065	FALSE	.	chr5:132112239-132113539	2022-09-08	0.130232	319879
Lymphocyte_count	5:131801726:G:A	5:131800105:G:T	rs2706339	0.0974783	t	chr5:131791879-131793660	6.41028e-05	0.000356689	0.383922	C5orf56_12065	FALSE	.	chr5:131336341-131337349	ACSL6	0.145803	456311
Lymphocyte_count	5:131801726:G:A	5:131800105:G:T	rs2706339	0.0974783	t	chr5:131791879-131793660	6.41028e-05	0.000356689	0.383922	C5orf56_12065	FALSE	.	chr5:131991797-131992865	IL13	0.139144	199205
Lymphocyte_count	5:131801726:G:A	5:131800105:G:T	rs2706339	0.0974783	t	chr5:131791879-131793660	6.41028e-05	0.000356689	0.383922	C5orf56_12065	FALSE	.	chr5:131409258-131409801	CSF2	0.111309	383859
Lymphocyte_count	5:131801726:G:A	5:131800105:G:T	rs2706339	0.0974783	t	chr5:131791879-131793660	6.41028e-05	0.000356689	0.383922	C5orf56_12065	FALSE	.	chr5:131892273-131893378	RAD50,IL5	0.183772	99718
Lymphocyte_count	5:131801726:G:A	5:131800105:G:T	rs2706339	0.0974783	t	chr5:131791879-131793660	6.41028e-05	0.000356689	0.383922	C5orf56_12065	FALSE	.	chr5:131628936-131630598	SLC22A4,P4HA2	0.0815235	163062
Lymphocyte_count	5:131801726:G:A	5:131800105:G:T	rs2706339	0.0974783	t	chr5:131791879-131793660	6.41028e-05	0.000356689	0.383922	C5orf56_12065	FALSE	.	chr5:132072579-132073694	KIF3A	0.0591833	280034
Lymphocyte_count	5:131801726:G:A	5:131800105:G:T	rs2706339	0.0974783	t	chr5:131791879-131793660	6.41028e-05	0.000356689	0.383922	C5orf56_12065	FALSE	.	chr5:132009656-132011160	IL4	0.166446	217500
Lymphocyte_count	5:131801726:G:A	5:131800105:G:T	rs2706339	0.0974783	naive_cd8_t	chr5:131791879-131793660	0.000628624	0.0025145	0.349296	C5orf56_12065	FALSE	.	chr5:131563021-131564009	P4HA2	0.107617	229651
Lymphocyte_count	5:131801726:G:A	5:131800105:G:T	rs2706339	0.0974783	naive_cd8_t	chr5:131791879-131793660	0.000628624	0.0025145	0.349296	C5orf56_12065	FALSE	.	chr5:132298160-132299882	AFF4	0.104484	506222
Lymphocyte_count	5:131801726:G:A	5:131800105:G:T	rs2706339	0.0974783	naive_cd8_t	chr5:131791879-131793660	0.000628624	0.0025145	0.349296	C5orf56_12065	FALSE	.	chr5:132201835-132202886	GDF9,UQCRQ	0.146781	409226
Lymphocyte_count	5:131801726:G:A	5:131800105:G:T	rs2706339	0.0974783	naive_cd8_t	chr5:131791879-131793660	0.000628624	0.0025145	0.349296	C5orf56_12065	FALSE	.	chr5:131746070-131748017	C5orf56	0.0977491	45643
Lymphocyte_count	5:131801726:G:A	5:131800105:G:T	rs2706339	0.0974783	naive_cd8_t	chr5:131791879-131793660	0.000628624	0.0025145	0.349296	C5orf56_12065	FALSE	.	chr5:132112239-132113539	2022-09-08	0.130232	319879
Lymphocyte_count	5:131801726:G:A	5:131800105:G:T	rs2706339	0.0974783	naive_cd8_t	chr5:131791879-131793660	0.000628624	0.0025145	0.349296	C5orf56_12065	FALSE	.	chr5:131336341-131337349	ACSL6	0.145803	456311
Lymphocyte_count	5:131801726:G:A	5:131800105:G:T	rs2706339	0.0974783	naive_cd8_t	chr5:131791879-131793660	0.000628624	0.0025145	0.349296	C5orf56_12065	FALSE	.	chr5:131991797-131992865	IL13	0.139144	199205
Lymphocyte_count	5:131801726:G:A	5:131800105:G:T	rs2706339	0.0974783	naive_cd8_t	chr5:131791879-131793660	0.000628624	0.0025145	0.349296	C5orf56_12065	FALSE	.	chr5:131409258-131409801	CSF2	0.111309	383859
Lymphocyte_count	5:131801726:G:A	5:131800105:G:T	rs2706339	0.0974783	naive_cd8_t	chr5:131791879-131793660	0.000628624	0.0025145	0.349296	C5orf56_12065	FALSE	.	chr5:131892273-131893378	RAD50,IL5	0.183772	99718
Lymphocyte_count	5:131801726:G:A	5:131800105:G:T	rs2706339	0.0974783	naive_cd8_t	chr5:131791879-131793660	0.000628624	0.0025145	0.349296	C5orf56_12065	FALSE	.	chr5:131628936-131630598	SLC22A4,P4HA2	0.0815235	163062
Lymphocyte_count	5:131801726:G:A	5:131800105:G:T	rs2706339	0.0974783	naive_cd8_t	chr5:131791879-131793660	0.000628624	0.0025145	0.349296	C5orf56_12065	FALSE	.	chr5:132072579-132073694	KIF3A	0.0591833	280034
Lymphocyte_count	5:131801726:G:A	5:131800105:G:T	rs2706339	0.0974783	naive_cd8_t	chr5:131791879-131793660	0.000628624	0.0025145	0.349296	C5orf56_12065	FALSE	.	chr5:132009656-132011160	IL4	0.166446	217500
Lymphocyte_count	5:131801726:G:A	5:131800105:G:T	rs2706339	0.0974783	act_cd4_t	chr5:131791879-131793660	7.63083e-06	3.03765e-05	0.309593	C5orf56_12065	FALSE	.	chr5:131563021-131564009	P4HA2	0.107617	229651
Lymphocyte_count	5:131801726:G:A	5:131800105:G:T	rs2706339	0.0974783	act_cd4_t	chr5:131791879-131793660	7.63083e-06	3.03765e-05	0.309593	C5orf56_12065	FALSE	.	chr5:132298160-132299882	AFF4	0.104484	506222
Lymphocyte_count	5:131801726:G:A	5:131800105:G:T	rs2706339	0.0974783	act_cd4_t	chr5:131791879-131793660	7.63083e-06	3.03765e-05	0.309593	C5orf56_12065	FALSE	.	chr5:132201835-132202886	GDF9,UQCRQ	0.146781	409226
Lymphocyte_count	5:131801726:G:A	5:131800105:G:T	rs2706339	0.0974783	act_cd4_t	chr5:131791879-131793660	7.63083e-06	3.03765e-05	0.309593	C5orf56_12065	FALSE	.	chr5:131746070-131748017	C5orf56	0.0977491	45643
Lymphocyte_count	5:131801726:G:A	5:131800105:G:T	rs2706339	0.0974783	act_cd4_t	chr5:131791879-131793660	7.63083e-06	3.03765e-05	0.309593	C5orf56_12065	FALSE	.	chr5:132112239-132113539	2022-09-08	0.130232	319879
Lymphocyte_count	5:131801726:G:A	5:131800105:G:T	rs2706339	0.0974783	act_cd4_t	chr5:131791879-131793660	7.63083e-06	3.03765e-05	0.309593	C5orf56_12065	FALSE	.	chr5:131336341-131337349	ACSL6	0.145803	456311
Lymphocyte_count	5:131801726:G:A	5:131800105:G:T	rs2706339	0.0974783	act_cd4_t	chr5:131791879-131793660	7.63083e-06	3.03765e-05	0.309593	C5orf56_12065	FALSE	.	chr5:131991797-131992865	IL13	0.139144	199205
Lymphocyte_count	5:131801726:G:A	5:131800105:G:T	rs2706339	0.0974783	act_cd4_t	chr5:131791879-131793660	7.63083e-06	3.03765e-05	0.309593	C5orf56_12065	FALSE	.	chr5:131409258-131409801	CSF2	0.111309	383859
Lymphocyte_count	5:131801726:G:A	5:131800105:G:T	rs2706339	0.0974783	act_cd4_t	chr5:131791879-131793660	7.63083e-06	3.03765e-05	0.309593	C5orf56_12065	FALSE	.	chr5:131892273-131893378	RAD50,IL5	0.183772	99718
Lymphocyte_count	5:131801726:G:A	5:131800105:G:T	rs2706339	0.0974783	act_cd4_t	chr5:131791879-131793660	7.63083e-06	3.03765e-05	0.309593	C5orf56_12065	FALSE	.	chr5:131628936-131630598	SLC22A4,P4HA2	0.0815235	163062
Lymphocyte_count	5:131801726:G:A	5:131800105:G:T	rs2706339	0.0974783	act_cd4_t	chr5:131791879-131793660	7.63083e-06	3.03765e-05	0.309593	C5orf56_12065	FALSE	.	chr5:132072579-132073694	KIF3A	0.0591833	280034
Lymphocyte_count	5:131801726:G:A	5:131800105:G:T	rs2706339	0.0974783	act_cd4_t	chr5:131791879-131793660	7.63083e-06	3.03765e-05	0.309593	C5orf56_12065	FALSE	.	chr5:132009656-132011160	IL4	0.166446	217500
Lymphocyte_count	5:131801726:G:A	5:131800105:G:T	rs2706339	0.0974783	nk	chr5:131791879-131793660	0.00623364	0.0293922	0.413316	C5orf56_12065	FALSE	.	chr5:131606935-131607810	PDLIM4	0.0564397	185850
Lymphocyte_count	5:131801726:G:A	5:131800105:G:T	rs2706339	0.0974783	nk	chr5:131791879-131793660	0.00623364	0.0293922	0.413316	C5orf56_12065	FALSE	.	chr5:131823696-131823983	IRF1	0.0679448	30323
Lymphocyte_count	5:131801726:G:A	5:131800105:G:T	rs2706339	0.0974783	nk	chr5:131791879-131793660	0.00623364	0.0293922	0.413316	C5orf56_12065	FALSE	.	chr5:131336341-131337349	ACSL6	0.0657604	456311
Lymphocyte_count	5:131801726:G:A	5:131800105:G:T	rs2706339	0.0974783	nk	chr5:131791879-131793660	0.00623364	0.0293922	0.413316	C5orf56_12065	FALSE	.	chr5:131630663-131631256	SLC22A4,P4HA2	0.0717782	162404
Lymphocyte_count	5:131801726:G:A	5:131800105:G:T	rs2706339	0.0974783	nk	chr5:131791879-131793660	0.00623364	0.0293922	0.413316	C5orf56_12065	FALSE	.	chr5:131806770-131807007	C5orf56	0.156398	13347
Lymphocyte_count	5:131801726:G:A	5:131800105:G:T	rs2706339	0.0974783	cyto_nk	chr5:131791879-131793660	0.00935382	0.0441283	0.415219	C5orf56_12065	FALSE	.	chr5:131606935-131607810	PDLIM4	0.0564397	185850
Lymphocyte_count	5:131801726:G:A	5:131800105:G:T	rs2706339	0.0974783	cyto_nk	chr5:131791879-131793660	0.00935382	0.0441283	0.415219	C5orf56_12065	FALSE	.	chr5:131823696-131823983	IRF1	0.0679448	30323
Lymphocyte_count	5:131801726:G:A	5:131800105:G:T	rs2706339	0.0974783	cyto_nk	chr5:131791879-131793660	0.00935382	0.0441283	0.415219	C5orf56_12065	FALSE	.	chr5:131336341-131337349	ACSL6	0.0657604	456311
Lymphocyte_count	5:131801726:G:A	5:131800105:G:T	rs2706339	0.0974783	cyto_nk	chr5:131791879-131793660	0.00935382	0.0441283	0.415219	C5orf56_12065	FALSE	.	chr5:131630663-131631256	SLC22A4,P4HA2	0.0717782	162404
Lymphocyte_count	5:131801726:G:A	5:131800105:G:T	rs2706339	0.0974783	cyto_nk	chr5:131791879-131793660	0.00935382	0.0441283	0.415219	C5orf56_12065	FALSE	.	chr5:131806770-131807007	C5orf56	0.156398	13347
Lymphocyte_count	3:28303030:G:A	3:28285444:G:C	rs77661738	0.0969499	cyto_cd8_t	chr3:28285062-28285542	0.0139837	0.0326286	0.629684	CMC1_1448	FALSE	.	chr3:28367846-28368524	AZI2	0.378582	82982
Lymphocyte_count	3:28303030:G:A	3:28285444:G:C	rs77661738	0.0969499	cyto_cd8_t	chr3:28285062-28285542	0.0139837	0.0326286	0.629684	CMC1_1448	FALSE	.	chr3:27762610-27764046	EOMES	0.244426	521496
Lymphocyte_count	3:28303030:G:A	3:28285444:G:C	rs77661738	0.0969499	cyto_cd8_t	chr3:28285062-28285542	0.0139837	0.0326286	0.629684	CMC1_1448	FALSE	.	chr3:28332371-28332814	CMC1	0.167825	47272
Lymphocyte_count	3:28303030:G:A	3:28285444:G:C	rs77661738	0.0969499	mem_cd8_t	chr3:28285062-28285542	0.00581757	0.00589375	0.666025	CMC1_1448	FALSE	.	chr3:28367846-28368524	AZI2	0.378582	82982
Lymphocyte_count	3:28303030:G:A	3:28285444:G:C	rs77661738	0.0969499	mem_cd8_t	chr3:28285062-28285542	0.00581757	0.00589375	0.666025	CMC1_1448	FALSE	.	chr3:27762610-27764046	EOMES	0.244426	521496
Lymphocyte_count	3:28303030:G:A	3:28285444:G:C	rs77661738	0.0969499	mem_cd8_t	chr3:28285062-28285542	0.00581757	0.00589375	0.666025	CMC1_1448	FALSE	.	chr3:28332371-28332814	CMC1	0.167825	47272
Lymphocyte_count	3:28303030:G:A	3:28285444:G:C	rs77661738	0.0969499	act_cd4_t	chr3:28285062-28285542	0.000449561	0.0010592	0.688026	CMC1_1448	FALSE	.	chr3:28367846-28368524	AZI2	0.378582	82982
Lymphocyte_count	3:28303030:G:A	3:28285444:G:C	rs77661738	0.0969499	act_cd4_t	chr3:28285062-28285542	0.000449561	0.0010592	0.688026	CMC1_1448	FALSE	.	chr3:27762610-27764046	EOMES	0.244426	521496
Lymphocyte_count	3:28303030:G:A	3:28285444:G:C	rs77661738	0.0969499	act_cd4_t	chr3:28285062-28285542	0.000449561	0.0010592	0.688026	CMC1_1448	FALSE	.	chr3:28332371-28332814	CMC1	0.167825	47272
Lymphocyte_count	3:28303030:G:A	3:28285444:G:C	rs77661738	0.0969499	t	chr3:28285062-28285542	4.78047e-05	0.000112505	0.68754	CMC1_1448	FALSE	.	chr3:28367846-28368524	AZI2	0.378582	82982
Lymphocyte_count	3:28303030:G:A	3:28285444:G:C	rs77661738	0.0969499	t	chr3:28285062-28285542	4.78047e-05	0.000112505	0.68754	CMC1_1448	FALSE	.	chr3:27762610-27764046	EOMES	0.244426	521496
Lymphocyte_count	3:28303030:G:A	3:28285444:G:C	rs77661738	0.0969499	t	chr3:28285062-28285542	4.78047e-05	0.000112505	0.68754	CMC1_1448	FALSE	.	chr3:28332371-28332814	CMC1	0.167825	47272
Lymphocyte_count	3:28303030:G:A	3:28285444:G:C	rs77661738	0.0969499	nk	chr3:28285062-28285542	0.00353549	0.00594953	0.711183	CMC1_1448	FALSE	.	.	.	.	.
Lymphocyte_count	3:28303030:G:A	3:28285444:G:C	rs77661738	0.0969499	cyto_nk	chr3:28285062-28285542	0.00624985	0.0105343	0.702927	CMC1_1448	FALSE	.	.	.	.	.
Autoimmune_vitiligo	12:56407072:G:T	12:56435929:C:G	rs1131017	0.0953847	mono	chr12:56435278-56436250	0.047777	0.0477809	0.538205	RPS26_0	TRUE	RPS26	chr12:56511594-56512660	ZC3H10,ESYT1	0.24498	76410
Autoimmune_vitiligo	12:56407072:G:T	12:56435929:C:G	rs1131017	0.0953847	mono	chr12:56435278-56436250	0.047777	0.0477809	0.538205	RPS26_0	TRUE	RPS26	chr12:56861773-56862641	SPRYD4,MIP	0.136018	426391
Autoimmune_vitiligo	12:56407072:G:T	12:56435929:C:G	rs1131017	0.0953847	mono	chr12:56435278-56436250	0.047777	0.0477809	0.538205	RPS26_0	TRUE	RPS26	chr12:56320546-56321979	WIBG,DGKA	0.0832506	114271
Autoimmune_vitiligo	12:56407072:G:T	12:56435929:C:G	rs1131017	0.0953847	mono	chr12:56435278-56436250	0.047777	0.0477809	0.538205	RPS26_0	TRUE	RPS26	chr12:56223092-56224216	DNAJC14	0.0839069	212034
Autoimmune_vitiligo	12:56407072:G:T	12:56435929:C:G	rs1131017	0.0953847	mono	chr12:56435278-56436250	0.047777	0.0477809	0.538205	RPS26_0	TRUE	RPS26	chr12:56509724-56510744	RPL41	0.260199	74494
Autoimmune_vitiligo	12:56407072:G:T	12:56435929:C:G	rs1131017	0.0953847	mono	chr12:56435278-56436250	0.047777	0.0477809	0.538205	RPS26_0	TRUE	RPS26	chr12:56753711-56754515	STAT2	0.190642	318265
Autoimmune_vitiligo	12:56407072:G:T	12:56435929:C:G	rs1131017	0.0953847	mono	chr12:56435278-56436250	0.047777	0.0477809	0.538205	RPS26_0	TRUE	RPS26	chr12:56709422-56710378	CNPY2,RP11-977G19.10	0.0566713	274128
Autoimmune_vitiligo	12:56407072:G:T	12:56435929:C:G	rs1131017	0.0953847	mono	chr12:56435278-56436250	0.047777	0.0477809	0.538205	RPS26_0	TRUE	RPS26	chr12:56551421-56552653	MYL6B,MYL6	0.129528	116403
Autoimmune_vitiligo	12:56407072:G:T	12:56435929:C:G	rs1131017	0.0953847	mono	chr12:56435278-56436250	0.047777	0.0477809	0.538205	RPS26_0	TRUE	RPS26	chr12:56109511-56111233	ITGA7,BLOC1S1,RP11-644F5.10	0.0701363	325017
Autoimmune_vitiligo	12:56407072:G:T	12:56435929:C:G	rs1131017	0.0953847	mono	chr12:56435278-56436250	0.047777	0.0477809	0.538205	RPS26_0	TRUE	RPS26	chr12:56582590-56584366	SMARCC2	0.131153	148116
Autoimmune_vitiligo	12:56407072:G:T	12:56435929:C:G	rs1131017	0.0953847	mono	chr12:56435278-56436250	0.047777	0.0477809	0.538205	RPS26_0	TRUE	RPS26	chr12:56211357-56212286	SARNP,ORMDL2	0.151368	223964
Autoimmune_vitiligo	12:56407072:G:T	12:56435929:C:G	rs1131017	0.0953847	mono	chr12:56435278-56436250	0.047777	0.0477809	0.538205	RPS26_0	TRUE	RPS26	chr12:56727113-56728286	PAN2	0.108345	292036
Autoimmune_vitiligo	12:56407072:G:T	12:56435929:C:G	rs1131017	0.0953847	mono	chr12:56435278-56436250	0.047777	0.0477809	0.538205	RPS26_0	TRUE	RPS26	chr12:56617833-56618350	NABP2	0.0782721	182100
Autoimmune_vitiligo	12:56407072:G:T	12:56435929:C:G	rs1131017	0.0953847	mono	chr12:56435278-56436250	0.047777	0.0477809	0.538205	RPS26_0	TRUE	RPS26	chr12:56497731-56498844	PA2G4	0.155067	62594
Autoimmune_vitiligo	12:56407072:G:T	12:56435929:C:G	rs1131017	0.0953847	mono	chr12:56435278-56436250	0.047777	0.0477809	0.538205	RPS26_0	TRUE	RPS26	chr12:56366736-56366964	PMEL,RAB5B	0.0666237	69286
Autoimmune_vitiligo	12:56407072:G:T	12:56435929:C:G	rs1131017	0.0953847	mono	chr12:56435278-56436250	0.047777	0.0477809	0.538205	RPS26_0	TRUE	RPS26	chr12:56842600-56843600	TIMELESS	0.104812	407350
Autoimmune_vitiligo	12:56407072:G:T	12:56435929:C:G	rs1131017	0.0953847	mono	chr12:56435278-56436250	0.047777	0.0477809	0.538205	RPS26_0	TRUE	RPS26	chr12:56693200-56694541	CS	0.117808	258291
Autoimmune_vitiligo	12:56407072:G:T	12:56435929:C:G	rs1131017	0.0953847	mono	chr12:56435278-56436250	0.047777	0.0477809	0.538205	RPS26_0	TRUE	RPS26	chr12:56614391-56614834	RNF41,NABP2	0.063872	178584
Autoimmune_vitiligo	12:56407072:G:T	12:56435929:C:G	rs1131017	0.0953847	mono	chr12:56435278-56436250	0.047777	0.0477809	0.538205	RPS26_0	TRUE	RPS26	chr12:56521584-56522538	ESYT1	0.133899	86288
Autoimmune_vitiligo	12:56407072:G:T	12:56435929:C:G	rs1131017	0.0953847	naive_cd8_t	chr12:56435278-56436250	0.00371332	0.00371458	0.58825	RPS26_0	TRUE	RPS26	chr12:56521584-56522538	ESYT1	0.103463	86288
Autoimmune_vitiligo	12:56407072:G:T	12:56435929:C:G	rs1131017	0.0953847	naive_cd8_t	chr12:56435278-56436250	0.00371332	0.00371458	0.58825	RPS26_0	TRUE	RPS26	chr12:56861773-56862641	SPRYD4,MIP	0.11501	426391
Autoimmune_vitiligo	12:56407072:G:T	12:56435929:C:G	rs1131017	0.0953847	naive_cd8_t	chr12:56435278-56436250	0.00371332	0.00371458	0.58825	RPS26_0	TRUE	RPS26	chr12:56509724-56510744	RPL41	0.0648222	74494
Autoimmune_vitiligo	12:56407072:G:T	12:56435929:C:G	rs1131017	0.0953847	naive_cd8_t	chr12:56435278-56436250	0.00371332	0.00371458	0.58825	RPS26_0	TRUE	RPS26	chr12:56320546-56321979	WIBG,DGKA	0.140901	114271
Autoimmune_vitiligo	12:56407072:G:T	12:56435929:C:G	rs1131017	0.0953847	naive_cd8_t	chr12:56435278-56436250	0.00371332	0.00371458	0.58825	RPS26_0	TRUE	RPS26	chr12:56709422-56710378	CNPY2,RP11-977G19.10	0.0719341	274128
Autoimmune_vitiligo	12:56407072:G:T	12:56435929:C:G	rs1131017	0.0953847	naive_cd8_t	chr12:56435278-56436250	0.00371332	0.00371458	0.58825	RPS26_0	TRUE	RPS26	chr12:56693200-56694541	CS	0.0748908	258291
Autoimmune_vitiligo	12:56407072:G:T	12:56435929:C:G	rs1131017	0.0953847	naive_cd8_t	chr12:56435278-56436250	0.00371332	0.00371458	0.58825	RPS26_0	TRUE	RPS26	chr12:56418458-56418987	IKZF4	0.134724	17263
Autoimmune_vitiligo	12:56407072:G:T	12:56435929:C:G	rs1131017	0.0953847	naive_cd8_t	chr12:56435278-56436250	0.00371332	0.00371458	0.58825	RPS26_0	TRUE	RPS26	chr12:56551421-56552653	MYL6B,MYL6	0.087781	116403
Autoimmune_vitiligo	12:56407072:G:T	12:56435929:C:G	rs1131017	0.0953847	naive_cd8_t	chr12:56435278-56436250	0.00371332	0.00371458	0.58825	RPS26_0	TRUE	RPS26	chr12:56582590-56584366	SMARCC2	0.0534117	148116
Autoimmune_vitiligo	12:56407072:G:T	12:56435929:C:G	rs1131017	0.0953847	naive_cd8_t	chr12:56435278-56436250	0.00371332	0.00371458	0.58825	RPS26_0	TRUE	RPS26	chr12:56842600-56843600	TIMELESS	0.0670237	407350
Autoimmune_vitiligo	12:56407072:G:T	12:56435929:C:G	rs1131017	0.0953847	naive_cd8_t	chr12:56435278-56436250	0.00371332	0.00371458	0.58825	RPS26_0	TRUE	RPS26	chr12:56367130-56368303	PMEL,RAB5B	0.104662	67947
Autoimmune_vitiligo	12:56407072:G:T	12:56435929:C:G	rs1131017	0.0953847	naive_cd8_t	chr12:56435278-56436250	0.00371332	0.00371458	0.58825	RPS26_0	TRUE	RPS26	chr12:56753711-56754515	STAT2	0.0884567	318265
Autoimmune_vitiligo	12:56407072:G:T	12:56435929:C:G	rs1131017	0.0953847	naive_cd8_t	chr12:56435278-56436250	0.00371332	0.00371458	0.58825	RPS26_0	TRUE	RPS26	chr12:56497731-56498844	PA2G4	0.0779063	62594
Autoimmune_vitiligo	12:56407072:G:T	12:56435929:C:G	rs1131017	0.0953847	naive_cd8_t	chr12:56435278-56436250	0.00371332	0.00371458	0.58825	RPS26_0	TRUE	RPS26	chr12:56511594-56512660	ZC3H10,ESYT1	0.067299	76410
Autoimmune_vitiligo	12:56407072:G:T	12:56435929:C:G	rs1131017	0.0953847	naive_cd8_t	chr12:56435278-56436250	0.00371332	0.00371458	0.58825	RPS26_0	TRUE	RPS26	chr12:56389747-56391561	SUOX	0.0701075	44689
Autoimmune_vitiligo	12:56407072:G:T	12:56435929:C:G	rs1131017	0.0953847	naive_cd8_t	chr12:56435278-56436250	0.00371332	0.00371458	0.58825	RPS26_0	TRUE	RPS26	chr12:56615378-56616318	RNF41,NABP2	0.0546498	180068
Autoimmune_vitiligo	12:56407072:G:T	12:56435929:C:G	rs1131017	0.0953847	mem_cd8_t	chr12:56435278-56436250	0.0116321	0.0119633	0.58703	RPS26_0	TRUE	RPS26	chr12:56521584-56522538	ESYT1	0.103463	86288
Autoimmune_vitiligo	12:56407072:G:T	12:56435929:C:G	rs1131017	0.0953847	mem_cd8_t	chr12:56435278-56436250	0.0116321	0.0119633	0.58703	RPS26_0	TRUE	RPS26	chr12:56861773-56862641	SPRYD4,MIP	0.11501	426391
Autoimmune_vitiligo	12:56407072:G:T	12:56435929:C:G	rs1131017	0.0953847	mem_cd8_t	chr12:56435278-56436250	0.0116321	0.0119633	0.58703	RPS26_0	TRUE	RPS26	chr12:56509724-56510744	RPL41	0.0648222	74494
Autoimmune_vitiligo	12:56407072:G:T	12:56435929:C:G	rs1131017	0.0953847	mem_cd8_t	chr12:56435278-56436250	0.0116321	0.0119633	0.58703	RPS26_0	TRUE	RPS26	chr12:56320546-56321979	WIBG,DGKA	0.140901	114271
Autoimmune_vitiligo	12:56407072:G:T	12:56435929:C:G	rs1131017	0.0953847	mem_cd8_t	chr12:56435278-56436250	0.0116321	0.0119633	0.58703	RPS26_0	TRUE	RPS26	chr12:56709422-56710378	CNPY2,RP11-977G19.10	0.0719341	274128
Autoimmune_vitiligo	12:56407072:G:T	12:56435929:C:G	rs1131017	0.0953847	mem_cd8_t	chr12:56435278-56436250	0.0116321	0.0119633	0.58703	RPS26_0	TRUE	RPS26	chr12:56693200-56694541	CS	0.0748908	258291
Autoimmune_vitiligo	12:56407072:G:T	12:56435929:C:G	rs1131017	0.0953847	mem_cd8_t	chr12:56435278-56436250	0.0116321	0.0119633	0.58703	RPS26_0	TRUE	RPS26	chr12:56418458-56418987	IKZF4	0.134724	17263
Autoimmune_vitiligo	12:56407072:G:T	12:56435929:C:G	rs1131017	0.0953847	mem_cd8_t	chr12:56435278-56436250	0.0116321	0.0119633	0.58703	RPS26_0	TRUE	RPS26	chr12:56551421-56552653	MYL6B,MYL6	0.087781	116403
Autoimmune_vitiligo	12:56407072:G:T	12:56435929:C:G	rs1131017	0.0953847	mem_cd8_t	chr12:56435278-56436250	0.0116321	0.0119633	0.58703	RPS26_0	TRUE	RPS26	chr12:56582590-56584366	SMARCC2	0.0534117	148116
Autoimmune_vitiligo	12:56407072:G:T	12:56435929:C:G	rs1131017	0.0953847	mem_cd8_t	chr12:56435278-56436250	0.0116321	0.0119633	0.58703	RPS26_0	TRUE	RPS26	chr12:56842600-56843600	TIMELESS	0.0670237	407350
Autoimmune_vitiligo	12:56407072:G:T	12:56435929:C:G	rs1131017	0.0953847	mem_cd8_t	chr12:56435278-56436250	0.0116321	0.0119633	0.58703	RPS26_0	TRUE	RPS26	chr12:56367130-56368303	PMEL,RAB5B	0.104662	67947
Autoimmune_vitiligo	12:56407072:G:T	12:56435929:C:G	rs1131017	0.0953847	mem_cd8_t	chr12:56435278-56436250	0.0116321	0.0119633	0.58703	RPS26_0	TRUE	RPS26	chr12:56753711-56754515	STAT2	0.0884567	318265
Autoimmune_vitiligo	12:56407072:G:T	12:56435929:C:G	rs1131017	0.0953847	mem_cd8_t	chr12:56435278-56436250	0.0116321	0.0119633	0.58703	RPS26_0	TRUE	RPS26	chr12:56497731-56498844	PA2G4	0.0779063	62594
Autoimmune_vitiligo	12:56407072:G:T	12:56435929:C:G	rs1131017	0.0953847	mem_cd8_t	chr12:56435278-56436250	0.0116321	0.0119633	0.58703	RPS26_0	TRUE	RPS26	chr12:56511594-56512660	ZC3H10,ESYT1	0.067299	76410
Autoimmune_vitiligo	12:56407072:G:T	12:56435929:C:G	rs1131017	0.0953847	mem_cd8_t	chr12:56435278-56436250	0.0116321	0.0119633	0.58703	RPS26_0	TRUE	RPS26	chr12:56389747-56391561	SUOX	0.0701075	44689
Autoimmune_vitiligo	12:56407072:G:T	12:56435929:C:G	rs1131017	0.0953847	mem_cd8_t	chr12:56435278-56436250	0.0116321	0.0119633	0.58703	RPS26_0	TRUE	RPS26	chr12:56615378-56616318	RNF41,NABP2	0.0546498	180068
Autoimmune_vitiligo	12:56407072:G:T	12:56435929:C:G	rs1131017	0.0953847	naive_cd4_t	chr12:56435278-56436250	0.000589763	0.000589763	0.586981	RPS26_0	TRUE	RPS26	chr12:56521584-56522538	ESYT1	0.103463	86288
Autoimmune_vitiligo	12:56407072:G:T	12:56435929:C:G	rs1131017	0.0953847	naive_cd4_t	chr12:56435278-56436250	0.000589763	0.000589763	0.586981	RPS26_0	TRUE	RPS26	chr12:56861773-56862641	SPRYD4,MIP	0.11501	426391
Autoimmune_vitiligo	12:56407072:G:T	12:56435929:C:G	rs1131017	0.0953847	naive_cd4_t	chr12:56435278-56436250	0.000589763	0.000589763	0.586981	RPS26_0	TRUE	RPS26	chr12:56509724-56510744	RPL41	0.0648222	74494
Autoimmune_vitiligo	12:56407072:G:T	12:56435929:C:G	rs1131017	0.0953847	naive_cd4_t	chr12:56435278-56436250	0.000589763	0.000589763	0.586981	RPS26_0	TRUE	RPS26	chr12:56320546-56321979	WIBG,DGKA	0.140901	114271
Autoimmune_vitiligo	12:56407072:G:T	12:56435929:C:G	rs1131017	0.0953847	naive_cd4_t	chr12:56435278-56436250	0.000589763	0.000589763	0.586981	RPS26_0	TRUE	RPS26	chr12:56709422-56710378	CNPY2,RP11-977G19.10	0.0719341	274128
Autoimmune_vitiligo	12:56407072:G:T	12:56435929:C:G	rs1131017	0.0953847	naive_cd4_t	chr12:56435278-56436250	0.000589763	0.000589763	0.586981	RPS26_0	TRUE	RPS26	chr12:56693200-56694541	CS	0.0748908	258291
Autoimmune_vitiligo	12:56407072:G:T	12:56435929:C:G	rs1131017	0.0953847	naive_cd4_t	chr12:56435278-56436250	0.000589763	0.000589763	0.586981	RPS26_0	TRUE	RPS26	chr12:56418458-56418987	IKZF4	0.134724	17263
Autoimmune_vitiligo	12:56407072:G:T	12:56435929:C:G	rs1131017	0.0953847	naive_cd4_t	chr12:56435278-56436250	0.000589763	0.000589763	0.586981	RPS26_0	TRUE	RPS26	chr12:56551421-56552653	MYL6B,MYL6	0.087781	116403
Autoimmune_vitiligo	12:56407072:G:T	12:56435929:C:G	rs1131017	0.0953847	naive_cd4_t	chr12:56435278-56436250	0.000589763	0.000589763	0.586981	RPS26_0	TRUE	RPS26	chr12:56582590-56584366	SMARCC2	0.0534117	148116
Autoimmune_vitiligo	12:56407072:G:T	12:56435929:C:G	rs1131017	0.0953847	naive_cd4_t	chr12:56435278-56436250	0.000589763	0.000589763	0.586981	RPS26_0	TRUE	RPS26	chr12:56842600-56843600	TIMELESS	0.0670237	407350
Autoimmune_vitiligo	12:56407072:G:T	12:56435929:C:G	rs1131017	0.0953847	naive_cd4_t	chr12:56435278-56436250	0.000589763	0.000589763	0.586981	RPS26_0	TRUE	RPS26	chr12:56367130-56368303	PMEL,RAB5B	0.104662	67947
Autoimmune_vitiligo	12:56407072:G:T	12:56435929:C:G	rs1131017	0.0953847	naive_cd4_t	chr12:56435278-56436250	0.000589763	0.000589763	0.586981	RPS26_0	TRUE	RPS26	chr12:56753711-56754515	STAT2	0.0884567	318265
Autoimmune_vitiligo	12:56407072:G:T	12:56435929:C:G	rs1131017	0.0953847	naive_cd4_t	chr12:56435278-56436250	0.000589763	0.000589763	0.586981	RPS26_0	TRUE	RPS26	chr12:56497731-56498844	PA2G4	0.0779063	62594
Autoimmune_vitiligo	12:56407072:G:T	12:56435929:C:G	rs1131017	0.0953847	naive_cd4_t	chr12:56435278-56436250	0.000589763	0.000589763	0.586981	RPS26_0	TRUE	RPS26	chr12:56511594-56512660	ZC3H10,ESYT1	0.067299	76410
Autoimmune_vitiligo	12:56407072:G:T	12:56435929:C:G	rs1131017	0.0953847	naive_cd4_t	chr12:56435278-56436250	0.000589763	0.000589763	0.586981	RPS26_0	TRUE	RPS26	chr12:56389747-56391561	SUOX	0.0701075	44689
Autoimmune_vitiligo	12:56407072:G:T	12:56435929:C:G	rs1131017	0.0953847	naive_cd4_t	chr12:56435278-56436250	0.000589763	0.000589763	0.586981	RPS26_0	TRUE	RPS26	chr12:56615378-56616318	RNF41,NABP2	0.0546498	180068
Autoimmune_vitiligo	12:56407072:G:T	12:56435929:C:G	rs1131017	0.0953847	tReg	chr12:56435278-56436250	0.018132	0.018132	0.595429	RPS26_0	TRUE	RPS26	chr12:56521584-56522538	ESYT1	0.103463	86288
Autoimmune_vitiligo	12:56407072:G:T	12:56435929:C:G	rs1131017	0.0953847	tReg	chr12:56435278-56436250	0.018132	0.018132	0.595429	RPS26_0	TRUE	RPS26	chr12:56861773-56862641	SPRYD4,MIP	0.11501	426391
Autoimmune_vitiligo	12:56407072:G:T	12:56435929:C:G	rs1131017	0.0953847	tReg	chr12:56435278-56436250	0.018132	0.018132	0.595429	RPS26_0	TRUE	RPS26	chr12:56509724-56510744	RPL41	0.0648222	74494
Autoimmune_vitiligo	12:56407072:G:T	12:56435929:C:G	rs1131017	0.0953847	tReg	chr12:56435278-56436250	0.018132	0.018132	0.595429	RPS26_0	TRUE	RPS26	chr12:56320546-56321979	WIBG,DGKA	0.140901	114271
Autoimmune_vitiligo	12:56407072:G:T	12:56435929:C:G	rs1131017	0.0953847	tReg	chr12:56435278-56436250	0.018132	0.018132	0.595429	RPS26_0	TRUE	RPS26	chr12:56709422-56710378	CNPY2,RP11-977G19.10	0.0719341	274128
Autoimmune_vitiligo	12:56407072:G:T	12:56435929:C:G	rs1131017	0.0953847	tReg	chr12:56435278-56436250	0.018132	0.018132	0.595429	RPS26_0	TRUE	RPS26	chr12:56693200-56694541	CS	0.0748908	258291
Autoimmune_vitiligo	12:56407072:G:T	12:56435929:C:G	rs1131017	0.0953847	tReg	chr12:56435278-56436250	0.018132	0.018132	0.595429	RPS26_0	TRUE	RPS26	chr12:56418458-56418987	IKZF4	0.134724	17263
Autoimmune_vitiligo	12:56407072:G:T	12:56435929:C:G	rs1131017	0.0953847	tReg	chr12:56435278-56436250	0.018132	0.018132	0.595429	RPS26_0	TRUE	RPS26	chr12:56551421-56552653	MYL6B,MYL6	0.087781	116403
Autoimmune_vitiligo	12:56407072:G:T	12:56435929:C:G	rs1131017	0.0953847	tReg	chr12:56435278-56436250	0.018132	0.018132	0.595429	RPS26_0	TRUE	RPS26	chr12:56582590-56584366	SMARCC2	0.0534117	148116
Autoimmune_vitiligo	12:56407072:G:T	12:56435929:C:G	rs1131017	0.0953847	tReg	chr12:56435278-56436250	0.018132	0.018132	0.595429	RPS26_0	TRUE	RPS26	chr12:56842600-56843600	TIMELESS	0.0670237	407350
Autoimmune_vitiligo	12:56407072:G:T	12:56435929:C:G	rs1131017	0.0953847	tReg	chr12:56435278-56436250	0.018132	0.018132	0.595429	RPS26_0	TRUE	RPS26	chr12:56367130-56368303	PMEL,RAB5B	0.104662	67947
Autoimmune_vitiligo	12:56407072:G:T	12:56435929:C:G	rs1131017	0.0953847	tReg	chr12:56435278-56436250	0.018132	0.018132	0.595429	RPS26_0	TRUE	RPS26	chr12:56753711-56754515	STAT2	0.0884567	318265
Autoimmune_vitiligo	12:56407072:G:T	12:56435929:C:G	rs1131017	0.0953847	tReg	chr12:56435278-56436250	0.018132	0.018132	0.595429	RPS26_0	TRUE	RPS26	chr12:56497731-56498844	PA2G4	0.0779063	62594
Autoimmune_vitiligo	12:56407072:G:T	12:56435929:C:G	rs1131017	0.0953847	tReg	chr12:56435278-56436250	0.018132	0.018132	0.595429	RPS26_0	TRUE	RPS26	chr12:56511594-56512660	ZC3H10,ESYT1	0.067299	76410
Autoimmune_vitiligo	12:56407072:G:T	12:56435929:C:G	rs1131017	0.0953847	tReg	chr12:56435278-56436250	0.018132	0.018132	0.595429	RPS26_0	TRUE	RPS26	chr12:56389747-56391561	SUOX	0.0701075	44689
Autoimmune_vitiligo	12:56407072:G:T	12:56435929:C:G	rs1131017	0.0953847	tReg	chr12:56435278-56436250	0.018132	0.018132	0.595429	RPS26_0	TRUE	RPS26	chr12:56615378-56616318	RNF41,NABP2	0.0546498	180068
Autoimmune_vitiligo	12:56407072:G:T	12:56435929:C:G	rs1131017	0.0953847	cyto_cd8_t	chr12:56435278-56436250	0.00511867	0.00511867	0.569205	RPS26_0	TRUE	RPS26	chr12:56521584-56522538	ESYT1	0.103463	86288
Autoimmune_vitiligo	12:56407072:G:T	12:56435929:C:G	rs1131017	0.0953847	cyto_cd8_t	chr12:56435278-56436250	0.00511867	0.00511867	0.569205	RPS26_0	TRUE	RPS26	chr12:56861773-56862641	SPRYD4,MIP	0.11501	426391
Autoimmune_vitiligo	12:56407072:G:T	12:56435929:C:G	rs1131017	0.0953847	cyto_cd8_t	chr12:56435278-56436250	0.00511867	0.00511867	0.569205	RPS26_0	TRUE	RPS26	chr12:56509724-56510744	RPL41	0.0648222	74494
Autoimmune_vitiligo	12:56407072:G:T	12:56435929:C:G	rs1131017	0.0953847	cyto_cd8_t	chr12:56435278-56436250	0.00511867	0.00511867	0.569205	RPS26_0	TRUE	RPS26	chr12:56320546-56321979	WIBG,DGKA	0.140901	114271
Autoimmune_vitiligo	12:56407072:G:T	12:56435929:C:G	rs1131017	0.0953847	cyto_cd8_t	chr12:56435278-56436250	0.00511867	0.00511867	0.569205	RPS26_0	TRUE	RPS26	chr12:56709422-56710378	CNPY2,RP11-977G19.10	0.0719341	274128
Autoimmune_vitiligo	12:56407072:G:T	12:56435929:C:G	rs1131017	0.0953847	cyto_cd8_t	chr12:56435278-56436250	0.00511867	0.00511867	0.569205	RPS26_0	TRUE	RPS26	chr12:56693200-56694541	CS	0.0748908	258291
Autoimmune_vitiligo	12:56407072:G:T	12:56435929:C:G	rs1131017	0.0953847	cyto_cd8_t	chr12:56435278-56436250	0.00511867	0.00511867	0.569205	RPS26_0	TRUE	RPS26	chr12:56418458-56418987	IKZF4	0.134724	17263
Autoimmune_vitiligo	12:56407072:G:T	12:56435929:C:G	rs1131017	0.0953847	cyto_cd8_t	chr12:56435278-56436250	0.00511867	0.00511867	0.569205	RPS26_0	TRUE	RPS26	chr12:56551421-56552653	MYL6B,MYL6	0.087781	116403
Autoimmune_vitiligo	12:56407072:G:T	12:56435929:C:G	rs1131017	0.0953847	cyto_cd8_t	chr12:56435278-56436250	0.00511867	0.00511867	0.569205	RPS26_0	TRUE	RPS26	chr12:56582590-56584366	SMARCC2	0.0534117	148116
Autoimmune_vitiligo	12:56407072:G:T	12:56435929:C:G	rs1131017	0.0953847	cyto_cd8_t	chr12:56435278-56436250	0.00511867	0.00511867	0.569205	RPS26_0	TRUE	RPS26	chr12:56842600-56843600	TIMELESS	0.0670237	407350
Autoimmune_vitiligo	12:56407072:G:T	12:56435929:C:G	rs1131017	0.0953847	cyto_cd8_t	chr12:56435278-56436250	0.00511867	0.00511867	0.569205	RPS26_0	TRUE	RPS26	chr12:56367130-56368303	PMEL,RAB5B	0.104662	67947
Autoimmune_vitiligo	12:56407072:G:T	12:56435929:C:G	rs1131017	0.0953847	cyto_cd8_t	chr12:56435278-56436250	0.00511867	0.00511867	0.569205	RPS26_0	TRUE	RPS26	chr12:56753711-56754515	STAT2	0.0884567	318265
Autoimmune_vitiligo	12:56407072:G:T	12:56435929:C:G	rs1131017	0.0953847	cyto_cd8_t	chr12:56435278-56436250	0.00511867	0.00511867	0.569205	RPS26_0	TRUE	RPS26	chr12:56497731-56498844	PA2G4	0.0779063	62594
Autoimmune_vitiligo	12:56407072:G:T	12:56435929:C:G	rs1131017	0.0953847	cyto_cd8_t	chr12:56435278-56436250	0.00511867	0.00511867	0.569205	RPS26_0	TRUE	RPS26	chr12:56511594-56512660	ZC3H10,ESYT1	0.067299	76410
Autoimmune_vitiligo	12:56407072:G:T	12:56435929:C:G	rs1131017	0.0953847	cyto_cd8_t	chr12:56435278-56436250	0.00511867	0.00511867	0.569205	RPS26_0	TRUE	RPS26	chr12:56389747-56391561	SUOX	0.0701075	44689
Autoimmune_vitiligo	12:56407072:G:T	12:56435929:C:G	rs1131017	0.0953847	cyto_cd8_t	chr12:56435278-56436250	0.00511867	0.00511867	0.569205	RPS26_0	TRUE	RPS26	chr12:56615378-56616318	RNF41,NABP2	0.0546498	180068
Autoimmune_vitiligo	12:56407072:G:T	12:56435929:C:G	rs1131017	0.0953847	act_cd4_t	chr12:56435278-56436250	0.00206642	0.00206642	0.580328	RPS26_0	TRUE	RPS26	chr12:56521584-56522538	ESYT1	0.103463	86288
Autoimmune_vitiligo	12:56407072:G:T	12:56435929:C:G	rs1131017	0.0953847	act_cd4_t	chr12:56435278-56436250	0.00206642	0.00206642	0.580328	RPS26_0	TRUE	RPS26	chr12:56861773-56862641	SPRYD4,MIP	0.11501	426391
Autoimmune_vitiligo	12:56407072:G:T	12:56435929:C:G	rs1131017	0.0953847	act_cd4_t	chr12:56435278-56436250	0.00206642	0.00206642	0.580328	RPS26_0	TRUE	RPS26	chr12:56509724-56510744	RPL41	0.0648222	74494
Autoimmune_vitiligo	12:56407072:G:T	12:56435929:C:G	rs1131017	0.0953847	act_cd4_t	chr12:56435278-56436250	0.00206642	0.00206642	0.580328	RPS26_0	TRUE	RPS26	chr12:56320546-56321979	WIBG,DGKA	0.140901	114271
Autoimmune_vitiligo	12:56407072:G:T	12:56435929:C:G	rs1131017	0.0953847	act_cd4_t	chr12:56435278-56436250	0.00206642	0.00206642	0.580328	RPS26_0	TRUE	RPS26	chr12:56709422-56710378	CNPY2,RP11-977G19.10	0.0719341	274128
Autoimmune_vitiligo	12:56407072:G:T	12:56435929:C:G	rs1131017	0.0953847	act_cd4_t	chr12:56435278-56436250	0.00206642	0.00206642	0.580328	RPS26_0	TRUE	RPS26	chr12:56693200-56694541	CS	0.0748908	258291
Autoimmune_vitiligo	12:56407072:G:T	12:56435929:C:G	rs1131017	0.0953847	act_cd4_t	chr12:56435278-56436250	0.00206642	0.00206642	0.580328	RPS26_0	TRUE	RPS26	chr12:56418458-56418987	IKZF4	0.134724	17263
Autoimmune_vitiligo	12:56407072:G:T	12:56435929:C:G	rs1131017	0.0953847	act_cd4_t	chr12:56435278-56436250	0.00206642	0.00206642	0.580328	RPS26_0	TRUE	RPS26	chr12:56551421-56552653	MYL6B,MYL6	0.087781	116403
Autoimmune_vitiligo	12:56407072:G:T	12:56435929:C:G	rs1131017	0.0953847	act_cd4_t	chr12:56435278-56436250	0.00206642	0.00206642	0.580328	RPS26_0	TRUE	RPS26	chr12:56582590-56584366	SMARCC2	0.0534117	148116
Autoimmune_vitiligo	12:56407072:G:T	12:56435929:C:G	rs1131017	0.0953847	act_cd4_t	chr12:56435278-56436250	0.00206642	0.00206642	0.580328	RPS26_0	TRUE	RPS26	chr12:56842600-56843600	TIMELESS	0.0670237	407350
Autoimmune_vitiligo	12:56407072:G:T	12:56435929:C:G	rs1131017	0.0953847	act_cd4_t	chr12:56435278-56436250	0.00206642	0.00206642	0.580328	RPS26_0	TRUE	RPS26	chr12:56367130-56368303	PMEL,RAB5B	0.104662	67947
Autoimmune_vitiligo	12:56407072:G:T	12:56435929:C:G	rs1131017	0.0953847	act_cd4_t	chr12:56435278-56436250	0.00206642	0.00206642	0.580328	RPS26_0	TRUE	RPS26	chr12:56753711-56754515	STAT2	0.0884567	318265
Autoimmune_vitiligo	12:56407072:G:T	12:56435929:C:G	rs1131017	0.0953847	act_cd4_t	chr12:56435278-56436250	0.00206642	0.00206642	0.580328	RPS26_0	TRUE	RPS26	chr12:56497731-56498844	PA2G4	0.0779063	62594
Autoimmune_vitiligo	12:56407072:G:T	12:56435929:C:G	rs1131017	0.0953847	act_cd4_t	chr12:56435278-56436250	0.00206642	0.00206642	0.580328	RPS26_0	TRUE	RPS26	chr12:56511594-56512660	ZC3H10,ESYT1	0.067299	76410
Autoimmune_vitiligo	12:56407072:G:T	12:56435929:C:G	rs1131017	0.0953847	act_cd4_t	chr12:56435278-56436250	0.00206642	0.00206642	0.580328	RPS26_0	TRUE	RPS26	chr12:56389747-56391561	SUOX	0.0701075	44689
Autoimmune_vitiligo	12:56407072:G:T	12:56435929:C:G	rs1131017	0.0953847	act_cd4_t	chr12:56435278-56436250	0.00206642	0.00206642	0.580328	RPS26_0	TRUE	RPS26	chr12:56615378-56616318	RNF41,NABP2	0.0546498	180068
Autoimmune_vitiligo	12:56407072:G:T	12:56435929:C:G	rs1131017	0.0953847	t	chr12:56435278-56436250	0.000497969	0.000497969	0.580539	RPS26_0	TRUE	RPS26	chr12:56521584-56522538	ESYT1	0.103463	86288
Autoimmune_vitiligo	12:56407072:G:T	12:56435929:C:G	rs1131017	0.0953847	t	chr12:56435278-56436250	0.000497969	0.000497969	0.580539	RPS26_0	TRUE	RPS26	chr12:56861773-56862641	SPRYD4,MIP	0.11501	426391
Autoimmune_vitiligo	12:56407072:G:T	12:56435929:C:G	rs1131017	0.0953847	t	chr12:56435278-56436250	0.000497969	0.000497969	0.580539	RPS26_0	TRUE	RPS26	chr12:56509724-56510744	RPL41	0.0648222	74494
Autoimmune_vitiligo	12:56407072:G:T	12:56435929:C:G	rs1131017	0.0953847	t	chr12:56435278-56436250	0.000497969	0.000497969	0.580539	RPS26_0	TRUE	RPS26	chr12:56320546-56321979	WIBG,DGKA	0.140901	114271
Autoimmune_vitiligo	12:56407072:G:T	12:56435929:C:G	rs1131017	0.0953847	t	chr12:56435278-56436250	0.000497969	0.000497969	0.580539	RPS26_0	TRUE	RPS26	chr12:56709422-56710378	CNPY2,RP11-977G19.10	0.0719341	274128
Autoimmune_vitiligo	12:56407072:G:T	12:56435929:C:G	rs1131017	0.0953847	t	chr12:56435278-56436250	0.000497969	0.000497969	0.580539	RPS26_0	TRUE	RPS26	chr12:56693200-56694541	CS	0.0748908	258291
Autoimmune_vitiligo	12:56407072:G:T	12:56435929:C:G	rs1131017	0.0953847	t	chr12:56435278-56436250	0.000497969	0.000497969	0.580539	RPS26_0	TRUE	RPS26	chr12:56418458-56418987	IKZF4	0.134724	17263
Autoimmune_vitiligo	12:56407072:G:T	12:56435929:C:G	rs1131017	0.0953847	t	chr12:56435278-56436250	0.000497969	0.000497969	0.580539	RPS26_0	TRUE	RPS26	chr12:56551421-56552653	MYL6B,MYL6	0.087781	116403
Autoimmune_vitiligo	12:56407072:G:T	12:56435929:C:G	rs1131017	0.0953847	t	chr12:56435278-56436250	0.000497969	0.000497969	0.580539	RPS26_0	TRUE	RPS26	chr12:56582590-56584366	SMARCC2	0.0534117	148116
Autoimmune_vitiligo	12:56407072:G:T	12:56435929:C:G	rs1131017	0.0953847	t	chr12:56435278-56436250	0.000497969	0.000497969	0.580539	RPS26_0	TRUE	RPS26	chr12:56842600-56843600	TIMELESS	0.0670237	407350
Autoimmune_vitiligo	12:56407072:G:T	12:56435929:C:G	rs1131017	0.0953847	t	chr12:56435278-56436250	0.000497969	0.000497969	0.580539	RPS26_0	TRUE	RPS26	chr12:56367130-56368303	PMEL,RAB5B	0.104662	67947
Autoimmune_vitiligo	12:56407072:G:T	12:56435929:C:G	rs1131017	0.0953847	t	chr12:56435278-56436250	0.000497969	0.000497969	0.580539	RPS26_0	TRUE	RPS26	chr12:56753711-56754515	STAT2	0.0884567	318265
Autoimmune_vitiligo	12:56407072:G:T	12:56435929:C:G	rs1131017	0.0953847	t	chr12:56435278-56436250	0.000497969	0.000497969	0.580539	RPS26_0	TRUE	RPS26	chr12:56497731-56498844	PA2G4	0.0779063	62594
Autoimmune_vitiligo	12:56407072:G:T	12:56435929:C:G	rs1131017	0.0953847	t	chr12:56435278-56436250	0.000497969	0.000497969	0.580539	RPS26_0	TRUE	RPS26	chr12:56511594-56512660	ZC3H10,ESYT1	0.067299	76410
Autoimmune_vitiligo	12:56407072:G:T	12:56435929:C:G	rs1131017	0.0953847	t	chr12:56435278-56436250	0.000497969	0.000497969	0.580539	RPS26_0	TRUE	RPS26	chr12:56389747-56391561	SUOX	0.0701075	44689
Autoimmune_vitiligo	12:56407072:G:T	12:56435929:C:G	rs1131017	0.0953847	t	chr12:56435278-56436250	0.000497969	0.000497969	0.580539	RPS26_0	TRUE	RPS26	chr12:56615378-56616318	RNF41,NABP2	0.0546498	180068
Type_1_diabetes	PRKCQ	10:6448900:A:G	rs586497	0.0923028	mono	chr10:6440409-6440770	0.0118028	0.0265563	0.416006	DKFZP667F0711_47632	FALSE	.	.	.	.	.
Type_1_diabetes	ITGB7	12:53574631:A:C	rs59218377	0.0910565	cMono	chr12:53576698-53576986	0.00885302	0.0113825	0.314745	CSAD_1064	FALSE	.	.	.	.	.
Type_1_diabetes	ITGB7	12:53574631:A:C	rs59218377	0.0910565	mono	chr12:53576698-53576986	0.00697698	0.00897041	0.3096	CSAD_1064	FALSE	.	.	.	.	.
Type_1_diabetes	ITGB7	12:53574631:A:C	rs59218377	0.0910565	t	chr12:53573812-53575038	0.000934205	0.00124608	0.564719	CSAD_0;ZNF740_0	TRUE	CSAD,ZNF740	chr12:54069507-54070636	ATP5G2	0.0735445	495598
Type_1_diabetes	ITGB7	12:53574631:A:C	rs59218377	0.0910565	t	chr12:53573812-53575038	0.000934205	0.00124608	0.564719	CSAD_0;ZNF740_0	TRUE	CSAD,ZNF740	chr12:53342269-53343162	KRT18,KRT8	0.0501397	231876
Type_1_diabetes	ITGB7	12:53574631:A:C	rs59218377	0.0910565	t	chr12:53573812-53575038	0.000934205	0.00124608	0.564719	CSAD_0;ZNF740_0	TRUE	CSAD,ZNF740	chr12:53937244-53937796	ATF7	0.097049	362758
Type_1_diabetes	ITGB7	12:53574631:A:C	rs59218377	0.0910565	t	chr12:53573812-53575038	0.000934205	0.00124608	0.564719	CSAD_0;ZNF740_0	TRUE	CSAD,ZNF740	chr12:53075101-53075739	KRT1	0.0857665	499299
Type_1_diabetes	ITGB7	12:53574631:A:C	rs59218377	0.0910565	t	chr12:53573812-53575038	0.000934205	0.00124608	0.564719	CSAD_0;ZNF740_0	TRUE	CSAD,ZNF740	chr12:53845486-53846699	PCBP2	0.0515455	271661
Type_1_diabetes	ITGB7	12:53574631:A:C	rs59218377	0.0910565	t	chr12:53573812-53575038	0.000934205	0.00124608	0.564719	CSAD_0;ZNF740_0	TRUE	CSAD,ZNF740	chr12:53834889-53836012	PRR13,PCBP2	0.0533717	260974
Type_1_diabetes	ITGB7	12:53574631:A:C	rs59218377	0.0910565	t	chr12:53573812-53575038	0.000934205	0.00124608	0.564719	CSAD_0;ZNF740_0	TRUE	CSAD,ZNF740	chr12:53447396-53448644	TENC1	0.0706164	126394
Type_1_diabetes	ITGB7	12:53574631:A:C	rs59218377	0.0910565	t	chr12:53573812-53575038	0.000934205	0.00124608	0.564719	CSAD_0;ZNF740_0	TRUE	CSAD,ZNF740	chr12:53297012-53298094	KRT8	0.0900146	276944
Type_1_diabetes	ITGB7	12:53574631:A:C	rs59218377	0.0910565	t	chr12:53573812-53575038	0.000934205	0.00124608	0.564719	CSAD_0;ZNF740_0	TRUE	CSAD,ZNF740	chr12:53399709-53400987	EIF4B	0.101692	174051
Type_1_diabetes	ITGB7	12:53574631:A:C	rs59218377	0.0910565	t	chr12:53573812-53575038	0.000934205	0.00124608	0.564719	CSAD_0;ZNF740_0	TRUE	CSAD,ZNF740	chr12:54121106-54121889	CALCOCO1	0.0860986	546851
Type_1_diabetes	ITGB7	12:53574631:A:C	rs59218377	0.0910565	t	chr12:53573812-53575038	0.000934205	0.00124608	0.564719	CSAD_0;ZNF740_0	TRUE	CSAD,ZNF740	chr12:53893909-53895491	MAP3K12,TARBP2	0.0792885	320453
Type_1_diabetes	ITGB7	12:53574631:A:C	rs59218377	0.0910565	t	chr12:53573812-53575038	0.000934205	0.00124608	0.564719	CSAD_0;ZNF740_0	TRUE	CSAD,ZNF740	chr12:53472584-53473587	SPRYD3	0.0888903	101451
Type_1_diabetes	ITGB7	12:53574631:A:C	rs59218377	0.0910565	t	chr12:53573812-53575038	0.000934205	0.00124608	0.564719	CSAD_0;ZNF740_0	TRUE	CSAD,ZNF740	chr12:53008967-53009762	KRT73	0.0857489	565276
Type_1_diabetes	ITGB7	12:53574631:A:C	rs59218377	0.0910565	t	chr12:53573812-53575038	0.000934205	0.00124608	0.564719	CSAD_0;ZNF740_0	TRUE	CSAD,ZNF740	chr12:53773133-53774682	SP1	0.118686	199644
Type_1_diabetes	ITGB7	12:53574631:A:C	rs59218377	0.0910565	act_cd4_t	chr12:53573812-53575038	0.00042212	0.000563973	0.581612	CSAD_0;ZNF740_0	TRUE	CSAD,ZNF740	chr12:54069507-54070636	ATP5G2	0.0735445	495598
Type_1_diabetes	ITGB7	12:53574631:A:C	rs59218377	0.0910565	act_cd4_t	chr12:53573812-53575038	0.00042212	0.000563973	0.581612	CSAD_0;ZNF740_0	TRUE	CSAD,ZNF740	chr12:53342269-53343162	KRT18,KRT8	0.0501397	231876
Type_1_diabetes	ITGB7	12:53574631:A:C	rs59218377	0.0910565	act_cd4_t	chr12:53573812-53575038	0.00042212	0.000563973	0.581612	CSAD_0;ZNF740_0	TRUE	CSAD,ZNF740	chr12:53937244-53937796	ATF7	0.097049	362758
Type_1_diabetes	ITGB7	12:53574631:A:C	rs59218377	0.0910565	act_cd4_t	chr12:53573812-53575038	0.00042212	0.000563973	0.581612	CSAD_0;ZNF740_0	TRUE	CSAD,ZNF740	chr12:53075101-53075739	KRT1	0.0857665	499299
Type_1_diabetes	ITGB7	12:53574631:A:C	rs59218377	0.0910565	act_cd4_t	chr12:53573812-53575038	0.00042212	0.000563973	0.581612	CSAD_0;ZNF740_0	TRUE	CSAD,ZNF740	chr12:53845486-53846699	PCBP2	0.0515455	271661
Type_1_diabetes	ITGB7	12:53574631:A:C	rs59218377	0.0910565	act_cd4_t	chr12:53573812-53575038	0.00042212	0.000563973	0.581612	CSAD_0;ZNF740_0	TRUE	CSAD,ZNF740	chr12:53834889-53836012	PRR13,PCBP2	0.0533717	260974
Type_1_diabetes	ITGB7	12:53574631:A:C	rs59218377	0.0910565	act_cd4_t	chr12:53573812-53575038	0.00042212	0.000563973	0.581612	CSAD_0;ZNF740_0	TRUE	CSAD,ZNF740	chr12:53447396-53448644	TENC1	0.0706164	126394
Type_1_diabetes	ITGB7	12:53574631:A:C	rs59218377	0.0910565	act_cd4_t	chr12:53573812-53575038	0.00042212	0.000563973	0.581612	CSAD_0;ZNF740_0	TRUE	CSAD,ZNF740	chr12:53297012-53298094	KRT8	0.0900146	276944
Type_1_diabetes	ITGB7	12:53574631:A:C	rs59218377	0.0910565	act_cd4_t	chr12:53573812-53575038	0.00042212	0.000563973	0.581612	CSAD_0;ZNF740_0	TRUE	CSAD,ZNF740	chr12:53399709-53400987	EIF4B	0.101692	174051
Type_1_diabetes	ITGB7	12:53574631:A:C	rs59218377	0.0910565	act_cd4_t	chr12:53573812-53575038	0.00042212	0.000563973	0.581612	CSAD_0;ZNF740_0	TRUE	CSAD,ZNF740	chr12:54121106-54121889	CALCOCO1	0.0860986	546851
Type_1_diabetes	ITGB7	12:53574631:A:C	rs59218377	0.0910565	act_cd4_t	chr12:53573812-53575038	0.00042212	0.000563973	0.581612	CSAD_0;ZNF740_0	TRUE	CSAD,ZNF740	chr12:53893909-53895491	MAP3K12,TARBP2	0.0792885	320453
Type_1_diabetes	ITGB7	12:53574631:A:C	rs59218377	0.0910565	act_cd4_t	chr12:53573812-53575038	0.00042212	0.000563973	0.581612	CSAD_0;ZNF740_0	TRUE	CSAD,ZNF740	chr12:53472584-53473587	SPRYD3	0.0888903	101451
Type_1_diabetes	ITGB7	12:53574631:A:C	rs59218377	0.0910565	act_cd4_t	chr12:53573812-53575038	0.00042212	0.000563973	0.581612	CSAD_0;ZNF740_0	TRUE	CSAD,ZNF740	chr12:53008967-53009762	KRT73	0.0857489	565276
Type_1_diabetes	ITGB7	12:53574631:A:C	rs59218377	0.0910565	act_cd4_t	chr12:53573812-53575038	0.00042212	0.000563973	0.581612	CSAD_0;ZNF740_0	TRUE	CSAD,ZNF740	chr12:53773133-53774682	SP1	0.118686	199644
Eosinophil_count	16:11210447:G:A	16:11181756:T:C	rs7204099	0.0909493	mono	chr16:11171665-11172453	0.0544991	0.0544991	0.336354	CLEC16A_44648	FALSE	.	.	.	.	.
Asthma_child_onset	12:56389293:T:C	12:56435929:C:G	rs1131017	0.0903918	mono	chr12:56435278-56436250	0.047777	0.0477809	0.538205	RPS26_0	TRUE	RPS26	chr12:56511594-56512660	ZC3H10,ESYT1	0.24498	76410
Asthma_child_onset	12:56389293:T:C	12:56435929:C:G	rs1131017	0.0903918	mono	chr12:56435278-56436250	0.047777	0.0477809	0.538205	RPS26_0	TRUE	RPS26	chr12:56861773-56862641	SPRYD4,MIP	0.136018	426391
Asthma_child_onset	12:56389293:T:C	12:56435929:C:G	rs1131017	0.0903918	mono	chr12:56435278-56436250	0.047777	0.0477809	0.538205	RPS26_0	TRUE	RPS26	chr12:56320546-56321979	WIBG,DGKA	0.0832506	114271
Asthma_child_onset	12:56389293:T:C	12:56435929:C:G	rs1131017	0.0903918	mono	chr12:56435278-56436250	0.047777	0.0477809	0.538205	RPS26_0	TRUE	RPS26	chr12:56223092-56224216	DNAJC14	0.0839069	212034
Asthma_child_onset	12:56389293:T:C	12:56435929:C:G	rs1131017	0.0903918	mono	chr12:56435278-56436250	0.047777	0.0477809	0.538205	RPS26_0	TRUE	RPS26	chr12:56509724-56510744	RPL41	0.260199	74494
Asthma_child_onset	12:56389293:T:C	12:56435929:C:G	rs1131017	0.0903918	mono	chr12:56435278-56436250	0.047777	0.0477809	0.538205	RPS26_0	TRUE	RPS26	chr12:56753711-56754515	STAT2	0.190642	318265
Asthma_child_onset	12:56389293:T:C	12:56435929:C:G	rs1131017	0.0903918	mono	chr12:56435278-56436250	0.047777	0.0477809	0.538205	RPS26_0	TRUE	RPS26	chr12:56709422-56710378	CNPY2,RP11-977G19.10	0.0566713	274128
Asthma_child_onset	12:56389293:T:C	12:56435929:C:G	rs1131017	0.0903918	mono	chr12:56435278-56436250	0.047777	0.0477809	0.538205	RPS26_0	TRUE	RPS26	chr12:56551421-56552653	MYL6B,MYL6	0.129528	116403
Asthma_child_onset	12:56389293:T:C	12:56435929:C:G	rs1131017	0.0903918	mono	chr12:56435278-56436250	0.047777	0.0477809	0.538205	RPS26_0	TRUE	RPS26	chr12:56109511-56111233	ITGA7,BLOC1S1,RP11-644F5.10	0.0701363	325017
Asthma_child_onset	12:56389293:T:C	12:56435929:C:G	rs1131017	0.0903918	mono	chr12:56435278-56436250	0.047777	0.0477809	0.538205	RPS26_0	TRUE	RPS26	chr12:56582590-56584366	SMARCC2	0.131153	148116
Asthma_child_onset	12:56389293:T:C	12:56435929:C:G	rs1131017	0.0903918	mono	chr12:56435278-56436250	0.047777	0.0477809	0.538205	RPS26_0	TRUE	RPS26	chr12:56211357-56212286	SARNP,ORMDL2	0.151368	223964
Asthma_child_onset	12:56389293:T:C	12:56435929:C:G	rs1131017	0.0903918	mono	chr12:56435278-56436250	0.047777	0.0477809	0.538205	RPS26_0	TRUE	RPS26	chr12:56727113-56728286	PAN2	0.108345	292036
Asthma_child_onset	12:56389293:T:C	12:56435929:C:G	rs1131017	0.0903918	mono	chr12:56435278-56436250	0.047777	0.0477809	0.538205	RPS26_0	TRUE	RPS26	chr12:56617833-56618350	NABP2	0.0782721	182100
Asthma_child_onset	12:56389293:T:C	12:56435929:C:G	rs1131017	0.0903918	mono	chr12:56435278-56436250	0.047777	0.0477809	0.538205	RPS26_0	TRUE	RPS26	chr12:56497731-56498844	PA2G4	0.155067	62594
Asthma_child_onset	12:56389293:T:C	12:56435929:C:G	rs1131017	0.0903918	mono	chr12:56435278-56436250	0.047777	0.0477809	0.538205	RPS26_0	TRUE	RPS26	chr12:56366736-56366964	PMEL,RAB5B	0.0666237	69286
Asthma_child_onset	12:56389293:T:C	12:56435929:C:G	rs1131017	0.0903918	mono	chr12:56435278-56436250	0.047777	0.0477809	0.538205	RPS26_0	TRUE	RPS26	chr12:56842600-56843600	TIMELESS	0.104812	407350
Asthma_child_onset	12:56389293:T:C	12:56435929:C:G	rs1131017	0.0903918	mono	chr12:56435278-56436250	0.047777	0.0477809	0.538205	RPS26_0	TRUE	RPS26	chr12:56693200-56694541	CS	0.117808	258291
Asthma_child_onset	12:56389293:T:C	12:56435929:C:G	rs1131017	0.0903918	mono	chr12:56435278-56436250	0.047777	0.0477809	0.538205	RPS26_0	TRUE	RPS26	chr12:56614391-56614834	RNF41,NABP2	0.063872	178584
Asthma_child_onset	12:56389293:T:C	12:56435929:C:G	rs1131017	0.0903918	mono	chr12:56435278-56436250	0.047777	0.0477809	0.538205	RPS26_0	TRUE	RPS26	chr12:56521584-56522538	ESYT1	0.133899	86288
Asthma_child_onset	12:56389293:T:C	12:56435929:C:G	rs1131017	0.0903918	act_cd4_t	chr12:56435278-56436250	0.00206642	0.00206642	0.580328	RPS26_0	TRUE	RPS26	chr12:56521584-56522538	ESYT1	0.103463	86288
Asthma_child_onset	12:56389293:T:C	12:56435929:C:G	rs1131017	0.0903918	act_cd4_t	chr12:56435278-56436250	0.00206642	0.00206642	0.580328	RPS26_0	TRUE	RPS26	chr12:56861773-56862641	SPRYD4,MIP	0.11501	426391
Asthma_child_onset	12:56389293:T:C	12:56435929:C:G	rs1131017	0.0903918	act_cd4_t	chr12:56435278-56436250	0.00206642	0.00206642	0.580328	RPS26_0	TRUE	RPS26	chr12:56509724-56510744	RPL41	0.0648222	74494
Asthma_child_onset	12:56389293:T:C	12:56435929:C:G	rs1131017	0.0903918	act_cd4_t	chr12:56435278-56436250	0.00206642	0.00206642	0.580328	RPS26_0	TRUE	RPS26	chr12:56320546-56321979	WIBG,DGKA	0.140901	114271
Asthma_child_onset	12:56389293:T:C	12:56435929:C:G	rs1131017	0.0903918	act_cd4_t	chr12:56435278-56436250	0.00206642	0.00206642	0.580328	RPS26_0	TRUE	RPS26	chr12:56709422-56710378	CNPY2,RP11-977G19.10	0.0719341	274128
Asthma_child_onset	12:56389293:T:C	12:56435929:C:G	rs1131017	0.0903918	act_cd4_t	chr12:56435278-56436250	0.00206642	0.00206642	0.580328	RPS26_0	TRUE	RPS26	chr12:56693200-56694541	CS	0.0748908	258291
Asthma_child_onset	12:56389293:T:C	12:56435929:C:G	rs1131017	0.0903918	act_cd4_t	chr12:56435278-56436250	0.00206642	0.00206642	0.580328	RPS26_0	TRUE	RPS26	chr12:56418458-56418987	IKZF4	0.134724	17263
Asthma_child_onset	12:56389293:T:C	12:56435929:C:G	rs1131017	0.0903918	act_cd4_t	chr12:56435278-56436250	0.00206642	0.00206642	0.580328	RPS26_0	TRUE	RPS26	chr12:56551421-56552653	MYL6B,MYL6	0.087781	116403
Asthma_child_onset	12:56389293:T:C	12:56435929:C:G	rs1131017	0.0903918	act_cd4_t	chr12:56435278-56436250	0.00206642	0.00206642	0.580328	RPS26_0	TRUE	RPS26	chr12:56582590-56584366	SMARCC2	0.0534117	148116
Asthma_child_onset	12:56389293:T:C	12:56435929:C:G	rs1131017	0.0903918	act_cd4_t	chr12:56435278-56436250	0.00206642	0.00206642	0.580328	RPS26_0	TRUE	RPS26	chr12:56842600-56843600	TIMELESS	0.0670237	407350
Asthma_child_onset	12:56389293:T:C	12:56435929:C:G	rs1131017	0.0903918	act_cd4_t	chr12:56435278-56436250	0.00206642	0.00206642	0.580328	RPS26_0	TRUE	RPS26	chr12:56367130-56368303	PMEL,RAB5B	0.104662	67947
Asthma_child_onset	12:56389293:T:C	12:56435929:C:G	rs1131017	0.0903918	act_cd4_t	chr12:56435278-56436250	0.00206642	0.00206642	0.580328	RPS26_0	TRUE	RPS26	chr12:56753711-56754515	STAT2	0.0884567	318265
Asthma_child_onset	12:56389293:T:C	12:56435929:C:G	rs1131017	0.0903918	act_cd4_t	chr12:56435278-56436250	0.00206642	0.00206642	0.580328	RPS26_0	TRUE	RPS26	chr12:56497731-56498844	PA2G4	0.0779063	62594
Asthma_child_onset	12:56389293:T:C	12:56435929:C:G	rs1131017	0.0903918	act_cd4_t	chr12:56435278-56436250	0.00206642	0.00206642	0.580328	RPS26_0	TRUE	RPS26	chr12:56511594-56512660	ZC3H10,ESYT1	0.067299	76410
Asthma_child_onset	12:56389293:T:C	12:56435929:C:G	rs1131017	0.0903918	act_cd4_t	chr12:56435278-56436250	0.00206642	0.00206642	0.580328	RPS26_0	TRUE	RPS26	chr12:56389747-56391561	SUOX	0.0701075	44689
Asthma_child_onset	12:56389293:T:C	12:56435929:C:G	rs1131017	0.0903918	act_cd4_t	chr12:56435278-56436250	0.00206642	0.00206642	0.580328	RPS26_0	TRUE	RPS26	chr12:56615378-56616318	RNF41,NABP2	0.0546498	180068
Asthma_child_onset	12:56389293:T:C	12:56435929:C:G	rs1131017	0.0903918	naive_cd4_t	chr12:56435278-56436250	0.000589763	0.000589763	0.586981	RPS26_0	TRUE	RPS26	chr12:56521584-56522538	ESYT1	0.103463	86288
Asthma_child_onset	12:56389293:T:C	12:56435929:C:G	rs1131017	0.0903918	naive_cd4_t	chr12:56435278-56436250	0.000589763	0.000589763	0.586981	RPS26_0	TRUE	RPS26	chr12:56861773-56862641	SPRYD4,MIP	0.11501	426391
Asthma_child_onset	12:56389293:T:C	12:56435929:C:G	rs1131017	0.0903918	naive_cd4_t	chr12:56435278-56436250	0.000589763	0.000589763	0.586981	RPS26_0	TRUE	RPS26	chr12:56509724-56510744	RPL41	0.0648222	74494
Asthma_child_onset	12:56389293:T:C	12:56435929:C:G	rs1131017	0.0903918	naive_cd4_t	chr12:56435278-56436250	0.000589763	0.000589763	0.586981	RPS26_0	TRUE	RPS26	chr12:56320546-56321979	WIBG,DGKA	0.140901	114271
Asthma_child_onset	12:56389293:T:C	12:56435929:C:G	rs1131017	0.0903918	naive_cd4_t	chr12:56435278-56436250	0.000589763	0.000589763	0.586981	RPS26_0	TRUE	RPS26	chr12:56709422-56710378	CNPY2,RP11-977G19.10	0.0719341	274128
Asthma_child_onset	12:56389293:T:C	12:56435929:C:G	rs1131017	0.0903918	naive_cd4_t	chr12:56435278-56436250	0.000589763	0.000589763	0.586981	RPS26_0	TRUE	RPS26	chr12:56693200-56694541	CS	0.0748908	258291
Asthma_child_onset	12:56389293:T:C	12:56435929:C:G	rs1131017	0.0903918	naive_cd4_t	chr12:56435278-56436250	0.000589763	0.000589763	0.586981	RPS26_0	TRUE	RPS26	chr12:56418458-56418987	IKZF4	0.134724	17263
Asthma_child_onset	12:56389293:T:C	12:56435929:C:G	rs1131017	0.0903918	naive_cd4_t	chr12:56435278-56436250	0.000589763	0.000589763	0.586981	RPS26_0	TRUE	RPS26	chr12:56551421-56552653	MYL6B,MYL6	0.087781	116403
Asthma_child_onset	12:56389293:T:C	12:56435929:C:G	rs1131017	0.0903918	naive_cd4_t	chr12:56435278-56436250	0.000589763	0.000589763	0.586981	RPS26_0	TRUE	RPS26	chr12:56582590-56584366	SMARCC2	0.0534117	148116
Asthma_child_onset	12:56389293:T:C	12:56435929:C:G	rs1131017	0.0903918	naive_cd4_t	chr12:56435278-56436250	0.000589763	0.000589763	0.586981	RPS26_0	TRUE	RPS26	chr12:56842600-56843600	TIMELESS	0.0670237	407350
Asthma_child_onset	12:56389293:T:C	12:56435929:C:G	rs1131017	0.0903918	naive_cd4_t	chr12:56435278-56436250	0.000589763	0.000589763	0.586981	RPS26_0	TRUE	RPS26	chr12:56367130-56368303	PMEL,RAB5B	0.104662	67947
Asthma_child_onset	12:56389293:T:C	12:56435929:C:G	rs1131017	0.0903918	naive_cd4_t	chr12:56435278-56436250	0.000589763	0.000589763	0.586981	RPS26_0	TRUE	RPS26	chr12:56753711-56754515	STAT2	0.0884567	318265
Asthma_child_onset	12:56389293:T:C	12:56435929:C:G	rs1131017	0.0903918	naive_cd4_t	chr12:56435278-56436250	0.000589763	0.000589763	0.586981	RPS26_0	TRUE	RPS26	chr12:56497731-56498844	PA2G4	0.0779063	62594
Asthma_child_onset	12:56389293:T:C	12:56435929:C:G	rs1131017	0.0903918	naive_cd4_t	chr12:56435278-56436250	0.000589763	0.000589763	0.586981	RPS26_0	TRUE	RPS26	chr12:56511594-56512660	ZC3H10,ESYT1	0.067299	76410
Asthma_child_onset	12:56389293:T:C	12:56435929:C:G	rs1131017	0.0903918	naive_cd4_t	chr12:56435278-56436250	0.000589763	0.000589763	0.586981	RPS26_0	TRUE	RPS26	chr12:56389747-56391561	SUOX	0.0701075	44689
Asthma_child_onset	12:56389293:T:C	12:56435929:C:G	rs1131017	0.0903918	naive_cd4_t	chr12:56435278-56436250	0.000589763	0.000589763	0.586981	RPS26_0	TRUE	RPS26	chr12:56615378-56616318	RNF41,NABP2	0.0546498	180068
Asthma_child_onset	12:56389293:T:C	12:56435929:C:G	rs1131017	0.0903918	t	chr12:56435278-56436250	0.000497969	0.000497969	0.580539	RPS26_0	TRUE	RPS26	chr12:56521584-56522538	ESYT1	0.103463	86288
Asthma_child_onset	12:56389293:T:C	12:56435929:C:G	rs1131017	0.0903918	t	chr12:56435278-56436250	0.000497969	0.000497969	0.580539	RPS26_0	TRUE	RPS26	chr12:56861773-56862641	SPRYD4,MIP	0.11501	426391
Asthma_child_onset	12:56389293:T:C	12:56435929:C:G	rs1131017	0.0903918	t	chr12:56435278-56436250	0.000497969	0.000497969	0.580539	RPS26_0	TRUE	RPS26	chr12:56509724-56510744	RPL41	0.0648222	74494
Asthma_child_onset	12:56389293:T:C	12:56435929:C:G	rs1131017	0.0903918	t	chr12:56435278-56436250	0.000497969	0.000497969	0.580539	RPS26_0	TRUE	RPS26	chr12:56320546-56321979	WIBG,DGKA	0.140901	114271
Asthma_child_onset	12:56389293:T:C	12:56435929:C:G	rs1131017	0.0903918	t	chr12:56435278-56436250	0.000497969	0.000497969	0.580539	RPS26_0	TRUE	RPS26	chr12:56709422-56710378	CNPY2,RP11-977G19.10	0.0719341	274128
Asthma_child_onset	12:56389293:T:C	12:56435929:C:G	rs1131017	0.0903918	t	chr12:56435278-56436250	0.000497969	0.000497969	0.580539	RPS26_0	TRUE	RPS26	chr12:56693200-56694541	CS	0.0748908	258291
Asthma_child_onset	12:56389293:T:C	12:56435929:C:G	rs1131017	0.0903918	t	chr12:56435278-56436250	0.000497969	0.000497969	0.580539	RPS26_0	TRUE	RPS26	chr12:56418458-56418987	IKZF4	0.134724	17263
Asthma_child_onset	12:56389293:T:C	12:56435929:C:G	rs1131017	0.0903918	t	chr12:56435278-56436250	0.000497969	0.000497969	0.580539	RPS26_0	TRUE	RPS26	chr12:56551421-56552653	MYL6B,MYL6	0.087781	116403
Asthma_child_onset	12:56389293:T:C	12:56435929:C:G	rs1131017	0.0903918	t	chr12:56435278-56436250	0.000497969	0.000497969	0.580539	RPS26_0	TRUE	RPS26	chr12:56582590-56584366	SMARCC2	0.0534117	148116
Asthma_child_onset	12:56389293:T:C	12:56435929:C:G	rs1131017	0.0903918	t	chr12:56435278-56436250	0.000497969	0.000497969	0.580539	RPS26_0	TRUE	RPS26	chr12:56842600-56843600	TIMELESS	0.0670237	407350
Asthma_child_onset	12:56389293:T:C	12:56435929:C:G	rs1131017	0.0903918	t	chr12:56435278-56436250	0.000497969	0.000497969	0.580539	RPS26_0	TRUE	RPS26	chr12:56367130-56368303	PMEL,RAB5B	0.104662	67947
Asthma_child_onset	12:56389293:T:C	12:56435929:C:G	rs1131017	0.0903918	t	chr12:56435278-56436250	0.000497969	0.000497969	0.580539	RPS26_0	TRUE	RPS26	chr12:56753711-56754515	STAT2	0.0884567	318265
Asthma_child_onset	12:56389293:T:C	12:56435929:C:G	rs1131017	0.0903918	t	chr12:56435278-56436250	0.000497969	0.000497969	0.580539	RPS26_0	TRUE	RPS26	chr12:56497731-56498844	PA2G4	0.0779063	62594
Asthma_child_onset	12:56389293:T:C	12:56435929:C:G	rs1131017	0.0903918	t	chr12:56435278-56436250	0.000497969	0.000497969	0.580539	RPS26_0	TRUE	RPS26	chr12:56511594-56512660	ZC3H10,ESYT1	0.067299	76410
Asthma_child_onset	12:56389293:T:C	12:56435929:C:G	rs1131017	0.0903918	t	chr12:56435278-56436250	0.000497969	0.000497969	0.580539	RPS26_0	TRUE	RPS26	chr12:56389747-56391561	SUOX	0.0701075	44689
Asthma_child_onset	12:56389293:T:C	12:56435929:C:G	rs1131017	0.0903918	t	chr12:56435278-56436250	0.000497969	0.000497969	0.580539	RPS26_0	TRUE	RPS26	chr12:56615378-56616318	RNF41,NABP2	0.0546498	180068
Asthma_child_onset	12:56389293:T:C	12:56435929:C:G	rs1131017	0.0903918	tReg	chr12:56435278-56436250	0.018132	0.018132	0.595429	RPS26_0	TRUE	RPS26	chr12:56521584-56522538	ESYT1	0.103463	86288
Asthma_child_onset	12:56389293:T:C	12:56435929:C:G	rs1131017	0.0903918	tReg	chr12:56435278-56436250	0.018132	0.018132	0.595429	RPS26_0	TRUE	RPS26	chr12:56861773-56862641	SPRYD4,MIP	0.11501	426391
Asthma_child_onset	12:56389293:T:C	12:56435929:C:G	rs1131017	0.0903918	tReg	chr12:56435278-56436250	0.018132	0.018132	0.595429	RPS26_0	TRUE	RPS26	chr12:56509724-56510744	RPL41	0.0648222	74494
Asthma_child_onset	12:56389293:T:C	12:56435929:C:G	rs1131017	0.0903918	tReg	chr12:56435278-56436250	0.018132	0.018132	0.595429	RPS26_0	TRUE	RPS26	chr12:56320546-56321979	WIBG,DGKA	0.140901	114271
Asthma_child_onset	12:56389293:T:C	12:56435929:C:G	rs1131017	0.0903918	tReg	chr12:56435278-56436250	0.018132	0.018132	0.595429	RPS26_0	TRUE	RPS26	chr12:56709422-56710378	CNPY2,RP11-977G19.10	0.0719341	274128
Asthma_child_onset	12:56389293:T:C	12:56435929:C:G	rs1131017	0.0903918	tReg	chr12:56435278-56436250	0.018132	0.018132	0.595429	RPS26_0	TRUE	RPS26	chr12:56693200-56694541	CS	0.0748908	258291
Asthma_child_onset	12:56389293:T:C	12:56435929:C:G	rs1131017	0.0903918	tReg	chr12:56435278-56436250	0.018132	0.018132	0.595429	RPS26_0	TRUE	RPS26	chr12:56418458-56418987	IKZF4	0.134724	17263
Asthma_child_onset	12:56389293:T:C	12:56435929:C:G	rs1131017	0.0903918	tReg	chr12:56435278-56436250	0.018132	0.018132	0.595429	RPS26_0	TRUE	RPS26	chr12:56551421-56552653	MYL6B,MYL6	0.087781	116403
Asthma_child_onset	12:56389293:T:C	12:56435929:C:G	rs1131017	0.0903918	tReg	chr12:56435278-56436250	0.018132	0.018132	0.595429	RPS26_0	TRUE	RPS26	chr12:56582590-56584366	SMARCC2	0.0534117	148116
Asthma_child_onset	12:56389293:T:C	12:56435929:C:G	rs1131017	0.0903918	tReg	chr12:56435278-56436250	0.018132	0.018132	0.595429	RPS26_0	TRUE	RPS26	chr12:56842600-56843600	TIMELESS	0.0670237	407350
Asthma_child_onset	12:56389293:T:C	12:56435929:C:G	rs1131017	0.0903918	tReg	chr12:56435278-56436250	0.018132	0.018132	0.595429	RPS26_0	TRUE	RPS26	chr12:56367130-56368303	PMEL,RAB5B	0.104662	67947
Asthma_child_onset	12:56389293:T:C	12:56435929:C:G	rs1131017	0.0903918	tReg	chr12:56435278-56436250	0.018132	0.018132	0.595429	RPS26_0	TRUE	RPS26	chr12:56753711-56754515	STAT2	0.0884567	318265
Asthma_child_onset	12:56389293:T:C	12:56435929:C:G	rs1131017	0.0903918	tReg	chr12:56435278-56436250	0.018132	0.018132	0.595429	RPS26_0	TRUE	RPS26	chr12:56497731-56498844	PA2G4	0.0779063	62594
Asthma_child_onset	12:56389293:T:C	12:56435929:C:G	rs1131017	0.0903918	tReg	chr12:56435278-56436250	0.018132	0.018132	0.595429	RPS26_0	TRUE	RPS26	chr12:56511594-56512660	ZC3H10,ESYT1	0.067299	76410
Asthma_child_onset	12:56389293:T:C	12:56435929:C:G	rs1131017	0.0903918	tReg	chr12:56435278-56436250	0.018132	0.018132	0.595429	RPS26_0	TRUE	RPS26	chr12:56389747-56391561	SUOX	0.0701075	44689
Asthma_child_onset	12:56389293:T:C	12:56435929:C:G	rs1131017	0.0903918	tReg	chr12:56435278-56436250	0.018132	0.018132	0.595429	RPS26_0	TRUE	RPS26	chr12:56615378-56616318	RNF41,NABP2	0.0546498	180068
Asthma_child_onset	12:56389293:T:C	12:56435929:C:G	rs1131017	0.0903918	cyto_cd8_t	chr12:56435278-56436250	0.00511867	0.00511867	0.569205	RPS26_0	TRUE	RPS26	chr12:56521584-56522538	ESYT1	0.103463	86288
Asthma_child_onset	12:56389293:T:C	12:56435929:C:G	rs1131017	0.0903918	cyto_cd8_t	chr12:56435278-56436250	0.00511867	0.00511867	0.569205	RPS26_0	TRUE	RPS26	chr12:56861773-56862641	SPRYD4,MIP	0.11501	426391
Asthma_child_onset	12:56389293:T:C	12:56435929:C:G	rs1131017	0.0903918	cyto_cd8_t	chr12:56435278-56436250	0.00511867	0.00511867	0.569205	RPS26_0	TRUE	RPS26	chr12:56509724-56510744	RPL41	0.0648222	74494
Asthma_child_onset	12:56389293:T:C	12:56435929:C:G	rs1131017	0.0903918	cyto_cd8_t	chr12:56435278-56436250	0.00511867	0.00511867	0.569205	RPS26_0	TRUE	RPS26	chr12:56320546-56321979	WIBG,DGKA	0.140901	114271
Asthma_child_onset	12:56389293:T:C	12:56435929:C:G	rs1131017	0.0903918	cyto_cd8_t	chr12:56435278-56436250	0.00511867	0.00511867	0.569205	RPS26_0	TRUE	RPS26	chr12:56709422-56710378	CNPY2,RP11-977G19.10	0.0719341	274128
Asthma_child_onset	12:56389293:T:C	12:56435929:C:G	rs1131017	0.0903918	cyto_cd8_t	chr12:56435278-56436250	0.00511867	0.00511867	0.569205	RPS26_0	TRUE	RPS26	chr12:56693200-56694541	CS	0.0748908	258291
Asthma_child_onset	12:56389293:T:C	12:56435929:C:G	rs1131017	0.0903918	cyto_cd8_t	chr12:56435278-56436250	0.00511867	0.00511867	0.569205	RPS26_0	TRUE	RPS26	chr12:56418458-56418987	IKZF4	0.134724	17263
Asthma_child_onset	12:56389293:T:C	12:56435929:C:G	rs1131017	0.0903918	cyto_cd8_t	chr12:56435278-56436250	0.00511867	0.00511867	0.569205	RPS26_0	TRUE	RPS26	chr12:56551421-56552653	MYL6B,MYL6	0.087781	116403
Asthma_child_onset	12:56389293:T:C	12:56435929:C:G	rs1131017	0.0903918	cyto_cd8_t	chr12:56435278-56436250	0.00511867	0.00511867	0.569205	RPS26_0	TRUE	RPS26	chr12:56582590-56584366	SMARCC2	0.0534117	148116
Asthma_child_onset	12:56389293:T:C	12:56435929:C:G	rs1131017	0.0903918	cyto_cd8_t	chr12:56435278-56436250	0.00511867	0.00511867	0.569205	RPS26_0	TRUE	RPS26	chr12:56842600-56843600	TIMELESS	0.0670237	407350
Asthma_child_onset	12:56389293:T:C	12:56435929:C:G	rs1131017	0.0903918	cyto_cd8_t	chr12:56435278-56436250	0.00511867	0.00511867	0.569205	RPS26_0	TRUE	RPS26	chr12:56367130-56368303	PMEL,RAB5B	0.104662	67947
Asthma_child_onset	12:56389293:T:C	12:56435929:C:G	rs1131017	0.0903918	cyto_cd8_t	chr12:56435278-56436250	0.00511867	0.00511867	0.569205	RPS26_0	TRUE	RPS26	chr12:56753711-56754515	STAT2	0.0884567	318265
Asthma_child_onset	12:56389293:T:C	12:56435929:C:G	rs1131017	0.0903918	cyto_cd8_t	chr12:56435278-56436250	0.00511867	0.00511867	0.569205	RPS26_0	TRUE	RPS26	chr12:56497731-56498844	PA2G4	0.0779063	62594
Asthma_child_onset	12:56389293:T:C	12:56435929:C:G	rs1131017	0.0903918	cyto_cd8_t	chr12:56435278-56436250	0.00511867	0.00511867	0.569205	RPS26_0	TRUE	RPS26	chr12:56511594-56512660	ZC3H10,ESYT1	0.067299	76410
Asthma_child_onset	12:56389293:T:C	12:56435929:C:G	rs1131017	0.0903918	cyto_cd8_t	chr12:56435278-56436250	0.00511867	0.00511867	0.569205	RPS26_0	TRUE	RPS26	chr12:56389747-56391561	SUOX	0.0701075	44689
Asthma_child_onset	12:56389293:T:C	12:56435929:C:G	rs1131017	0.0903918	cyto_cd8_t	chr12:56435278-56436250	0.00511867	0.00511867	0.569205	RPS26_0	TRUE	RPS26	chr12:56615378-56616318	RNF41,NABP2	0.0546498	180068
Asthma_child_onset	12:56389293:T:C	12:56435929:C:G	rs1131017	0.0903918	mem_cd8_t	chr12:56435278-56436250	0.0116321	0.0119633	0.58703	RPS26_0	TRUE	RPS26	chr12:56521584-56522538	ESYT1	0.103463	86288
Asthma_child_onset	12:56389293:T:C	12:56435929:C:G	rs1131017	0.0903918	mem_cd8_t	chr12:56435278-56436250	0.0116321	0.0119633	0.58703	RPS26_0	TRUE	RPS26	chr12:56861773-56862641	SPRYD4,MIP	0.11501	426391
Asthma_child_onset	12:56389293:T:C	12:56435929:C:G	rs1131017	0.0903918	mem_cd8_t	chr12:56435278-56436250	0.0116321	0.0119633	0.58703	RPS26_0	TRUE	RPS26	chr12:56509724-56510744	RPL41	0.0648222	74494
Asthma_child_onset	12:56389293:T:C	12:56435929:C:G	rs1131017	0.0903918	mem_cd8_t	chr12:56435278-56436250	0.0116321	0.0119633	0.58703	RPS26_0	TRUE	RPS26	chr12:56320546-56321979	WIBG,DGKA	0.140901	114271
Asthma_child_onset	12:56389293:T:C	12:56435929:C:G	rs1131017	0.0903918	mem_cd8_t	chr12:56435278-56436250	0.0116321	0.0119633	0.58703	RPS26_0	TRUE	RPS26	chr12:56709422-56710378	CNPY2,RP11-977G19.10	0.0719341	274128
Asthma_child_onset	12:56389293:T:C	12:56435929:C:G	rs1131017	0.0903918	mem_cd8_t	chr12:56435278-56436250	0.0116321	0.0119633	0.58703	RPS26_0	TRUE	RPS26	chr12:56693200-56694541	CS	0.0748908	258291
Asthma_child_onset	12:56389293:T:C	12:56435929:C:G	rs1131017	0.0903918	mem_cd8_t	chr12:56435278-56436250	0.0116321	0.0119633	0.58703	RPS26_0	TRUE	RPS26	chr12:56418458-56418987	IKZF4	0.134724	17263
Asthma_child_onset	12:56389293:T:C	12:56435929:C:G	rs1131017	0.0903918	mem_cd8_t	chr12:56435278-56436250	0.0116321	0.0119633	0.58703	RPS26_0	TRUE	RPS26	chr12:56551421-56552653	MYL6B,MYL6	0.087781	116403
Asthma_child_onset	12:56389293:T:C	12:56435929:C:G	rs1131017	0.0903918	mem_cd8_t	chr12:56435278-56436250	0.0116321	0.0119633	0.58703	RPS26_0	TRUE	RPS26	chr12:56582590-56584366	SMARCC2	0.0534117	148116
Asthma_child_onset	12:56389293:T:C	12:56435929:C:G	rs1131017	0.0903918	mem_cd8_t	chr12:56435278-56436250	0.0116321	0.0119633	0.58703	RPS26_0	TRUE	RPS26	chr12:56842600-56843600	TIMELESS	0.0670237	407350
Asthma_child_onset	12:56389293:T:C	12:56435929:C:G	rs1131017	0.0903918	mem_cd8_t	chr12:56435278-56436250	0.0116321	0.0119633	0.58703	RPS26_0	TRUE	RPS26	chr12:56367130-56368303	PMEL,RAB5B	0.104662	67947
Asthma_child_onset	12:56389293:T:C	12:56435929:C:G	rs1131017	0.0903918	mem_cd8_t	chr12:56435278-56436250	0.0116321	0.0119633	0.58703	RPS26_0	TRUE	RPS26	chr12:56753711-56754515	STAT2	0.0884567	318265
Asthma_child_onset	12:56389293:T:C	12:56435929:C:G	rs1131017	0.0903918	mem_cd8_t	chr12:56435278-56436250	0.0116321	0.0119633	0.58703	RPS26_0	TRUE	RPS26	chr12:56497731-56498844	PA2G4	0.0779063	62594
Asthma_child_onset	12:56389293:T:C	12:56435929:C:G	rs1131017	0.0903918	mem_cd8_t	chr12:56435278-56436250	0.0116321	0.0119633	0.58703	RPS26_0	TRUE	RPS26	chr12:56511594-56512660	ZC3H10,ESYT1	0.067299	76410
Asthma_child_onset	12:56389293:T:C	12:56435929:C:G	rs1131017	0.0903918	mem_cd8_t	chr12:56435278-56436250	0.0116321	0.0119633	0.58703	RPS26_0	TRUE	RPS26	chr12:56389747-56391561	SUOX	0.0701075	44689
Asthma_child_onset	12:56389293:T:C	12:56435929:C:G	rs1131017	0.0903918	mem_cd8_t	chr12:56435278-56436250	0.0116321	0.0119633	0.58703	RPS26_0	TRUE	RPS26	chr12:56615378-56616318	RNF41,NABP2	0.0546498	180068
Asthma_child_onset	12:56389293:T:C	12:56435929:C:G	rs1131017	0.0903918	naive_cd8_t	chr12:56435278-56436250	0.00371332	0.00371458	0.58825	RPS26_0	TRUE	RPS26	chr12:56521584-56522538	ESYT1	0.103463	86288
Asthma_child_onset	12:56389293:T:C	12:56435929:C:G	rs1131017	0.0903918	naive_cd8_t	chr12:56435278-56436250	0.00371332	0.00371458	0.58825	RPS26_0	TRUE	RPS26	chr12:56861773-56862641	SPRYD4,MIP	0.11501	426391
Asthma_child_onset	12:56389293:T:C	12:56435929:C:G	rs1131017	0.0903918	naive_cd8_t	chr12:56435278-56436250	0.00371332	0.00371458	0.58825	RPS26_0	TRUE	RPS26	chr12:56509724-56510744	RPL41	0.0648222	74494
Asthma_child_onset	12:56389293:T:C	12:56435929:C:G	rs1131017	0.0903918	naive_cd8_t	chr12:56435278-56436250	0.00371332	0.00371458	0.58825	RPS26_0	TRUE	RPS26	chr12:56320546-56321979	WIBG,DGKA	0.140901	114271
Asthma_child_onset	12:56389293:T:C	12:56435929:C:G	rs1131017	0.0903918	naive_cd8_t	chr12:56435278-56436250	0.00371332	0.00371458	0.58825	RPS26_0	TRUE	RPS26	chr12:56709422-56710378	CNPY2,RP11-977G19.10	0.0719341	274128
Asthma_child_onset	12:56389293:T:C	12:56435929:C:G	rs1131017	0.0903918	naive_cd8_t	chr12:56435278-56436250	0.00371332	0.00371458	0.58825	RPS26_0	TRUE	RPS26	chr12:56693200-56694541	CS	0.0748908	258291
Asthma_child_onset	12:56389293:T:C	12:56435929:C:G	rs1131017	0.0903918	naive_cd8_t	chr12:56435278-56436250	0.00371332	0.00371458	0.58825	RPS26_0	TRUE	RPS26	chr12:56418458-56418987	IKZF4	0.134724	17263
Asthma_child_onset	12:56389293:T:C	12:56435929:C:G	rs1131017	0.0903918	naive_cd8_t	chr12:56435278-56436250	0.00371332	0.00371458	0.58825	RPS26_0	TRUE	RPS26	chr12:56551421-56552653	MYL6B,MYL6	0.087781	116403
Asthma_child_onset	12:56389293:T:C	12:56435929:C:G	rs1131017	0.0903918	naive_cd8_t	chr12:56435278-56436250	0.00371332	0.00371458	0.58825	RPS26_0	TRUE	RPS26	chr12:56582590-56584366	SMARCC2	0.0534117	148116
Asthma_child_onset	12:56389293:T:C	12:56435929:C:G	rs1131017	0.0903918	naive_cd8_t	chr12:56435278-56436250	0.00371332	0.00371458	0.58825	RPS26_0	TRUE	RPS26	chr12:56842600-56843600	TIMELESS	0.0670237	407350
Asthma_child_onset	12:56389293:T:C	12:56435929:C:G	rs1131017	0.0903918	naive_cd8_t	chr12:56435278-56436250	0.00371332	0.00371458	0.58825	RPS26_0	TRUE	RPS26	chr12:56367130-56368303	PMEL,RAB5B	0.104662	67947
Asthma_child_onset	12:56389293:T:C	12:56435929:C:G	rs1131017	0.0903918	naive_cd8_t	chr12:56435278-56436250	0.00371332	0.00371458	0.58825	RPS26_0	TRUE	RPS26	chr12:56753711-56754515	STAT2	0.0884567	318265
Asthma_child_onset	12:56389293:T:C	12:56435929:C:G	rs1131017	0.0903918	naive_cd8_t	chr12:56435278-56436250	0.00371332	0.00371458	0.58825	RPS26_0	TRUE	RPS26	chr12:56497731-56498844	PA2G4	0.0779063	62594
Asthma_child_onset	12:56389293:T:C	12:56435929:C:G	rs1131017	0.0903918	naive_cd8_t	chr12:56435278-56436250	0.00371332	0.00371458	0.58825	RPS26_0	TRUE	RPS26	chr12:56511594-56512660	ZC3H10,ESYT1	0.067299	76410
Asthma_child_onset	12:56389293:T:C	12:56435929:C:G	rs1131017	0.0903918	naive_cd8_t	chr12:56435278-56436250	0.00371332	0.00371458	0.58825	RPS26_0	TRUE	RPS26	chr12:56389747-56391561	SUOX	0.0701075	44689
Asthma_child_onset	12:56389293:T:C	12:56435929:C:G	rs1131017	0.0903918	naive_cd8_t	chr12:56435278-56436250	0.00371332	0.00371458	0.58825	RPS26_0	TRUE	RPS26	chr12:56615378-56616318	RNF41,NABP2	0.0546498	180068
Crohns_disease	10:81060317:C:A	10:81046453:G:A	rs1250566	0.0897379	naive_cd4_t	chr10:81045885-81046805	9.18602e-05	0.000367441	0.698806	ZMIZ1_8450	FALSE	.	chr10:81106948-81108276	PPIF	0.228067	61471
Crohns_disease	10:81060317:C:A	10:81046453:G:A	rs1250566	0.0897379	naive_cd4_t	chr10:81045885-81046805	9.18602e-05	0.000367441	0.698806	ZMIZ1_8450	FALSE	.	chr10:81928861-81929341	ANXA11	0.107093	882536
Crohns_disease	10:81060317:C:A	10:81046453:G:A	rs1250566	0.0897379	naive_cd4_t	chr10:81045885-81046805	9.18602e-05	0.000367441	0.698806	ZMIZ1_8450	FALSE	.	chr10:81204194-81206148	ZCCHC24	0.136608	159343
Crohns_disease	10:81060317:C:A	10:81046453:G:A	rs1250566	0.0897379	naive_cd4_t	chr10:81045885-81046805	9.18602e-05	0.000367441	0.698806	ZMIZ1_8450	FALSE	.	chr10:81001710-81003911	ZMIZ1	0.398135	42894
Crohns_disease	10:81060317:C:A	10:81046453:G:A	rs1250566	0.0897379	naive_cd4_t	chr10:81045885-81046805	9.18602e-05	0.000367441	0.698806	ZMIZ1_8450	FALSE	.	chr10:81838082-81839235	TMEM254	0.0781759	792430
Crohns_disease	10:81060317:C:A	10:81046453:G:A	rs1250566	0.0897379	t	chr10:81045885-81046805	0.00499771	0.0208253	0.594216	ZMIZ1_8450	FALSE	.	chr10:81106948-81108276	PPIF	0.228067	61471
Crohns_disease	10:81060317:C:A	10:81046453:G:A	rs1250566	0.0897379	t	chr10:81045885-81046805	0.00499771	0.0208253	0.594216	ZMIZ1_8450	FALSE	.	chr10:81928861-81929341	ANXA11	0.107093	882536
Crohns_disease	10:81060317:C:A	10:81046453:G:A	rs1250566	0.0897379	t	chr10:81045885-81046805	0.00499771	0.0208253	0.594216	ZMIZ1_8450	FALSE	.	chr10:81204194-81206148	ZCCHC24	0.136608	159343
Crohns_disease	10:81060317:C:A	10:81046453:G:A	rs1250566	0.0897379	t	chr10:81045885-81046805	0.00499771	0.0208253	0.594216	ZMIZ1_8450	FALSE	.	chr10:81001710-81003911	ZMIZ1	0.398135	42894
Crohns_disease	10:81060317:C:A	10:81046453:G:A	rs1250566	0.0897379	t	chr10:81045885-81046805	0.00499771	0.0208253	0.594216	ZMIZ1_8450	FALSE	.	chr10:81838082-81839235	TMEM254	0.0781759	792430
Crohns_disease	10:81060317:C:A	10:81046453:G:A	rs1250566	0.0897379	act_cd4_t	chr10:81045885-81046805	0.00432863	0.00789443	0.620933	ZMIZ1_8450	FALSE	.	chr10:81106948-81108276	PPIF	0.228067	61471
Crohns_disease	10:81060317:C:A	10:81046453:G:A	rs1250566	0.0897379	act_cd4_t	chr10:81045885-81046805	0.00432863	0.00789443	0.620933	ZMIZ1_8450	FALSE	.	chr10:81928861-81929341	ANXA11	0.107093	882536
Crohns_disease	10:81060317:C:A	10:81046453:G:A	rs1250566	0.0897379	act_cd4_t	chr10:81045885-81046805	0.00432863	0.00789443	0.620933	ZMIZ1_8450	FALSE	.	chr10:81204194-81206148	ZCCHC24	0.136608	159343
Crohns_disease	10:81060317:C:A	10:81046453:G:A	rs1250566	0.0897379	act_cd4_t	chr10:81045885-81046805	0.00432863	0.00789443	0.620933	ZMIZ1_8450	FALSE	.	chr10:81001710-81003911	ZMIZ1	0.398135	42894
Crohns_disease	10:81060317:C:A	10:81046453:G:A	rs1250566	0.0897379	act_cd4_t	chr10:81045885-81046805	0.00432863	0.00789443	0.620933	ZMIZ1_8450	FALSE	.	chr10:81838082-81839235	TMEM254	0.0781759	792430
Neutrophil_count	8:142337790:C:T	8:142329460:C:A	rs34634548	0.0896857	ncMono	chr8:142337110-142337982	0.0405727	0.050759	0.377099	SLC45A4_18207	FALSE	.	chr8:142317580-142318896	SLC45A4	0.0975315	19086
Neutrophil_count	8:142337790:C:T	8:142329460:C:A	rs34634548	0.0896857	ncMono	chr8:142337110-142337982	0.0405727	0.050759	0.377099	SLC45A4_18207	FALSE	.	chr8:142011055-142011908	PTK2	0.137273	326074
Neutrophil_count	8:142337790:C:T	8:142329460:C:A	rs34634548	0.0896857	ncMono	chr8:142337110-142337982	0.0405727	0.050759	0.377099	SLC45A4_18207	FALSE	.	chr8:142138084-142139474	DENND3	0.0936851	198508
Neutrophil_count	8:142337790:C:T	8:142329460:C:A	rs34634548	0.0896857	mono	chr8:142337110-142337982	0.0445546	0.0565401	0.417068	SLC45A4_18207	FALSE	.	chr8:142317580-142318896	SLC45A4	0.0975315	19086
Neutrophil_count	8:142337790:C:T	8:142329460:C:A	rs34634548	0.0896857	mono	chr8:142337110-142337982	0.0445546	0.0565401	0.417068	SLC45A4_18207	FALSE	.	chr8:142011055-142011908	PTK2	0.137273	326074
Neutrophil_count	8:142337790:C:T	8:142329460:C:A	rs34634548	0.0896857	mono	chr8:142337110-142337982	0.0445546	0.0565401	0.417068	SLC45A4_18207	FALSE	.	chr8:142138084-142139474	DENND3	0.0936851	198508
Ulcerative_colitis	16:30482494:T:C	16:30482540:T:G	rs12598978	0.0896699	mem_b	chr16:30482276-30482736	0.0249342	0.0340748	0.649345	ITGAL_744	FALSE	.	chr16:30064073-30064903	FAM57B,ALDOA	0.158824	417833
Ulcerative_colitis	16:30482494:T:C	16:30482540:T:G	rs12598978	0.0896699	mem_b	chr16:30482276-30482736	0.0249342	0.0340748	0.649345	ITGAL_744	FALSE	.	chr16:30066383-30066980	ALDOA	0.214741	415756
Ulcerative_colitis	16:30482494:T:C	16:30482540:T:G	rs12598978	0.0896699	mem_b	chr16:30482276-30482736	0.0249342	0.0340748	0.649345	ITGAL_744	FALSE	.	chr16:30620935-30622100	ZNF689	0.062031	139364
Ulcerative_colitis	16:30482494:T:C	16:30482540:T:G	rs12598978	0.0896699	mem_b	chr16:30482276-30482736	0.0249342	0.0340748	0.649345	ITGAL_744	FALSE	.	chr16:30672084-30672320	FBRS	0.129132	189584
Ulcerative_colitis	16:30482494:T:C	16:30482540:T:G	rs12598978	0.0896699	mem_b	chr16:30482276-30482736	0.0249342	0.0340748	0.649345	ITGAL_744	FALSE	.	chr16:30393499-30394264	2022-09-01	0.180373	88472
Ulcerative_colitis	16:30482494:T:C	16:30482540:T:G	rs12598978	0.0896699	mem_b	chr16:30482276-30482736	0.0249342	0.0340748	0.649345	ITGAL_744	FALSE	.	chr16:30770222-30770807	C16orf93	0.122395	288071
Ulcerative_colitis	16:30482494:T:C	16:30482540:T:G	rs12598978	0.0896699	mem_b	chr16:30482276-30482736	0.0249342	0.0340748	0.649345	ITGAL_744	FALSE	.	chr16:30778981-30779634	RNF40	0.400049	296898
Ulcerative_colitis	16:30482494:T:C	16:30482540:T:G	rs12598978	0.0896699	mem_b	chr16:30482276-30482736	0.0249342	0.0340748	0.649345	ITGAL_744	FALSE	.	chr16:30996093-30997047	HSD3B7,AC135048.1	0.082354	514311
Ulcerative_colitis	16:30482494:T:C	16:30482540:T:G	rs12598978	0.0896699	mem_b	chr16:30482276-30482736	0.0249342	0.0340748	0.649345	ITGAL_744	FALSE	.	chr16:29831500-29832127	MVP	0.078265	650609
Ulcerative_colitis	16:30482494:T:C	16:30482540:T:G	rs12598978	0.0896699	mem_b	chr16:30482276-30482736	0.0249342	0.0340748	0.649345	ITGAL_744	FALSE	.	chr16:30032154-30033390	DOC2A	0.0530276	449346
Ulcerative_colitis	16:30482494:T:C	16:30482540:T:G	rs12598978	0.0896699	mem_b	chr16:30482276-30482736	0.0249342	0.0340748	0.649345	ITGAL_744	FALSE	.	chr16:30569147-30570105	ZNF764,AC002310.13	0.109249	87369
Ulcerative_colitis	16:30482494:T:C	16:30482540:T:G	rs12598978	0.0896699	mem_b	chr16:30482276-30482736	0.0249342	0.0340748	0.649345	ITGAL_744	FALSE	.	chr16:29818713-29819729	MAZ	0.0545449	663007
Ulcerative_colitis	16:30482494:T:C	16:30482540:T:G	rs12598978	0.0896699	mem_b	chr16:30482276-30482736	0.0249342	0.0340748	0.649345	ITGAL_744	FALSE	.	chr16:30193898-30194224	CORO1A	0.10275	288512
Ulcerative_colitis	16:30482494:T:C	16:30482540:T:G	rs12598978	0.0896699	mem_b	chr16:30482276-30482736	0.0249342	0.0340748	0.649345	ITGAL_744	FALSE	.	chr16:30537626-30539428	ZNF768	0.0688717	56692
Ulcerative_colitis	16:30482494:T:C	16:30482540:T:G	rs12598978	0.0896699	mem_b	chr16:30482276-30482736	0.0249342	0.0340748	0.649345	ITGAL_744	FALSE	.	chr16:29756506-29757695	C16orf54	0.139218	725041
Ulcerative_colitis	16:30482494:T:C	16:30482540:T:G	rs12598978	0.0896699	mem_b	chr16:30482276-30482736	0.0249342	0.0340748	0.649345	ITGAL_744	FALSE	.	chr16:29822462-29822973	MAZ,PRRT2	0.0968403	659763
Ulcerative_colitis	16:30482494:T:C	16:30482540:T:G	rs12598978	0.0896699	mem_b	chr16:30482276-30482736	0.0249342	0.0340748	0.649345	ITGAL_744	FALSE	.	chr16:30709218-30710844	SRCAP	0.070186	228108
Ulcerative_colitis	16:30482494:T:C	16:30482540:T:G	rs12598978	0.0896699	t	chr16:30482276-30482736	0.0116589	0.0197558	0.570574	ITGAL_744	FALSE	.	chr16:30194499-30196130	CORO1A	0.0517348	286606
Ulcerative_colitis	16:30482494:T:C	16:30482540:T:G	rs12598978	0.0896699	t	chr16:30482276-30482736	0.0116589	0.0197558	0.570574	ITGAL_744	FALSE	.	chr16:29984708-29985630	TAOK2	0.0693148	497106
Ulcerative_colitis	16:30482494:T:C	16:30482540:T:G	rs12598978	0.0896699	t	chr16:30482276-30482736	0.0116589	0.0197558	0.570574	ITGAL_744	FALSE	.	chr16:30759181-30760578	PHKG2	0.0825354	277842
Ulcerative_colitis	16:30482494:T:C	16:30482540:T:G	rs12598978	0.0896699	t	chr16:30482276-30482736	0.0116589	0.0197558	0.570574	ITGAL_744	FALSE	.	chr16:30778981-30779634	RNF40	0.137635	296898
Ulcerative_colitis	16:30482494:T:C	16:30482540:T:G	rs12598978	0.0896699	t	chr16:30482276-30482736	0.0116589	0.0197558	0.570574	ITGAL_744	FALSE	.	chr16:30103065-30104435	TBX6	0.0601096	378301
Ulcerative_colitis	16:30482494:T:C	16:30482540:T:G	rs12598978	0.0896699	t	chr16:30482276-30482736	0.0116589	0.0197558	0.570574	ITGAL_744	FALSE	.	chr16:30933547-30934913	FBXL19	0.0507341	452177
Ulcerative_colitis	16:30482494:T:C	16:30482540:T:G	rs12598978	0.0896699	t	chr16:30482276-30482736	0.0116589	0.0197558	0.570574	ITGAL_744	FALSE	.	chr16:30086832-30087882	PPP4C	0.121637	394854
Ulcerative_colitis	16:30482494:T:C	16:30482540:T:G	rs12598978	0.0896699	t	chr16:30482276-30482736	0.0116589	0.0197558	0.570574	ITGAL_744	FALSE	.	chr16:30107313-30107919	YPEL3	0.0941518	374817
Ulcerative_colitis	16:30482494:T:C	16:30482540:T:G	rs12598978	0.0896699	t	chr16:30482276-30482736	0.0116589	0.0197558	0.570574	ITGAL_744	FALSE	.	chr16:30220256-30220578	RP11-347C12.3	0.0748285	262158
Ulcerative_colitis	16:30482494:T:C	16:30482540:T:G	rs12598978	0.0896699	t	chr16:30482276-30482736	0.0116589	0.0197558	0.570574	ITGAL_744	FALSE	.	chr16:30904744-30905897	BCL7C	0.0936376	423161
Ulcerative_colitis	16:30482494:T:C	16:30482540:T:G	rs12598978	0.0896699	t	chr16:30482276-30482736	0.0116589	0.0197558	0.570574	ITGAL_744	FALSE	.	chr16:30076276-30077517	ALDOA	0.145205	405219
Ulcerative_colitis	16:30482494:T:C	16:30482540:T:G	rs12598978	0.0896699	t	chr16:30482276-30482736	0.0116589	0.0197558	0.570574	ITGAL_744	FALSE	.	chr16:30661068-30663197	PRR14	0.0750125	180461
Ulcerative_colitis	16:30482494:T:C	16:30482540:T:G	rs12598978	0.0896699	t	chr16:30482276-30482736	0.0116589	0.0197558	0.570574	ITGAL_744	FALSE	.	chr16:30456528-30457515	SEPHS2	0.0795267	25221
Ulcerative_colitis	16:30482494:T:C	16:30482540:T:G	rs12598978	0.0896699	t	chr16:30482276-30482736	0.0116589	0.0197558	0.570574	ITGAL_744	FALSE	.	chr16:30418259-30419232	ZNF771	0.0915203	63504
Ulcerative_colitis	16:30482494:T:C	16:30482540:T:G	rs12598978	0.0896699	t	chr16:30482276-30482736	0.0116589	0.0197558	0.570574	ITGAL_744	FALSE	.	chr16:29673900-29676926	SPN,QPRT	0.0962879	805810
Ulcerative_colitis	16:30482494:T:C	16:30482540:T:G	rs12598978	0.0896699	t	chr16:30482276-30482736	0.0116589	0.0197558	0.570574	ITGAL_744	FALSE	.	chr16:29937035-29938250	KCTD13	0.0640181	544486
Ulcerative_colitis	16:30482494:T:C	16:30482540:T:G	rs12598978	0.0896699	t	chr16:30482276-30482736	0.0116589	0.0197558	0.570574	ITGAL_744	FALSE	.	chr16:30569147-30570105	ZNF764,AC002310.13	0.0835115	87369
Ulcerative_colitis	16:30482494:T:C	16:30482540:T:G	rs12598978	0.0896699	t	chr16:30482276-30482736	0.0116589	0.0197558	0.570574	ITGAL_744	FALSE	.	chr16:29822462-29822973	MAZ,PRRT2	0.148229	659763
Ulcerative_colitis	16:30482494:T:C	16:30482540:T:G	rs12598978	0.0896699	t	chr16:30482276-30482736	0.0116589	0.0197558	0.570574	ITGAL_744	FALSE	.	chr16:30381435-30382678	TBC1D10B,MYLPF	0.0777625	100058
Ulcerative_colitis	16:30482494:T:C	16:30482540:T:G	rs12598978	0.0896699	t	chr16:30482276-30482736	0.0116589	0.0197558	0.570574	ITGAL_744	FALSE	.	chr16:29832456-29832991	MVP	0.0568442	649745
Ulcerative_colitis	16:30482494:T:C	16:30482540:T:G	rs12598978	0.0896699	t	chr16:30482276-30482736	0.0116589	0.0197558	0.570574	ITGAL_744	FALSE	.	chr16:30064073-30064903	FAM57B,ALDOA	0.109152	417833
Crohns_disease	5:40410584:T:C	5:40411291:T:C	rs6451494	0.0895512	cMono	chr5:40406785-40407492	0.00074951	0.00233244	0.380679	PTGER4_271609	FALSE	.	chr5:40754603-40756348	TTC33	0.0786706	348856
Crohns_disease	5:40410584:T:C	5:40411291:T:C	rs6451494	0.0895512	cMono	chr5:40406785-40407492	0.00074951	0.00233244	0.380679	PTGER4_271609	FALSE	.	chr5:40679110-40680308	PTGER4	0.114862	272816
Crohns_disease	5:40410584:T:C	5:40411291:T:C	rs6451494	0.0895512	cMono	chr5:40406785-40407492	0.00074951	0.00233244	0.380679	PTGER4_271609	FALSE	.	chr5:40834343-40835806	RPL37	0.135847	428314
Crohns_disease	5:40410584:T:C	5:40411291:T:C	rs6451494	0.0895512	mono	chr5:40406785-40407492	0.000935569	0.00233892	0.399437	PTGER4_271609	FALSE	.	chr5:40754603-40756348	TTC33	0.0786706	348856
Crohns_disease	5:40410584:T:C	5:40411291:T:C	rs6451494	0.0895512	mono	chr5:40406785-40407492	0.000935569	0.00233892	0.399437	PTGER4_271609	FALSE	.	chr5:40679110-40680308	PTGER4	0.114862	272816
Crohns_disease	5:40410584:T:C	5:40411291:T:C	rs6451494	0.0895512	mono	chr5:40406785-40407492	0.000935569	0.00233892	0.399437	PTGER4_271609	FALSE	.	chr5:40834343-40835806	RPL37	0.135847	428314
Crohns_disease	6:21430730:G:T	6:21439343:C:A	rs6904446	0.0880712	b	chr6:21438427-21439531	0.0301774	0.0301774	0.393332	SOX4_153942	FALSE	.	.	.	.	.
Crohns_disease	6:21430730:G:T	6:21439343:C:A	rs6904446	0.0880712	cMono	chr6:21438427-21439531	0.0319854	0.0319854	0.413249	SOX4_153942	FALSE	.	.	.	.	.
Crohns_disease	6:21430730:G:T	6:21439343:C:A	rs6904446	0.0880712	cyto_nk	chr6:21438427-21439531	0.0233691	0.0234039	0.377124	SOX4_153942	FALSE	.	chr6:21593587-21596154	SOX4	0.106697	156623
Crohns_disease	6:21430730:G:T	6:21439343:C:A	rs6904446	0.0880712	nk	chr6:21438427-21439531	0.0162281	0.0162584	0.368997	SOX4_153942	FALSE	.	chr6:21593587-21596154	SOX4	0.106697	156623
Neutrophil_count	15:41782684:A:C	15:41787585:T:G	rs1655558	0.0879935	t	chr15:41782522-41782929	0.00893354	0.0209048	0.345424	ITPKA_2163	FALSE	.	chr15:41035763-41036735	RMDN3	0.0517438	746194
Neutrophil_count	15:41782684:A:C	15:41787585:T:G	rs1655558	0.0879935	t	chr15:41782522-41782929	0.00893354	0.0209048	0.345424	ITPKA_2163	FALSE	.	chr15:41793391-41795345	ITPKA	0.134554	12416
Neutrophil_count	15:41782684:A:C	15:41787585:T:G	rs1655558	0.0879935	t	chr15:41782522-41782929	0.00893354	0.0209048	0.345424	ITPKA_2163	FALSE	.	chr15:42123514-42123852	JMJD7	0.0923452	340923
Neutrophil_count	15:41782684:A:C	15:41787585:T:G	rs1655558	0.0879935	t	chr15:41782522-41782929	0.00893354	0.0209048	0.345424	ITPKA_2163	FALSE	.	chr15:41804011-41806510	LTK	0.135755	23581
Neutrophil_count	15:41782684:A:C	15:41787585:T:G	rs1655558	0.0879935	t	chr15:41782522-41782929	0.00893354	0.0209048	0.345424	ITPKA_2163	FALSE	.	chr15:42186773-42188006	SPTBN5	0.060713	405077
Neutrophil_count	15:41782684:A:C	15:41787585:T:G	rs1655558	0.0879935	act_cd4_t	chr15:41782522-41782929	0.00245507	0.00760325	0.327479	ITPKA_2163	FALSE	.	chr15:41035763-41036735	RMDN3	0.0517438	746194
Neutrophil_count	15:41782684:A:C	15:41787585:T:G	rs1655558	0.0879935	act_cd4_t	chr15:41782522-41782929	0.00245507	0.00760325	0.327479	ITPKA_2163	FALSE	.	chr15:41793391-41795345	ITPKA	0.134554	12416
Neutrophil_count	15:41782684:A:C	15:41787585:T:G	rs1655558	0.0879935	act_cd4_t	chr15:41782522-41782929	0.00245507	0.00760325	0.327479	ITPKA_2163	FALSE	.	chr15:42123514-42123852	JMJD7	0.0923452	340923
Neutrophil_count	15:41782684:A:C	15:41787585:T:G	rs1655558	0.0879935	act_cd4_t	chr15:41782522-41782929	0.00245507	0.00760325	0.327479	ITPKA_2163	FALSE	.	chr15:41804011-41806510	LTK	0.135755	23581
Neutrophil_count	15:41782684:A:C	15:41787585:T:G	rs1655558	0.0879935	act_cd4_t	chr15:41782522-41782929	0.00245507	0.00760325	0.327479	ITPKA_2163	FALSE	.	chr15:42186773-42188006	SPTBN5	0.060713	405077
Asthma_child_onset	1:9356676:T:C	1:9341128:C:T	rs916379	0.0850241	mono	chr1:9340431-9341276	0.0153028	0.0612112	0.628401	SPSB1_11164	FALSE	.	.	.	.	.
Neutrophil_count	11:61618169:A:G	11:61582708:T:C	rs174561	0.0831961	act_cd4_t	chr11:61582071-61584720	0.0116115	0.023223	0.599941	FADS1_0;FADS2_0	TRUE	FADS1,FADS2	chr11:62323665-62324663	AHNAK	0.0589994	739943
Neutrophil_count	11:61618169:A:G	11:61582708:T:C	rs174561	0.0831961	act_cd4_t	chr11:61582071-61584720	0.0116115	0.023223	0.599941	FADS1_0;FADS2_0	TRUE	FADS1,FADS2	chr11:61658004-61659939	FADS3	0.068369	75219
Eosinophil_count	7:37403647:A:G	7:37382465:T:G	rs60600003	0.0828967	act_cd4_t	chr7:37382047-37383135	8.3203e-05	0.000416015	0.291211	ELMO1_0	TRUE	ELMO1	chr7:37392521-37393620	ELMO1	0.0704025	10485
Eosinophil_count	7:37403647:A:G	7:37382465:T:G	rs60600003	0.0828967	cyto_cd8_t	chr7:37382047-37383135	3.63548e-05	0.000145419	0.298247	ELMO1_0	TRUE	ELMO1	chr7:37392521-37393620	ELMO1	0.0704025	10485
Eosinophil_count	7:37403647:A:G	7:37382465:T:G	rs60600003	0.0828967	naive_cd4_t	chr7:37382047-37383135	0.000210301	0.00105151	0.299912	ELMO1_0	TRUE	ELMO1	chr7:37392521-37393620	ELMO1	0.0704025	10485
Eosinophil_count	7:37403647:A:G	7:37382465:T:G	rs60600003	0.0828967	naive_cd8_t	chr7:37382047-37383135	0.00667946	0.0200384	0.319215	ELMO1_0	TRUE	ELMO1	chr7:37392521-37393620	ELMO1	0.0704025	10485
Eosinophil_count	7:37403647:A:G	7:37382465:T:G	rs60600003	0.0828967	t	chr7:37382047-37383135	1.81988e-05	6.46951e-05	0.288559	ELMO1_0	TRUE	ELMO1	chr7:37392521-37393620	ELMO1	0.0704025	10485
Type_1_diabetes	PTPN2	18:12775591:C:T	rs2847260	0.0828846	mono	chr18:12777197-12777865	0.000173616	0.00156254	0.233264	PTPN2_9376	FALSE	.	.	.	.	.
Neutrophil_count	9:286491:G:A	9:282738:A:G	rs13291664	0.0819337	naive_cd4_t	chr9:277627-278323	5.79096e-06	2.50942e-05	0.197779	DOCK8_4044	FALSE	.	.	.	.	.
Neutrophil_count	9:286491:G:A	9:282738:A:G	rs13291664	0.0819337	t	chr9:277627-278323	6.59681e-08	2.85862e-07	0.110082	DOCK8_4044	FALSE	.	.	.	.	.
Neutrophil_count	9:286491:G:A	9:282738:A:G	rs13291664	0.0819337	act_cd4_t	chr9:277627-278323	3.83229e-06	1.66066e-05	0.223234	DOCK8_4044	FALSE	.	.	.	.	.
Neutrophil_count	9:286491:G:A	9:282738:A:G	rs13291664	0.0819337	naive_cd8_t	chr9:277627-278323	0.00444	0.01924	0.28703	DOCK8_4044	FALSE	.	.	.	.	.
Crohns_disease	5:40410584:T:C	5:40410935:G:T	rs6451493	0.0815275	cMono	chr5:40406785-40407492	0.00074951	0.00233244	0.380679	PTGER4_271609	FALSE	.	chr5:40754603-40756348	TTC33	0.0786706	348856
Crohns_disease	5:40410584:T:C	5:40410935:G:T	rs6451493	0.0815275	cMono	chr5:40406785-40407492	0.00074951	0.00233244	0.380679	PTGER4_271609	FALSE	.	chr5:40679110-40680308	PTGER4	0.114862	272816
Crohns_disease	5:40410584:T:C	5:40410935:G:T	rs6451493	0.0815275	cMono	chr5:40406785-40407492	0.00074951	0.00233244	0.380679	PTGER4_271609	FALSE	.	chr5:40834343-40835806	RPL37	0.135847	428314
Crohns_disease	5:40410584:T:C	5:40410935:G:T	rs6451493	0.0815275	mono	chr5:40406785-40407492	0.000935569	0.00233892	0.399437	PTGER4_271609	FALSE	.	chr5:40754603-40756348	TTC33	0.0786706	348856
Crohns_disease	5:40410584:T:C	5:40410935:G:T	rs6451493	0.0815275	mono	chr5:40406785-40407492	0.000935569	0.00233892	0.399437	PTGER4_271609	FALSE	.	chr5:40679110-40680308	PTGER4	0.114862	272816
Crohns_disease	5:40410584:T:C	5:40410935:G:T	rs6451493	0.0815275	mono	chr5:40406785-40407492	0.000935569	0.00233892	0.399437	PTGER4_271609	FALSE	.	chr5:40834343-40835806	RPL37	0.135847	428314
Ulcerative_colitis	16:30482494:T:C	16:30482494:T:C	rs11150589	0.0794673	mem_b	chr16:30482276-30482736	0.0249316	0.0340748	0.649365	ITGAL_744	FALSE	.	chr16:30064073-30064903	FAM57B,ALDOA	0.158824	417833
Ulcerative_colitis	16:30482494:T:C	16:30482494:T:C	rs11150589	0.0794673	mem_b	chr16:30482276-30482736	0.0249316	0.0340748	0.649365	ITGAL_744	FALSE	.	chr16:30066383-30066980	ALDOA	0.214741	415756
Ulcerative_colitis	16:30482494:T:C	16:30482494:T:C	rs11150589	0.0794673	mem_b	chr16:30482276-30482736	0.0249316	0.0340748	0.649365	ITGAL_744	FALSE	.	chr16:30620935-30622100	ZNF689	0.062031	139364
Ulcerative_colitis	16:30482494:T:C	16:30482494:T:C	rs11150589	0.0794673	mem_b	chr16:30482276-30482736	0.0249316	0.0340748	0.649365	ITGAL_744	FALSE	.	chr16:30672084-30672320	FBRS	0.129132	189584
Ulcerative_colitis	16:30482494:T:C	16:30482494:T:C	rs11150589	0.0794673	mem_b	chr16:30482276-30482736	0.0249316	0.0340748	0.649365	ITGAL_744	FALSE	.	chr16:30393499-30394264	2022-09-01	0.180373	88472
Ulcerative_colitis	16:30482494:T:C	16:30482494:T:C	rs11150589	0.0794673	mem_b	chr16:30482276-30482736	0.0249316	0.0340748	0.649365	ITGAL_744	FALSE	.	chr16:30770222-30770807	C16orf93	0.122395	288071
Ulcerative_colitis	16:30482494:T:C	16:30482494:T:C	rs11150589	0.0794673	mem_b	chr16:30482276-30482736	0.0249316	0.0340748	0.649365	ITGAL_744	FALSE	.	chr16:30778981-30779634	RNF40	0.400049	296898
Ulcerative_colitis	16:30482494:T:C	16:30482494:T:C	rs11150589	0.0794673	mem_b	chr16:30482276-30482736	0.0249316	0.0340748	0.649365	ITGAL_744	FALSE	.	chr16:30996093-30997047	HSD3B7,AC135048.1	0.082354	514311
Ulcerative_colitis	16:30482494:T:C	16:30482494:T:C	rs11150589	0.0794673	mem_b	chr16:30482276-30482736	0.0249316	0.0340748	0.649365	ITGAL_744	FALSE	.	chr16:29831500-29832127	MVP	0.078265	650609
Ulcerative_colitis	16:30482494:T:C	16:30482494:T:C	rs11150589	0.0794673	mem_b	chr16:30482276-30482736	0.0249316	0.0340748	0.649365	ITGAL_744	FALSE	.	chr16:30032154-30033390	DOC2A	0.0530276	449346
Ulcerative_colitis	16:30482494:T:C	16:30482494:T:C	rs11150589	0.0794673	mem_b	chr16:30482276-30482736	0.0249316	0.0340748	0.649365	ITGAL_744	FALSE	.	chr16:30569147-30570105	ZNF764,AC002310.13	0.109249	87369
Ulcerative_colitis	16:30482494:T:C	16:30482494:T:C	rs11150589	0.0794673	mem_b	chr16:30482276-30482736	0.0249316	0.0340748	0.649365	ITGAL_744	FALSE	.	chr16:29818713-29819729	MAZ	0.0545449	663007
Ulcerative_colitis	16:30482494:T:C	16:30482494:T:C	rs11150589	0.0794673	mem_b	chr16:30482276-30482736	0.0249316	0.0340748	0.649365	ITGAL_744	FALSE	.	chr16:30193898-30194224	CORO1A	0.10275	288512
Ulcerative_colitis	16:30482494:T:C	16:30482494:T:C	rs11150589	0.0794673	mem_b	chr16:30482276-30482736	0.0249316	0.0340748	0.649365	ITGAL_744	FALSE	.	chr16:30537626-30539428	ZNF768	0.0688717	56692
Ulcerative_colitis	16:30482494:T:C	16:30482494:T:C	rs11150589	0.0794673	mem_b	chr16:30482276-30482736	0.0249316	0.0340748	0.649365	ITGAL_744	FALSE	.	chr16:29756506-29757695	C16orf54	0.139218	725041
Ulcerative_colitis	16:30482494:T:C	16:30482494:T:C	rs11150589	0.0794673	mem_b	chr16:30482276-30482736	0.0249316	0.0340748	0.649365	ITGAL_744	FALSE	.	chr16:29822462-29822973	MAZ,PRRT2	0.0968403	659763
Ulcerative_colitis	16:30482494:T:C	16:30482494:T:C	rs11150589	0.0794673	mem_b	chr16:30482276-30482736	0.0249316	0.0340748	0.649365	ITGAL_744	FALSE	.	chr16:30709218-30710844	SRCAP	0.070186	228108
Ulcerative_colitis	16:30482494:T:C	16:30482494:T:C	rs11150589	0.0794673	t	chr16:30482276-30482736	0.0116588	0.0197558	0.570574	ITGAL_744	FALSE	.	chr16:30194499-30196130	CORO1A	0.0517348	286606
Ulcerative_colitis	16:30482494:T:C	16:30482494:T:C	rs11150589	0.0794673	t	chr16:30482276-30482736	0.0116588	0.0197558	0.570574	ITGAL_744	FALSE	.	chr16:29984708-29985630	TAOK2	0.0693148	497106
Ulcerative_colitis	16:30482494:T:C	16:30482494:T:C	rs11150589	0.0794673	t	chr16:30482276-30482736	0.0116588	0.0197558	0.570574	ITGAL_744	FALSE	.	chr16:30759181-30760578	PHKG2	0.0825354	277842
Ulcerative_colitis	16:30482494:T:C	16:30482494:T:C	rs11150589	0.0794673	t	chr16:30482276-30482736	0.0116588	0.0197558	0.570574	ITGAL_744	FALSE	.	chr16:30778981-30779634	RNF40	0.137635	296898
Ulcerative_colitis	16:30482494:T:C	16:30482494:T:C	rs11150589	0.0794673	t	chr16:30482276-30482736	0.0116588	0.0197558	0.570574	ITGAL_744	FALSE	.	chr16:30103065-30104435	TBX6	0.0601096	378301
Ulcerative_colitis	16:30482494:T:C	16:30482494:T:C	rs11150589	0.0794673	t	chr16:30482276-30482736	0.0116588	0.0197558	0.570574	ITGAL_744	FALSE	.	chr16:30933547-30934913	FBXL19	0.0507341	452177
Ulcerative_colitis	16:30482494:T:C	16:30482494:T:C	rs11150589	0.0794673	t	chr16:30482276-30482736	0.0116588	0.0197558	0.570574	ITGAL_744	FALSE	.	chr16:30086832-30087882	PPP4C	0.121637	394854
Ulcerative_colitis	16:30482494:T:C	16:30482494:T:C	rs11150589	0.0794673	t	chr16:30482276-30482736	0.0116588	0.0197558	0.570574	ITGAL_744	FALSE	.	chr16:30107313-30107919	YPEL3	0.0941518	374817
Ulcerative_colitis	16:30482494:T:C	16:30482494:T:C	rs11150589	0.0794673	t	chr16:30482276-30482736	0.0116588	0.0197558	0.570574	ITGAL_744	FALSE	.	chr16:30220256-30220578	RP11-347C12.3	0.0748285	262158
Ulcerative_colitis	16:30482494:T:C	16:30482494:T:C	rs11150589	0.0794673	t	chr16:30482276-30482736	0.0116588	0.0197558	0.570574	ITGAL_744	FALSE	.	chr16:30904744-30905897	BCL7C	0.0936376	423161
Ulcerative_colitis	16:30482494:T:C	16:30482494:T:C	rs11150589	0.0794673	t	chr16:30482276-30482736	0.0116588	0.0197558	0.570574	ITGAL_744	FALSE	.	chr16:30076276-30077517	ALDOA	0.145205	405219
Ulcerative_colitis	16:30482494:T:C	16:30482494:T:C	rs11150589	0.0794673	t	chr16:30482276-30482736	0.0116588	0.0197558	0.570574	ITGAL_744	FALSE	.	chr16:30661068-30663197	PRR14	0.0750125	180461
Ulcerative_colitis	16:30482494:T:C	16:30482494:T:C	rs11150589	0.0794673	t	chr16:30482276-30482736	0.0116588	0.0197558	0.570574	ITGAL_744	FALSE	.	chr16:30456528-30457515	SEPHS2	0.0795267	25221
Ulcerative_colitis	16:30482494:T:C	16:30482494:T:C	rs11150589	0.0794673	t	chr16:30482276-30482736	0.0116588	0.0197558	0.570574	ITGAL_744	FALSE	.	chr16:30418259-30419232	ZNF771	0.0915203	63504
Ulcerative_colitis	16:30482494:T:C	16:30482494:T:C	rs11150589	0.0794673	t	chr16:30482276-30482736	0.0116588	0.0197558	0.570574	ITGAL_744	FALSE	.	chr16:29673900-29676926	SPN,QPRT	0.0962879	805810
Ulcerative_colitis	16:30482494:T:C	16:30482494:T:C	rs11150589	0.0794673	t	chr16:30482276-30482736	0.0116588	0.0197558	0.570574	ITGAL_744	FALSE	.	chr16:29937035-29938250	KCTD13	0.0640181	544486
Ulcerative_colitis	16:30482494:T:C	16:30482494:T:C	rs11150589	0.0794673	t	chr16:30482276-30482736	0.0116588	0.0197558	0.570574	ITGAL_744	FALSE	.	chr16:30569147-30570105	ZNF764,AC002310.13	0.0835115	87369
Ulcerative_colitis	16:30482494:T:C	16:30482494:T:C	rs11150589	0.0794673	t	chr16:30482276-30482736	0.0116588	0.0197558	0.570574	ITGAL_744	FALSE	.	chr16:29822462-29822973	MAZ,PRRT2	0.148229	659763
Ulcerative_colitis	16:30482494:T:C	16:30482494:T:C	rs11150589	0.0794673	t	chr16:30482276-30482736	0.0116588	0.0197558	0.570574	ITGAL_744	FALSE	.	chr16:30381435-30382678	TBC1D10B,MYLPF	0.0777625	100058
Ulcerative_colitis	16:30482494:T:C	16:30482494:T:C	rs11150589	0.0794673	t	chr16:30482276-30482736	0.0116588	0.0197558	0.570574	ITGAL_744	FALSE	.	chr16:29832456-29832991	MVP	0.0568442	649745
Ulcerative_colitis	16:30482494:T:C	16:30482494:T:C	rs11150589	0.0794673	t	chr16:30482276-30482736	0.0116588	0.0197558	0.570574	ITGAL_744	FALSE	.	chr16:30064073-30064903	FAM57B,ALDOA	0.109152	417833
Ulcerative_colitis	9:139266405:G:A	9:139267533:G:A	rs4078099	0.0791325	mono	chr9:139271716-139272016	0.0179196	0.0255995	0.623199	CARD9_3084	FALSE	.	.	.	.	.
Ulcerative_colitis	9:139266405:G:A	9:139267533:G:A	rs4078099	0.0791325	cMono	chr9:139271716-139272016	0.0124616	0.0186924	0.636639	CARD9_3084	FALSE	.	.	.	.	.
Ulcerative_colitis	9:139266405:G:A	9:139267533:G:A	rs4078099	0.0791325	ncMono	chr9:139271716-139272016	0.0465138	0.0465138	0.625376	CARD9_3084	FALSE	.	.	.	.	.
Basophil_count	2:8439629:G:A	2:8441984:G:C	rs10174706	0.0758596	act_cd4_t	chr2:8441977-8442676	0.0223889	0.0287858	0.376675	ID2_375800	FALSE	.	.	.	.	.
Eosinophil_count	1:42371414:T:C	1:42363966:G:A	rs1886729	0.0756406	act_cd4_t	chr1:42363652-42364483	0.0426465	0.0426465	0.409593	HIVEP3_19187	FALSE	.	chr1:42928489-42929397	CCDC30	0.104229	564914
Eosinophil_count	1:42371414:T:C	1:42364198:C:T	rs1408947	0.0754402	act_cd4_t	chr1:42363652-42364483	0.0426455	0.0426465	0.409592	HIVEP3_19187	FALSE	.	chr1:42928489-42929397	CCDC30	0.104229	564914
Eosinophil_count	10:26736240:T:C	10:26734517:G:A	rs11591540	0.0749958	cMono	chr10:26734337-26734621	0.000414493	0.0014277	0.262193	APBB1IP_6484	FALSE	.	.	.	.	.
Eosinophil_count	10:26736240:T:C	10:26734517:G:A	rs11591540	0.0749958	mono	chr10:26734337-26734621	0.00041576	0.00143206	0.271279	APBB1IP_6484	FALSE	.	.	.	.	.
Eosinophil_count	10:26736240:T:C	10:26734517:G:A	rs11591540	0.0749958	t	chr10:26734337-26734621	0.00233576	0.00804539	0.323859	APBB1IP_6484	FALSE	.	.	.	.	.
Type_1_diabetes	PRKCQ	10:6448881:T:C	rs586527	0.0740888	mono	chr10:6440409-6440770	0.0117835	0.0265563	0.415997	DKFZP667F0711_47632	FALSE	.	.	.	.	.
Type_1_diabetes	BACH2	6:90976768:G:A	rs72928038	0.073566	t	chr6:90976484-90977421	0.00418102	0.0292672	0.295808	BACH2_28541	FALSE	.	chr6:90142462-90143947	ANKRD6	0.0997667	833474
Type_1_diabetes	BACH2	6:90976768:G:A	rs72928038	0.073566	t	chr6:90976484-90977421	0.00418102	0.0292672	0.295808	BACH2_28541	FALSE	.	chr6:90718032-90719108	BACH2	0.0673682	258313
Type_1_diabetes	BACH2	6:90976768:G:A	rs72928038	0.073566	t	chr6:90976484-90977421	0.00418102	0.0292672	0.295808	BACH2_28541	FALSE	.	chr6:90120193-90120548	RRAGD	0.0512786	856873
Lymphocyte_count	4:80927001:C:T	4:80927001:C:T	rs12504282	0.0730025	mono	chr4:80926963-80927438	0.0106409	0.0212819	0.632785	ANTXR2_40213	FALSE	.	chr4:80992752-80995095	ANTXR2	0.0613642	67657
Lymphocyte_count	4:80927001:C:T	4:80927001:C:T	rs12504282	0.0730025	mono	chr4:80926963-80927438	0.0106409	0.0212819	0.632785	ANTXR2_40213	FALSE	.	chr4:81104714-81106206	PRDM8	0.0710154	178768
Lymphocyte_count	4:80927001:C:T	4:80927001:C:T	rs12504282	0.0730025	cMono	chr4:80926963-80927438	0.0138615	0.0207923	0.625697	ANTXR2_40213	FALSE	.	chr4:80992752-80995095	ANTXR2	0.0613642	67657
Lymphocyte_count	4:80927001:C:T	4:80927001:C:T	rs12504282	0.0730025	cMono	chr4:80926963-80927438	0.0138615	0.0207923	0.625697	ANTXR2_40213	FALSE	.	chr4:81104714-81106206	PRDM8	0.0710154	178768
Lymphocyte_count	4:80927001:C:T	4:80927001:C:T	rs12504282	0.0730025	t	chr4:80926963-80927438	0.0192923	0.0385846	0.672125	ANTXR2_40213	FALSE	.	chr4:80992752-80995095	ANTXR2	0.0818535	67657
Asthma_child_onset	1:9356676:T:C	1:9341038:C:T	rs916380	0.0726074	mono	chr1:9340431-9341276	0.015173	0.0612112	0.62849	SPSB1_11164	FALSE	.	.	.	.	.
Type_1_diabetes	PTPN2	18:12775851:G:T	rs2542147	0.0721468	mono	chr18:12777197-12777865	0.000173616	0.00156254	0.233264	PTPN2_9376	FALSE	.	.	.	.	.
Asthma_child_onset	8:81294702:C:T	8:81290387:C:T	rs2370615	0.0719428	act_cd4_t	chr8:81279002-81280450	0.0436482	0.0436482	0.372983	ZBTB10_116905	FALSE	.	chr8:81784733-81787273	ZNF704	0.136262	506823
Eosinophil_count	2:8439629:G:A	2:8442248:G:A	rs10174949	0.0717342	act_cd4_t	chr2:8441977-8442676	0.0221262	0.0287858	0.376586	ID2_375800	FALSE	.	.	.	.	.
Systemic_lupus_erythematosus	16:85972612:G:A	16:85969738:A:G	rs8052690	0.0712971	mono	chr16:85974663-85975056	0.00212337	0.00758348	0.272418	IRF8_26245	FALSE	.	.	.	.	.
Systemic_lupus_erythematosus	16:85972612:G:A	16:85969738:A:G	rs8052690	0.0712971	cMono	chr16:85974663-85975056	0.00192532	0.00687613	0.267319	IRF8_26245	FALSE	.	.	.	.	.
Crohns_disease	19:46849806:G:T	19:46849446:A:G	rs55665939	0.0688903	mono	chr19:46853901-46854211	0.0642972	0.0642972	0.369163	PPP5C_3037	FALSE	.	chr19:46144509-46146784	AC006132.1,EML2	0.0823192	707427
Crohns_disease	19:46849806:G:T	19:46849446:A:G	rs55665939	0.0688903	mono	chr19:46853901-46854211	0.0642972	0.0642972	0.369163	PPP5C_3037	FALSE	.	chr19:47291489-47292192	SLC1A5	0.0601279	437981
Crohns_disease	19:46849806:G:T	19:46849446:A:G	rs55665939	0.0688903	mono	chr19:46853901-46854211	0.0642972	0.0642972	0.369163	PPP5C_3037	FALSE	.	chr19:46295603-46296530	DMWD	0.0554774	557681
Ulcerative_colitis	5:176788570:T:C	5:176798040:T:G	rs56235845	0.0681523	mono	chr5:176797625-176798186	0.00705017	0.0493512	0.25675	RGS14_0	TRUE	RGS14	chr5:176873141-176874531	PRR7	0.0564823	76345
Ulcerative_colitis	5:176788570:T:C	5:176798040:T:G	rs56235845	0.0681523	cMono	chr5:176797625-176798186	0.00650141	0.0390085	0.251567	RGS14_0	TRUE	RGS14	chr5:176873141-176874531	PRR7	0.0564823	76345
Ulcerative_colitis	5:176788570:T:C	5:176798040:T:G	rs56235845	0.0681523	act_cd4_t	chr5:176797625-176798186	9.01628e-05	0.000540977	0.157813	RGS14_0	TRUE	RGS14	chr5:176784304-176785361	RGS14	0.0663207	12825
Ulcerative_colitis	5:176788570:T:C	5:176798040:T:G	rs56235845	0.0681523	act_cd4_t	chr5:176797625-176798186	9.01628e-05	0.000540977	0.157813	RGS14_0	TRUE	RGS14	chr5:176817368-176817921	SLC34A1	0.0534334	19735
Ulcerative_colitis	5:176788570:T:C	5:176798040:T:G	rs56235845	0.0681523	naive_cd4_t	chr5:176797625-176798186	0.00037642	0.0018821	0.188883	RGS14_0	TRUE	RGS14	chr5:176784304-176785361	RGS14	0.0663207	12825
Ulcerative_colitis	5:176788570:T:C	5:176798040:T:G	rs56235845	0.0681523	naive_cd4_t	chr5:176797625-176798186	0.00037642	0.0018821	0.188883	RGS14_0	TRUE	RGS14	chr5:176817368-176817921	SLC34A1	0.0534334	19735
Ulcerative_colitis	5:176788570:T:C	5:176798040:T:G	rs56235845	0.0681523	t	chr5:176797625-176798186	0.000183613	0.00128529	0.175778	RGS14_0	TRUE	RGS14	chr5:176784304-176785361	RGS14	0.0663207	12825
Ulcerative_colitis	5:176788570:T:C	5:176798040:T:G	rs56235845	0.0681523	t	chr5:176797625-176798186	0.000183613	0.00128529	0.175778	RGS14_0	TRUE	RGS14	chr5:176817368-176817921	SLC34A1	0.0534334	19735
Ulcerative_colitis	5:176788570:T:C	5:176798040:T:G	rs56235845	0.0681523	nk	chr5:176797625-176798186	0.00221782	0.0110891	0.274299	RGS14_0	TRUE	RGS14	chr5:177026158-177028071	B4GALT7	0.104926	229885
Ulcerative_colitis	5:176788570:T:C	5:176798040:T:G	rs56235845	0.0681523	nk	chr5:176797625-176798186	0.00221782	0.0110891	0.274299	RGS14_0	TRUE	RGS14	chr5:176873141-176874531	PRR7	0.0631908	76345
Gout	11:65506822:C:G	11:65512057:T:G	rs7110576	0.0674705	mono	chr11:65511864-65512312	0.0189053	0.0189498	0.376025	RNASEH2C_22947	FALSE	.	chr11:66084892-66086301	CD248	0.0786876	573989
Gout	11:65506822:C:G	11:65512057:T:G	rs7110576	0.0674705	mono	chr11:65511864-65512312	0.0189053	0.0189498	0.376025	RNASEH2C_22947	FALSE	.	chr11:65547382-65549020	AP5B1	0.0530662	36708
Gout	11:65506822:C:G	11:65512057:T:G	rs7110576	0.0674705	cMono	chr11:65511864-65512312	0.0191359	0.0191833	0.376662	RNASEH2C_22947	FALSE	.	chr11:66084892-66086301	CD248	0.0786876	573989
Gout	11:65506822:C:G	11:65512057:T:G	rs7110576	0.0674705	cMono	chr11:65511864-65512312	0.0191359	0.0191833	0.376662	RNASEH2C_22947	FALSE	.	chr11:65547382-65549020	AP5B1	0.0530662	36708
Lymphocyte_count	16:30482803:T:C	16:30482494:T:C	rs11150589	0.0670342	mem_b	chr16:30482276-30482736	0.0249316	0.0340748	0.649365	ITGAL_744	FALSE	.	chr16:30064073-30064903	FAM57B,ALDOA	0.158824	417833
Lymphocyte_count	16:30482803:T:C	16:30482494:T:C	rs11150589	0.0670342	mem_b	chr16:30482276-30482736	0.0249316	0.0340748	0.649365	ITGAL_744	FALSE	.	chr16:30066383-30066980	ALDOA	0.214741	415756
Lymphocyte_count	16:30482803:T:C	16:30482494:T:C	rs11150589	0.0670342	mem_b	chr16:30482276-30482736	0.0249316	0.0340748	0.649365	ITGAL_744	FALSE	.	chr16:30620935-30622100	ZNF689	0.062031	139364
Lymphocyte_count	16:30482803:T:C	16:30482494:T:C	rs11150589	0.0670342	mem_b	chr16:30482276-30482736	0.0249316	0.0340748	0.649365	ITGAL_744	FALSE	.	chr16:30672084-30672320	FBRS	0.129132	189584
Lymphocyte_count	16:30482803:T:C	16:30482494:T:C	rs11150589	0.0670342	mem_b	chr16:30482276-30482736	0.0249316	0.0340748	0.649365	ITGAL_744	FALSE	.	chr16:30393499-30394264	2022-09-01	0.180373	88472
Lymphocyte_count	16:30482803:T:C	16:30482494:T:C	rs11150589	0.0670342	mem_b	chr16:30482276-30482736	0.0249316	0.0340748	0.649365	ITGAL_744	FALSE	.	chr16:30770222-30770807	C16orf93	0.122395	288071
Lymphocyte_count	16:30482803:T:C	16:30482494:T:C	rs11150589	0.0670342	mem_b	chr16:30482276-30482736	0.0249316	0.0340748	0.649365	ITGAL_744	FALSE	.	chr16:30778981-30779634	RNF40	0.400049	296898
Lymphocyte_count	16:30482803:T:C	16:30482494:T:C	rs11150589	0.0670342	mem_b	chr16:30482276-30482736	0.0249316	0.0340748	0.649365	ITGAL_744	FALSE	.	chr16:30996093-30997047	HSD3B7,AC135048.1	0.082354	514311
Lymphocyte_count	16:30482803:T:C	16:30482494:T:C	rs11150589	0.0670342	mem_b	chr16:30482276-30482736	0.0249316	0.0340748	0.649365	ITGAL_744	FALSE	.	chr16:29831500-29832127	MVP	0.078265	650609
Lymphocyte_count	16:30482803:T:C	16:30482494:T:C	rs11150589	0.0670342	mem_b	chr16:30482276-30482736	0.0249316	0.0340748	0.649365	ITGAL_744	FALSE	.	chr16:30032154-30033390	DOC2A	0.0530276	449346
Lymphocyte_count	16:30482803:T:C	16:30482494:T:C	rs11150589	0.0670342	mem_b	chr16:30482276-30482736	0.0249316	0.0340748	0.649365	ITGAL_744	FALSE	.	chr16:30569147-30570105	ZNF764,AC002310.13	0.109249	87369
Lymphocyte_count	16:30482803:T:C	16:30482494:T:C	rs11150589	0.0670342	mem_b	chr16:30482276-30482736	0.0249316	0.0340748	0.649365	ITGAL_744	FALSE	.	chr16:29818713-29819729	MAZ	0.0545449	663007
Lymphocyte_count	16:30482803:T:C	16:30482494:T:C	rs11150589	0.0670342	mem_b	chr16:30482276-30482736	0.0249316	0.0340748	0.649365	ITGAL_744	FALSE	.	chr16:30193898-30194224	CORO1A	0.10275	288512
Lymphocyte_count	16:30482803:T:C	16:30482494:T:C	rs11150589	0.0670342	mem_b	chr16:30482276-30482736	0.0249316	0.0340748	0.649365	ITGAL_744	FALSE	.	chr16:30537626-30539428	ZNF768	0.0688717	56692
Lymphocyte_count	16:30482803:T:C	16:30482494:T:C	rs11150589	0.0670342	mem_b	chr16:30482276-30482736	0.0249316	0.0340748	0.649365	ITGAL_744	FALSE	.	chr16:29756506-29757695	C16orf54	0.139218	725041
Lymphocyte_count	16:30482803:T:C	16:30482494:T:C	rs11150589	0.0670342	mem_b	chr16:30482276-30482736	0.0249316	0.0340748	0.649365	ITGAL_744	FALSE	.	chr16:29822462-29822973	MAZ,PRRT2	0.0968403	659763
Lymphocyte_count	16:30482803:T:C	16:30482494:T:C	rs11150589	0.0670342	mem_b	chr16:30482276-30482736	0.0249316	0.0340748	0.649365	ITGAL_744	FALSE	.	chr16:30709218-30710844	SRCAP	0.070186	228108
Lymphocyte_count	16:30482803:T:C	16:30482494:T:C	rs11150589	0.0670342	t	chr16:30482276-30482736	0.0116588	0.0197558	0.570574	ITGAL_744	FALSE	.	chr16:30194499-30196130	CORO1A	0.0517348	286606
Lymphocyte_count	16:30482803:T:C	16:30482494:T:C	rs11150589	0.0670342	t	chr16:30482276-30482736	0.0116588	0.0197558	0.570574	ITGAL_744	FALSE	.	chr16:29984708-29985630	TAOK2	0.0693148	497106
Lymphocyte_count	16:30482803:T:C	16:30482494:T:C	rs11150589	0.0670342	t	chr16:30482276-30482736	0.0116588	0.0197558	0.570574	ITGAL_744	FALSE	.	chr16:30759181-30760578	PHKG2	0.0825354	277842
Lymphocyte_count	16:30482803:T:C	16:30482494:T:C	rs11150589	0.0670342	t	chr16:30482276-30482736	0.0116588	0.0197558	0.570574	ITGAL_744	FALSE	.	chr16:30778981-30779634	RNF40	0.137635	296898
Lymphocyte_count	16:30482803:T:C	16:30482494:T:C	rs11150589	0.0670342	t	chr16:30482276-30482736	0.0116588	0.0197558	0.570574	ITGAL_744	FALSE	.	chr16:30103065-30104435	TBX6	0.0601096	378301
Lymphocyte_count	16:30482803:T:C	16:30482494:T:C	rs11150589	0.0670342	t	chr16:30482276-30482736	0.0116588	0.0197558	0.570574	ITGAL_744	FALSE	.	chr16:30933547-30934913	FBXL19	0.0507341	452177
Lymphocyte_count	16:30482803:T:C	16:30482494:T:C	rs11150589	0.0670342	t	chr16:30482276-30482736	0.0116588	0.0197558	0.570574	ITGAL_744	FALSE	.	chr16:30086832-30087882	PPP4C	0.121637	394854
Lymphocyte_count	16:30482803:T:C	16:30482494:T:C	rs11150589	0.0670342	t	chr16:30482276-30482736	0.0116588	0.0197558	0.570574	ITGAL_744	FALSE	.	chr16:30107313-30107919	YPEL3	0.0941518	374817
Lymphocyte_count	16:30482803:T:C	16:30482494:T:C	rs11150589	0.0670342	t	chr16:30482276-30482736	0.0116588	0.0197558	0.570574	ITGAL_744	FALSE	.	chr16:30220256-30220578	RP11-347C12.3	0.0748285	262158
Lymphocyte_count	16:30482803:T:C	16:30482494:T:C	rs11150589	0.0670342	t	chr16:30482276-30482736	0.0116588	0.0197558	0.570574	ITGAL_744	FALSE	.	chr16:30904744-30905897	BCL7C	0.0936376	423161
Lymphocyte_count	16:30482803:T:C	16:30482494:T:C	rs11150589	0.0670342	t	chr16:30482276-30482736	0.0116588	0.0197558	0.570574	ITGAL_744	FALSE	.	chr16:30076276-30077517	ALDOA	0.145205	405219
Lymphocyte_count	16:30482803:T:C	16:30482494:T:C	rs11150589	0.0670342	t	chr16:30482276-30482736	0.0116588	0.0197558	0.570574	ITGAL_744	FALSE	.	chr16:30661068-30663197	PRR14	0.0750125	180461
Lymphocyte_count	16:30482803:T:C	16:30482494:T:C	rs11150589	0.0670342	t	chr16:30482276-30482736	0.0116588	0.0197558	0.570574	ITGAL_744	FALSE	.	chr16:30456528-30457515	SEPHS2	0.0795267	25221
Lymphocyte_count	16:30482803:T:C	16:30482494:T:C	rs11150589	0.0670342	t	chr16:30482276-30482736	0.0116588	0.0197558	0.570574	ITGAL_744	FALSE	.	chr16:30418259-30419232	ZNF771	0.0915203	63504
Lymphocyte_count	16:30482803:T:C	16:30482494:T:C	rs11150589	0.0670342	t	chr16:30482276-30482736	0.0116588	0.0197558	0.570574	ITGAL_744	FALSE	.	chr16:29673900-29676926	SPN,QPRT	0.0962879	805810
Lymphocyte_count	16:30482803:T:C	16:30482494:T:C	rs11150589	0.0670342	t	chr16:30482276-30482736	0.0116588	0.0197558	0.570574	ITGAL_744	FALSE	.	chr16:29937035-29938250	KCTD13	0.0640181	544486
Lymphocyte_count	16:30482803:T:C	16:30482494:T:C	rs11150589	0.0670342	t	chr16:30482276-30482736	0.0116588	0.0197558	0.570574	ITGAL_744	FALSE	.	chr16:30569147-30570105	ZNF764,AC002310.13	0.0835115	87369
Lymphocyte_count	16:30482803:T:C	16:30482494:T:C	rs11150589	0.0670342	t	chr16:30482276-30482736	0.0116588	0.0197558	0.570574	ITGAL_744	FALSE	.	chr16:29822462-29822973	MAZ,PRRT2	0.148229	659763
Lymphocyte_count	16:30482803:T:C	16:30482494:T:C	rs11150589	0.0670342	t	chr16:30482276-30482736	0.0116588	0.0197558	0.570574	ITGAL_744	FALSE	.	chr16:30381435-30382678	TBC1D10B,MYLPF	0.0777625	100058
Lymphocyte_count	16:30482803:T:C	16:30482494:T:C	rs11150589	0.0670342	t	chr16:30482276-30482736	0.0116588	0.0197558	0.570574	ITGAL_744	FALSE	.	chr16:29832456-29832991	MVP	0.0568442	649745
Lymphocyte_count	16:30482803:T:C	16:30482494:T:C	rs11150589	0.0670342	t	chr16:30482276-30482736	0.0116588	0.0197558	0.570574	ITGAL_744	FALSE	.	chr16:30064073-30064903	FAM57B,ALDOA	0.109152	417833
Asthma_child_onset	15:41787585:T:G	15:41782684:A:C	rs12440045	0.0649278	act_cd4_t	chr15:41782522-41782929	0.00242852	0.00760325	0.327471	ITPKA_2163	FALSE	.	chr15:41035763-41036735	RMDN3	0.0517438	746194
Asthma_child_onset	15:41787585:T:G	15:41782684:A:C	rs12440045	0.0649278	act_cd4_t	chr15:41782522-41782929	0.00242852	0.00760325	0.327471	ITPKA_2163	FALSE	.	chr15:41793391-41795345	ITPKA	0.134554	12416
Asthma_child_onset	15:41787585:T:G	15:41782684:A:C	rs12440045	0.0649278	act_cd4_t	chr15:41782522-41782929	0.00242852	0.00760325	0.327471	ITPKA_2163	FALSE	.	chr15:42123514-42123852	JMJD7	0.0923452	340923
Asthma_child_onset	15:41787585:T:G	15:41782684:A:C	rs12440045	0.0649278	act_cd4_t	chr15:41782522-41782929	0.00242852	0.00760325	0.327471	ITPKA_2163	FALSE	.	chr15:41804011-41806510	LTK	0.135755	23581
Asthma_child_onset	15:41787585:T:G	15:41782684:A:C	rs12440045	0.0649278	act_cd4_t	chr15:41782522-41782929	0.00242852	0.00760325	0.327471	ITPKA_2163	FALSE	.	chr15:42186773-42188006	SPTBN5	0.060713	405077
Asthma_child_onset	15:41787585:T:G	15:41782684:A:C	rs12440045	0.0649278	t	chr15:41782522-41782929	0.00895919	0.0209048	0.345586	ITPKA_2163	FALSE	.	chr15:41035763-41036735	RMDN3	0.0517438	746194
Asthma_child_onset	15:41787585:T:G	15:41782684:A:C	rs12440045	0.0649278	t	chr15:41782522-41782929	0.00895919	0.0209048	0.345586	ITPKA_2163	FALSE	.	chr15:41793391-41795345	ITPKA	0.134554	12416
Asthma_child_onset	15:41787585:T:G	15:41782684:A:C	rs12440045	0.0649278	t	chr15:41782522-41782929	0.00895919	0.0209048	0.345586	ITPKA_2163	FALSE	.	chr15:42123514-42123852	JMJD7	0.0923452	340923
Asthma_child_onset	15:41787585:T:G	15:41782684:A:C	rs12440045	0.0649278	t	chr15:41782522-41782929	0.00895919	0.0209048	0.345586	ITPKA_2163	FALSE	.	chr15:41804011-41806510	LTK	0.135755	23581
Asthma_child_onset	15:41787585:T:G	15:41782684:A:C	rs12440045	0.0649278	t	chr15:41782522-41782929	0.00895919	0.0209048	0.345586	ITPKA_2163	FALSE	.	chr15:42186773-42188006	SPTBN5	0.060713	405077
Eosinophil_count	2:8439629:G:A	2:8443803:G:A	rs10178845	0.0643022	act_cd4_t	chr2:8441977-8442676	0.0222083	0.0287858	0.376624	ID2_375800	FALSE	.	.	.	.	.
Monocyte_count	13:110820255:T:G	13:110813991:C:A	rs16975420	0.0618865	mono	chr13:110806674-110807364	0.010381	0.0276827	0.341497	COL4A1_7974	FALSE	.	chr13:111328064-111330425	CARS2	0.0923994	523061
Monocyte_count	13:110820255:T:G	13:110813991:C:A	rs16975420	0.0618865	mono	chr13:110813474-110814228	0.000384714	0.00116424	0.367637	COL4A1_1110	FALSE	.	chr13:111328064-111330425	CARS2	0.074326	516197
Monocyte_count	13:110820255:T:G	13:110813991:C:A	rs16975420	0.0618865	cMono	chr13:110813474-110814228	0.000613681	0.00185049	0.370441	COL4A1_1110	FALSE	.	chr13:111328064-111330425	CARS2	0.074326	516197
Eosinophil_count	5:10624866:T:G	5:10632928:C:T	rs113041730	0.0616784	naive_b	chr5:10632014-10632967	0.000652567	0.00555947	0.344193	ANKRD33B_66935	FALSE	.	.	.	.	.
Eosinophil_count	5:10624866:T:G	5:10632928:C:T	rs113041730	0.0616784	b	chr5:10632014-10632967	0.000133855	0.0029448	0.352303	ANKRD33B_66935	FALSE	.	.	.	.	.
Eosinophil_count	5:10624866:T:G	5:10632928:C:T	rs113041730	0.0616784	t	chr5:10632014-10632967	0.00203358	0.0169465	0.353539	ANKRD33B_66935	FALSE	.	chr5:10563351-10565730	ANKRD33B	0.110003	67237
Eosinophil_count	5:10624866:T:G	5:10632928:C:T	rs113041730	0.0616784	act_cd4_t	chr5:10632014-10632967	0.000804073	0.00589653	0.321619	ANKRD33B_66935	FALSE	.	chr5:10563351-10565730	ANKRD33B	0.110003	67237
Eosinophil_count	7:3171020:T:C	7:3160511:T:A	rs6975452	0.0616569	act_cd4_t	chr7:3160125-3160664	0.000905789	0.0117753	0.287987	AC091801.1_36725	FALSE	.	.	.	.	.
Eosinophil_count	2:8439629:G:A	2:8451498:A:G	rs13395467	0.0615041	act_cd4_t	chr2:8441977-8442676	0.0199432	0.0287858	0.380493	ID2_375800	FALSE	.	.	.	.	.
Eosinophil_count	5:10624866:T:G	5:10632605:G:C	rs78293251	0.0602588	naive_b	chr5:10632014-10632967	0.00079421	0.00555947	0.347794	ANKRD33B_66935	FALSE	.	.	.	.	.
Eosinophil_count	5:10624866:T:G	5:10632605:G:C	rs78293251	0.0602588	act_cd4_t	chr5:10632014-10632967	0.000697096	0.00589653	0.320588	ANKRD33B_66935	FALSE	.	chr5:10563351-10565730	ANKRD33B	0.110003	67237
Eosinophil_count	5:10624866:T:G	5:10632605:G:C	rs78293251	0.0602588	t	chr5:10632014-10632967	0.00165146	0.0169465	0.351647	ANKRD33B_66935	FALSE	.	chr5:10563351-10565730	ANKRD33B	0.110003	67237
Crohns_disease	9:139266405:G:A	9:139267533:G:A	rs4078099	0.0588059	cMono	chr9:139271716-139272016	0.0124616	0.0186924	0.636639	CARD9_3084	FALSE	.	.	.	.	.
Crohns_disease	9:139266405:G:A	9:139267533:G:A	rs4078099	0.0588059	ncMono	chr9:139271716-139272016	0.0465138	0.0465138	0.625376	CARD9_3084	FALSE	.	.	.	.	.
Crohns_disease	9:139266405:G:A	9:139267533:G:A	rs4078099	0.0588059	mono	chr9:139271716-139272016	0.0179196	0.0255995	0.623199	CARD9_3084	FALSE	.	.	.	.	.
Crohns_disease	22:30493882:G:A	22:30592487:C:G	rs713875	0.0587801	mem_cd8_t	chr22:30591982-30593084	0.0121976	0.0243951	0.294959	LIF_49145	FALSE	.	chr22:30740454-30741236	SF3A1	0.0525666	148152
Crohns_disease	22:30493882:G:A	22:30592487:C:G	rs713875	0.0587801	mem_cd8_t	chr22:30591982-30593084	0.0121976	0.0243951	0.294959	LIF_49145	FALSE	.	chr22:30474387-30475398	HORMAD2	0.0563899	117686
Crohns_disease	22:30493882:G:A	22:30592487:C:G	rs713875	0.0587801	mem_cd8_t	chr22:30591982-30593084	0.0121976	0.0243951	0.294959	LIF_49145	FALSE	.	chr22:30661732-30663485	OSM	0.112497	70401
Crohns_disease	22:30493882:G:A	22:30592487:C:G	rs713875	0.0587801	mem_cd8_t	chr22:30591982-30593084	0.0121976	0.0243951	0.294959	LIF_49145	FALSE	.	chr22:30752431-30753618	CCDC157,SF3A1	0.0881428	160534
Crohns_disease	22:30493882:G:A	22:30592487:C:G	rs713875	0.0587801	mem_cd8_t	chr22:30591982-30593084	0.0121976	0.0243951	0.294959	LIF_49145	FALSE	.	chr22:31063105-31064304	DUSP18	0.0883087	471220
Crohns_disease	22:30493882:G:A	22:30592487:C:G	rs713875	0.0587801	mem_cd8_t	chr22:30591982-30593084	0.0121976	0.0243951	0.294959	LIF_49145	FALSE	.	chr22:30869003-30869707	SEC14L3	0.0587212	276623
Crohns_disease	22:30493882:G:A	22:30592487:C:G	rs713875	0.0587801	mem_cd8_t	chr22:30591982-30593084	0.0121976	0.0243951	0.294959	LIF_49145	FALSE	.	chr22:30278707-30280000	MTMR3	0.105384	313084
Crohns_disease	22:30493882:G:A	22:30592487:C:G	rs713875	0.0587801	mem_cd8_t	chr22:30591982-30593084	0.0121976	0.0243951	0.294959	LIF_49145	FALSE	.	chr22:30821682-30822936	MTFP1	0.0532078	229852
Crohns_disease	22:30493882:G:A	22:30592487:C:G	rs713875	0.0587801	nk	chr22:30591982-30593084	0.00171173	0.00342345	0.305406	LIF_49145	FALSE	.	chr22:31090087-31091198	OSBP2	0.144955	498114
Crohns_disease	22:30493882:G:A	22:30592487:C:G	rs713875	0.0587801	nk	chr22:30591982-30593084	0.00171173	0.00342345	0.305406	LIF_49145	FALSE	.	chr22:30661732-30663485	OSM	0.21829	70401
Crohns_disease	22:30493882:G:A	22:30592487:C:G	rs713875	0.0587801	nk	chr22:30591982-30593084	0.00171173	0.00342345	0.305406	LIF_49145	FALSE	.	chr22:30475995-30476576	HORMAD2	0.0783524	116508
Crohns_disease	22:30493882:G:A	22:30592487:C:G	rs713875	0.0587801	nk	chr22:30591982-30593084	0.00171173	0.00342345	0.305406	LIF_49145	FALSE	.	chr22:30642002-30643006	LIF	0.202146	49922
Crohns_disease	22:30493882:G:A	22:30592487:C:G	rs713875	0.0587801	nk	chr22:30591982-30593084	0.00171173	0.00342345	0.305406	LIF_49145	FALSE	.	chr22:30701452-30703393	TBC1D10A	0.0991559	110309
Crohns_disease	22:30493882:G:A	22:30592487:C:G	rs713875	0.0587801	nk	chr22:30591982-30593084	0.00171173	0.00342345	0.305406	LIF_49145	FALSE	.	chr22:30752431-30753618	CCDC157,SF3A1	0.111732	160534
Crohns_disease	22:30493882:G:A	22:30592487:C:G	rs713875	0.0587801	nk	chr22:30591982-30593084	0.00171173	0.00342345	0.305406	LIF_49145	FALSE	.	chr22:30869003-30869707	SEC14L3	0.188085	276623
Crohns_disease	22:30493882:G:A	22:30592487:C:G	rs713875	0.0587801	cyto_nk	chr22:30591982-30593084	0.0012177	0.00243541	0.281864	LIF_49145	FALSE	.	chr22:31090087-31091198	OSBP2	0.144955	498114
Crohns_disease	22:30493882:G:A	22:30592487:C:G	rs713875	0.0587801	cyto_nk	chr22:30591982-30593084	0.0012177	0.00243541	0.281864	LIF_49145	FALSE	.	chr22:30661732-30663485	OSM	0.21829	70401
Crohns_disease	22:30493882:G:A	22:30592487:C:G	rs713875	0.0587801	cyto_nk	chr22:30591982-30593084	0.0012177	0.00243541	0.281864	LIF_49145	FALSE	.	chr22:30475995-30476576	HORMAD2	0.0783524	116508
Crohns_disease	22:30493882:G:A	22:30592487:C:G	rs713875	0.0587801	cyto_nk	chr22:30591982-30593084	0.0012177	0.00243541	0.281864	LIF_49145	FALSE	.	chr22:30642002-30643006	LIF	0.202146	49922
Crohns_disease	22:30493882:G:A	22:30592487:C:G	rs713875	0.0587801	cyto_nk	chr22:30591982-30593084	0.0012177	0.00243541	0.281864	LIF_49145	FALSE	.	chr22:30701452-30703393	TBC1D10A	0.0991559	110309
Crohns_disease	22:30493882:G:A	22:30592487:C:G	rs713875	0.0587801	cyto_nk	chr22:30591982-30593084	0.0012177	0.00243541	0.281864	LIF_49145	FALSE	.	chr22:30752431-30753618	CCDC157,SF3A1	0.111732	160534
Crohns_disease	22:30493882:G:A	22:30592487:C:G	rs713875	0.0587801	cyto_nk	chr22:30591982-30593084	0.0012177	0.00243541	0.281864	LIF_49145	FALSE	.	chr22:30869003-30869707	SEC14L3	0.188085	276623
Lymphocyte_count	17:38004929:GATTT:G	17:38023745:A:G	rs4795397	0.0584962	t	chr17:38020025-38020851	0.0220953	0.0368255	0.567045	IKZF3_0	TRUE	IKZF3	chr17:38716393-38717743	CCR7	0.0991264	696892
Lymphocyte_count	17:38004929:GATTT:G	17:38023745:A:G	rs4795397	0.0584962	t	chr17:38020025-38020851	0.0220953	0.0368255	0.567045	IKZF3_0	TRUE	IKZF3	chr17:38974798-38975546	TMEM99	0.0534222	954695
Lymphocyte_count	17:38004929:GATTT:G	17:38023745:A:G	rs4795397	0.0584962	t	chr17:38020025-38020851	0.0220953	0.0368255	0.567045	IKZF3_0	TRUE	IKZF3	chr17:38256825-38257793	NR1D1	0.072253	236942
Lymphocyte_count	17:38004929:GATTT:G	17:38023745:A:G	rs4795397	0.0584962	t	chr17:38020025-38020851	0.0220953	0.0368255	0.567045	IKZF3_0	TRUE	IKZF3	chr17:37865186-37866576	ERBB2	0.0531225	154275
Lymphocyte_count	17:38004929:GATTT:G	17:38023745:A:G	rs4795397	0.0584962	t	chr17:38020025-38020851	0.0220953	0.0368255	0.567045	IKZF3_0	TRUE	IKZF3	chr17:38466349-38466745	RARA	0.0916699	445894
Lymphocyte_count	17:38004929:GATTT:G	17:38023745:A:G	rs4795397	0.0584962	t	chr17:38020025-38020851	0.0220953	0.0368255	0.567045	IKZF3_0	TRUE	IKZF3	chr17:38224787-38227087	THRA	0.0927154	206236
Lymphocyte_count	17:38004929:GATTT:G	17:38023745:A:G	rs4795397	0.0584962	t	chr17:38020025-38020851	0.0220953	0.0368255	0.567045	IKZF3_0	TRUE	IKZF3	chr17:38803522-38804973	SMARCE1	0.0599057	784122
Lymphocyte_count	17:38004929:GATTT:G	17:38023745:A:G	rs4795397	0.0584962	t	chr17:38029001-38029554	0.00497051	0.00828418	0.729001	ZPBP2_4033	FALSE	.	.	.	.	.
Lymphocyte_count	21:47961386:G:A	21:47952364:G:A	rs2839302	0.0569956	t	chr21:47956177-47956541	0.00791251	0.0113036	0.737578	DIP2A_1608	FALSE	.	chr21:47923908-47924899	DIP2A	0.0827637	31642
Lymphocyte_count	21:47961386:G:A	21:47952364:G:A	rs2839302	0.0569956	t	chr21:47956177-47956541	0.00791251	0.0113036	0.737578	DIP2A_1608	FALSE	.	chr21:47851634-47852473	PCNT	0.0722226	104068
Lymphocyte_count	21:47961386:G:A	21:47952364:G:A	rs2839302	0.0569956	t	chr21:47956177-47956541	0.00791251	0.0113036	0.737578	DIP2A_1608	FALSE	.	chr21:47604058-47605215	SPATC1L	0.201135	351326
Lymphocyte_count	21:47961386:G:A	21:47952364:G:A	rs2839302	0.0569956	t	chr21:47956177-47956541	0.00791251	0.0113036	0.737578	DIP2A_1608	FALSE	.	chr21:48025638-48026561	S100B	0.132948	70020
Lymphocyte_count	21:47961386:G:A	21:47952364:G:A	rs2839302	0.0569956	t	chr21:47956799-47957475	0.0101399	0.0166111	0.73454	DIP2A_674	FALSE	.	chr21:47604058-47605215	SPATC1L	0.166614	352260
Lymphocyte_count	21:47961386:G:A	21:47952364:G:A	rs2839302	0.0569956	t	chr21:47956799-47957475	0.0101399	0.0166111	0.73454	DIP2A_674	FALSE	.	chr21:48024622-48025553	S100B	0.0691054	68078
Lymphocyte_count	21:47961386:G:A	21:47952364:G:A	rs2839302	0.0569956	t	chr21:47956799-47957475	0.0101399	0.0166111	0.73454	DIP2A_674	FALSE	.	chr21:47971532-47972705	DIP2A	0.0587784	15230
Lymphocyte_count	21:47961386:G:A	21:47952364:G:A	rs2839302	0.0569956	t	chr21:47956799-47957475	0.0101399	0.0166111	0.73454	DIP2A_674	FALSE	.	chr21:47851634-47852473	PCNT	0.116606	105002
Eosinophil_count	5:10624866:T:G	5:10632503:C:T	rs10866477	0.0566432	naive_b	chr5:10632014-10632967	0.000790233	0.00555947	0.347734	ANKRD33B_66935	FALSE	.	.	.	.	.
Eosinophil_count	5:10624866:T:G	5:10632503:C:T	rs10866477	0.0566432	act_cd4_t	chr5:10632014-10632967	0.000616751	0.00589653	0.3198	ANKRD33B_66935	FALSE	.	chr5:10563351-10565730	ANKRD33B	0.110003	67237
Eosinophil_count	5:10624866:T:G	5:10632503:C:T	rs10866477	0.0566432	t	chr5:10632014-10632967	0.00163806	0.0169465	0.351569	ANKRD33B_66935	FALSE	.	chr5:10563351-10565730	ANKRD33B	0.110003	67237
Basophil_count	2:8439629:G:A	2:8442052:G:A	rs10174728	0.0559784	act_cd4_t	chr2:8441977-8442676	0.0221008	0.0287858	0.376578	ID2_375800	FALSE	.	.	.	.	.
Ulcerative_colitis	5:40410584:T:C	5:40410584:T:C	rs11742570	0.0548851	cMono	chr5:40406785-40407492	0.00074951	0.00233244	0.380679	PTGER4_271609	FALSE	.	chr5:40754603-40756348	TTC33	0.0786706	348856
Ulcerative_colitis	5:40410584:T:C	5:40410584:T:C	rs11742570	0.0548851	cMono	chr5:40406785-40407492	0.00074951	0.00233244	0.380679	PTGER4_271609	FALSE	.	chr5:40679110-40680308	PTGER4	0.114862	272816
Ulcerative_colitis	5:40410584:T:C	5:40410584:T:C	rs11742570	0.0548851	cMono	chr5:40406785-40407492	0.00074951	0.00233244	0.380679	PTGER4_271609	FALSE	.	chr5:40834343-40835806	RPL37	0.135847	428314
Ulcerative_colitis	5:40410584:T:C	5:40410584:T:C	rs11742570	0.0548851	mono	chr5:40406785-40407492	0.000935569	0.00233892	0.399437	PTGER4_271609	FALSE	.	chr5:40754603-40756348	TTC33	0.0786706	348856
Ulcerative_colitis	5:40410584:T:C	5:40410584:T:C	rs11742570	0.0548851	mono	chr5:40406785-40407492	0.000935569	0.00233892	0.399437	PTGER4_271609	FALSE	.	chr5:40679110-40680308	PTGER4	0.114862	272816
Ulcerative_colitis	5:40410584:T:C	5:40410584:T:C	rs11742570	0.0548851	mono	chr5:40406785-40407492	0.000935569	0.00233892	0.399437	PTGER4_271609	FALSE	.	chr5:40834343-40835806	RPL37	0.135847	428314
Crohns_disease	9:139266405:G:A	9:139271919:C:T	rs11791262	0.0548648	mono	chr9:139271716-139272016	0.0168614	0.0255995	0.623387	CARD9_3084	FALSE	.	.	.	.	.
Crohns_disease	9:139266405:G:A	9:139271919:C:T	rs11791262	0.0548648	ncMono	chr9:139271716-139272016	0.0446837	0.0465138	0.625617	CARD9_3084	FALSE	.	.	.	.	.
Crohns_disease	9:139266405:G:A	9:139271919:C:T	rs11791262	0.0548648	cMono	chr9:139271716-139272016	0.0114758	0.0186924	0.636975	CARD9_3084	FALSE	.	.	.	.	.
Asthma_child_onset	1:173131493:A:G	1:173145017:A:G	rs6676785	0.0542237	mono	chr1:173144698-173145277	0.0427632	0.0427632	0.67492	TNFSF4_28921	FALSE	.	.	.	.	.
Neutrophil_count	9:286491:G:A	9:281845:A:G	rs17720878	0.05362	naive_cd8_t	chr9:277627-278323	0.00430959	0.01924	0.28683	DOCK8_4044	FALSE	.	.	.	.	.
Neutrophil_count	9:286491:G:A	9:281845:A:G	rs17720878	0.05362	naive_cd4_t	chr9:277627-278323	5.61694e-06	2.50942e-05	0.197777	DOCK8_4044	FALSE	.	.	.	.	.
Neutrophil_count	9:286491:G:A	9:281845:A:G	rs17720878	0.05362	t	chr9:277627-278323	6.40073e-08	2.85862e-07	0.110082	DOCK8_4044	FALSE	.	.	.	.	.
Neutrophil_count	9:286491:G:A	9:281845:A:G	rs17720878	0.05362	act_cd4_t	chr9:277627-278323	3.71734e-06	1.66066e-05	0.22323	DOCK8_4044	FALSE	.	.	.	.	.
Type_1_diabetes	PTPN2	18:12777325:T:C	rs7237497	0.0517167	cMono	chr18:12777197-12777865	0.0203146	0.0507866	0.325061	PTPN2_9376	FALSE	.	.	.	.	.
Eosinophil_count	5:148200011:T:C	5:148200600:A:G	rs2082395	0.0515832	mono	chr5:148199227-148199513	0.00138882	0.00869046	0.255079	ADRB2_6144	FALSE	.	.	.	.	.
Eosinophil_count	5:148200011:T:C	5:148200600:A:G	rs2082395	0.0515832	cMono	chr5:148199227-148199513	0.00496662	0.031269	0.258347	ADRB2_6144	FALSE	.	.	.	.	.
Ulcerative_colitis	5:40410584:T:C	5:40411291:T:C	rs6451494	0.0515422	mono	chr5:40406785-40407492	0.000935569	0.00233892	0.399437	PTGER4_271609	FALSE	.	chr5:40754603-40756348	TTC33	0.0786706	348856
Ulcerative_colitis	5:40410584:T:C	5:40411291:T:C	rs6451494	0.0515422	mono	chr5:40406785-40407492	0.000935569	0.00233892	0.399437	PTGER4_271609	FALSE	.	chr5:40679110-40680308	PTGER4	0.114862	272816
Ulcerative_colitis	5:40410584:T:C	5:40411291:T:C	rs6451494	0.0515422	mono	chr5:40406785-40407492	0.000935569	0.00233892	0.399437	PTGER4_271609	FALSE	.	chr5:40834343-40835806	RPL37	0.135847	428314
Ulcerative_colitis	5:40410584:T:C	5:40411291:T:C	rs6451494	0.0515422	cMono	chr5:40406785-40407492	0.00074951	0.00233244	0.380679	PTGER4_271609	FALSE	.	chr5:40754603-40756348	TTC33	0.0786706	348856
Ulcerative_colitis	5:40410584:T:C	5:40411291:T:C	rs6451494	0.0515422	cMono	chr5:40406785-40407492	0.00074951	0.00233244	0.380679	PTGER4_271609	FALSE	.	chr5:40679110-40680308	PTGER4	0.114862	272816
Ulcerative_colitis	5:40410584:T:C	5:40411291:T:C	rs6451494	0.0515422	cMono	chr5:40406785-40407492	0.00074951	0.00233244	0.380679	PTGER4_271609	FALSE	.	chr5:40834343-40835806	RPL37	0.135847	428314
Crohns_disease	5:40410584:T:C	5:40406130:T:A	rs6871591	0.0510156	cMono	chr5:40406785-40407492	0.00074951	0.00233244	0.380679	PTGER4_271609	FALSE	.	chr5:40754603-40756348	TTC33	0.0786706	348856
Crohns_disease	5:40410584:T:C	5:40406130:T:A	rs6871591	0.0510156	cMono	chr5:40406785-40407492	0.00074951	0.00233244	0.380679	PTGER4_271609	FALSE	.	chr5:40679110-40680308	PTGER4	0.114862	272816
Crohns_disease	5:40410584:T:C	5:40406130:T:A	rs6871591	0.0510156	cMono	chr5:40406785-40407492	0.00074951	0.00233244	0.380679	PTGER4_271609	FALSE	.	chr5:40834343-40835806	RPL37	0.135847	428314
Crohns_disease	5:40410584:T:C	5:40406130:T:A	rs6871591	0.0510156	mono	chr5:40406785-40407492	0.000935569	0.00233892	0.399437	PTGER4_271609	FALSE	.	chr5:40754603-40756348	TTC33	0.0786706	348856
Crohns_disease	5:40410584:T:C	5:40406130:T:A	rs6871591	0.0510156	mono	chr5:40406785-40407492	0.000935569	0.00233892	0.399437	PTGER4_271609	FALSE	.	chr5:40679110-40680308	PTGER4	0.114862	272816
Crohns_disease	5:40410584:T:C	5:40406130:T:A	rs6871591	0.0510156	mono	chr5:40406785-40407492	0.000935569	0.00233892	0.399437	PTGER4_271609	FALSE	.	chr5:40834343-40835806	RPL37	0.135847	428314
Asthma_child_onset	11:65551957:A:G	11:65559266:A:G	rs10791824	0.050835	mono	chr11:65559088-65559918	0.00147264	0.00589057	0.347494	OVOL1_763	FALSE	.	chr11:66102561-66104768	RIN1	0.0827859	544850
Asthma_child_onset	11:65551957:A:G	11:65559266:A:G	rs10791824	0.050835	mono	chr11:65559088-65559918	0.00147264	0.00589057	0.347494	OVOL1_763	FALSE	.	chr11:65788462-65788875	CATSPER1	0.0642483	228957
Asthma_child_onset	11:65551957:A:G	11:65559266:A:G	rs10791824	0.050835	cMono	chr11:65559088-65559918	0.00698828	0.0279531	0.371191	OVOL1_763	FALSE	.	chr11:66102561-66104768	RIN1	0.0827859	544850
Asthma_child_onset	11:65551957:A:G	11:65559266:A:G	rs10791824	0.050835	cMono	chr11:65559088-65559918	0.00698828	0.0279531	0.371191	OVOL1_763	FALSE	.	chr11:65788462-65788875	CATSPER1	0.0642483	228957
Asthma_child_onset	11:65551957:A:G	11:65559266:A:G	rs10791824	0.050835	ncMono	chr11:65559088-65559918	0.00681446	0.0272578	0.321402	OVOL1_763	FALSE	.	chr11:66102561-66104768	RIN1	0.0827859	544850
Asthma_child_onset	11:65551957:A:G	11:65559266:A:G	rs10791824	0.050835	ncMono	chr11:65559088-65559918	0.00681446	0.0272578	0.321402	OVOL1_763	FALSE	.	chr11:65788462-65788875	CATSPER1	0.0642483	228957
Crohns_disease	19:46849806:G:T	19:46854055:C:T	rs62136101	0.0504803	mono	chr19:46853901-46854211	0.0629861	0.0642972	0.368659	PPP5C_3037	FALSE	.	chr19:46144509-46146784	AC006132.1,EML2	0.0823192	707427
Crohns_disease	19:46849806:G:T	19:46854055:C:T	rs62136101	0.0504803	mono	chr19:46853901-46854211	0.0629861	0.0642972	0.368659	PPP5C_3037	FALSE	.	chr19:47291489-47292192	SLC1A5	0.0601279	437981
Crohns_disease	19:46849806:G:T	19:46854055:C:T	rs62136101	0.0504803	mono	chr19:46853901-46854211	0.0629861	0.0642972	0.368659	PPP5C_3037	FALSE	.	chr19:46295603-46296530	DMWD	0.0554774	557681
Lymphocyte_count	2:113973632:G:A	2:113962071:C:T	rs3811059	0.0504568	act_cd4_t	chr2:113956236-113957124	0.0143011	0.0144872	0.639785	PSD4_0	TRUE	PSD4	chr2:114195048-114196154	CBWD2	0.0534748	239030
Lymphocyte_count	2:113973632:G:A	2:113962071:C:T	rs3811059	0.0504568	act_cd4_t	chr2:113956236-113957124	0.0143011	0.0144872	0.639785	PSD4_0	TRUE	PSD4	chr2:113522057-113522681	CKAP2L	0.0648171	434443
Type_1_diabetes	BACH2	6:91014029:A:T	rs56297233	0.0500303	naive_b	chr6:91013983-91014506	0.026678	0.0356978	0.614643	BACH2_6857	FALSE	.	chr6:90927590-90929074	BACH2	0.0711506	85432
Type_1_diabetes	BACH2	6:91014029:A:T	rs56297233	0.0500303	naive_b	chr6:91013983-91014506	0.026678	0.0356978	0.614643	BACH2_6857	FALSE	.	chr6:91247373-91248006	MAP3K7	0.127084	233500
Type_1_diabetes	BACH2	6:91014029:A:T	rs56297233	0.0500303	naive_b	chr6:91013983-91014506	0.026678	0.0356978	0.614643	BACH2_6857	FALSE	.	chr6:90528685-90530236	MDN1	0.0509389	484270
Ulcerative_colitis	5:40410584:T:C	5:40410935:G:T	rs6451493	0.0499508	cMono	chr5:40406785-40407492	0.00074951	0.00233244	0.380679	PTGER4_271609	FALSE	.	chr5:40754603-40756348	TTC33	0.0786706	348856
Ulcerative_colitis	5:40410584:T:C	5:40410935:G:T	rs6451493	0.0499508	cMono	chr5:40406785-40407492	0.00074951	0.00233244	0.380679	PTGER4_271609	FALSE	.	chr5:40679110-40680308	PTGER4	0.114862	272816
Ulcerative_colitis	5:40410584:T:C	5:40410935:G:T	rs6451493	0.0499508	cMono	chr5:40406785-40407492	0.00074951	0.00233244	0.380679	PTGER4_271609	FALSE	.	chr5:40834343-40835806	RPL37	0.135847	428314
Ulcerative_colitis	5:40410584:T:C	5:40406130:T:A	rs6871591	0.0499508	mono	chr5:40406785-40407492	0.000935569	0.00233892	0.399437	PTGER4_271609	FALSE	.	chr5:40754603-40756348	TTC33	0.0786706	348856
Ulcerative_colitis	5:40410584:T:C	5:40406130:T:A	rs6871591	0.0499508	mono	chr5:40406785-40407492	0.000935569	0.00233892	0.399437	PTGER4_271609	FALSE	.	chr5:40679110-40680308	PTGER4	0.114862	272816
Ulcerative_colitis	5:40410584:T:C	5:40406130:T:A	rs6871591	0.0499508	mono	chr5:40406785-40407492	0.000935569	0.00233892	0.399437	PTGER4_271609	FALSE	.	chr5:40834343-40835806	RPL37	0.135847	428314
Ulcerative_colitis	5:40410584:T:C	5:40406130:T:A	rs6871591	0.0499508	cMono	chr5:40406785-40407492	0.00074951	0.00233244	0.380679	PTGER4_271609	FALSE	.	chr5:40754603-40756348	TTC33	0.0786706	348856
Ulcerative_colitis	5:40410584:T:C	5:40406130:T:A	rs6871591	0.0499508	cMono	chr5:40406785-40407492	0.00074951	0.00233244	0.380679	PTGER4_271609	FALSE	.	chr5:40679110-40680308	PTGER4	0.114862	272816
Ulcerative_colitis	5:40410584:T:C	5:40406130:T:A	rs6871591	0.0499508	cMono	chr5:40406785-40407492	0.00074951	0.00233244	0.380679	PTGER4_271609	FALSE	.	chr5:40834343-40835806	RPL37	0.135847	428314
Ulcerative_colitis	5:40410584:T:C	5:40410935:G:T	rs6451493	0.0499508	mono	chr5:40406785-40407492	0.000935569	0.00233892	0.399437	PTGER4_271609	FALSE	.	chr5:40754603-40756348	TTC33	0.0786706	348856
Ulcerative_colitis	5:40410584:T:C	5:40410935:G:T	rs6451493	0.0499508	mono	chr5:40406785-40407492	0.000935569	0.00233892	0.399437	PTGER4_271609	FALSE	.	chr5:40679110-40680308	PTGER4	0.114862	272816
Ulcerative_colitis	5:40410584:T:C	5:40410935:G:T	rs6451493	0.0499508	mono	chr5:40406785-40407492	0.000935569	0.00233892	0.399437	PTGER4_271609	FALSE	.	chr5:40834343-40835806	RPL37	0.135847	428314
Autoimmune_vitiligo	6:2908591:A:G	6:2909065:G:A	rs9800895	0.0480601	mono	chr6:2914495-2914892	0.0175501	0.0269102	0.655852	SERPINB9_10482	FALSE	.	.	.	.	.
Autoimmune_vitiligo	6:2908591:A:G	6:2909172:T:C	rs144322092	0.0480601	mono	chr6:2914495-2914892	0.0175501	0.0269102	0.655852	SERPINB9_10482	FALSE	.	.	.	.	.
Autoimmune_vitiligo	6:2908591:A:G	6:2908902:T:G	rs79567239	0.0480601	mono	chr6:2914495-2914892	0.0175501	0.0269102	0.655852	SERPINB9_10482	FALSE	.	.	.	.	.
Autoimmune_vitiligo	6:2908591:A:G	6:2908970:C:T	rs114240700	0.0480601	mono	chr6:2914495-2914892	0.0175501	0.0269102	0.655852	SERPINB9_10482	FALSE	.	.	.	.	.
Autoimmune_vitiligo	6:2908591:A:G	6:2908804:T:C	rs17133092	0.0480601	mono	chr6:2914495-2914892	0.0175501	0.0269102	0.655852	SERPINB9_10482	FALSE	.	.	.	.	.
Autoimmune_vitiligo	6:2908591:A:G	6:2909037:C:T	rs140268721	0.0480601	mono	chr6:2914495-2914892	0.0175501	0.0269102	0.655852	SERPINB9_10482	FALSE	.	.	.	.	.
Autoimmune_vitiligo	6:2908591:A:G	6:2909065:G:A	rs9800895	0.0480601	t	chr6:2908691-2909507	0.00651386	0.0103662	0.274887	SERPINB9_4678	FALSE	.	chr6:3378390-3379062	SLC22A23	0.0926204	469555
Autoimmune_vitiligo	6:2908591:A:G	6:2909065:G:A	rs9800895	0.0480601	t	chr6:2908691-2909507	0.00651386	0.0103662	0.274887	SERPINB9_4678	FALSE	.	chr6:2634324-2635071	C6orf195	0.0960977	274436
Autoimmune_vitiligo	6:2908591:A:G	6:2902393:A:G	rs3799229	0.0480601	t	chr6:2908691-2909507	0.00651386	0.0103662	0.274887	SERPINB9_4678	FALSE	.	chr6:3378390-3379062	SLC22A23	0.0926204	469555
Autoimmune_vitiligo	6:2908591:A:G	6:2902393:A:G	rs3799229	0.0480601	t	chr6:2908691-2909507	0.00651386	0.0103662	0.274887	SERPINB9_4678	FALSE	.	chr6:2634324-2635071	C6orf195	0.0960977	274436
Autoimmune_vitiligo	6:2908591:A:G	6:2908902:T:G	rs79567239	0.0480601	t	chr6:2908691-2909507	0.00648098	0.0103662	0.274623	SERPINB9_4678	FALSE	.	chr6:3378390-3379062	SLC22A23	0.0926204	469555
Autoimmune_vitiligo	6:2908591:A:G	6:2908902:T:G	rs79567239	0.0480601	t	chr6:2908691-2909507	0.00648098	0.0103662	0.274623	SERPINB9_4678	FALSE	.	chr6:2634324-2635071	C6orf195	0.0960977	274436
Autoimmune_vitiligo	6:2908591:A:G	6:2903512:C:G	rs12192148	0.0480601	t	chr6:2908691-2909507	0.00651386	0.0103662	0.274887	SERPINB9_4678	FALSE	.	chr6:3378390-3379062	SLC22A23	0.0926204	469555
Autoimmune_vitiligo	6:2908591:A:G	6:2903512:C:G	rs12192148	0.0480601	t	chr6:2908691-2909507	0.00651386	0.0103662	0.274887	SERPINB9_4678	FALSE	.	chr6:2634324-2635071	C6orf195	0.0960977	274436
Autoimmune_vitiligo	6:2908591:A:G	6:2903584:G:A	rs2236276	0.0480601	t	chr6:2908691-2909507	0.00651386	0.0103662	0.274887	SERPINB9_4678	FALSE	.	chr6:3378390-3379062	SLC22A23	0.0926204	469555
Autoimmune_vitiligo	6:2908591:A:G	6:2903584:G:A	rs2236276	0.0480601	t	chr6:2908691-2909507	0.00651386	0.0103662	0.274887	SERPINB9_4678	FALSE	.	chr6:2634324-2635071	C6orf195	0.0960977	274436
Autoimmune_vitiligo	6:2908591:A:G	6:2910165:C:T	rs79587779	0.0480601	t	chr6:2908691-2909507	0.00652688	0.0103662	0.275034	SERPINB9_4678	FALSE	.	chr6:3378390-3379062	SLC22A23	0.0926204	469555
Autoimmune_vitiligo	6:2908591:A:G	6:2910165:C:T	rs79587779	0.0480601	t	chr6:2908691-2909507	0.00652688	0.0103662	0.275034	SERPINB9_4678	FALSE	.	chr6:2634324-2635071	C6orf195	0.0960977	274436
Autoimmune_vitiligo	6:2908591:A:G	6:2908804:T:C	rs17133092	0.0480601	t	chr6:2908691-2909507	0.00644858	0.0103662	0.27471	SERPINB9_4678	FALSE	.	chr6:3378390-3379062	SLC22A23	0.0926204	469555
Autoimmune_vitiligo	6:2908591:A:G	6:2908804:T:C	rs17133092	0.0480601	t	chr6:2908691-2909507	0.00644858	0.0103662	0.27471	SERPINB9_4678	FALSE	.	chr6:2634324-2635071	C6orf195	0.0960977	274436
Autoimmune_vitiligo	6:2908591:A:G	6:2908970:C:T	rs114240700	0.0480601	t	chr6:2908691-2909507	0.00651386	0.0103662	0.274887	SERPINB9_4678	FALSE	.	chr6:3378390-3379062	SLC22A23	0.0926204	469555
Autoimmune_vitiligo	6:2908591:A:G	6:2908970:C:T	rs114240700	0.0480601	t	chr6:2908691-2909507	0.00651386	0.0103662	0.274887	SERPINB9_4678	FALSE	.	chr6:2634324-2635071	C6orf195	0.0960977	274436
Autoimmune_vitiligo	6:2908591:A:G	6:2909172:T:C	rs144322092	0.0480601	t	chr6:2908691-2909507	0.00651386	0.0103662	0.274887	SERPINB9_4678	FALSE	.	chr6:3378390-3379062	SLC22A23	0.0926204	469555
Autoimmune_vitiligo	6:2908591:A:G	6:2909172:T:C	rs144322092	0.0480601	t	chr6:2908691-2909507	0.00651386	0.0103662	0.274887	SERPINB9_4678	FALSE	.	chr6:2634324-2635071	C6orf195	0.0960977	274436
Autoimmune_vitiligo	6:2908591:A:G	6:2909037:C:T	rs140268721	0.0480601	t	chr6:2908691-2909507	0.00651386	0.0103662	0.274887	SERPINB9_4678	FALSE	.	chr6:3378390-3379062	SLC22A23	0.0926204	469555
Autoimmune_vitiligo	6:2908591:A:G	6:2909037:C:T	rs140268721	0.0480601	t	chr6:2908691-2909507	0.00651386	0.0103662	0.274887	SERPINB9_4678	FALSE	.	chr6:2634324-2635071	C6orf195	0.0960977	274436
Ulcerative_colitis	9:139266405:G:A	9:139271747:G:A	rs11794847	0.0471252	mono	chr9:139271716-139272016	0.016689	0.0255995	0.623586	CARD9_3084	FALSE	.	.	.	.	.
Ulcerative_colitis	9:139266405:G:A	9:139271747:G:A	rs11794847	0.0471252	ncMono	chr9:139271716-139272016	0.0446039	0.0465138	0.625722	CARD9_3084	FALSE	.	.	.	.	.
Ulcerative_colitis	9:139266405:G:A	9:139271919:C:T	rs11791262	0.0471252	cMono	chr9:139271716-139272016	0.0114758	0.0186924	0.636975	CARD9_3084	FALSE	.	.	.	.	.
Ulcerative_colitis	9:139266405:G:A	9:139271747:G:A	rs11794847	0.0471252	cMono	chr9:139271716-139272016	0.0114213	0.0186924	0.637131	CARD9_3084	FALSE	.	.	.	.	.
Ulcerative_colitis	9:139266405:G:A	9:139271919:C:T	rs11791262	0.0471252	mono	chr9:139271716-139272016	0.0168614	0.0255995	0.623387	CARD9_3084	FALSE	.	.	.	.	.
Ulcerative_colitis	9:139266405:G:A	9:139271919:C:T	rs11791262	0.0471252	ncMono	chr9:139271716-139272016	0.0446837	0.0465138	0.625617	CARD9_3084	FALSE	.	.	.	.	.
Monocyte_count	4:7045070:T:TGCGGCG	4:7039123:C:T	rs10937778	0.0467624	t	chr4:7038687-7039538	0.00336598	0.00925983	0.620775	TADA2B_3589	FALSE	.	chr4:6641812-6643774	MRFAP1	0.0697636	395764
Monocyte_count	4:7045070:T:TGCGGCG	4:7039123:C:T	rs10937778	0.0467624	t	chr4:7038687-7039538	0.00336598	0.00925983	0.620775	TADA2B_3589	FALSE	.	chr4:7000831-7001497	TBC1D14	0.0615958	38041
Lymphocyte_count	4:80927001:C:T	4:80927241:G:C	rs4690134	0.0465735	mono	chr4:80926963-80927438	0.0105333	0.0212819	0.632974	ANTXR2_40213	FALSE	.	chr4:80992752-80995095	ANTXR2	0.0613642	67657
Lymphocyte_count	4:80927001:C:T	4:80927241:G:C	rs4690134	0.0465735	mono	chr4:80926963-80927438	0.0105333	0.0212819	0.632974	ANTXR2_40213	FALSE	.	chr4:81104714-81106206	PRDM8	0.0710154	178768
Lymphocyte_count	4:80927001:C:T	4:80927241:G:C	rs4690134	0.0465735	cMono	chr4:80926963-80927438	0.0136762	0.0207923	0.625984	ANTXR2_40213	FALSE	.	chr4:80992752-80995095	ANTXR2	0.0613642	67657
Lymphocyte_count	4:80927001:C:T	4:80927241:G:C	rs4690134	0.0465735	cMono	chr4:80926963-80927438	0.0136762	0.0207923	0.625984	ANTXR2_40213	FALSE	.	chr4:81104714-81106206	PRDM8	0.0710154	178768
Lymphocyte_count	4:80927001:C:T	4:80927241:G:C	rs4690134	0.0465735	t	chr4:80926963-80927438	0.0181629	0.0385846	0.675015	ANTXR2_40213	FALSE	.	chr4:80992752-80995095	ANTXR2	0.0818535	67657
Lymphocyte_count	16:4120076:G:A	16:4110193:C:T	rs7204987	0.0465068	t	chr16:4109739-4110588	0.0066406	0.0132812	0.357917	ADCY9_5049	FALSE	.	chr16:4514570-4514813	NMRAL1	0.122601	404225
Lymphocyte_count	16:4120076:G:A	16:4110193:C:T	rs7204987	0.0465068	t	chr16:4109739-4110588	0.0066406	0.0132812	0.357917	ADCY9_5049	FALSE	.	chr16:4066220-4066519	ADCY9	0.0571526	44069
Lymphocyte_count	16:4120076:G:A	16:4110193:C:T	rs7204987	0.0465068	t	chr16:4109739-4110588	0.0066406	0.0132812	0.357917	ADCY9_5049	FALSE	.	chr16:3929395-3931212	CREBBP	0.0595691	179376
Lymphocyte_count	16:4120076:G:A	16:4110193:C:T	rs7204987	0.0465068	t	chr16:4109739-4110588	0.0066406	0.0132812	0.357917	ADCY9_5049	FALSE	.	chr16:4783772-4785447	ANKS3,C16orf71	0.0639882	674859
Lymphocyte_count	16:4120076:G:A	16:4110193:C:T	rs7204987	0.0465068	t	chr16:4109739-4110588	0.0066406	0.0132812	0.357917	ADCY9_5049	FALSE	.	chr16:4526084-4527249	HMOX2,NMRAL1	0.0568159	416661
Lymphocyte_count	16:4120076:G:A	16:4110193:C:T	rs7204987	0.0465068	t	chr16:4109739-4110588	0.0066406	0.0132812	0.357917	ADCY9_5049	FALSE	.	chr16:4664691-4665144	UBALD1	0.125909	554556
Lymphocyte_count	16:4120076:G:A	16:4110193:C:T	rs7204987	0.0465068	t	chr16:4109739-4110588	0.0066406	0.0132812	0.357917	ADCY9_5049	FALSE	.	chr16:3549977-3550424	CLUAP1	0.110803	560164
Lymphocyte_count	16:4120076:G:A	16:4110193:C:T	rs7204987	0.0465068	t	chr16:4109739-4110588	0.0066406	0.0132812	0.357917	ADCY9_5049	FALSE	.	chr16:4674246-4675772	MGRN1	0.0605238	565184
Lymphocyte_count	16:4120076:G:A	16:4110193:C:T	rs7204987	0.0465068	t	chr16:4109739-4110588	0.0066406	0.0132812	0.357917	ADCY9_5049	FALSE	.	chr16:4363814-4364175	GLIS2	0.0591752	253587
Lymphocyte_count	16:4120076:G:A	16:4110193:C:T	rs7204987	0.0465068	t	chr16:4109739-4110588	0.0066406	0.0132812	0.357917	ADCY9_5049	FALSE	.	chr16:4414073-4414535	CORO7	0.0855217	303947
Lymphocyte_count	16:4120076:G:A	16:4110193:C:T	rs7204987	0.0465068	t	chr16:4109739-4110588	0.0066406	0.0132812	0.357917	ADCY9_5049	FALSE	.	chr16:4564621-4565013	CDIP1	0.064334	454425
Lymphocyte_count	16:4120076:G:A	16:4110193:C:T	rs7204987	0.0465068	cyto_nk	chr16:4109739-4110588	0.0280274	0.0373699	0.386799	ADCY9_5049	FALSE	.	chr16:4565218-4566461	CDIP1	0.0769252	455873
Lymphocyte_count	16:4120076:G:A	16:4110193:C:T	rs7204987	0.0465068	cyto_nk	chr16:4109739-4110588	0.0280274	0.0373699	0.386799	ADCY9_5049	FALSE	.	chr16:4713551-4715536	MGRN1	0.188811	604948
Lymphocyte_count	9:123685092:T:C	9:123687905:C:T	rs1930782	0.0450082	cyto_cd8_t	chr9:123687162-123687602	0.00061442	0.00675862	0.327642	TRAF1_2946	FALSE	.	chr9:123638023-123640071	PHF19	0.104576	47531
Lymphocyte_count	9:123685092:T:C	9:123687905:C:T	rs1930782	0.0450082	cyto_cd8_t	chr9:123687162-123687602	0.00061442	0.00675862	0.327642	TRAF1_2946	FALSE	.	chr9:124461031-124462790	DAB2IP	0.230846	775188
Lymphocyte_count	9:123685092:T:C	9:123687905:C:T	rs1930782	0.0450082	cyto_cd8_t	chr9:123687162-123687602	0.00061442	0.00675862	0.327642	TRAF1_2946	FALSE	.	chr9:123918445-123919150	CNTRL	0.22994	231548
Lymphocyte_count	9:123685092:T:C	9:123687905:C:T	rs1930782	0.0450082	cyto_cd8_t	chr9:123687162-123687602	0.00061442	0.00675862	0.327642	TRAF1_2946	FALSE	.	chr9:124030067-124031780	GSN	0.117662	344178
Lymphocyte_count	9:123685092:T:C	9:123687905:C:T	rs1930782	0.0450082	cyto_cd8_t	chr9:123687162-123687602	0.00061442	0.00675862	0.327642	TRAF1_2946	FALSE	.	chr9:124132013-124133034	STOM	0.0840212	445432
Lymphocyte_count	9:123685092:T:C	9:123687905:C:T	rs1930782	0.0450082	t	chr9:123687162-123687602	0.00563105	0.0366018	0.40505	TRAF1_2946	FALSE	.	chr9:123638023-123640071	PHF19	0.104576	47531
Lymphocyte_count	9:123685092:T:C	9:123687905:C:T	rs1930782	0.0450082	t	chr9:123687162-123687602	0.00563105	0.0366018	0.40505	TRAF1_2946	FALSE	.	chr9:124461031-124462790	DAB2IP	0.230846	775188
Lymphocyte_count	9:123685092:T:C	9:123687905:C:T	rs1930782	0.0450082	t	chr9:123687162-123687602	0.00563105	0.0366018	0.40505	TRAF1_2946	FALSE	.	chr9:123918445-123919150	CNTRL	0.22994	231548
Lymphocyte_count	9:123685092:T:C	9:123687905:C:T	rs1930782	0.0450082	t	chr9:123687162-123687602	0.00563105	0.0366018	0.40505	TRAF1_2946	FALSE	.	chr9:124030067-124031780	GSN	0.117662	344178
Lymphocyte_count	9:123685092:T:C	9:123687905:C:T	rs1930782	0.0450082	t	chr9:123687162-123687602	0.00563105	0.0366018	0.40505	TRAF1_2946	FALSE	.	chr9:124132013-124133034	STOM	0.0840212	445432
Monocyte_count	2:220052329:T:C	2:220047393:C:T	rs3731901	0.0450022	cMono	chr2:220047236-220047558	0.00068765	0.00102321	0.310779	FAM134A_337	TRUE	FAM134A	chr2:220221555-220221973	.	0.0871914	174415
Monocyte_count	2:220052329:T:C	2:220047393:C:T	rs3731901	0.0450022	mono	chr2:220047236-220047558	0.00454907	0.00673394	0.347952	FAM134A_337	TRUE	FAM134A	chr2:220221555-220221973	.	0.0871914	174415
Ulcerative_colitis	9:139266405:G:A	9:139271850:A:G	rs11793497	0.0447546	cMono	chr9:139271716-139272016	0.0114509	0.0186924	0.637021	CARD9_3084	FALSE	.	.	.	.	.
Ulcerative_colitis	9:139266405:G:A	9:139271850:A:G	rs11793497	0.0447546	mono	chr9:139271716-139272016	0.0167653	0.0255995	0.623479	CARD9_3084	FALSE	.	.	.	.	.
Ulcerative_colitis	9:139266405:G:A	9:139271850:A:G	rs11793497	0.0447546	ncMono	chr9:139271716-139272016	0.0445377	0.0465138	0.625629	CARD9_3084	FALSE	.	.	.	.	.
Rheumatoid_arthritis	2:111607832:A:G	2:111616141:C:T	rs1533299	0.0441812	b	chr2:111615829-111616980	0.00578965	0.0173689	0.319592	ACOXL_52434	FALSE	.	.	.	.	.
Rheumatoid_arthritis	2:111607832:A:G	2:111616141:C:T	rs1533299	0.0441812	act_cd4_t	chr2:111615829-111616980	1.58532e-06	2.06092e-05	0.364207	ACOXL_52434	FALSE	.	.	.	.	.
Rheumatoid_arthritis	2:111607832:A:G	2:111616141:C:T	rs1533299	0.0441812	t	chr2:111615829-111616980	7.71565e-05	0.00115735	0.413953	ACOXL_52434	FALSE	.	.	.	.	.
Neutrophil_count	19:10332988:C:T	19:10347084:T:C	rs8108722	0.0436099	mono	chr19:10346605-10347642	0.017337	0.0425709	0.607536	DNMT1_4144	FALSE	.	.	.	.	.
Neutrophil_count	19:10332988:C:T	19:10347084:T:C	rs8108722	0.0436099	cMono	chr19:10346605-10347642	0.0156416	0.0388492	0.619519	DNMT1_4144	FALSE	.	.	.	.	.
Lymphocyte_count	16:4120076:G:A	16:4110036:C:T	rs7204629	0.0434662	t	chr16:4109739-4110588	0.00664008	0.0132812	0.357915	ADCY9_5049	FALSE	.	chr16:4514570-4514813	NMRAL1	0.122601	404225
Lymphocyte_count	16:4120076:G:A	16:4110036:C:T	rs7204629	0.0434662	t	chr16:4109739-4110588	0.00664008	0.0132812	0.357915	ADCY9_5049	FALSE	.	chr16:4066220-4066519	ADCY9	0.0571526	44069
Lymphocyte_count	16:4120076:G:A	16:4110036:C:T	rs7204629	0.0434662	t	chr16:4109739-4110588	0.00664008	0.0132812	0.357915	ADCY9_5049	FALSE	.	chr16:3929395-3931212	CREBBP	0.0595691	179376
Lymphocyte_count	16:4120076:G:A	16:4110036:C:T	rs7204629	0.0434662	t	chr16:4109739-4110588	0.00664008	0.0132812	0.357915	ADCY9_5049	FALSE	.	chr16:4783772-4785447	ANKS3,C16orf71	0.0639882	674859
Lymphocyte_count	16:4120076:G:A	16:4110036:C:T	rs7204629	0.0434662	t	chr16:4109739-4110588	0.00664008	0.0132812	0.357915	ADCY9_5049	FALSE	.	chr16:4526084-4527249	HMOX2,NMRAL1	0.0568159	416661
Lymphocyte_count	16:4120076:G:A	16:4110036:C:T	rs7204629	0.0434662	t	chr16:4109739-4110588	0.00664008	0.0132812	0.357915	ADCY9_5049	FALSE	.	chr16:4664691-4665144	UBALD1	0.125909	554556
Lymphocyte_count	16:4120076:G:A	16:4110036:C:T	rs7204629	0.0434662	t	chr16:4109739-4110588	0.00664008	0.0132812	0.357915	ADCY9_5049	FALSE	.	chr16:3549977-3550424	CLUAP1	0.110803	560164
Lymphocyte_count	16:4120076:G:A	16:4110036:C:T	rs7204629	0.0434662	t	chr16:4109739-4110588	0.00664008	0.0132812	0.357915	ADCY9_5049	FALSE	.	chr16:4674246-4675772	MGRN1	0.0605238	565184
Lymphocyte_count	16:4120076:G:A	16:4110036:C:T	rs7204629	0.0434662	t	chr16:4109739-4110588	0.00664008	0.0132812	0.357915	ADCY9_5049	FALSE	.	chr16:4363814-4364175	GLIS2	0.0591752	253587
Lymphocyte_count	16:4120076:G:A	16:4110036:C:T	rs7204629	0.0434662	t	chr16:4109739-4110588	0.00664008	0.0132812	0.357915	ADCY9_5049	FALSE	.	chr16:4414073-4414535	CORO7	0.0855217	303947
Lymphocyte_count	16:4120076:G:A	16:4110036:C:T	rs7204629	0.0434662	t	chr16:4109739-4110588	0.00664008	0.0132812	0.357915	ADCY9_5049	FALSE	.	chr16:4564621-4565013	CDIP1	0.064334	454425
Lymphocyte_count	16:4120076:G:A	16:4110036:C:T	rs7204629	0.0434662	cyto_nk	chr16:4109739-4110588	0.0280235	0.0373699	0.386796	ADCY9_5049	FALSE	.	chr16:4565218-4566461	CDIP1	0.0769252	455873
Lymphocyte_count	16:4120076:G:A	16:4110036:C:T	rs7204629	0.0434662	cyto_nk	chr16:4109739-4110588	0.0280235	0.0373699	0.386796	ADCY9_5049	FALSE	.	chr16:4713551-4715536	MGRN1	0.188811	604948
Basophil_count	16:88517722:T:C	16:88528526:C:G	rs12922009	0.0425906	mono	chr16:88528128-88529022	0.0491738	0.0615953	0.358924	ZFPM1_7594	FALSE	.	.	.	.	.
Asthma_child_onset	3:121716171:C:G	3:121721995:C:T	rs2332032	0.0423695	naive_b	chr3:121713863-121714703	0.00165516	0.00399835	0.354993	ILDR1_10946	FALSE	.	chr3:121740632-121741313	ILDR1	0.0546389	26610
Asthma_child_onset	3:121716171:C:G	3:121721995:C:T	rs2332032	0.0423695	naive_b	chr3:121713863-121714703	0.00165516	0.00399835	0.354993	ILDR1_10946	FALSE	.	chr3:121468040-121469027	GOLGB1	0.061492	245676
Asthma_child_onset	3:121716171:C:G	3:121721995:C:T	rs2332032	0.0423695	b	chr3:121713863-121714703	0.0186744	0.0373488	0.40765	ILDR1_10946	FALSE	.	chr3:121740632-121741313	ILDR1	0.0546389	26610
Asthma_child_onset	3:121716171:C:G	3:121721995:C:T	rs2332032	0.0423695	b	chr3:121713863-121714703	0.0186744	0.0373488	0.40765	ILDR1_10946	FALSE	.	chr3:121468040-121469027	GOLGB1	0.061492	245676
Basophil_count	16:88517722:T:C	16:88531861:G:C	rs4782369	0.0421616	mono	chr16:88528128-88529022	0.0320536	0.0615953	0.347186	ZFPM1_7594	FALSE	.	.	.	.	.
Basophil_count	16:88517722:T:C	16:88531861:G:C	rs4782369	0.0421616	adaptive_NK	chr16:88535981-88537576	0.0220757	0.0294343	0.613141	ZFPM1_15447	FALSE	.	.	.	.	.
Crohns_disease	21:40465534:G:A	21:40466239:G:C	rs2836880	0.0418307	cMono	chr21:40466160-40467319	0.00102705	0.00265372	0.335873	PSMG1_82928	FALSE	.	chr21:40176881-40178646	ETS2	0.11066	288673
Crohns_disease	21:40465534:G:A	21:40466239:G:C	rs2836880	0.0418307	mono	chr21:40466160-40467319	0.00114956	0.00296664	0.342228	PSMG1_82928	FALSE	.	chr21:40176881-40178646	ETS2	0.11066	288673
Crohns_disease	9:139266405:G:A	9:139271850:A:G	rs11793497	0.0415862	cMono	chr9:139271716-139272016	0.0114509	0.0186924	0.637021	CARD9_3084	FALSE	.	.	.	.	.
Crohns_disease	9:139266405:G:A	9:139271850:A:G	rs11793497	0.0415862	mono	chr9:139271716-139272016	0.0167653	0.0255995	0.623479	CARD9_3084	FALSE	.	.	.	.	.
Crohns_disease	9:139266405:G:A	9:139271850:A:G	rs11793497	0.0415862	ncMono	chr9:139271716-139272016	0.0445377	0.0465138	0.625629	CARD9_3084	FALSE	.	.	.	.	.
Crohns_disease	1:209970610:G:A	1:209971655:A:G	rs2236909	0.0411604	cMono	chr1:209979160-209980074	0.0519682	0.0526245	0.419107	IRF6_0	TRUE	IRF6	chr1:209942553-209943617	TRAF3IP3	0.0737123	36457
Crohns_disease	1:209970610:G:A	1:209971655:A:G	rs2236909	0.0411604	cMono	chr1:209979160-209980074	0.0519682	0.0526245	0.419107	IRF6_0	TRUE	IRF6	chr1:209824415-209824999	LAMB3	0.0598396	155075
Monocyte_count	13:110820255:T:G	13:110813523:C:T	rs2275842	0.0407744	mono	chr13:110806674-110807364	0.010381	0.0276827	0.341497	COL4A1_7974	FALSE	.	chr13:111328064-111330425	CARS2	0.0923994	523061
Monocyte_count	13:110820255:T:G	13:110813523:C:T	rs2275842	0.0407744	cMono	chr13:110813474-110814228	0.000613175	0.00185049	0.370433	COL4A1_1110	FALSE	.	chr13:111328064-111330425	CARS2	0.074326	516197
Monocyte_count	13:110820255:T:G	13:110813523:C:T	rs2275842	0.0407744	mono	chr13:110813474-110814228	0.000384071	0.00116424	0.367626	COL4A1_1110	FALSE	.	chr13:111328064-111330425	CARS2	0.074326	516197
Eosinophil_count	16:27349168:C:T	16:27343515:T:C	rs2107354	0.0404338	mono	chr16:27343359-27343907	0.020437	0.0479856	0.584854	IL4R_7098	FALSE	.	chr16:27324821-27326101	IL4R	0.0820795	17806
Crohns_disease	9:139266405:G:A	9:139271747:G:A	rs11794847	0.0388065	cMono	chr9:139271716-139272016	0.0114213	0.0186924	0.637131	CARD9_3084	FALSE	.	.	.	.	.
Crohns_disease	9:139266405:G:A	9:139271747:G:A	rs11794847	0.0388065	ncMono	chr9:139271716-139272016	0.0446039	0.0465138	0.625722	CARD9_3084	FALSE	.	.	.	.	.
Crohns_disease	9:139266405:G:A	9:139271747:G:A	rs11794847	0.0388065	mono	chr9:139271716-139272016	0.016689	0.0255995	0.623586	CARD9_3084	FALSE	.	.	.	.	.
Crohns_disease	20:62329099:G:A	20:62370349:T:C	rs1056441	0.0382486	naive_cd4_t	chr20:62368414-62369109	0.00765364	0.0108606	0.402127	LIME1_0	TRUE	LIME1,RP4-583P15.14	chr20:62710648-62711925	RGS19,OPRL1	0.0503925	342816
Crohns_disease	20:62329099:G:A	20:62370349:T:C	rs1056441	0.0382486	naive_cd4_t	chr20:62368414-62369109	0.00765364	0.0108606	0.402127	LIME1_0	TRUE	LIME1,RP4-583P15.14	chr20:62572598-62573916	UCKL1	0.0654972	204807
Crohns_disease	20:62329099:G:A	20:62370349:T:C	rs1056441	0.0382486	naive_cd4_t	chr20:62368414-62369109	0.00765364	0.0108606	0.402127	LIME1_0	TRUE	LIME1,RP4-583P15.14	chr20:62697294-62697762	TCEA2	0.0826264	328653
Eosinophil_count	10:26736240:T:C	10:26727238:T:A	rs1335540	0.03781	cMono	chr10:26734337-26734621	0.000406155	0.0014277	0.737392	APBB1IP_6484	FALSE	.	.	.	.	.
Eosinophil_count	10:26736240:T:C	10:26727238:T:A	rs1335540	0.03781	mono	chr10:26734337-26734621	0.000407501	0.00143206	0.728318	APBB1IP_6484	FALSE	.	.	.	.	.
Eosinophil_count	10:26736240:T:C	10:26727238:T:A	rs1335540	0.03781	t	chr10:26734337-26734621	0.00228159	0.00804539	0.675827	APBB1IP_6484	FALSE	.	.	.	.	.
Eosinophil_count	10:26736240:T:C	10:26727636:G:C	rs4749125	0.0375032	mono	chr10:26734337-26734621	0.000409072	0.00143206	0.728301	APBB1IP_6484	FALSE	.	.	.	.	.
Eosinophil_count	10:26736240:T:C	10:26727636:G:C	rs4749125	0.0375032	cMono	chr10:26734337-26734621	0.000407768	0.0014277	0.737378	APBB1IP_6484	FALSE	.	.	.	.	.
Eosinophil_count	10:26736240:T:C	10:26727636:G:C	rs4749125	0.0375032	t	chr10:26734337-26734621	0.00229058	0.00804539	0.67581	APBB1IP_6484	FALSE	.	.	.	.	.
Asthma_child_onset	1:203093201:G:T	1:203098818:A:G	rs10920570	0.0368738	mono	chr1:203090468-203091114	0.00927671	0.0185534	0.323614	ADORA1_4580	FALSE	.	.	.	.	.
Asthma_child_onset	1:203093201:G:T	1:203098818:A:G	rs10920570	0.0368738	cMono	chr1:203090468-203091114	0.00716945	0.0143389	0.292118	ADORA1_4580	FALSE	.	.	.	.	.
Asthma_child_onset	1:203093201:G:T	1:203098818:A:G	rs10920570	0.0368738	cMono	chr1:203096592-203097630	0.0151418	0.0403782	0.649709	ADORA1_0	TRUE	ADORA1	chr1:203027071-203028992	.	0.11189	68638
Asthma_child_onset	1:203093201:G:T	1:203098818:A:G	rs10920570	0.0368738	mono	chr1:203096592-203097630	0.0106219	0.0283251	0.647853	ADORA1_0	TRUE	ADORA1	chr1:203027071-203028992	.	0.11189	68638
Lymphocyte_count	2:113973632:G:A	2:113956821:C:G	rs2305133	0.0365836	act_cd4_t	chr2:113956236-113957124	0.0141592	0.0144872	0.639845	PSD4_0	TRUE	PSD4	chr2:114195048-114196154	CBWD2	0.0534748	239030
Lymphocyte_count	2:113973632:G:A	2:113956821:C:G	rs2305133	0.0365836	act_cd4_t	chr2:113956236-113957124	0.0141592	0.0144872	0.639845	PSD4_0	TRUE	PSD4	chr2:113522057-113522681	CKAP2L	0.0648171	434443
Type_1_diabetes	PRKCQ	10:6440578:C:T	rs61839082	0.0363739	mono	chr10:6440409-6440770	0.0117147	0.0265563	0.416017	DKFZP667F0711_47632	FALSE	.	.	.	.	.
Lymphocyte_count	17:4624966:C:T	17:4625212:C:T	rs35795124	0.0359114	b	chr17:4624773-4625500	0.0141184	0.0141672	0.634818	ARRB2_3543	FALSE	.	chr17:4268428-4269044	UBE2G1	0.0925267	356456
Lymphocyte_count	17:4624966:C:T	17:4625212:C:T	rs35795124	0.0359114	b	chr17:4624773-4625500	0.0141184	0.0141672	0.634818	ARRB2_3543	FALSE	.	chr17:5342072-5342893	C1QBP	0.153821	717393
Lymphocyte_count	17:4624966:C:T	17:4625212:C:T	rs35795124	0.0359114	b	chr17:4624773-4625500	0.0141184	0.0141672	0.634818	ARRB2_3543	FALSE	.	chr17:4803956-4804552	CHRNE	0.145728	179052
Lymphocyte_count	17:4624966:C:T	17:4625212:C:T	rs35795124	0.0359114	b	chr17:4624773-4625500	0.0141184	0.0141672	0.634818	ARRB2_3543	FALSE	.	chr17:4606950-4607940	PELP1	0.0671617	17560
Lymphocyte_count	17:4624966:C:T	17:4625212:C:T	rs35795124	0.0359114	b	chr17:4624773-4625500	0.0141184	0.0141672	0.634818	ARRB2_3543	FALSE	.	chr17:5137804-5138785	SCIMP	0.108391	513285
Lymphocyte_count	17:4624966:C:T	17:4625212:C:T	rs35795124	0.0359114	b	chr17:4624773-4625500	0.0141184	0.0141672	0.634818	ARRB2_3543	FALSE	.	chr17:4900609-4901686	INCA1,KIF1C	0.135603	276186
Lymphocyte_count	17:4624966:C:T	17:4625212:C:T	rs35795124	0.0359114	b	chr17:4624773-4625500	0.0141184	0.0141672	0.634818	ARRB2_3543	FALSE	.	chr17:4848516-4848842	RNF167	0.250502	223342
Lymphocyte_count	17:4624966:C:T	17:4625212:C:T	rs35795124	0.0359114	b	chr17:4624773-4625500	0.0141184	0.0141672	0.634818	ARRB2_3543	FALSE	.	chr17:4850744-4853773	PFN1,ENO3	0.0740319	228273
Lymphocyte_count	17:4624966:C:T	17:4625212:C:T	rs35795124	0.0359114	act_cd4_t	chr17:4624773-4625500	0.00150818	0.00171135	0.663984	ARRB2_3543	FALSE	.	chr17:4806280-4807197	CHRNE	0.105244	181697
Lymphocyte_count	17:4624966:C:T	17:4625212:C:T	rs35795124	0.0359114	act_cd4_t	chr17:4624773-4625500	0.00150818	0.00171135	0.663984	ARRB2_3543	FALSE	.	chr17:4736131-4737293	MINK1	0.125969	111793
Lymphocyte_count	17:4624966:C:T	17:4625212:C:T	rs35795124	0.0359114	act_cd4_t	chr17:4624773-4625500	0.00150818	0.00171135	0.663984	ARRB2_3543	FALSE	.	chr17:4850744-4853773	PFN1,ENO3	0.209066	228273
Lymphocyte_count	17:4624966:C:T	17:4625212:C:T	rs35795124	0.0359114	act_cd4_t	chr17:4624773-4625500	0.00150818	0.00171135	0.663984	ARRB2_3543	FALSE	.	chr17:4692857-4694124	GLTPD2	0.225332	68624
Lymphocyte_count	17:4624966:C:T	17:4625212:C:T	rs35795124	0.0359114	act_cd4_t	chr17:4624773-4625500	0.00150818	0.00171135	0.663984	ARRB2_3543	FALSE	.	chr17:4268428-4269044	UBE2G1	0.0971773	356456
Lymphocyte_count	17:4624966:C:T	17:4625212:C:T	rs35795124	0.0359114	act_cd4_t	chr17:4624773-4625500	0.00150818	0.00171135	0.663984	ARRB2_3543	FALSE	.	chr17:4848516-4848842	RNF167	0.099586	223342
Lymphocyte_count	17:4624966:C:T	17:4625212:C:T	rs35795124	0.0359114	mem_cd8_t	chr17:4624773-4625500	0.0192485	0.0256647	0.637486	ARRB2_3543	FALSE	.	chr17:4806280-4807197	CHRNE	0.105244	181697
Lymphocyte_count	17:4624966:C:T	17:4625212:C:T	rs35795124	0.0359114	mem_cd8_t	chr17:4624773-4625500	0.0192485	0.0256647	0.637486	ARRB2_3543	FALSE	.	chr17:4736131-4737293	MINK1	0.125969	111793
Lymphocyte_count	17:4624966:C:T	17:4625212:C:T	rs35795124	0.0359114	mem_cd8_t	chr17:4624773-4625500	0.0192485	0.0256647	0.637486	ARRB2_3543	FALSE	.	chr17:4850744-4853773	PFN1,ENO3	0.209066	228273
Lymphocyte_count	17:4624966:C:T	17:4625212:C:T	rs35795124	0.0359114	mem_cd8_t	chr17:4624773-4625500	0.0192485	0.0256647	0.637486	ARRB2_3543	FALSE	.	chr17:4692857-4694124	GLTPD2	0.225332	68624
Lymphocyte_count	17:4624966:C:T	17:4625212:C:T	rs35795124	0.0359114	mem_cd8_t	chr17:4624773-4625500	0.0192485	0.0256647	0.637486	ARRB2_3543	FALSE	.	chr17:4268428-4269044	UBE2G1	0.0971773	356456
Lymphocyte_count	17:4624966:C:T	17:4625212:C:T	rs35795124	0.0359114	mem_cd8_t	chr17:4624773-4625500	0.0192485	0.0256647	0.637486	ARRB2_3543	FALSE	.	chr17:4848516-4848842	RNF167	0.099586	223342
Lymphocyte_count	17:4624966:C:T	17:4625212:C:T	rs35795124	0.0359114	cyto_cd8_t	chr17:4624773-4625500	0.000472961	0.000631442	0.660575	ARRB2_3543	FALSE	.	chr17:4806280-4807197	CHRNE	0.105244	181697
Lymphocyte_count	17:4624966:C:T	17:4625212:C:T	rs35795124	0.0359114	cyto_cd8_t	chr17:4624773-4625500	0.000472961	0.000631442	0.660575	ARRB2_3543	FALSE	.	chr17:4736131-4737293	MINK1	0.125969	111793
Lymphocyte_count	17:4624966:C:T	17:4625212:C:T	rs35795124	0.0359114	cyto_cd8_t	chr17:4624773-4625500	0.000472961	0.000631442	0.660575	ARRB2_3543	FALSE	.	chr17:4850744-4853773	PFN1,ENO3	0.209066	228273
Lymphocyte_count	17:4624966:C:T	17:4625212:C:T	rs35795124	0.0359114	cyto_cd8_t	chr17:4624773-4625500	0.000472961	0.000631442	0.660575	ARRB2_3543	FALSE	.	chr17:4692857-4694124	GLTPD2	0.225332	68624
Lymphocyte_count	17:4624966:C:T	17:4625212:C:T	rs35795124	0.0359114	cyto_cd8_t	chr17:4624773-4625500	0.000472961	0.000631442	0.660575	ARRB2_3543	FALSE	.	chr17:4268428-4269044	UBE2G1	0.0971773	356456
Lymphocyte_count	17:4624966:C:T	17:4625212:C:T	rs35795124	0.0359114	cyto_cd8_t	chr17:4624773-4625500	0.000472961	0.000631442	0.660575	ARRB2_3543	FALSE	.	chr17:4848516-4848842	RNF167	0.099586	223342
Lymphocyte_count	17:4624966:C:T	17:4625212:C:T	rs35795124	0.0359114	t	chr17:4624773-4625500	3.53396e-06	4.71553e-06	0.681775	ARRB2_3543	FALSE	.	chr17:4806280-4807197	CHRNE	0.105244	181697
Lymphocyte_count	17:4624966:C:T	17:4625212:C:T	rs35795124	0.0359114	t	chr17:4624773-4625500	3.53396e-06	4.71553e-06	0.681775	ARRB2_3543	FALSE	.	chr17:4736131-4737293	MINK1	0.125969	111793
Lymphocyte_count	17:4624966:C:T	17:4625212:C:T	rs35795124	0.0359114	t	chr17:4624773-4625500	3.53396e-06	4.71553e-06	0.681775	ARRB2_3543	FALSE	.	chr17:4850744-4853773	PFN1,ENO3	0.209066	228273
Lymphocyte_count	17:4624966:C:T	17:4625212:C:T	rs35795124	0.0359114	t	chr17:4624773-4625500	3.53396e-06	4.71553e-06	0.681775	ARRB2_3543	FALSE	.	chr17:4692857-4694124	GLTPD2	0.225332	68624
Lymphocyte_count	17:4624966:C:T	17:4625212:C:T	rs35795124	0.0359114	t	chr17:4624773-4625500	3.53396e-06	4.71553e-06	0.681775	ARRB2_3543	FALSE	.	chr17:4268428-4269044	UBE2G1	0.0971773	356456
Lymphocyte_count	17:4624966:C:T	17:4625212:C:T	rs35795124	0.0359114	t	chr17:4624773-4625500	3.53396e-06	4.71553e-06	0.681775	ARRB2_3543	FALSE	.	chr17:4848516-4848842	RNF167	0.099586	223342
Lymphocyte_count	17:4624966:C:T	17:4625212:C:T	rs35795124	0.0359114	nk	chr17:4624773-4625500	0.0170357	0.0195991	0.596463	ARRB2_3543	FALSE	.	chr17:5185076-5186241	RABEP1	0.0554811	560741
Lymphocyte_count	17:4624966:C:T	17:4625212:C:T	rs35795124	0.0359114	nk	chr17:4624773-4625500	0.0170357	0.0195991	0.596463	ARRB2_3543	FALSE	.	chr17:4401759-4402623	SPNS2	0.0855977	222877
Lymphocyte_count	17:4624966:C:T	17:4624966:C:T	rs9913156	0.0353444	b	chr17:4624773-4625500	0.0141672	0.0141672	0.365188	ARRB2_3543	FALSE	.	chr17:4268428-4269044	UBE2G1	0.0925267	356456
Lymphocyte_count	17:4624966:C:T	17:4624966:C:T	rs9913156	0.0353444	b	chr17:4624773-4625500	0.0141672	0.0141672	0.365188	ARRB2_3543	FALSE	.	chr17:5342072-5342893	C1QBP	0.153821	717393
Lymphocyte_count	17:4624966:C:T	17:4624966:C:T	rs9913156	0.0353444	b	chr17:4624773-4625500	0.0141672	0.0141672	0.365188	ARRB2_3543	FALSE	.	chr17:4803956-4804552	CHRNE	0.145728	179052
Lymphocyte_count	17:4624966:C:T	17:4624966:C:T	rs9913156	0.0353444	b	chr17:4624773-4625500	0.0141672	0.0141672	0.365188	ARRB2_3543	FALSE	.	chr17:4606950-4607940	PELP1	0.0671617	17560
Lymphocyte_count	17:4624966:C:T	17:4624966:C:T	rs9913156	0.0353444	b	chr17:4624773-4625500	0.0141672	0.0141672	0.365188	ARRB2_3543	FALSE	.	chr17:5137804-5138785	SCIMP	0.108391	513285
Lymphocyte_count	17:4624966:C:T	17:4624966:C:T	rs9913156	0.0353444	b	chr17:4624773-4625500	0.0141672	0.0141672	0.365188	ARRB2_3543	FALSE	.	chr17:4900609-4901686	INCA1,KIF1C	0.135603	276186
Lymphocyte_count	17:4624966:C:T	17:4624966:C:T	rs9913156	0.0353444	b	chr17:4624773-4625500	0.0141672	0.0141672	0.365188	ARRB2_3543	FALSE	.	chr17:4848516-4848842	RNF167	0.250502	223342
Lymphocyte_count	17:4624966:C:T	17:4624966:C:T	rs9913156	0.0353444	b	chr17:4624773-4625500	0.0141672	0.0141672	0.365188	ARRB2_3543	FALSE	.	chr17:4850744-4853773	PFN1,ENO3	0.0740319	228273
Lymphocyte_count	17:4624966:C:T	17:4624966:C:T	rs9913156	0.0353444	mem_cd8_t	chr17:4624773-4625500	0.0189624	0.0256647	0.362654	ARRB2_3543	FALSE	.	chr17:4806280-4807197	CHRNE	0.105244	181697
Lymphocyte_count	17:4624966:C:T	17:4624966:C:T	rs9913156	0.0353444	mem_cd8_t	chr17:4624773-4625500	0.0189624	0.0256647	0.362654	ARRB2_3543	FALSE	.	chr17:4736131-4737293	MINK1	0.125969	111793
Lymphocyte_count	17:4624966:C:T	17:4624966:C:T	rs9913156	0.0353444	mem_cd8_t	chr17:4624773-4625500	0.0189624	0.0256647	0.362654	ARRB2_3543	FALSE	.	chr17:4850744-4853773	PFN1,ENO3	0.209066	228273
Lymphocyte_count	17:4624966:C:T	17:4624966:C:T	rs9913156	0.0353444	mem_cd8_t	chr17:4624773-4625500	0.0189624	0.0256647	0.362654	ARRB2_3543	FALSE	.	chr17:4692857-4694124	GLTPD2	0.225332	68624
Lymphocyte_count	17:4624966:C:T	17:4624966:C:T	rs9913156	0.0353444	mem_cd8_t	chr17:4624773-4625500	0.0189624	0.0256647	0.362654	ARRB2_3543	FALSE	.	chr17:4268428-4269044	UBE2G1	0.0971773	356456
Lymphocyte_count	17:4624966:C:T	17:4624966:C:T	rs9913156	0.0353444	mem_cd8_t	chr17:4624773-4625500	0.0189624	0.0256647	0.362654	ARRB2_3543	FALSE	.	chr17:4848516-4848842	RNF167	0.099586	223342
Lymphocyte_count	17:4624966:C:T	17:4624966:C:T	rs9913156	0.0353444	t	chr17:4624773-4625500	3.53665e-06	4.71553e-06	0.318228	ARRB2_3543	FALSE	.	chr17:4806280-4807197	CHRNE	0.105244	181697
Lymphocyte_count	17:4624966:C:T	17:4624966:C:T	rs9913156	0.0353444	t	chr17:4624773-4625500	3.53665e-06	4.71553e-06	0.318228	ARRB2_3543	FALSE	.	chr17:4736131-4737293	MINK1	0.125969	111793
Lymphocyte_count	17:4624966:C:T	17:4624966:C:T	rs9913156	0.0353444	t	chr17:4624773-4625500	3.53665e-06	4.71553e-06	0.318228	ARRB2_3543	FALSE	.	chr17:4850744-4853773	PFN1,ENO3	0.209066	228273
Lymphocyte_count	17:4624966:C:T	17:4624966:C:T	rs9913156	0.0353444	t	chr17:4624773-4625500	3.53665e-06	4.71553e-06	0.318228	ARRB2_3543	FALSE	.	chr17:4692857-4694124	GLTPD2	0.225332	68624
Lymphocyte_count	17:4624966:C:T	17:4624966:C:T	rs9913156	0.0353444	t	chr17:4624773-4625500	3.53665e-06	4.71553e-06	0.318228	ARRB2_3543	FALSE	.	chr17:4268428-4269044	UBE2G1	0.0971773	356456
Lymphocyte_count	17:4624966:C:T	17:4624966:C:T	rs9913156	0.0353444	t	chr17:4624773-4625500	3.53665e-06	4.71553e-06	0.318228	ARRB2_3543	FALSE	.	chr17:4848516-4848842	RNF167	0.099586	223342
Lymphocyte_count	17:4624966:C:T	17:4624966:C:T	rs9913156	0.0353444	cyto_cd8_t	chr17:4624773-4625500	0.000473295	0.000631442	0.339436	ARRB2_3543	FALSE	.	chr17:4806280-4807197	CHRNE	0.105244	181697
Lymphocyte_count	17:4624966:C:T	17:4624966:C:T	rs9913156	0.0353444	cyto_cd8_t	chr17:4624773-4625500	0.000473295	0.000631442	0.339436	ARRB2_3543	FALSE	.	chr17:4736131-4737293	MINK1	0.125969	111793
Lymphocyte_count	17:4624966:C:T	17:4624966:C:T	rs9913156	0.0353444	cyto_cd8_t	chr17:4624773-4625500	0.000473295	0.000631442	0.339436	ARRB2_3543	FALSE	.	chr17:4850744-4853773	PFN1,ENO3	0.209066	228273
Lymphocyte_count	17:4624966:C:T	17:4624966:C:T	rs9913156	0.0353444	cyto_cd8_t	chr17:4624773-4625500	0.000473295	0.000631442	0.339436	ARRB2_3543	FALSE	.	chr17:4692857-4694124	GLTPD2	0.225332	68624
Lymphocyte_count	17:4624966:C:T	17:4624966:C:T	rs9913156	0.0353444	cyto_cd8_t	chr17:4624773-4625500	0.000473295	0.000631442	0.339436	ARRB2_3543	FALSE	.	chr17:4268428-4269044	UBE2G1	0.0971773	356456
Lymphocyte_count	17:4624966:C:T	17:4624966:C:T	rs9913156	0.0353444	cyto_cd8_t	chr17:4624773-4625500	0.000473295	0.000631442	0.339436	ARRB2_3543	FALSE	.	chr17:4848516-4848842	RNF167	0.099586	223342
Lymphocyte_count	17:4624966:C:T	17:4624966:C:T	rs9913156	0.0353444	act_cd4_t	chr17:4624773-4625500	0.0015083	0.00171135	0.335971	ARRB2_3543	FALSE	.	chr17:4806280-4807197	CHRNE	0.105244	181697
Lymphocyte_count	17:4624966:C:T	17:4624966:C:T	rs9913156	0.0353444	act_cd4_t	chr17:4624773-4625500	0.0015083	0.00171135	0.335971	ARRB2_3543	FALSE	.	chr17:4736131-4737293	MINK1	0.125969	111793
Lymphocyte_count	17:4624966:C:T	17:4624966:C:T	rs9913156	0.0353444	act_cd4_t	chr17:4624773-4625500	0.0015083	0.00171135	0.335971	ARRB2_3543	FALSE	.	chr17:4850744-4853773	PFN1,ENO3	0.209066	228273
Lymphocyte_count	17:4624966:C:T	17:4624966:C:T	rs9913156	0.0353444	act_cd4_t	chr17:4624773-4625500	0.0015083	0.00171135	0.335971	ARRB2_3543	FALSE	.	chr17:4692857-4694124	GLTPD2	0.225332	68624
Lymphocyte_count	17:4624966:C:T	17:4624966:C:T	rs9913156	0.0353444	act_cd4_t	chr17:4624773-4625500	0.0015083	0.00171135	0.335971	ARRB2_3543	FALSE	.	chr17:4268428-4269044	UBE2G1	0.0971773	356456
Lymphocyte_count	17:4624966:C:T	17:4624966:C:T	rs9913156	0.0353444	act_cd4_t	chr17:4624773-4625500	0.0015083	0.00171135	0.335971	ARRB2_3543	FALSE	.	chr17:4848516-4848842	RNF167	0.099586	223342
Lymphocyte_count	17:4624966:C:T	17:4624966:C:T	rs9913156	0.0353444	nk	chr17:4624773-4625500	0.0170542	0.0195991	0.403539	ARRB2_3543	FALSE	.	chr17:5185076-5186241	RABEP1	0.0554811	560741
Lymphocyte_count	17:4624966:C:T	17:4624966:C:T	rs9913156	0.0353444	nk	chr17:4624773-4625500	0.0170542	0.0195991	0.403539	ARRB2_3543	FALSE	.	chr17:4401759-4402623	SPNS2	0.0855977	222877
Lymphocyte_count	7:28178262:G:T	7:28160113:C:G	rs9648346	0.0353012	mono	chr7:28166030-28166615	0.0144169	0.0336395	0.593034	JAZF1_53083	FALSE	.	.	.	.	.
Eosinophil_count	12:56449435:G:A	12:56473808:T:C	rs7297175	0.0350902	mem_cd8_t	chr12:56472735-56474339	0.0228887	0.0228887	0.61729	ERBB3_0	TRUE	ERBB3	chr12:56324003-56324297	DGKA	0.0636093	150042
Eosinophil_count	12:56449435:G:A	12:56473808:T:C	rs7297175	0.0350902	mem_cd8_t	chr12:56472735-56474339	0.0228887	0.0228887	0.61729	ERBB3_0	TRUE	ERBB3	chr12:56881320-56882507	GLS2	0.0688803	408168
Eosinophil_count	12:56449435:G:A	12:56473808:T:C	rs7297175	0.0350902	mem_cd8_t	chr12:56472735-56474339	0.0228887	0.0228887	0.61729	ERBB3_0	TRUE	ERBB3	chr12:56732301-56732975	IL23A	0.0677665	258636
Neutrophil_count	19:10332988:C:T	19:10340854:A:C	rs2033493	0.0340529	cMono	chr19:10346605-10347642	0.0166495	0.0388492	0.618863	DNMT1_4144	FALSE	.	.	.	.	.
Neutrophil_count	19:10332988:C:T	19:10340854:A:C	rs2033493	0.0340529	mono	chr19:10346605-10347642	0.0182447	0.0425709	0.606696	DNMT1_4144	FALSE	.	.	.	.	.
Lymphocyte_count	2:113973632:G:A	2:113957048:G:A	rs12612729	0.0338784	act_cd4_t	chr2:113956236-113957124	0.0141814	0.0144872	0.639895	PSD4_0	TRUE	PSD4	chr2:114195048-114196154	CBWD2	0.0534748	239030
Lymphocyte_count	2:113973632:G:A	2:113957048:G:A	rs12612729	0.0338784	act_cd4_t	chr2:113956236-113957124	0.0141814	0.0144872	0.639895	PSD4_0	TRUE	PSD4	chr2:113522057-113522681	CKAP2L	0.0648171	434443
Crohns_disease	2:25097644:A:G	2:25150011:C:G	rs6749422	0.0333345	t	chr2:25149166-25150252	0.000494431	0.00101864	0.2774	ADCY3_5959	FALSE	.	.	.	.	.
Crohns_disease	2:25097644:A:G	2:25150011:C:G	rs6749422	0.0333345	naive_cd4_t	chr2:25149166-25150252	0.0144045	0.0192349	0.310847	ADCY3_5959	FALSE	.	.	.	.	.
Crohns_disease	2:25097644:A:G	2:25150011:C:G	rs6749422	0.0333345	act_cd4_t	chr2:25149166-25150252	0.00239728	0.00319637	0.290627	ADCY3_5959	FALSE	.	.	.	.	.
Lymphocyte_count	2:113973632:G:A	2:113956371:G:C	rs2276561	0.033123	act_cd4_t	chr2:113956236-113957124	0.0144872	0.0144872	0.639731	PSD4_0	TRUE	PSD4	chr2:114195048-114196154	CBWD2	0.0534748	239030
Lymphocyte_count	2:113973632:G:A	2:113956371:G:C	rs2276561	0.033123	act_cd4_t	chr2:113956236-113957124	0.0144872	0.0144872	0.639731	PSD4_0	TRUE	PSD4	chr2:113522057-113522681	CKAP2L	0.0648171	434443
Type_1_diabetes	RP11-61O1.1	14:98485308:T:A	rs11628876	0.0330853	act_cd4_t	chr14:98484741-98485487	0.00228614	0.00234391	0.70066	C14orf64_39781	FALSE	.	chr14:98444049-98445117	C14orf64	0.217265	40370
Type_1_diabetes	RP11-61O1.1	14:98485308:T:A	rs11628876	0.0330853	act_cd4_t	chr14:98484741-98485487	0.00228614	0.00234391	0.70066	C14orf64_39781	FALSE	.	chr14:98228811-98229295	RP11-204N11.1	0.0879242	256192
Type_1_diabetes	RP11-61O1.1	14:98485308:T:A	rs11628876	0.0330853	naive_cd8_t	chr14:98484741-98485487	0.0136514	0.0136514	0.676678	C14orf64_39781	FALSE	.	chr14:98444049-98445117	C14orf64	0.217265	40370
Type_1_diabetes	RP11-61O1.1	14:98485308:T:A	rs11628876	0.0330853	naive_cd8_t	chr14:98484741-98485487	0.0136514	0.0136514	0.676678	C14orf64_39781	FALSE	.	chr14:98228811-98229295	RP11-204N11.1	0.0879242	256192
Type_1_diabetes	RP11-61O1.1	14:98485308:T:A	rs11628876	0.0330853	naive_cd4_t	chr14:98484741-98485487	0.00243922	0.00308473	0.670964	C14orf64_39781	FALSE	.	chr14:98444049-98445117	C14orf64	0.217265	40370
Type_1_diabetes	RP11-61O1.1	14:98485308:T:A	rs11628876	0.0330853	naive_cd4_t	chr14:98484741-98485487	0.00243922	0.00308473	0.670964	C14orf64_39781	FALSE	.	chr14:98228811-98229295	RP11-204N11.1	0.0879242	256192
Type_1_diabetes	RP11-61O1.1	14:98485308:T:A	rs11628876	0.0330853	t	chr14:98484741-98485487	0.00122454	0.00153516	0.697097	C14orf64_39781	FALSE	.	chr14:98444049-98445117	C14orf64	0.217265	40370
Type_1_diabetes	RP11-61O1.1	14:98485308:T:A	rs11628876	0.0330853	t	chr14:98484741-98485487	0.00122454	0.00153516	0.697097	C14orf64_39781	FALSE	.	chr14:98228811-98229295	RP11-204N11.1	0.0879242	256192
Crohns_disease	1:209970610:G:A	1:209971640:G:C	rs2236908	0.0327571	cMono	chr1:209979160-209980074	0.0519682	0.0526245	0.419107	IRF6_0	TRUE	IRF6	chr1:209942553-209943617	TRAF3IP3	0.0737123	36457
Crohns_disease	1:209970610:G:A	1:209971640:G:C	rs2236908	0.0327571	cMono	chr1:209979160-209980074	0.0519682	0.0526245	0.419107	IRF6_0	TRUE	IRF6	chr1:209824415-209824999	LAMB3	0.0598396	155075
Type_1_diabetes	RP11-61O1.1	14:98485111:T:G	rs11628807	0.0321149	naive_cd4_t	chr14:98484741-98485487	0.00246627	0.00308473	0.670563	C14orf64_39781	FALSE	.	chr14:98444049-98445117	C14orf64	0.217265	40370
Type_1_diabetes	RP11-61O1.1	14:98485111:T:G	rs11628807	0.0321149	naive_cd4_t	chr14:98484741-98485487	0.00246627	0.00308473	0.670563	C14orf64_39781	FALSE	.	chr14:98228811-98229295	RP11-204N11.1	0.0879242	256192
Type_1_diabetes	RP11-61O1.1	14:98485111:T:G	rs11628807	0.0321149	t	chr14:98484741-98485487	0.00122793	0.00153516	0.695183	C14orf64_39781	FALSE	.	chr14:98444049-98445117	C14orf64	0.217265	40370
Type_1_diabetes	RP11-61O1.1	14:98485111:T:G	rs11628807	0.0321149	t	chr14:98484741-98485487	0.00122793	0.00153516	0.695183	C14orf64_39781	FALSE	.	chr14:98228811-98229295	RP11-204N11.1	0.0879242	256192
Type_1_diabetes	RP11-61O1.1	14:98485111:T:G	rs11628807	0.0321149	naive_cd8_t	chr14:98484741-98485487	0.0134112	0.0136514	0.676826	C14orf64_39781	FALSE	.	chr14:98444049-98445117	C14orf64	0.217265	40370
Type_1_diabetes	RP11-61O1.1	14:98485111:T:G	rs11628807	0.0321149	naive_cd8_t	chr14:98484741-98485487	0.0134112	0.0136514	0.676826	C14orf64_39781	FALSE	.	chr14:98228811-98229295	RP11-204N11.1	0.0879242	256192
Type_1_diabetes	RP11-61O1.1	14:98485127:A:T	rs4383076	0.0321149	naive_cd4_t	chr14:98484741-98485487	0.00246779	0.00308473	0.670548	C14orf64_39781	FALSE	.	chr14:98444049-98445117	C14orf64	0.217265	40370
Type_1_diabetes	RP11-61O1.1	14:98485127:A:T	rs4383076	0.0321149	naive_cd4_t	chr14:98484741-98485487	0.00246779	0.00308473	0.670548	C14orf64_39781	FALSE	.	chr14:98228811-98229295	RP11-204N11.1	0.0879242	256192
Type_1_diabetes	RP11-61O1.1	14:98485127:A:T	rs4383076	0.0321149	act_cd4_t	chr14:98484741-98485487	0.00234391	0.00234391	0.699586	C14orf64_39781	FALSE	.	chr14:98444049-98445117	C14orf64	0.217265	40370
Type_1_diabetes	RP11-61O1.1	14:98485127:A:T	rs4383076	0.0321149	act_cd4_t	chr14:98484741-98485487	0.00234391	0.00234391	0.699586	C14orf64_39781	FALSE	.	chr14:98228811-98229295	RP11-204N11.1	0.0879242	256192
Type_1_diabetes	RP11-61O1.1	14:98485127:A:T	rs4383076	0.0321149	naive_cd8_t	chr14:98484741-98485487	0.0134818	0.0136514	0.676755	C14orf64_39781	FALSE	.	chr14:98444049-98445117	C14orf64	0.217265	40370
Type_1_diabetes	RP11-61O1.1	14:98485127:A:T	rs4383076	0.0321149	naive_cd8_t	chr14:98484741-98485487	0.0134818	0.0136514	0.676755	C14orf64_39781	FALSE	.	chr14:98228811-98229295	RP11-204N11.1	0.0879242	256192
Type_1_diabetes	RP11-61O1.1	14:98485440:G:C	rs11160429	0.0321149	naive_cd8_t	chr14:98484741-98485487	0.013647	0.0136514	0.676684	C14orf64_39781	FALSE	.	chr14:98444049-98445117	C14orf64	0.217265	40370
Type_1_diabetes	RP11-61O1.1	14:98485440:G:C	rs11160429	0.0321149	naive_cd8_t	chr14:98484741-98485487	0.013647	0.0136514	0.676684	C14orf64_39781	FALSE	.	chr14:98228811-98229295	RP11-204N11.1	0.0879242	256192
Type_1_diabetes	RP11-61O1.1	14:98485111:T:G	rs11628807	0.0321149	act_cd4_t	chr14:98484741-98485487	0.00234283	0.00234391	0.6996	C14orf64_39781	FALSE	.	chr14:98444049-98445117	C14orf64	0.217265	40370
Type_1_diabetes	RP11-61O1.1	14:98485111:T:G	rs11628807	0.0321149	act_cd4_t	chr14:98484741-98485487	0.00234283	0.00234391	0.6996	C14orf64_39781	FALSE	.	chr14:98228811-98229295	RP11-204N11.1	0.0879242	256192
Type_1_diabetes	RP11-61O1.1	14:98485440:G:C	rs11160429	0.0321149	t	chr14:98484741-98485487	0.0011237	0.00153516	0.698409	C14orf64_39781	FALSE	.	chr14:98444049-98445117	C14orf64	0.217265	40370
Type_1_diabetes	RP11-61O1.1	14:98485440:G:C	rs11160429	0.0321149	t	chr14:98484741-98485487	0.0011237	0.00153516	0.698409	C14orf64_39781	FALSE	.	chr14:98228811-98229295	RP11-204N11.1	0.0879242	256192
Type_1_diabetes	RP11-61O1.1	14:98485127:A:T	rs4383076	0.0321149	t	chr14:98484741-98485487	0.00122813	0.00153516	0.695179	C14orf64_39781	FALSE	.	chr14:98444049-98445117	C14orf64	0.217265	40370
Type_1_diabetes	RP11-61O1.1	14:98485127:A:T	rs4383076	0.0321149	t	chr14:98484741-98485487	0.00122813	0.00153516	0.695179	C14orf64_39781	FALSE	.	chr14:98228811-98229295	RP11-204N11.1	0.0879242	256192
Type_1_diabetes	RP11-61O1.1	14:98485440:G:C	rs11160429	0.0321149	act_cd4_t	chr14:98484741-98485487	0.00227406	0.00234391	0.700704	C14orf64_39781	FALSE	.	chr14:98444049-98445117	C14orf64	0.217265	40370
Type_1_diabetes	RP11-61O1.1	14:98485440:G:C	rs11160429	0.0321149	act_cd4_t	chr14:98484741-98485487	0.00227406	0.00234391	0.700704	C14orf64_39781	FALSE	.	chr14:98228811-98229295	RP11-204N11.1	0.0879242	256192
Type_1_diabetes	RP11-61O1.1	14:98485440:G:C	rs11160429	0.0321149	naive_cd4_t	chr14:98484741-98485487	0.00242704	0.00308473	0.671088	C14orf64_39781	FALSE	.	chr14:98444049-98445117	C14orf64	0.217265	40370
Type_1_diabetes	RP11-61O1.1	14:98485440:G:C	rs11160429	0.0321149	naive_cd4_t	chr14:98484741-98485487	0.00242704	0.00308473	0.671088	C14orf64_39781	FALSE	.	chr14:98228811-98229295	RP11-204N11.1	0.0879242	256192
Asthma_child_onset	1:203093201:G:T	1:203090976:C:T	rs7555556	0.0319376	cMono	chr1:203090468-203091114	0.00698744	0.0143389	0.291909	ADORA1_4580	FALSE	.	.	.	.	.
Asthma_child_onset	1:203093201:G:T	1:203090976:C:T	rs7555556	0.0319376	mono	chr1:203090468-203091114	0.00897145	0.0185534	0.32341	ADORA1_4580	FALSE	.	.	.	.	.
Asthma_child_onset	1:203093201:G:T	1:203090976:C:T	rs7555556	0.0319376	cMono	chr1:203096592-203097630	0.0151418	0.0403782	0.649709	ADORA1_0	TRUE	ADORA1	chr1:203027071-203028992	.	0.11189	68638
Asthma_child_onset	1:203093201:G:T	1:203090976:C:T	rs7555556	0.0319376	mono	chr1:203096592-203097630	0.0106219	0.0283251	0.647853	ADORA1_0	TRUE	ADORA1	chr1:203027071-203028992	.	0.11189	68638
Monocyte_count	13:110820255:T:G	13:110813532:G:A	rs2275843	0.0313913	mono	chr13:110806674-110807364	0.010381	0.0276827	0.341497	COL4A1_7974	FALSE	.	chr13:111328064-111330425	CARS2	0.0923994	523061
Monocyte_count	13:110820255:T:G	13:110813532:G:A	rs2275843	0.0313913	cMono	chr13:110813474-110814228	0.000613179	0.00185049	0.370433	COL4A1_1110	FALSE	.	chr13:111328064-111330425	CARS2	0.074326	516197
Monocyte_count	13:110820255:T:G	13:110813532:G:A	rs2275843	0.0313913	mono	chr13:110813474-110814228	0.000384073	0.00116424	0.367626	COL4A1_1110	FALSE	.	chr13:111328064-111330425	CARS2	0.074326	516197
Lymphocyte_count	7:28178262:G:T	7:28166442:G:A	rs740122	0.0312426	ncMono	chr7:28166030-28166615	0.00796424	0.0150493	0.672712	JAZF1_53083	FALSE	.	.	.	.	.
Lymphocyte_count	7:28178262:G:T	7:28166442:G:A	rs740122	0.0312426	mono	chr7:28166030-28166615	0.0143516	0.0336395	0.592975	JAZF1_53083	FALSE	.	.	.	.	.
Eosinophil_count	10:26736240:T:C	10:26734518:C:A	rs11595895	0.0299478	mono	chr10:26734337-26734621	0.000406662	0.00143206	0.271601	APBB1IP_6484	FALSE	.	.	.	.	.
Eosinophil_count	10:26736240:T:C	10:26734518:C:A	rs11595895	0.0299478	cMono	chr10:26734337-26734621	0.000405401	0.0014277	0.262534	APBB1IP_6484	FALSE	.	.	.	.	.
Eosinophil_count	10:26736240:T:C	10:26734518:C:A	rs11595895	0.0299478	t	chr10:26734337-26734621	0.00227922	0.00804539	0.324121	APBB1IP_6484	FALSE	.	.	.	.	.
Crohns_disease	5:131770805:C:T	5:131796163:T:C	rs72797303	0.0297291	cyto_cd8_t	chr5:131786532-131786823	0.0197012	0.0256543	0.683895	C5orf56_18902	FALSE	.	.	.	.	.
Eosinophil_count	10:26736240:T:C	10:26727454:G:A	rs2992333	0.0295949	mono	chr10:26734337-26734621	0.000407331	0.00143206	0.728326	APBB1IP_6484	FALSE	.	.	.	.	.
Eosinophil_count	10:26736240:T:C	10:26727454:G:A	rs2992333	0.0295949	cMono	chr10:26734337-26734621	0.000406099	0.0014277	0.737394	APBB1IP_6484	FALSE	.	.	.	.	.
Eosinophil_count	10:26736240:T:C	10:26727454:G:A	rs2992333	0.0295949	t	chr10:26734337-26734621	0.00228082	0.00804539	0.675829	APBB1IP_6484	FALSE	.	.	.	.	.
Crohns_disease	5:141513204:A:T	5:141508488:T:G	rs11739961	0.0285403	naive_cd4_t	chr5:141507940-141508896	0.000321015	0.000599839	0.703218	NDFIP1_5900	FALSE	.	chr5:141487868-141489285	NDFIP1	0.133218	19611
Crohns_disease	5:141513204:A:T	5:141508488:T:G	rs11739961	0.0285403	t	chr5:141507940-141508896	0.000271093	0.000483295	0.678029	NDFIP1_5900	FALSE	.	chr5:141487868-141489285	NDFIP1	0.133218	19611
Crohns_disease	5:141513204:A:T	5:141508488:T:G	rs11739961	0.0285403	naive_cd8_t	chr5:141507940-141508896	0.00145826	0.00297068	0.707582	NDFIP1_5900	FALSE	.	chr5:141487868-141489285	NDFIP1	0.133218	19611
Eosinophil_count	4:83547862:G:A	4:83573377:A:T	rs13135867	0.0283056	cMono	chr4:83573062-83573757	3.71788e-05	0.000169665	0.314031	TMEM150C_89053	FALSE	.	chr4:84256802-84257387	HPSE	0.148855	683630
Eosinophil_count	4:83547862:G:A	4:83573377:A:T	rs13135867	0.0283056	mono	chr4:83573062-83573757	1.14259e-05	5.2409e-05	0.306513	TMEM150C_89053	FALSE	.	chr4:84256802-84257387	HPSE	0.148855	683630
Ulcerative_colitis	5:131770805:C:T	5:131796163:T:C	rs72797303	0.0281429	cyto_cd8_t	chr5:131786532-131786823	0.0197012	0.0256543	0.683895	C5orf56_18902	FALSE	.	.	.	.	.
Monocyte_count	1:185391167:G:A	1:185409061:G:A	rs10732976	0.0280289	cMono	chr1:185408754-185409678	0.00114843	0.00114843	0.720984	IVNS1ABP_121794	FALSE	.	.	.	.	.
Monocyte_count	1:185391167:G:A	1:185409061:G:A	rs10732976	0.0280289	mono	chr1:185408754-185409678	0.00244642	0.00244642	0.69899	IVNS1ABP_121794	FALSE	.	.	.	.	.
Monocyte_count	1:185391167:G:A	1:185409061:G:A	rs10732976	0.0280289	cyto_cd8_t	chr1:185408754-185409678	0.0197226	0.0197226	0.683663	IVNS1ABP_121794	FALSE	.	chr1:184774692-184776037	FAM129A	0.167908	633641
Monocyte_count	1:185391167:G:A	1:185409061:G:A	rs10732976	0.0280289	cyto_cd8_t	chr1:185408754-185409678	0.0197226	0.0197226	0.683663	IVNS1ABP_121794	FALSE	.	chr1:185014110-185015255	RNF2	0.0697857	394423
Ulcerative_colitis	5:131770805:C:T	5:131793286:C:T	rs4705950	0.0277713	cyto_cd8_t	chr5:131786532-131786823	0.0196908	0.0256543	0.683906	C5orf56_18902	FALSE	.	.	.	.	.
Autoimmune_vitiligo	9:127071493:T:C	9:127027412:C:T	rs34011920	0.0276542	mono	chr9:127026958-127027628	0.0141433	0.0228291	0.352466	NEK6_2707	FALSE	.	chr9:127048177-127049293	NEK6	0.163989	21665
Autoimmune_vitiligo	9:127071493:T:C	9:127029736:G:A	rs12379417	0.0276542	mono	chr9:127026958-127027628	0.0142634	0.0228291	0.352585	NEK6_2707	FALSE	.	chr9:127048177-127049293	NEK6	0.163989	21665
Autoimmune_vitiligo	9:127071493:T:C	9:127027412:C:T	rs34011920	0.0276542	cMono	chr9:127026958-127027628	0.0178016	0.0358739	0.356119	NEK6_2707	FALSE	.	chr9:127048177-127049293	NEK6	0.163989	21665
Autoimmune_vitiligo	9:127071493:T:C	9:127029736:G:A	rs12379417	0.0276542	cMono	chr9:127026958-127027628	0.017937	0.0358739	0.356227	NEK6_2707	FALSE	.	chr9:127048177-127049293	NEK6	0.163989	21665
Autoimmune_vitiligo	9:127071493:T:C	9:127027412:C:T	rs34011920	0.0276542	mono	chr9:127029451-127030232	0.000338296	0.000722514	0.695994	NEK6_5200	FALSE	.	chr9:127048177-127049293	NEK6	0.118935	19061
Autoimmune_vitiligo	9:127071493:T:C	9:127027412:C:T	rs34011920	0.0276542	cMono	chr9:127029451-127030232	0.000327928	0.000657358	0.695301	NEK6_5200	FALSE	.	chr9:127048177-127049293	NEK6	0.118935	19061
Autoimmune_vitiligo	9:127071493:T:C	9:127027412:C:T	rs34011920	0.0276542	iMono	chr9:127029451-127030232	0.000161382	0.000376559	0.772689	NEK6_5200	FALSE	.	chr9:127048177-127049293	NEK6	0.118935	19061
Autoimmune_vitiligo	9:127071493:T:C	9:127029736:G:A	rs12379417	0.0276542	mono	chr9:127029451-127030232	0.000361257	0.000722514	0.696203	NEK6_5200	FALSE	.	chr9:127048177-127049293	NEK6	0.118935	19061
Autoimmune_vitiligo	9:127071493:T:C	9:127029736:G:A	rs12379417	0.0276542	cMono	chr9:127029451-127030232	0.000328679	0.000657358	0.695292	NEK6_5200	FALSE	.	chr9:127048177-127049293	NEK6	0.118935	19061
Autoimmune_vitiligo	9:127071493:T:C	9:127029736:G:A	rs12379417	0.0276542	iMono	chr9:127029451-127030232	0.000161027	0.000376559	0.772817	NEK6_5200	FALSE	.	chr9:127048177-127049293	NEK6	0.118935	19061
Basophil_count	16:88517722:T:C	16:88528511:T:C	rs904787	0.0269819	mono	chr16:88528128-88529022	0.0491195	0.0615953	0.358912	ZFPM1_7594	FALSE	.	.	.	.	.
Monocyte_count	4:7045070:T:TGCGGCG	4:7039326:G:A	rs10937779	0.02688	t	chr4:7038687-7039538	0.00337213	0.00925983	0.620669	TADA2B_3589	FALSE	.	chr4:6641812-6643774	MRFAP1	0.0697636	395764
Monocyte_count	4:7045070:T:TGCGGCG	4:7039326:G:A	rs10937779	0.02688	t	chr4:7038687-7039538	0.00337213	0.00925983	0.620669	TADA2B_3589	FALSE	.	chr4:7000831-7001497	TBC1D14	0.0615958	38041
Asthma_child_onset	13:99974492:C:G	13:99930098:T:C	rs2149261	0.0268029	t	chr13:99939608-99939846	0.00239838	0.00639569	0.69575	GPR183_19314	FALSE	.	.	.	.	.
Eosinophil_count	10:26736240:T:C	10:26727682:C:A	rs4749126	0.0267224	mono	chr10:26734337-26734621	0.000408632	0.00143206	0.728301	APBB1IP_6484	FALSE	.	.	.	.	.
Eosinophil_count	10:26736240:T:C	10:26727682:C:A	rs4749126	0.0267224	cMono	chr10:26734337-26734621	0.00040733	0.0014277	0.737378	APBB1IP_6484	FALSE	.	.	.	.	.
Eosinophil_count	10:26736240:T:C	10:26727682:C:A	rs4749126	0.0267224	t	chr10:26734337-26734621	0.00228808	0.00804539	0.67581	APBB1IP_6484	FALSE	.	.	.	.	.
Lymphocyte_count	9:123685092:T:C	9:123696871:C:T	rs10739581	0.0264433	t	chr9:123687162-123687602	0.00563105	0.0366018	0.40505	TRAF1_2946	FALSE	.	chr9:123638023-123640071	PHF19	0.104576	47531
Lymphocyte_count	9:123685092:T:C	9:123696871:C:T	rs10739581	0.0264433	t	chr9:123687162-123687602	0.00563105	0.0366018	0.40505	TRAF1_2946	FALSE	.	chr9:124461031-124462790	DAB2IP	0.230846	775188
Lymphocyte_count	9:123685092:T:C	9:123696871:C:T	rs10739581	0.0264433	t	chr9:123687162-123687602	0.00563105	0.0366018	0.40505	TRAF1_2946	FALSE	.	chr9:123918445-123919150	CNTRL	0.22994	231548
Lymphocyte_count	9:123685092:T:C	9:123696871:C:T	rs10739581	0.0264433	t	chr9:123687162-123687602	0.00563105	0.0366018	0.40505	TRAF1_2946	FALSE	.	chr9:124030067-124031780	GSN	0.117662	344178
Lymphocyte_count	9:123685092:T:C	9:123696871:C:T	rs10739581	0.0264433	t	chr9:123687162-123687602	0.00563105	0.0366018	0.40505	TRAF1_2946	FALSE	.	chr9:124132013-124133034	STOM	0.0840212	445432
Eosinophil_count	10:26736240:T:C	10:26727934:C:G	rs2992335	0.026318	mono	chr10:26734337-26734621	0.000407501	0.00143206	0.728318	APBB1IP_6484	FALSE	.	.	.	.	.
Eosinophil_count	10:26736240:T:C	10:26727934:C:G	rs2992335	0.026318	cMono	chr10:26734337-26734621	0.000406155	0.0014277	0.737392	APBB1IP_6484	FALSE	.	.	.	.	.
Eosinophil_count	10:26736240:T:C	10:26727934:C:G	rs2992335	0.026318	t	chr10:26734337-26734621	0.00228159	0.00804539	0.675827	APBB1IP_6484	FALSE	.	.	.	.	.
Crohns_disease	2:25097644:A:G	2:25150116:C:A	rs6752378	0.0260002	act_cd4_t	chr2:25149166-25150252	0.00235863	0.00319637	0.290736	ADCY3_5959	FALSE	.	.	.	.	.
Crohns_disease	2:25097644:A:G	2:25150116:C:A	rs6752378	0.0260002	t	chr2:25149166-25150252	0.000504261	0.00101864	0.277258	ADCY3_5959	FALSE	.	.	.	.	.
Crohns_disease	2:25097644:A:G	2:25150116:C:A	rs6752378	0.0260002	naive_cd4_t	chr2:25149166-25150252	0.0143223	0.0192349	0.311008	ADCY3_5959	FALSE	.	.	.	.	.
Crohns_disease	11:61564299:G:T	11:61596633:C:T	rs99780	0.0259287	act_cd4_t	chr11:61594690-61596764	0.0124814	0.0249628	0.631076	FADS2_0;FADS1_0	TRUE	FADS2,FADS1	chr11:61658004-61659939	FADS3	0.0638436	63175
Crohns_disease	11:61564299:G:T	11:61596633:C:T	rs99780	0.0259287	act_cd4_t	chr11:61601866-61602588	0.0213733	0.0427466	0.650474	FADS1_4577	FALSE	.	chr11:62323665-62324663	AHNAK	0.163896	722075
Crohns_disease	11:61564299:G:T	11:61596633:C:T	rs99780	0.0259287	act_cd4_t	chr11:61601866-61602588	0.0213733	0.0427466	0.650474	FADS1_4577	FALSE	.	chr11:62388978-62390017	B3GAT3	0.124102	787429
Crohns_disease	11:61564299:G:T	11:61596633:C:T	rs99780	0.0259287	act_cd4_t	chr11:61601866-61602588	0.0213733	0.0427466	0.650474	FADS1_4577	FALSE	.	chr11:62438688-62440124	C11orf83,C11orf48	0.113931	837536
Crohns_disease	11:61564299:G:T	11:61596633:C:T	rs99780	0.0259287	act_cd4_t	chr11:61601866-61602588	0.0213733	0.0427466	0.650474	FADS1_4577	FALSE	.	chr11:62446019-62446937	UBXN1	0.0804855	844349
Crohns_disease	11:61564299:G:T	11:61596633:C:T	rs99780	0.0259287	act_cd4_t	chr11:61601866-61602588	0.0213733	0.0427466	0.650474	FADS1_4577	FALSE	.	chr11:61658004-61659939	FADS3	0.0821898	57351
Crohns_disease	11:61564299:G:T	11:61596633:C:T	rs99780	0.0259287	act_cd4_t	chr11:61601866-61602588	0.0213733	0.0427466	0.650474	FADS1_4577	FALSE	.	chr11:61523859-61524523	MYRF	0.122726	78065
Basophil_count	10:126383363:T:C	10:126348274:A:G	rs10901799	0.0257165	t	chr10:126347436-126348407	0.0167937	0.0257177	0.594531	LHPP_45535	FALSE	.	chr10:126300095-126302127	LHPP	0.453633	46280
Basophil_count	10:126383363:T:C	10:126348274:A:G	rs10901799	0.0257165	t	chr10:126347436-126348407	0.0167937	0.0257177	0.594531	LHPP_45535	FALSE	.	chr10:126479944-126481428	RP11-12J10.3,METTL10	0.0559019	133021
Basophil_count	10:126383363:T:C	10:126348274:A:G	rs10901799	0.0257165	t	chr10:126347436-126348407	0.0167937	0.0257177	0.594531	LHPP_45535	FALSE	.	chr10:126431861-126433497	FAM53B	0.138754	85090
Type_1_diabetes	OLIG3_LOC100130476_TNFAIP3	6:138009900:C:T	rs34654849	0.0253817	cMono	chr6:138001886-138002476	0.0128392	0.0224685	0.697132	TNFAIP3_185376	FALSE	.	.	.	.	.
Systemic_lupus_erythematosus	11:35088399:G:A	11:35088399:G:A	rs2732549	0.0250794	nk	chr11:35088311-35089140	0.0232621	0.0384965	0.415812	AL356215.1_60576	FALSE	.	.	.	.	.
Type_1_diabetes	OLIG3_LOC100130476_TNFAIP3	6:137999160:T:G	rs34996815	0.0250021	cMono	chr6:138001886-138002476	0.0128392	0.0224685	0.697132	TNFAIP3_185376	FALSE	.	.	.	.	.
Crohns_disease	16:11373320:C:T	16:11406544:G:C	rs9932855	0.0247862	cMono	chr16:11403686-11404238	0.0173782	0.0323896	0.64775	RMI2_2020	FALSE	.	.	.	.	.
Eosinophil_count	5:141499041:A:G	5:141513854:T:C	rs7709361	0.0244241	t	chr5:141507940-141508896	0.000289148	0.000483295	0.678075	NDFIP1_5900	FALSE	.	chr5:141487868-141489285	NDFIP1	0.133218	19611
Eosinophil_count	5:141499041:A:G	5:141513854:T:C	rs7709361	0.0244241	naive_cd4_t	chr5:141507940-141508896	0.000342765	0.000599839	0.703066	NDFIP1_5900	FALSE	.	chr5:141487868-141489285	NDFIP1	0.133218	19611
Neutrophil_count	19:10332988:C:T	19:10339818:G:C	rs7250265	0.0243195	mono	chr19:10346605-10347642	0.018243	0.0425709	0.606699	DNMT1_4144	FALSE	.	.	.	.	.
Neutrophil_count	19:10332988:C:T	19:10339818:G:C	rs7250265	0.0243195	cMono	chr19:10346605-10347642	0.0166497	0.0388492	0.618863	DNMT1_4144	FALSE	.	.	.	.	.
Asthma_child_onset	6:90976609:G:A	6:91006227:G:A	rs1504215	0.0242995	naive_b	chr6:91013983-91014506	0.0256752	0.0356978	0.615714	BACH2_6857	FALSE	.	chr6:90927590-90929074	BACH2	0.0711506	85432
Asthma_child_onset	6:90976609:G:A	6:91006227:G:A	rs1504215	0.0242995	naive_b	chr6:91013983-91014506	0.0256752	0.0356978	0.615714	BACH2_6857	FALSE	.	chr6:91247373-91248006	MAP3K7	0.127084	233500
Asthma_child_onset	6:90976609:G:A	6:91006227:G:A	rs1504215	0.0242995	naive_b	chr6:91013983-91014506	0.0256752	0.0356978	0.615714	BACH2_6857	FALSE	.	chr6:90528685-90530236	MDN1	0.0509389	484270
Crohns_disease	1:209970610:G:A	1:209971628:C:A	rs2236907	0.0240201	cMono	chr1:209979160-209980074	0.0519682	0.0526245	0.419107	IRF6_0	TRUE	IRF6	chr1:209942553-209943617	TRAF3IP3	0.0737123	36457
Crohns_disease	1:209970610:G:A	1:209971628:C:A	rs2236907	0.0240201	cMono	chr1:209979160-209980074	0.0519682	0.0526245	0.419107	IRF6_0	TRUE	IRF6	chr1:209824415-209824999	LAMB3	0.0598396	155075
Eosinophil_count	12:56449435:G:A	12:56435929:C:G	rs1131017	0.0238629	mono	chr12:56435278-56436250	0.047777	0.0477809	0.538205	RPS26_0	TRUE	RPS26	chr12:56511594-56512660	ZC3H10,ESYT1	0.24498	76410
Eosinophil_count	12:56449435:G:A	12:56435929:C:G	rs1131017	0.0238629	mono	chr12:56435278-56436250	0.047777	0.0477809	0.538205	RPS26_0	TRUE	RPS26	chr12:56861773-56862641	SPRYD4,MIP	0.136018	426391
Eosinophil_count	12:56449435:G:A	12:56435929:C:G	rs1131017	0.0238629	mono	chr12:56435278-56436250	0.047777	0.0477809	0.538205	RPS26_0	TRUE	RPS26	chr12:56320546-56321979	WIBG,DGKA	0.0832506	114271
Eosinophil_count	12:56449435:G:A	12:56435929:C:G	rs1131017	0.0238629	mono	chr12:56435278-56436250	0.047777	0.0477809	0.538205	RPS26_0	TRUE	RPS26	chr12:56223092-56224216	DNAJC14	0.0839069	212034
Eosinophil_count	12:56449435:G:A	12:56435929:C:G	rs1131017	0.0238629	mono	chr12:56435278-56436250	0.047777	0.0477809	0.538205	RPS26_0	TRUE	RPS26	chr12:56509724-56510744	RPL41	0.260199	74494
Eosinophil_count	12:56449435:G:A	12:56435929:C:G	rs1131017	0.0238629	mono	chr12:56435278-56436250	0.047777	0.0477809	0.538205	RPS26_0	TRUE	RPS26	chr12:56753711-56754515	STAT2	0.190642	318265
Eosinophil_count	12:56449435:G:A	12:56435929:C:G	rs1131017	0.0238629	mono	chr12:56435278-56436250	0.047777	0.0477809	0.538205	RPS26_0	TRUE	RPS26	chr12:56709422-56710378	CNPY2,RP11-977G19.10	0.0566713	274128
Eosinophil_count	12:56449435:G:A	12:56435929:C:G	rs1131017	0.0238629	mono	chr12:56435278-56436250	0.047777	0.0477809	0.538205	RPS26_0	TRUE	RPS26	chr12:56551421-56552653	MYL6B,MYL6	0.129528	116403
Eosinophil_count	12:56449435:G:A	12:56435929:C:G	rs1131017	0.0238629	mono	chr12:56435278-56436250	0.047777	0.0477809	0.538205	RPS26_0	TRUE	RPS26	chr12:56109511-56111233	ITGA7,BLOC1S1,RP11-644F5.10	0.0701363	325017
Eosinophil_count	12:56449435:G:A	12:56435929:C:G	rs1131017	0.0238629	mono	chr12:56435278-56436250	0.047777	0.0477809	0.538205	RPS26_0	TRUE	RPS26	chr12:56582590-56584366	SMARCC2	0.131153	148116
Eosinophil_count	12:56449435:G:A	12:56435929:C:G	rs1131017	0.0238629	mono	chr12:56435278-56436250	0.047777	0.0477809	0.538205	RPS26_0	TRUE	RPS26	chr12:56211357-56212286	SARNP,ORMDL2	0.151368	223964
Eosinophil_count	12:56449435:G:A	12:56435929:C:G	rs1131017	0.0238629	mono	chr12:56435278-56436250	0.047777	0.0477809	0.538205	RPS26_0	TRUE	RPS26	chr12:56727113-56728286	PAN2	0.108345	292036
Eosinophil_count	12:56449435:G:A	12:56435929:C:G	rs1131017	0.0238629	mono	chr12:56435278-56436250	0.047777	0.0477809	0.538205	RPS26_0	TRUE	RPS26	chr12:56617833-56618350	NABP2	0.0782721	182100
Eosinophil_count	12:56449435:G:A	12:56435929:C:G	rs1131017	0.0238629	mono	chr12:56435278-56436250	0.047777	0.0477809	0.538205	RPS26_0	TRUE	RPS26	chr12:56497731-56498844	PA2G4	0.155067	62594
Eosinophil_count	12:56449435:G:A	12:56435929:C:G	rs1131017	0.0238629	mono	chr12:56435278-56436250	0.047777	0.0477809	0.538205	RPS26_0	TRUE	RPS26	chr12:56366736-56366964	PMEL,RAB5B	0.0666237	69286
Eosinophil_count	12:56449435:G:A	12:56435929:C:G	rs1131017	0.0238629	mono	chr12:56435278-56436250	0.047777	0.0477809	0.538205	RPS26_0	TRUE	RPS26	chr12:56842600-56843600	TIMELESS	0.104812	407350
Eosinophil_count	12:56449435:G:A	12:56435929:C:G	rs1131017	0.0238629	mono	chr12:56435278-56436250	0.047777	0.0477809	0.538205	RPS26_0	TRUE	RPS26	chr12:56693200-56694541	CS	0.117808	258291
Eosinophil_count	12:56449435:G:A	12:56435929:C:G	rs1131017	0.0238629	mono	chr12:56435278-56436250	0.047777	0.0477809	0.538205	RPS26_0	TRUE	RPS26	chr12:56614391-56614834	RNF41,NABP2	0.063872	178584
Eosinophil_count	12:56449435:G:A	12:56435929:C:G	rs1131017	0.0238629	mono	chr12:56435278-56436250	0.047777	0.0477809	0.538205	RPS26_0	TRUE	RPS26	chr12:56521584-56522538	ESYT1	0.133899	86288
Eosinophil_count	12:56449435:G:A	12:56435929:C:G	rs1131017	0.0238629	act_cd4_t	chr12:56435278-56436250	0.00206642	0.00206642	0.580328	RPS26_0	TRUE	RPS26	chr12:56521584-56522538	ESYT1	0.103463	86288
Eosinophil_count	12:56449435:G:A	12:56435929:C:G	rs1131017	0.0238629	act_cd4_t	chr12:56435278-56436250	0.00206642	0.00206642	0.580328	RPS26_0	TRUE	RPS26	chr12:56861773-56862641	SPRYD4,MIP	0.11501	426391
Eosinophil_count	12:56449435:G:A	12:56435929:C:G	rs1131017	0.0238629	act_cd4_t	chr12:56435278-56436250	0.00206642	0.00206642	0.580328	RPS26_0	TRUE	RPS26	chr12:56509724-56510744	RPL41	0.0648222	74494
Eosinophil_count	12:56449435:G:A	12:56435929:C:G	rs1131017	0.0238629	act_cd4_t	chr12:56435278-56436250	0.00206642	0.00206642	0.580328	RPS26_0	TRUE	RPS26	chr12:56320546-56321979	WIBG,DGKA	0.140901	114271
Eosinophil_count	12:56449435:G:A	12:56435929:C:G	rs1131017	0.0238629	act_cd4_t	chr12:56435278-56436250	0.00206642	0.00206642	0.580328	RPS26_0	TRUE	RPS26	chr12:56709422-56710378	CNPY2,RP11-977G19.10	0.0719341	274128
Eosinophil_count	12:56449435:G:A	12:56435929:C:G	rs1131017	0.0238629	act_cd4_t	chr12:56435278-56436250	0.00206642	0.00206642	0.580328	RPS26_0	TRUE	RPS26	chr12:56693200-56694541	CS	0.0748908	258291
Eosinophil_count	12:56449435:G:A	12:56435929:C:G	rs1131017	0.0238629	act_cd4_t	chr12:56435278-56436250	0.00206642	0.00206642	0.580328	RPS26_0	TRUE	RPS26	chr12:56418458-56418987	IKZF4	0.134724	17263
Eosinophil_count	12:56449435:G:A	12:56435929:C:G	rs1131017	0.0238629	act_cd4_t	chr12:56435278-56436250	0.00206642	0.00206642	0.580328	RPS26_0	TRUE	RPS26	chr12:56551421-56552653	MYL6B,MYL6	0.087781	116403
Eosinophil_count	12:56449435:G:A	12:56435929:C:G	rs1131017	0.0238629	act_cd4_t	chr12:56435278-56436250	0.00206642	0.00206642	0.580328	RPS26_0	TRUE	RPS26	chr12:56582590-56584366	SMARCC2	0.0534117	148116
Eosinophil_count	12:56449435:G:A	12:56435929:C:G	rs1131017	0.0238629	act_cd4_t	chr12:56435278-56436250	0.00206642	0.00206642	0.580328	RPS26_0	TRUE	RPS26	chr12:56842600-56843600	TIMELESS	0.0670237	407350
Eosinophil_count	12:56449435:G:A	12:56435929:C:G	rs1131017	0.0238629	act_cd4_t	chr12:56435278-56436250	0.00206642	0.00206642	0.580328	RPS26_0	TRUE	RPS26	chr12:56367130-56368303	PMEL,RAB5B	0.104662	67947
Eosinophil_count	12:56449435:G:A	12:56435929:C:G	rs1131017	0.0238629	act_cd4_t	chr12:56435278-56436250	0.00206642	0.00206642	0.580328	RPS26_0	TRUE	RPS26	chr12:56753711-56754515	STAT2	0.0884567	318265
Eosinophil_count	12:56449435:G:A	12:56435929:C:G	rs1131017	0.0238629	act_cd4_t	chr12:56435278-56436250	0.00206642	0.00206642	0.580328	RPS26_0	TRUE	RPS26	chr12:56497731-56498844	PA2G4	0.0779063	62594
Eosinophil_count	12:56449435:G:A	12:56435929:C:G	rs1131017	0.0238629	act_cd4_t	chr12:56435278-56436250	0.00206642	0.00206642	0.580328	RPS26_0	TRUE	RPS26	chr12:56511594-56512660	ZC3H10,ESYT1	0.067299	76410
Eosinophil_count	12:56449435:G:A	12:56435929:C:G	rs1131017	0.0238629	act_cd4_t	chr12:56435278-56436250	0.00206642	0.00206642	0.580328	RPS26_0	TRUE	RPS26	chr12:56389747-56391561	SUOX	0.0701075	44689
Eosinophil_count	12:56449435:G:A	12:56435929:C:G	rs1131017	0.0238629	act_cd4_t	chr12:56435278-56436250	0.00206642	0.00206642	0.580328	RPS26_0	TRUE	RPS26	chr12:56615378-56616318	RNF41,NABP2	0.0546498	180068
Eosinophil_count	12:56449435:G:A	12:56435929:C:G	rs1131017	0.0238629	tReg	chr12:56435278-56436250	0.018132	0.018132	0.595429	RPS26_0	TRUE	RPS26	chr12:56521584-56522538	ESYT1	0.103463	86288
Eosinophil_count	12:56449435:G:A	12:56435929:C:G	rs1131017	0.0238629	tReg	chr12:56435278-56436250	0.018132	0.018132	0.595429	RPS26_0	TRUE	RPS26	chr12:56861773-56862641	SPRYD4,MIP	0.11501	426391
Eosinophil_count	12:56449435:G:A	12:56435929:C:G	rs1131017	0.0238629	tReg	chr12:56435278-56436250	0.018132	0.018132	0.595429	RPS26_0	TRUE	RPS26	chr12:56509724-56510744	RPL41	0.0648222	74494
Eosinophil_count	12:56449435:G:A	12:56435929:C:G	rs1131017	0.0238629	tReg	chr12:56435278-56436250	0.018132	0.018132	0.595429	RPS26_0	TRUE	RPS26	chr12:56320546-56321979	WIBG,DGKA	0.140901	114271
Eosinophil_count	12:56449435:G:A	12:56435929:C:G	rs1131017	0.0238629	tReg	chr12:56435278-56436250	0.018132	0.018132	0.595429	RPS26_0	TRUE	RPS26	chr12:56709422-56710378	CNPY2,RP11-977G19.10	0.0719341	274128
Eosinophil_count	12:56449435:G:A	12:56435929:C:G	rs1131017	0.0238629	tReg	chr12:56435278-56436250	0.018132	0.018132	0.595429	RPS26_0	TRUE	RPS26	chr12:56693200-56694541	CS	0.0748908	258291
Eosinophil_count	12:56449435:G:A	12:56435929:C:G	rs1131017	0.0238629	tReg	chr12:56435278-56436250	0.018132	0.018132	0.595429	RPS26_0	TRUE	RPS26	chr12:56418458-56418987	IKZF4	0.134724	17263
Eosinophil_count	12:56449435:G:A	12:56435929:C:G	rs1131017	0.0238629	tReg	chr12:56435278-56436250	0.018132	0.018132	0.595429	RPS26_0	TRUE	RPS26	chr12:56551421-56552653	MYL6B,MYL6	0.087781	116403
Eosinophil_count	12:56449435:G:A	12:56435929:C:G	rs1131017	0.0238629	tReg	chr12:56435278-56436250	0.018132	0.018132	0.595429	RPS26_0	TRUE	RPS26	chr12:56582590-56584366	SMARCC2	0.0534117	148116
Eosinophil_count	12:56449435:G:A	12:56435929:C:G	rs1131017	0.0238629	tReg	chr12:56435278-56436250	0.018132	0.018132	0.595429	RPS26_0	TRUE	RPS26	chr12:56842600-56843600	TIMELESS	0.0670237	407350
Eosinophil_count	12:56449435:G:A	12:56435929:C:G	rs1131017	0.0238629	tReg	chr12:56435278-56436250	0.018132	0.018132	0.595429	RPS26_0	TRUE	RPS26	chr12:56367130-56368303	PMEL,RAB5B	0.104662	67947
Eosinophil_count	12:56449435:G:A	12:56435929:C:G	rs1131017	0.0238629	tReg	chr12:56435278-56436250	0.018132	0.018132	0.595429	RPS26_0	TRUE	RPS26	chr12:56753711-56754515	STAT2	0.0884567	318265
Eosinophil_count	12:56449435:G:A	12:56435929:C:G	rs1131017	0.0238629	tReg	chr12:56435278-56436250	0.018132	0.018132	0.595429	RPS26_0	TRUE	RPS26	chr12:56497731-56498844	PA2G4	0.0779063	62594
Eosinophil_count	12:56449435:G:A	12:56435929:C:G	rs1131017	0.0238629	tReg	chr12:56435278-56436250	0.018132	0.018132	0.595429	RPS26_0	TRUE	RPS26	chr12:56511594-56512660	ZC3H10,ESYT1	0.067299	76410
Eosinophil_count	12:56449435:G:A	12:56435929:C:G	rs1131017	0.0238629	tReg	chr12:56435278-56436250	0.018132	0.018132	0.595429	RPS26_0	TRUE	RPS26	chr12:56389747-56391561	SUOX	0.0701075	44689
Eosinophil_count	12:56449435:G:A	12:56435929:C:G	rs1131017	0.0238629	tReg	chr12:56435278-56436250	0.018132	0.018132	0.595429	RPS26_0	TRUE	RPS26	chr12:56615378-56616318	RNF41,NABP2	0.0546498	180068
Eosinophil_count	12:56449435:G:A	12:56435929:C:G	rs1131017	0.0238629	naive_cd4_t	chr12:56435278-56436250	0.000589763	0.000589763	0.586981	RPS26_0	TRUE	RPS26	chr12:56521584-56522538	ESYT1	0.103463	86288
Eosinophil_count	12:56449435:G:A	12:56435929:C:G	rs1131017	0.0238629	naive_cd4_t	chr12:56435278-56436250	0.000589763	0.000589763	0.586981	RPS26_0	TRUE	RPS26	chr12:56861773-56862641	SPRYD4,MIP	0.11501	426391
Eosinophil_count	12:56449435:G:A	12:56435929:C:G	rs1131017	0.0238629	naive_cd4_t	chr12:56435278-56436250	0.000589763	0.000589763	0.586981	RPS26_0	TRUE	RPS26	chr12:56509724-56510744	RPL41	0.0648222	74494
Eosinophil_count	12:56449435:G:A	12:56435929:C:G	rs1131017	0.0238629	naive_cd4_t	chr12:56435278-56436250	0.000589763	0.000589763	0.586981	RPS26_0	TRUE	RPS26	chr12:56320546-56321979	WIBG,DGKA	0.140901	114271
Eosinophil_count	12:56449435:G:A	12:56435929:C:G	rs1131017	0.0238629	naive_cd4_t	chr12:56435278-56436250	0.000589763	0.000589763	0.586981	RPS26_0	TRUE	RPS26	chr12:56709422-56710378	CNPY2,RP11-977G19.10	0.0719341	274128
Eosinophil_count	12:56449435:G:A	12:56435929:C:G	rs1131017	0.0238629	naive_cd4_t	chr12:56435278-56436250	0.000589763	0.000589763	0.586981	RPS26_0	TRUE	RPS26	chr12:56693200-56694541	CS	0.0748908	258291
Eosinophil_count	12:56449435:G:A	12:56435929:C:G	rs1131017	0.0238629	naive_cd4_t	chr12:56435278-56436250	0.000589763	0.000589763	0.586981	RPS26_0	TRUE	RPS26	chr12:56418458-56418987	IKZF4	0.134724	17263
Eosinophil_count	12:56449435:G:A	12:56435929:C:G	rs1131017	0.0238629	naive_cd4_t	chr12:56435278-56436250	0.000589763	0.000589763	0.586981	RPS26_0	TRUE	RPS26	chr12:56551421-56552653	MYL6B,MYL6	0.087781	116403
Eosinophil_count	12:56449435:G:A	12:56435929:C:G	rs1131017	0.0238629	naive_cd4_t	chr12:56435278-56436250	0.000589763	0.000589763	0.586981	RPS26_0	TRUE	RPS26	chr12:56582590-56584366	SMARCC2	0.0534117	148116
Eosinophil_count	12:56449435:G:A	12:56435929:C:G	rs1131017	0.0238629	naive_cd4_t	chr12:56435278-56436250	0.000589763	0.000589763	0.586981	RPS26_0	TRUE	RPS26	chr12:56842600-56843600	TIMELESS	0.0670237	407350
Eosinophil_count	12:56449435:G:A	12:56435929:C:G	rs1131017	0.0238629	naive_cd4_t	chr12:56435278-56436250	0.000589763	0.000589763	0.586981	RPS26_0	TRUE	RPS26	chr12:56367130-56368303	PMEL,RAB5B	0.104662	67947
Eosinophil_count	12:56449435:G:A	12:56435929:C:G	rs1131017	0.0238629	naive_cd4_t	chr12:56435278-56436250	0.000589763	0.000589763	0.586981	RPS26_0	TRUE	RPS26	chr12:56753711-56754515	STAT2	0.0884567	318265
Eosinophil_count	12:56449435:G:A	12:56435929:C:G	rs1131017	0.0238629	naive_cd4_t	chr12:56435278-56436250	0.000589763	0.000589763	0.586981	RPS26_0	TRUE	RPS26	chr12:56497731-56498844	PA2G4	0.0779063	62594
Eosinophil_count	12:56449435:G:A	12:56435929:C:G	rs1131017	0.0238629	naive_cd4_t	chr12:56435278-56436250	0.000589763	0.000589763	0.586981	RPS26_0	TRUE	RPS26	chr12:56511594-56512660	ZC3H10,ESYT1	0.067299	76410
Eosinophil_count	12:56449435:G:A	12:56435929:C:G	rs1131017	0.0238629	naive_cd4_t	chr12:56435278-56436250	0.000589763	0.000589763	0.586981	RPS26_0	TRUE	RPS26	chr12:56389747-56391561	SUOX	0.0701075	44689
Eosinophil_count	12:56449435:G:A	12:56435929:C:G	rs1131017	0.0238629	naive_cd4_t	chr12:56435278-56436250	0.000589763	0.000589763	0.586981	RPS26_0	TRUE	RPS26	chr12:56615378-56616318	RNF41,NABP2	0.0546498	180068
Eosinophil_count	12:56449435:G:A	12:56435929:C:G	rs1131017	0.0238629	t	chr12:56435278-56436250	0.000497969	0.000497969	0.580539	RPS26_0	TRUE	RPS26	chr12:56521584-56522538	ESYT1	0.103463	86288
Eosinophil_count	12:56449435:G:A	12:56435929:C:G	rs1131017	0.0238629	t	chr12:56435278-56436250	0.000497969	0.000497969	0.580539	RPS26_0	TRUE	RPS26	chr12:56861773-56862641	SPRYD4,MIP	0.11501	426391
Eosinophil_count	12:56449435:G:A	12:56435929:C:G	rs1131017	0.0238629	t	chr12:56435278-56436250	0.000497969	0.000497969	0.580539	RPS26_0	TRUE	RPS26	chr12:56509724-56510744	RPL41	0.0648222	74494
Eosinophil_count	12:56449435:G:A	12:56435929:C:G	rs1131017	0.0238629	t	chr12:56435278-56436250	0.000497969	0.000497969	0.580539	RPS26_0	TRUE	RPS26	chr12:56320546-56321979	WIBG,DGKA	0.140901	114271
Eosinophil_count	12:56449435:G:A	12:56435929:C:G	rs1131017	0.0238629	t	chr12:56435278-56436250	0.000497969	0.000497969	0.580539	RPS26_0	TRUE	RPS26	chr12:56709422-56710378	CNPY2,RP11-977G19.10	0.0719341	274128
Eosinophil_count	12:56449435:G:A	12:56435929:C:G	rs1131017	0.0238629	t	chr12:56435278-56436250	0.000497969	0.000497969	0.580539	RPS26_0	TRUE	RPS26	chr12:56693200-56694541	CS	0.0748908	258291
Eosinophil_count	12:56449435:G:A	12:56435929:C:G	rs1131017	0.0238629	t	chr12:56435278-56436250	0.000497969	0.000497969	0.580539	RPS26_0	TRUE	RPS26	chr12:56418458-56418987	IKZF4	0.134724	17263
Eosinophil_count	12:56449435:G:A	12:56435929:C:G	rs1131017	0.0238629	t	chr12:56435278-56436250	0.000497969	0.000497969	0.580539	RPS26_0	TRUE	RPS26	chr12:56551421-56552653	MYL6B,MYL6	0.087781	116403
Eosinophil_count	12:56449435:G:A	12:56435929:C:G	rs1131017	0.0238629	t	chr12:56435278-56436250	0.000497969	0.000497969	0.580539	RPS26_0	TRUE	RPS26	chr12:56582590-56584366	SMARCC2	0.0534117	148116
Eosinophil_count	12:56449435:G:A	12:56435929:C:G	rs1131017	0.0238629	t	chr12:56435278-56436250	0.000497969	0.000497969	0.580539	RPS26_0	TRUE	RPS26	chr12:56842600-56843600	TIMELESS	0.0670237	407350
Eosinophil_count	12:56449435:G:A	12:56435929:C:G	rs1131017	0.0238629	t	chr12:56435278-56436250	0.000497969	0.000497969	0.580539	RPS26_0	TRUE	RPS26	chr12:56367130-56368303	PMEL,RAB5B	0.104662	67947
Eosinophil_count	12:56449435:G:A	12:56435929:C:G	rs1131017	0.0238629	t	chr12:56435278-56436250	0.000497969	0.000497969	0.580539	RPS26_0	TRUE	RPS26	chr12:56753711-56754515	STAT2	0.0884567	318265
Eosinophil_count	12:56449435:G:A	12:56435929:C:G	rs1131017	0.0238629	t	chr12:56435278-56436250	0.000497969	0.000497969	0.580539	RPS26_0	TRUE	RPS26	chr12:56497731-56498844	PA2G4	0.0779063	62594
Eosinophil_count	12:56449435:G:A	12:56435929:C:G	rs1131017	0.0238629	t	chr12:56435278-56436250	0.000497969	0.000497969	0.580539	RPS26_0	TRUE	RPS26	chr12:56511594-56512660	ZC3H10,ESYT1	0.067299	76410
Eosinophil_count	12:56449435:G:A	12:56435929:C:G	rs1131017	0.0238629	t	chr12:56435278-56436250	0.000497969	0.000497969	0.580539	RPS26_0	TRUE	RPS26	chr12:56389747-56391561	SUOX	0.0701075	44689
Eosinophil_count	12:56449435:G:A	12:56435929:C:G	rs1131017	0.0238629	t	chr12:56435278-56436250	0.000497969	0.000497969	0.580539	RPS26_0	TRUE	RPS26	chr12:56615378-56616318	RNF41,NABP2	0.0546498	180068
Eosinophil_count	12:56449435:G:A	12:56435929:C:G	rs1131017	0.0238629	mem_cd8_t	chr12:56435278-56436250	0.0116321	0.0119633	0.58703	RPS26_0	TRUE	RPS26	chr12:56521584-56522538	ESYT1	0.103463	86288
Eosinophil_count	12:56449435:G:A	12:56435929:C:G	rs1131017	0.0238629	mem_cd8_t	chr12:56435278-56436250	0.0116321	0.0119633	0.58703	RPS26_0	TRUE	RPS26	chr12:56861773-56862641	SPRYD4,MIP	0.11501	426391
Eosinophil_count	12:56449435:G:A	12:56435929:C:G	rs1131017	0.0238629	mem_cd8_t	chr12:56435278-56436250	0.0116321	0.0119633	0.58703	RPS26_0	TRUE	RPS26	chr12:56509724-56510744	RPL41	0.0648222	74494
Eosinophil_count	12:56449435:G:A	12:56435929:C:G	rs1131017	0.0238629	mem_cd8_t	chr12:56435278-56436250	0.0116321	0.0119633	0.58703	RPS26_0	TRUE	RPS26	chr12:56320546-56321979	WIBG,DGKA	0.140901	114271
Eosinophil_count	12:56449435:G:A	12:56435929:C:G	rs1131017	0.0238629	mem_cd8_t	chr12:56435278-56436250	0.0116321	0.0119633	0.58703	RPS26_0	TRUE	RPS26	chr12:56709422-56710378	CNPY2,RP11-977G19.10	0.0719341	274128
Eosinophil_count	12:56449435:G:A	12:56435929:C:G	rs1131017	0.0238629	mem_cd8_t	chr12:56435278-56436250	0.0116321	0.0119633	0.58703	RPS26_0	TRUE	RPS26	chr12:56693200-56694541	CS	0.0748908	258291
Eosinophil_count	12:56449435:G:A	12:56435929:C:G	rs1131017	0.0238629	mem_cd8_t	chr12:56435278-56436250	0.0116321	0.0119633	0.58703	RPS26_0	TRUE	RPS26	chr12:56418458-56418987	IKZF4	0.134724	17263
Eosinophil_count	12:56449435:G:A	12:56435929:C:G	rs1131017	0.0238629	mem_cd8_t	chr12:56435278-56436250	0.0116321	0.0119633	0.58703	RPS26_0	TRUE	RPS26	chr12:56551421-56552653	MYL6B,MYL6	0.087781	116403
Eosinophil_count	12:56449435:G:A	12:56435929:C:G	rs1131017	0.0238629	mem_cd8_t	chr12:56435278-56436250	0.0116321	0.0119633	0.58703	RPS26_0	TRUE	RPS26	chr12:56582590-56584366	SMARCC2	0.0534117	148116
Eosinophil_count	12:56449435:G:A	12:56435929:C:G	rs1131017	0.0238629	mem_cd8_t	chr12:56435278-56436250	0.0116321	0.0119633	0.58703	RPS26_0	TRUE	RPS26	chr12:56842600-56843600	TIMELESS	0.0670237	407350
Eosinophil_count	12:56449435:G:A	12:56435929:C:G	rs1131017	0.0238629	mem_cd8_t	chr12:56435278-56436250	0.0116321	0.0119633	0.58703	RPS26_0	TRUE	RPS26	chr12:56367130-56368303	PMEL,RAB5B	0.104662	67947
Eosinophil_count	12:56449435:G:A	12:56435929:C:G	rs1131017	0.0238629	mem_cd8_t	chr12:56435278-56436250	0.0116321	0.0119633	0.58703	RPS26_0	TRUE	RPS26	chr12:56753711-56754515	STAT2	0.0884567	318265
Eosinophil_count	12:56449435:G:A	12:56435929:C:G	rs1131017	0.0238629	mem_cd8_t	chr12:56435278-56436250	0.0116321	0.0119633	0.58703	RPS26_0	TRUE	RPS26	chr12:56497731-56498844	PA2G4	0.0779063	62594
Eosinophil_count	12:56449435:G:A	12:56435929:C:G	rs1131017	0.0238629	mem_cd8_t	chr12:56435278-56436250	0.0116321	0.0119633	0.58703	RPS26_0	TRUE	RPS26	chr12:56511594-56512660	ZC3H10,ESYT1	0.067299	76410
Eosinophil_count	12:56449435:G:A	12:56435929:C:G	rs1131017	0.0238629	mem_cd8_t	chr12:56435278-56436250	0.0116321	0.0119633	0.58703	RPS26_0	TRUE	RPS26	chr12:56389747-56391561	SUOX	0.0701075	44689
Eosinophil_count	12:56449435:G:A	12:56435929:C:G	rs1131017	0.0238629	mem_cd8_t	chr12:56435278-56436250	0.0116321	0.0119633	0.58703	RPS26_0	TRUE	RPS26	chr12:56615378-56616318	RNF41,NABP2	0.0546498	180068
Eosinophil_count	12:56449435:G:A	12:56435929:C:G	rs1131017	0.0238629	naive_cd8_t	chr12:56435278-56436250	0.00371332	0.00371458	0.58825	RPS26_0	TRUE	RPS26	chr12:56521584-56522538	ESYT1	0.103463	86288
Eosinophil_count	12:56449435:G:A	12:56435929:C:G	rs1131017	0.0238629	naive_cd8_t	chr12:56435278-56436250	0.00371332	0.00371458	0.58825	RPS26_0	TRUE	RPS26	chr12:56861773-56862641	SPRYD4,MIP	0.11501	426391
Eosinophil_count	12:56449435:G:A	12:56435929:C:G	rs1131017	0.0238629	naive_cd8_t	chr12:56435278-56436250	0.00371332	0.00371458	0.58825	RPS26_0	TRUE	RPS26	chr12:56509724-56510744	RPL41	0.0648222	74494
Eosinophil_count	12:56449435:G:A	12:56435929:C:G	rs1131017	0.0238629	naive_cd8_t	chr12:56435278-56436250	0.00371332	0.00371458	0.58825	RPS26_0	TRUE	RPS26	chr12:56320546-56321979	WIBG,DGKA	0.140901	114271
Eosinophil_count	12:56449435:G:A	12:56435929:C:G	rs1131017	0.0238629	naive_cd8_t	chr12:56435278-56436250	0.00371332	0.00371458	0.58825	RPS26_0	TRUE	RPS26	chr12:56709422-56710378	CNPY2,RP11-977G19.10	0.0719341	274128
Eosinophil_count	12:56449435:G:A	12:56435929:C:G	rs1131017	0.0238629	naive_cd8_t	chr12:56435278-56436250	0.00371332	0.00371458	0.58825	RPS26_0	TRUE	RPS26	chr12:56693200-56694541	CS	0.0748908	258291
Eosinophil_count	12:56449435:G:A	12:56435929:C:G	rs1131017	0.0238629	naive_cd8_t	chr12:56435278-56436250	0.00371332	0.00371458	0.58825	RPS26_0	TRUE	RPS26	chr12:56418458-56418987	IKZF4	0.134724	17263
Eosinophil_count	12:56449435:G:A	12:56435929:C:G	rs1131017	0.0238629	naive_cd8_t	chr12:56435278-56436250	0.00371332	0.00371458	0.58825	RPS26_0	TRUE	RPS26	chr12:56551421-56552653	MYL6B,MYL6	0.087781	116403
Eosinophil_count	12:56449435:G:A	12:56435929:C:G	rs1131017	0.0238629	naive_cd8_t	chr12:56435278-56436250	0.00371332	0.00371458	0.58825	RPS26_0	TRUE	RPS26	chr12:56582590-56584366	SMARCC2	0.0534117	148116
Eosinophil_count	12:56449435:G:A	12:56435929:C:G	rs1131017	0.0238629	naive_cd8_t	chr12:56435278-56436250	0.00371332	0.00371458	0.58825	RPS26_0	TRUE	RPS26	chr12:56842600-56843600	TIMELESS	0.0670237	407350
Eosinophil_count	12:56449435:G:A	12:56435929:C:G	rs1131017	0.0238629	naive_cd8_t	chr12:56435278-56436250	0.00371332	0.00371458	0.58825	RPS26_0	TRUE	RPS26	chr12:56367130-56368303	PMEL,RAB5B	0.104662	67947
Eosinophil_count	12:56449435:G:A	12:56435929:C:G	rs1131017	0.0238629	naive_cd8_t	chr12:56435278-56436250	0.00371332	0.00371458	0.58825	RPS26_0	TRUE	RPS26	chr12:56753711-56754515	STAT2	0.0884567	318265
Eosinophil_count	12:56449435:G:A	12:56435929:C:G	rs1131017	0.0238629	naive_cd8_t	chr12:56435278-56436250	0.00371332	0.00371458	0.58825	RPS26_0	TRUE	RPS26	chr12:56497731-56498844	PA2G4	0.0779063	62594
Eosinophil_count	12:56449435:G:A	12:56435929:C:G	rs1131017	0.0238629	naive_cd8_t	chr12:56435278-56436250	0.00371332	0.00371458	0.58825	RPS26_0	TRUE	RPS26	chr12:56511594-56512660	ZC3H10,ESYT1	0.067299	76410
Eosinophil_count	12:56449435:G:A	12:56435929:C:G	rs1131017	0.0238629	naive_cd8_t	chr12:56435278-56436250	0.00371332	0.00371458	0.58825	RPS26_0	TRUE	RPS26	chr12:56389747-56391561	SUOX	0.0701075	44689
Eosinophil_count	12:56449435:G:A	12:56435929:C:G	rs1131017	0.0238629	naive_cd8_t	chr12:56435278-56436250	0.00371332	0.00371458	0.58825	RPS26_0	TRUE	RPS26	chr12:56615378-56616318	RNF41,NABP2	0.0546498	180068
Eosinophil_count	12:56449435:G:A	12:56435929:C:G	rs1131017	0.0238629	cyto_cd8_t	chr12:56435278-56436250	0.00511867	0.00511867	0.569205	RPS26_0	TRUE	RPS26	chr12:56521584-56522538	ESYT1	0.103463	86288
Eosinophil_count	12:56449435:G:A	12:56435929:C:G	rs1131017	0.0238629	cyto_cd8_t	chr12:56435278-56436250	0.00511867	0.00511867	0.569205	RPS26_0	TRUE	RPS26	chr12:56861773-56862641	SPRYD4,MIP	0.11501	426391
Eosinophil_count	12:56449435:G:A	12:56435929:C:G	rs1131017	0.0238629	cyto_cd8_t	chr12:56435278-56436250	0.00511867	0.00511867	0.569205	RPS26_0	TRUE	RPS26	chr12:56509724-56510744	RPL41	0.0648222	74494
Eosinophil_count	12:56449435:G:A	12:56435929:C:G	rs1131017	0.0238629	cyto_cd8_t	chr12:56435278-56436250	0.00511867	0.00511867	0.569205	RPS26_0	TRUE	RPS26	chr12:56320546-56321979	WIBG,DGKA	0.140901	114271
Eosinophil_count	12:56449435:G:A	12:56435929:C:G	rs1131017	0.0238629	cyto_cd8_t	chr12:56435278-56436250	0.00511867	0.00511867	0.569205	RPS26_0	TRUE	RPS26	chr12:56709422-56710378	CNPY2,RP11-977G19.10	0.0719341	274128
Eosinophil_count	12:56449435:G:A	12:56435929:C:G	rs1131017	0.0238629	cyto_cd8_t	chr12:56435278-56436250	0.00511867	0.00511867	0.569205	RPS26_0	TRUE	RPS26	chr12:56693200-56694541	CS	0.0748908	258291
Eosinophil_count	12:56449435:G:A	12:56435929:C:G	rs1131017	0.0238629	cyto_cd8_t	chr12:56435278-56436250	0.00511867	0.00511867	0.569205	RPS26_0	TRUE	RPS26	chr12:56418458-56418987	IKZF4	0.134724	17263
Eosinophil_count	12:56449435:G:A	12:56435929:C:G	rs1131017	0.0238629	cyto_cd8_t	chr12:56435278-56436250	0.00511867	0.00511867	0.569205	RPS26_0	TRUE	RPS26	chr12:56551421-56552653	MYL6B,MYL6	0.087781	116403
Eosinophil_count	12:56449435:G:A	12:56435929:C:G	rs1131017	0.0238629	cyto_cd8_t	chr12:56435278-56436250	0.00511867	0.00511867	0.569205	RPS26_0	TRUE	RPS26	chr12:56582590-56584366	SMARCC2	0.0534117	148116
Eosinophil_count	12:56449435:G:A	12:56435929:C:G	rs1131017	0.0238629	cyto_cd8_t	chr12:56435278-56436250	0.00511867	0.00511867	0.569205	RPS26_0	TRUE	RPS26	chr12:56842600-56843600	TIMELESS	0.0670237	407350
Eosinophil_count	12:56449435:G:A	12:56435929:C:G	rs1131017	0.0238629	cyto_cd8_t	chr12:56435278-56436250	0.00511867	0.00511867	0.569205	RPS26_0	TRUE	RPS26	chr12:56367130-56368303	PMEL,RAB5B	0.104662	67947
Eosinophil_count	12:56449435:G:A	12:56435929:C:G	rs1131017	0.0238629	cyto_cd8_t	chr12:56435278-56436250	0.00511867	0.00511867	0.569205	RPS26_0	TRUE	RPS26	chr12:56753711-56754515	STAT2	0.0884567	318265
Eosinophil_count	12:56449435:G:A	12:56435929:C:G	rs1131017	0.0238629	cyto_cd8_t	chr12:56435278-56436250	0.00511867	0.00511867	0.569205	RPS26_0	TRUE	RPS26	chr12:56497731-56498844	PA2G4	0.0779063	62594
Eosinophil_count	12:56449435:G:A	12:56435929:C:G	rs1131017	0.0238629	cyto_cd8_t	chr12:56435278-56436250	0.00511867	0.00511867	0.569205	RPS26_0	TRUE	RPS26	chr12:56511594-56512660	ZC3H10,ESYT1	0.067299	76410
Eosinophil_count	12:56449435:G:A	12:56435929:C:G	rs1131017	0.0238629	cyto_cd8_t	chr12:56435278-56436250	0.00511867	0.00511867	0.569205	RPS26_0	TRUE	RPS26	chr12:56389747-56391561	SUOX	0.0701075	44689
Eosinophil_count	12:56449435:G:A	12:56435929:C:G	rs1131017	0.0238629	cyto_cd8_t	chr12:56435278-56436250	0.00511867	0.00511867	0.569205	RPS26_0	TRUE	RPS26	chr12:56615378-56616318	RNF41,NABP2	0.0546498	180068
Ulcerative_colitis	5:40410584:T:C	5:40385134:C:T	rs10473187	0.0230867	ncMono	chr5:40384913-40385914	0.0118939	0.0214091	0.380066	PTGER4_293187	FALSE	.	.	.	.	.
Ulcerative_colitis	5:40410584:T:C	5:40385134:C:T	rs10473187	0.0230867	iMono	chr5:40384913-40385914	2.95001e-05	0.000265501	0.277416	PTGER4_293187	FALSE	.	.	.	.	.
Basophil_count	16:88517722:T:C	16:88531638:A:G	rs12597417	0.0227164	mono	chr16:88528128-88529022	0.0320536	0.0615953	0.347186	ZFPM1_7594	FALSE	.	.	.	.	.
Basophil_count	16:88517722:T:C	16:88531638:A:G	rs12597417	0.0227164	adaptive_NK	chr16:88535981-88537576	0.0220757	0.0294343	0.613141	ZFPM1_15447	FALSE	.	.	.	.	.
Eosinophil_count	10:26736240:T:C	10:26727737:T:C	rs2992334	0.0225495	mono	chr10:26734337-26734621	0.000407501	0.00143206	0.728318	APBB1IP_6484	FALSE	.	.	.	.	.
Eosinophil_count	10:26736240:T:C	10:26727737:T:C	rs2992334	0.0225495	cMono	chr10:26734337-26734621	0.000406155	0.0014277	0.737392	APBB1IP_6484	FALSE	.	.	.	.	.
Eosinophil_count	10:26736240:T:C	10:26727737:T:C	rs2992334	0.0225495	t	chr10:26734337-26734621	0.00228159	0.00804539	0.675827	APBB1IP_6484	FALSE	.	.	.	.	.
Basophil_count	16:88517722:T:C	16:88528636:T:A	rs60037105	0.0224843	mono	chr16:88528128-88529022	0.0491944	0.0615953	0.358948	ZFPM1_7594	FALSE	.	.	.	.	.
Eosinophil_count	5:141499041:A:G	5:141513396:G:A	rs4385236	0.0224536	t	chr5:141507940-141508896	0.000289148	0.000483295	0.678075	NDFIP1_5900	FALSE	.	chr5:141487868-141489285	NDFIP1	0.133218	19611
Eosinophil_count	5:141499041:A:G	5:141513396:G:A	rs4385236	0.0224536	naive_cd4_t	chr5:141507940-141508896	0.000342765	0.000599839	0.703066	NDFIP1_5900	FALSE	.	chr5:141487868-141489285	NDFIP1	0.133218	19611
Neutrophil_count	5:1104938:C:T	5:1113244:G:T	rs4580814	0.0223566	mono	chr5:1110478-1112490	0.0190749	0.0264231	0.402429	SLC12A7_0	TRUE	SLC12A7	chr5:1004462-1005363	.	0.0794536	107127
Neutrophil_count	5:1104938:C:T	5:1113244:G:T	rs4580814	0.0223566	t	chr5:1110478-1112490	0.000483266	0.0011845	0.366456	SLC12A7_0	TRUE	SLC12A7	chr5:1294749-1295657	TERT	0.156685	183167
Neutrophil_count	5:1104938:C:T	5:1113244:G:T	rs4580814	0.0223566	t	chr5:1110478-1112490	0.000483266	0.0011845	0.366456	SLC12A7_0	TRUE	SLC12A7	chr5:1008570-1009327	NKD2	0.101442	103163
Autoimmune_vitiligo	6:90976768:G:A	6:91006227:G:A	rs1504215	0.0223392	naive_b	chr6:91013983-91014506	0.0256752	0.0356978	0.615714	BACH2_6857	FALSE	.	chr6:90927590-90929074	BACH2	0.0711506	85432
Autoimmune_vitiligo	6:90976768:G:A	6:91006227:G:A	rs1504215	0.0223392	naive_b	chr6:91013983-91014506	0.0256752	0.0356978	0.615714	BACH2_6857	FALSE	.	chr6:91247373-91248006	MAP3K7	0.127084	233500
Autoimmune_vitiligo	6:90976768:G:A	6:91006227:G:A	rs1504215	0.0223392	naive_b	chr6:91013983-91014506	0.0256752	0.0356978	0.615714	BACH2_6857	FALSE	.	chr6:90528685-90530236	MDN1	0.0509389	484270
Neutrophil_count	3:141008123:A:G	3:140994221:C:T	rs9840622	0.0223215	act_cd4_t	chr3:140985144-140986665	0.00126881	0.00570963	0.379986	ACPL2_3189	FALSE	.	chr3:140794992-140796392	SPSB4	0.0857065	190273
Neutrophil_count	3:141008123:A:G	3:140994221:C:T	rs9840622	0.0223215	act_cd4_t	chr3:140985144-140986665	0.00126881	0.00570963	0.379986	ACPL2_3189	FALSE	.	chr3:140660196-140661627	SLC25A36	0.0521257	325038
Neutrophil_count	3:141008123:A:G	3:140994221:C:T	rs9840622	0.0223215	act_cd4_t	chr3:140985144-140986665	0.00126881	0.00570963	0.379986	ACPL2_3189	FALSE	.	chr3:141456737-141458233	RNF7	0.101063	471568
Type_1_diabetes	ADCY3	2:25097072:G:C	rs7580081	0.0218914	mono	chr2:25096561-25097413	1.82641e-05	3.65283e-05	0.861879	ADCY3_501	FALSE	.	.	.	.	.
Type_1_diabetes	ADCY3	2:25097072:G:C	rs7580081	0.0218914	cMono	chr2:25096561-25097413	1.77584e-05	3.55168e-05	0.860626	ADCY3_501	FALSE	.	.	.	.	.
Eosinophil_count	16:27349168:C:T	16:27341059:A:G	rs4787948	0.0214943	mono	chr16:27343359-27343907	0.0205652	0.0479856	0.585026	IL4R_7098	FALSE	.	chr16:27324821-27326101	IL4R	0.0820795	17806
Neutrophil_count	8:142337790:C:T	8:142339763:G:A	rs11984494	0.0214844	ncMono	chr8:142337110-142337982	0.0422991	0.050759	0.378056	SLC45A4_18207	FALSE	.	chr8:142317580-142318896	SLC45A4	0.0975315	19086
Neutrophil_count	8:142337790:C:T	8:142339763:G:A	rs11984494	0.0214844	ncMono	chr8:142337110-142337982	0.0422991	0.050759	0.378056	SLC45A4_18207	FALSE	.	chr8:142011055-142011908	PTK2	0.137273	326074
Neutrophil_count	8:142337790:C:T	8:142339763:G:A	rs11984494	0.0214844	ncMono	chr8:142337110-142337982	0.0422991	0.050759	0.378056	SLC45A4_18207	FALSE	.	chr8:142138084-142139474	DENND3	0.0936851	198508
Neutrophil_count	8:142337790:C:T	8:142339763:G:A	rs11984494	0.0214844	mono	chr8:142337110-142337982	0.0471167	0.0565401	0.41803	SLC45A4_18207	FALSE	.	chr8:142317580-142318896	SLC45A4	0.0975315	19086
Neutrophil_count	8:142337790:C:T	8:142339763:G:A	rs11984494	0.0214844	mono	chr8:142337110-142337982	0.0471167	0.0565401	0.41803	SLC45A4_18207	FALSE	.	chr8:142011055-142011908	PTK2	0.137273	326074
Neutrophil_count	8:142337790:C:T	8:142339763:G:A	rs11984494	0.0214844	mono	chr8:142337110-142337982	0.0471167	0.0565401	0.41803	SLC45A4_18207	FALSE	.	chr8:142138084-142139474	DENND3	0.0936851	198508
Type_1_diabetes	ADCY3	2:25096952:T:C	rs7567997	0.0213404	cMono	chr2:25096561-25097413	1.77191e-05	3.55168e-05	0.860643	ADCY3_501	FALSE	.	.	.	.	.
Type_1_diabetes	ADCY3	2:25096952:T:C	rs7567997	0.0213404	mono	chr2:25096561-25097413	1.82246e-05	3.65283e-05	0.861901	ADCY3_501	FALSE	.	.	.	.	.
Lymphocyte_count	4:103554773:C:G	4:103551818:C:T	rs7665659	0.0213376	act_cd4_t	chr4:103551672-103552385	0.000393929	0.000709097	0.316006	MANBA_19111	FALSE	.	chr4:103265553-103267325	SLC39A8	0.21845	285060
Lymphocyte_count	4:103554773:C:G	4:103551818:C:T	rs7665659	0.0213376	act_cd4_t	chr4:103551672-103552385	0.000393929	0.000709097	0.316006	MANBA_19111	FALSE	.	chr4:103939663-103939869	SLC9B1	0.0573961	387484
Lymphocyte_count	4:103554773:C:G	4:103551818:C:T	rs7665659	0.0213376	act_cd4_t	chr4:103551672-103552385	0.000393929	0.000709097	0.316006	MANBA_19111	FALSE	.	chr4:103730361-103731178	UBE2D3	0.0516826	178793
Lymphocyte_count	4:103554773:C:G	4:103551818:C:T	rs7665659	0.0213376	naive_cd8_t	chr4:103551672-103552385	0.000290991	0.000527875	0.291375	MANBA_19111	FALSE	.	chr4:103265553-103267325	SLC39A8	0.21845	285060
Lymphocyte_count	4:103554773:C:G	4:103551818:C:T	rs7665659	0.0213376	naive_cd8_t	chr4:103551672-103552385	0.000290991	0.000527875	0.291375	MANBA_19111	FALSE	.	chr4:103939663-103939869	SLC9B1	0.0573961	387484
Lymphocyte_count	4:103554773:C:G	4:103551818:C:T	rs7665659	0.0213376	naive_cd8_t	chr4:103551672-103552385	0.000290991	0.000527875	0.291375	MANBA_19111	FALSE	.	chr4:103730361-103731178	UBE2D3	0.0516826	178793
Lymphocyte_count	4:103554773:C:G	4:103551818:C:T	rs7665659	0.0213376	t	chr4:103551672-103552385	4.68681e-05	8.43632e-05	0.306224	MANBA_19111	FALSE	.	chr4:103265553-103267325	SLC39A8	0.21845	285060
Lymphocyte_count	4:103554773:C:G	4:103551818:C:T	rs7665659	0.0213376	t	chr4:103551672-103552385	4.68681e-05	8.43632e-05	0.306224	MANBA_19111	FALSE	.	chr4:103939663-103939869	SLC9B1	0.0573961	387484
Lymphocyte_count	4:103554773:C:G	4:103551818:C:T	rs7665659	0.0213376	t	chr4:103551672-103552385	4.68681e-05	8.43632e-05	0.306224	MANBA_19111	FALSE	.	chr4:103730361-103731178	UBE2D3	0.0516826	178793
Lymphocyte_count	4:103554773:C:G	4:103551818:C:T	rs7665659	0.0213376	naive_cd4_t	chr4:103551672-103552385	7.85132e-05	0.000151437	0.278986	MANBA_19111	FALSE	.	chr4:103265553-103267325	SLC39A8	0.21845	285060
Lymphocyte_count	4:103554773:C:G	4:103551818:C:T	rs7665659	0.0213376	naive_cd4_t	chr4:103551672-103552385	7.85132e-05	0.000151437	0.278986	MANBA_19111	FALSE	.	chr4:103939663-103939869	SLC9B1	0.0573961	387484
Lymphocyte_count	4:103554773:C:G	4:103551818:C:T	rs7665659	0.0213376	naive_cd4_t	chr4:103551672-103552385	7.85132e-05	0.000151437	0.278986	MANBA_19111	FALSE	.	chr4:103730361-103731178	UBE2D3	0.0516826	178793
Lymphocyte_count	4:103554773:C:G	4:103551818:C:T	rs7665659	0.0213376	act_cd4_t	chr4:103560628-103561314	0.0266795	0.0320435	0.332779	MANBA_10182	FALSE	.	chr4:103265553-103267325	SLC39A8	0.128949	293989
Lymphocyte_count	4:103554773:C:G	4:103551818:C:T	rs7665659	0.0213376	act_cd4_t	chr4:103560628-103561314	0.0266795	0.0320435	0.332779	MANBA_10182	FALSE	.	chr4:103747900-103749742	UBE2D3	0.0604662	188428
Lymphocyte_count	4:103554773:C:G	4:103551818:C:T	rs7665659	0.0213376	act_cd4_t	chr4:103560628-103561314	0.0266795	0.0320435	0.332779	MANBA_10182	FALSE	.	chr4:103940486-103941410	SLC9B1	0.0645712	380096
Lymphocyte_count	4:103554773:C:G	4:103551818:C:T	rs7665659	0.0213376	t	chr4:103560628-103561314	0.00679935	0.00816686	0.292313	MANBA_10182	FALSE	.	chr4:103265553-103267325	SLC39A8	0.128949	293989
Lymphocyte_count	4:103554773:C:G	4:103551818:C:T	rs7665659	0.0213376	t	chr4:103560628-103561314	0.00679935	0.00816686	0.292313	MANBA_10182	FALSE	.	chr4:103747900-103749742	UBE2D3	0.0604662	188428
Lymphocyte_count	4:103554773:C:G	4:103551818:C:T	rs7665659	0.0213376	t	chr4:103560628-103561314	0.00679935	0.00816686	0.292313	MANBA_10182	FALSE	.	chr4:103940486-103941410	SLC9B1	0.0645712	380096
Eosinophil_count	4:83547862:G:A	4:83573226:G:C	rs13102081	0.0210871	mono	chr4:83573062-83573757	1.16464e-05	5.2409e-05	0.306455	TMEM150C_89053	FALSE	.	chr4:84256802-84257387	HPSE	0.148855	683630
Eosinophil_count	4:83547862:G:A	4:83573226:G:C	rs13102081	0.0210871	cMono	chr4:83573062-83573757	3.77033e-05	0.000169665	0.314003	TMEM150C_89053	FALSE	.	chr4:84256802-84257387	HPSE	0.148855	683630
Crohns_disease	5:131770805:C:T	5:131786595:G:A	rs11951091	0.0207585	cyto_cd8_t	chr5:131786532-131786823	0.0199533	0.0256543	0.683776	C5orf56_18902	FALSE	.	.	.	.	.
Eosinophil_count	5:141499041:A:G	5:141513204:A:T	rs6863411	0.0206135	naive_cd4_t	chr5:141507940-141508896	0.000323717	0.000599839	0.70314	NDFIP1_5900	FALSE	.	chr5:141487868-141489285	NDFIP1	0.133218	19611
Eosinophil_count	5:141499041:A:G	5:141513204:A:T	rs6863411	0.0206135	t	chr5:141507940-141508896	0.000272772	0.000483295	0.678113	NDFIP1_5900	FALSE	.	chr5:141487868-141489285	NDFIP1	0.133218	19611
Asthma_child_onset	1:203093201:G:T	1:203103386:G:A	rs4950920	0.0203284	mono	chr1:203096592-203097630	0.0106219	0.0283251	0.352147	ADORA1_0	TRUE	ADORA1	chr1:203027071-203028992	.	0.11189	68638
Asthma_child_onset	1:203093201:G:T	1:203103386:G:A	rs4950920	0.0203284	cMono	chr1:203096592-203097630	0.0151418	0.0403782	0.350291	ADORA1_0	TRUE	ADORA1	chr1:203027071-203028992	.	0.11189	68638
Eosinophil_count	5:141499041:A:G	5:141513691:C:G	rs2043280	0.0202111	t	chr5:141507940-141508896	0.000289148	0.000483295	0.678075	NDFIP1_5900	FALSE	.	chr5:141487868-141489285	NDFIP1	0.133218	19611
Eosinophil_count	5:141499041:A:G	5:141513691:C:G	rs2043280	0.0202111	naive_cd4_t	chr5:141507940-141508896	0.000342765	0.000599839	0.703066	NDFIP1_5900	FALSE	.	chr5:141487868-141489285	NDFIP1	0.133218	19611
Monocyte_count	1:101106534:G:A	1:101092813:C:T	rs2297712	0.0201623	cMono	chr1:101092594-101093317	0.000134299	0.000228551	0.337737	GPR88_88402	FALSE	.	.	.	.	.
Monocyte_count	1:101106534:G:A	1:101092813:C:T	rs2297712	0.0201623	mono	chr1:101092594-101093317	0.00065723	0.00111551	0.365268	GPR88_88402	FALSE	.	.	.	.	.
Type_1_diabetes	BAD	11:64140737:G:C	rs475032	0.0200033	mono	chr11:64140398-64141455	0.0103839	0.0105161	0.385055	RPS6KA4_11437	FALSE	.	chr11:64109876-64110537	CCDC88B	0.0533091	30918
Type_1_diabetes	BAD	11:64140737:G:C	rs475032	0.0200033	cMono	chr11:64140398-64141455	0.0296641	0.0298685	0.399882	RPS6KA4_11437	FALSE	.	chr11:64109876-64110537	CCDC88B	0.0533091	30918
Atopic_dermatitis	20:62303115:C:A	20:62372148:G:C	rs6062510	0.0199254	naive_b	chr20:62368414-62369109	0.0123515	0.0324176	0.334111	LIME1_0	TRUE	LIME1,RP4-583P15.14	chr20:62257121-62257632	GMEB2	0.0669328	111477
Atopic_dermatitis	20:62303115:C:A	20:62372148:G:C	rs6062510	0.0199254	naive_b	chr20:62368414-62369109	0.0123515	0.0324176	0.334111	LIME1_0	TRUE	LIME1,RP4-583P15.14	chr20:62600139-62601548	ZNF512B	0.0794835	232439
Atopic_dermatitis	20:62303115:C:A	20:62372148:G:C	rs6062510	0.0199254	naive_b	chr20:62368414-62369109	0.0123515	0.0324176	0.334111	LIME1_0	TRUE	LIME1,RP4-583P15.14	chr20:61583712-61584382	SLC17A9	0.0631958	784727
Atopic_dermatitis	20:62303115:C:A	20:62372148:G:C	rs6062510	0.0199254	naive_b	chr20:62368414-62369109	0.0123515	0.0324176	0.334111	LIME1_0	TRUE	LIME1,RP4-583P15.14	chr20:62572598-62573916	UCKL1	0.14415	204807
Atopic_dermatitis	20:62303115:C:A	20:62372148:G:C	rs6062510	0.0199254	naive_b	chr20:62368414-62369109	0.0123515	0.0324176	0.334111	LIME1_0	TRUE	LIME1,RP4-583P15.14	chr20:62696819-62697123	TCEA2	0.0545027	328014
Atopic_dermatitis	20:62303115:C:A	20:62372148:G:C	rs6062510	0.0199254	naive_b	chr20:62368414-62369109	0.0123515	0.0324176	0.334111	LIME1_0	TRUE	LIME1,RP4-583P15.14	chr20:62527277-62527998	DNAJC5	0.0609005	158889
Atopic_dermatitis	20:62303115:C:A	20:62372148:G:C	rs6062510	0.0199254	naive_b	chr20:62368414-62369109	0.0123515	0.0324176	0.334111	LIME1_0	TRUE	LIME1,RP4-583P15.14	chr20:62708947-62709881	RGS19	0.14133	340772
Atopic_dermatitis	20:62303115:C:A	20:62372148:G:C	rs6062510	0.0199254	naive_b	chr20:62368414-62369109	0.0123515	0.0324176	0.334111	LIME1_0	TRUE	LIME1,RP4-583P15.14	chr20:62738761-62739957	NPBWR2	0.151235	370848
Atopic_dermatitis	20:62303115:C:A	20:62372148:G:C	rs6062510	0.0199254	naive_b	chr20:62368414-62369109	0.0123515	0.0324176	0.334111	LIME1_0	TRUE	LIME1,RP4-583P15.14	chr20:62716185-62716385	C20orf201,OPRL1	0.0867712	347276
Atopic_dermatitis	20:62303115:C:A	20:62372148:G:C	rs6062510	0.0199254	naive_b	chr20:62368414-62369109	0.0123515	0.0324176	0.334111	LIME1_0	TRUE	LIME1,RP4-583P15.14	chr20:62609768-62610399	SAMD10	0.0745862	241290
Atopic_dermatitis	20:62303115:C:A	20:62372148:G:C	rs6062510	0.0199254	naive_cd4_t	chr20:62368414-62369109	0.00765568	0.0108606	0.402131	LIME1_0	TRUE	LIME1,RP4-583P15.14	chr20:62710648-62711925	RGS19,OPRL1	0.0503925	342816
Atopic_dermatitis	20:62303115:C:A	20:62372148:G:C	rs6062510	0.0199254	naive_cd4_t	chr20:62368414-62369109	0.00765568	0.0108606	0.402131	LIME1_0	TRUE	LIME1,RP4-583P15.14	chr20:62572598-62573916	UCKL1	0.0654972	204807
Atopic_dermatitis	20:62303115:C:A	20:62372148:G:C	rs6062510	0.0199254	naive_cd4_t	chr20:62368414-62369109	0.00765568	0.0108606	0.402131	LIME1_0	TRUE	LIME1,RP4-583P15.14	chr20:62697294-62697762	TCEA2	0.0826264	328653
Crohns_disease	2:25097644:A:G	2:25143649:C:G	rs6746013	0.0198953	t	chr2:25149166-25150252	0.000509318	0.00101864	0.27747	ADCY3_5959	FALSE	.	.	.	.	.
Crohns_disease	2:25097644:A:G	2:25143649:C:G	rs6746013	0.0198953	naive_cd4_t	chr2:25149166-25150252	0.0144262	0.0192349	0.311376	ADCY3_5959	FALSE	.	.	.	.	.
Crohns_disease	2:25097644:A:G	2:25143649:C:G	rs6746013	0.0198953	act_cd4_t	chr2:25149166-25150252	0.00236185	0.00319637	0.290895	ADCY3_5959	FALSE	.	.	.	.	.
Crohns_disease	10:75673101:T:C	10:75617344:A:T	rs2664280	0.0194537	act_cd4_t	chr10:75617189-75617608	0.0111781	0.0223562	0.229301	CAMK2G_2505	FALSE	.	.	.	.	.
Crohns_disease	10:75673101:T:C	10:75617344:A:T	rs2664280	0.0194537	cyto_cd8_t	chr10:75617189-75617608	0.0104579	0.0209159	0.257716	CAMK2G_2505	FALSE	.	.	.	.	.
Crohns_disease	10:75673101:T:C	10:75617344:A:T	rs2664280	0.0194537	t	chr10:75617189-75617608	0.00532	0.01064	0.23146	CAMK2G_2505	FALSE	.	.	.	.	.
Crohns_disease	10:75673101:T:C	10:75617344:A:T	rs2664280	0.0194537	naive_cd8_t	chr10:75617189-75617608	0.00397954	0.00795909	0.261088	CAMK2G_2505	FALSE	.	.	.	.	.
Lymphocyte_count	1:247638515:C:T	1:247620839:C:T	rs72655376	0.019287	mono	chr1:247616565-247616920	0.0136822	0.0183731	0.354209	OR2B11_758	FALSE	.	.	.	.	.
Monocyte_count	1:101106534:G:A	1:101092766:T:G	rs2297713	0.0192407	cMono	chr1:101092594-101093317	0.00013476	0.000228551	0.337683	GPR88_88402	FALSE	.	.	.	.	.
Monocyte_count	1:101106534:G:A	1:101092766:T:G	rs2297713	0.0192407	mono	chr1:101092594-101093317	0.00066042	0.00111551	0.365132	GPR88_88402	FALSE	.	.	.	.	.
Basophil_count	16:88517722:T:C	16:88528722:A:G	rs904789	0.0187738	mono	chr16:88528128-88529022	0.0492762	0.0615953	0.35898	ZFPM1_7594	FALSE	.	.	.	.	.
Lymphocyte_count	17:19422725:A:T	17:19438321:T:C	rs2453580	0.0183837	cMono	chr17:19441772-19442147	0.00405622	0.00426765	0.723274	SLC47A1_4080	FALSE	.	.	.	.	.
Lymphocyte_count	17:19422725:A:T	17:19438321:T:C	rs2453580	0.0183837	mono	chr17:19441772-19442147	0.00239439	0.00252797	0.737401	SLC47A1_4080	FALSE	.	.	.	.	.
Basophil_count	16:88517722:T:C	16:88528780:T:C	rs904790	0.0180687	mono	chr16:88528128-88529022	0.0492109	0.0615953	0.358964	ZFPM1_7594	FALSE	.	.	.	.	.
Eosinophil_count	5:141499041:A:G	5:141514027:A:G	rs7705547	0.0179732	t	chr5:141507940-141508896	0.000289148	0.000483295	0.678075	NDFIP1_5900	FALSE	.	chr5:141487868-141489285	NDFIP1	0.133218	19611
Eosinophil_count	5:141499041:A:G	5:141514027:A:G	rs7705547	0.0179732	naive_cd4_t	chr5:141507940-141508896	0.000342765	0.000599839	0.703066	NDFIP1_5900	FALSE	.	chr5:141487868-141489285	NDFIP1	0.133218	19611
Ulcerative_colitis	5:131770805:C:T	5:131786595:G:A	rs11951091	0.0179043	cyto_cd8_t	chr5:131786532-131786823	0.0199533	0.0256543	0.683776	C5orf56_18902	FALSE	.	.	.	.	.
Lymphocyte_count	3:18751611:G:A	3:18764713:T:A	rs66614747	0.0178747	cMono	chr3:18764652-18766845	0.00551783	0.00627493	0.626761	SATB1_277073	FALSE	.	.	.	.	.
Lymphocyte_count	3:18751611:G:A	3:18764713:T:A	rs66614747	0.0178747	mono	chr3:18764652-18766845	0.00142233	0.00160085	0.634028	SATB1_277073	FALSE	.	.	.	.	.
Systemic_lupus_erythematosus	11:566936:C:A	11:617214:A:G	rs35600572	0.0178559	cMono	chr11:613324-613949	0.0238202	0.0357303	0.365101	IRF7_0	TRUE	IRF7	chr11:1410606-1411374	BRSK2	0.0671699	797425
Systemic_lupus_erythematosus	11:566936:C:A	11:617214:A:G	rs35600572	0.0178559	cMono	chr11:613324-613949	0.0238202	0.0357303	0.365101	IRF7_0	TRUE	IRF7	chr11:925559-926278	AP2A2	0.0939505	312329
Systemic_lupus_erythematosus	11:566936:C:A	11:617214:A:G	rs35600572	0.0178559	cMono	chr11:613324-613949	0.0238202	0.0357303	0.365101	IRF7_0	TRUE	IRF7	chr11:575501-576960	PHRF1	0.156367	36989
Systemic_lupus_erythematosus	11:566936:C:A	11:617214:A:G	rs35600572	0.0178559	cMono	chr11:613324-613949	0.0238202	0.0357303	0.365101	IRF7_0	TRUE	IRF7	chr11:535113-536297	HRAS	0.115863	77652
Systemic_lupus_erythematosus	11:566936:C:A	11:617214:A:G	rs35600572	0.0178559	cMono	chr11:613324-613949	0.0238202	0.0357303	0.365101	IRF7_0	TRUE	IRF7	chr11:809134-810495	PIDD,RPLP2	0.192645	196546
Systemic_lupus_erythematosus	11:566936:C:A	11:617214:A:G	rs35600572	0.0178559	cMono	chr11:613324-613949	0.0238202	0.0357303	0.365101	IRF7_0	TRUE	IRF7	chr11:503229-503764	RNH1	0.0524611	110185
Systemic_lupus_erythematosus	11:566936:C:A	11:617214:A:G	rs35600572	0.0178559	cMono	chr11:613324-613949	0.0238202	0.0357303	0.365101	IRF7_0	TRUE	IRF7	chr11:694817-696183	EPS8L2,DEAF1,TMEM80	0.22365	82234
Systemic_lupus_erythematosus	11:566936:C:A	11:617214:A:G	rs35600572	0.0178559	cMono	chr11:613324-613949	0.0238202	0.0357303	0.365101	IRF7_0	TRUE	IRF7	chr11:560344-561729	C11orf35,RASSF7	0.109528	52220
Systemic_lupus_erythematosus	11:566936:C:A	11:617214:A:G	rs35600572	0.0178559	cMono	chr11:613324-613949	0.0238202	0.0357303	0.365101	IRF7_0	TRUE	IRF7	chr11:1330271-1331433	TOLLIP	0.218575	717484
Systemic_lupus_erythematosus	11:566936:C:A	11:617214:A:G	rs35600572	0.0178559	cMono	chr11:613324-613949	0.0238202	0.0357303	0.365101	IRF7_0	TRUE	IRF7	chr11:746632-748802	TALDO1	0.0879226	134853
Systemic_lupus_erythematosus	11:566936:C:A	11:617214:A:G	rs35600572	0.0178559	cMono	chr11:613324-613949	0.0238202	0.0357303	0.365101	IRF7_0	TRUE	IRF7	chr11:776534-778262	PDDC1,AP006621.5	0.139477	164313
Systemic_lupus_erythematosus	11:566936:C:A	11:617214:A:G	rs35600572	0.0178559	cMono	chr11:613324-613949	0.0238202	0.0357303	0.365101	IRF7_0	TRUE	IRF7	chr11:819186-820550	PNPLA2	0.143877	206601
Systemic_lupus_erythematosus	11:566936:C:A	11:617214:A:G	rs35600572	0.0178559	cMono	chr11:613324-613949	0.0238202	0.0357303	0.365101	IRF7_0	TRUE	IRF7	chr11:842202-843303	POLR2L,TSPAN4	0.0876787	229354
Systemic_lupus_erythematosus	11:566936:C:A	11:617214:A:G	rs35600572	0.0178559	mono	chr11:613324-613949	0.0543954	0.0652744	0.389338	IRF7_0	TRUE	IRF7	chr11:1410606-1411374	BRSK2	0.0671699	797425
Systemic_lupus_erythematosus	11:566936:C:A	11:617214:A:G	rs35600572	0.0178559	mono	chr11:613324-613949	0.0543954	0.0652744	0.389338	IRF7_0	TRUE	IRF7	chr11:925559-926278	AP2A2	0.0939505	312329
Systemic_lupus_erythematosus	11:566936:C:A	11:617214:A:G	rs35600572	0.0178559	mono	chr11:613324-613949	0.0543954	0.0652744	0.389338	IRF7_0	TRUE	IRF7	chr11:575501-576960	PHRF1	0.156367	36989
Systemic_lupus_erythematosus	11:566936:C:A	11:617214:A:G	rs35600572	0.0178559	mono	chr11:613324-613949	0.0543954	0.0652744	0.389338	IRF7_0	TRUE	IRF7	chr11:535113-536297	HRAS	0.115863	77652
Systemic_lupus_erythematosus	11:566936:C:A	11:617214:A:G	rs35600572	0.0178559	mono	chr11:613324-613949	0.0543954	0.0652744	0.389338	IRF7_0	TRUE	IRF7	chr11:809134-810495	PIDD,RPLP2	0.192645	196546
Systemic_lupus_erythematosus	11:566936:C:A	11:617214:A:G	rs35600572	0.0178559	mono	chr11:613324-613949	0.0543954	0.0652744	0.389338	IRF7_0	TRUE	IRF7	chr11:503229-503764	RNH1	0.0524611	110185
Systemic_lupus_erythematosus	11:566936:C:A	11:617214:A:G	rs35600572	0.0178559	mono	chr11:613324-613949	0.0543954	0.0652744	0.389338	IRF7_0	TRUE	IRF7	chr11:694817-696183	EPS8L2,DEAF1,TMEM80	0.22365	82234
Systemic_lupus_erythematosus	11:566936:C:A	11:617214:A:G	rs35600572	0.0178559	mono	chr11:613324-613949	0.0543954	0.0652744	0.389338	IRF7_0	TRUE	IRF7	chr11:560344-561729	C11orf35,RASSF7	0.109528	52220
Systemic_lupus_erythematosus	11:566936:C:A	11:617214:A:G	rs35600572	0.0178559	mono	chr11:613324-613949	0.0543954	0.0652744	0.389338	IRF7_0	TRUE	IRF7	chr11:1330271-1331433	TOLLIP	0.218575	717484
Systemic_lupus_erythematosus	11:566936:C:A	11:617214:A:G	rs35600572	0.0178559	mono	chr11:613324-613949	0.0543954	0.0652744	0.389338	IRF7_0	TRUE	IRF7	chr11:746632-748802	TALDO1	0.0879226	134853
Systemic_lupus_erythematosus	11:566936:C:A	11:617214:A:G	rs35600572	0.0178559	mono	chr11:613324-613949	0.0543954	0.0652744	0.389338	IRF7_0	TRUE	IRF7	chr11:776534-778262	PDDC1,AP006621.5	0.139477	164313
Systemic_lupus_erythematosus	11:566936:C:A	11:617214:A:G	rs35600572	0.0178559	mono	chr11:613324-613949	0.0543954	0.0652744	0.389338	IRF7_0	TRUE	IRF7	chr11:819186-820550	PNPLA2	0.143877	206601
Systemic_lupus_erythematosus	11:566936:C:A	11:617214:A:G	rs35600572	0.0178559	mono	chr11:613324-613949	0.0543954	0.0652744	0.389338	IRF7_0	TRUE	IRF7	chr11:842202-843303	POLR2L,TSPAN4	0.0876787	229354
Systemic_lupus_erythematosus	11:566936:C:A	11:617228:G:A	rs112006329	0.017848	mono	chr11:613324-613949	0.0543954	0.0652744	0.389338	IRF7_0	TRUE	IRF7	chr11:1410606-1411374	BRSK2	0.0671699	797425
Systemic_lupus_erythematosus	11:566936:C:A	11:617228:G:A	rs112006329	0.017848	mono	chr11:613324-613949	0.0543954	0.0652744	0.389338	IRF7_0	TRUE	IRF7	chr11:925559-926278	AP2A2	0.0939505	312329
Systemic_lupus_erythematosus	11:566936:C:A	11:617228:G:A	rs112006329	0.017848	mono	chr11:613324-613949	0.0543954	0.0652744	0.389338	IRF7_0	TRUE	IRF7	chr11:575501-576960	PHRF1	0.156367	36989
Systemic_lupus_erythematosus	11:566936:C:A	11:617228:G:A	rs112006329	0.017848	mono	chr11:613324-613949	0.0543954	0.0652744	0.389338	IRF7_0	TRUE	IRF7	chr11:535113-536297	HRAS	0.115863	77652
Systemic_lupus_erythematosus	11:566936:C:A	11:617228:G:A	rs112006329	0.017848	mono	chr11:613324-613949	0.0543954	0.0652744	0.389338	IRF7_0	TRUE	IRF7	chr11:809134-810495	PIDD,RPLP2	0.192645	196546
Systemic_lupus_erythematosus	11:566936:C:A	11:617228:G:A	rs112006329	0.017848	mono	chr11:613324-613949	0.0543954	0.0652744	0.389338	IRF7_0	TRUE	IRF7	chr11:503229-503764	RNH1	0.0524611	110185
Systemic_lupus_erythematosus	11:566936:C:A	11:617228:G:A	rs112006329	0.017848	mono	chr11:613324-613949	0.0543954	0.0652744	0.389338	IRF7_0	TRUE	IRF7	chr11:694817-696183	EPS8L2,DEAF1,TMEM80	0.22365	82234
Systemic_lupus_erythematosus	11:566936:C:A	11:617228:G:A	rs112006329	0.017848	mono	chr11:613324-613949	0.0543954	0.0652744	0.389338	IRF7_0	TRUE	IRF7	chr11:560344-561729	C11orf35,RASSF7	0.109528	52220
Systemic_lupus_erythematosus	11:566936:C:A	11:617228:G:A	rs112006329	0.017848	mono	chr11:613324-613949	0.0543954	0.0652744	0.389338	IRF7_0	TRUE	IRF7	chr11:1330271-1331433	TOLLIP	0.218575	717484
Systemic_lupus_erythematosus	11:566936:C:A	11:617228:G:A	rs112006329	0.017848	mono	chr11:613324-613949	0.0543954	0.0652744	0.389338	IRF7_0	TRUE	IRF7	chr11:746632-748802	TALDO1	0.0879226	134853
Systemic_lupus_erythematosus	11:566936:C:A	11:617228:G:A	rs112006329	0.017848	mono	chr11:613324-613949	0.0543954	0.0652744	0.389338	IRF7_0	TRUE	IRF7	chr11:776534-778262	PDDC1,AP006621.5	0.139477	164313
Systemic_lupus_erythematosus	11:566936:C:A	11:617228:G:A	rs112006329	0.017848	mono	chr11:613324-613949	0.0543954	0.0652744	0.389338	IRF7_0	TRUE	IRF7	chr11:819186-820550	PNPLA2	0.143877	206601
Systemic_lupus_erythematosus	11:566936:C:A	11:617228:G:A	rs112006329	0.017848	mono	chr11:613324-613949	0.0543954	0.0652744	0.389338	IRF7_0	TRUE	IRF7	chr11:842202-843303	POLR2L,TSPAN4	0.0876787	229354
Systemic_lupus_erythematosus	11:566936:C:A	11:617228:G:A	rs112006329	0.017848	cMono	chr11:613324-613949	0.0238202	0.0357303	0.365101	IRF7_0	TRUE	IRF7	chr11:1410606-1411374	BRSK2	0.0671699	797425
Systemic_lupus_erythematosus	11:566936:C:A	11:617228:G:A	rs112006329	0.017848	cMono	chr11:613324-613949	0.0238202	0.0357303	0.365101	IRF7_0	TRUE	IRF7	chr11:925559-926278	AP2A2	0.0939505	312329
Systemic_lupus_erythematosus	11:566936:C:A	11:617228:G:A	rs112006329	0.017848	cMono	chr11:613324-613949	0.0238202	0.0357303	0.365101	IRF7_0	TRUE	IRF7	chr11:575501-576960	PHRF1	0.156367	36989
Systemic_lupus_erythematosus	11:566936:C:A	11:617228:G:A	rs112006329	0.017848	cMono	chr11:613324-613949	0.0238202	0.0357303	0.365101	IRF7_0	TRUE	IRF7	chr11:535113-536297	HRAS	0.115863	77652
Systemic_lupus_erythematosus	11:566936:C:A	11:617228:G:A	rs112006329	0.017848	cMono	chr11:613324-613949	0.0238202	0.0357303	0.365101	IRF7_0	TRUE	IRF7	chr11:809134-810495	PIDD,RPLP2	0.192645	196546
Systemic_lupus_erythematosus	11:566936:C:A	11:617228:G:A	rs112006329	0.017848	cMono	chr11:613324-613949	0.0238202	0.0357303	0.365101	IRF7_0	TRUE	IRF7	chr11:503229-503764	RNH1	0.0524611	110185
Systemic_lupus_erythematosus	11:566936:C:A	11:617228:G:A	rs112006329	0.017848	cMono	chr11:613324-613949	0.0238202	0.0357303	0.365101	IRF7_0	TRUE	IRF7	chr11:694817-696183	EPS8L2,DEAF1,TMEM80	0.22365	82234
Systemic_lupus_erythematosus	11:566936:C:A	11:617228:G:A	rs112006329	0.017848	cMono	chr11:613324-613949	0.0238202	0.0357303	0.365101	IRF7_0	TRUE	IRF7	chr11:560344-561729	C11orf35,RASSF7	0.109528	52220
Systemic_lupus_erythematosus	11:566936:C:A	11:617228:G:A	rs112006329	0.017848	cMono	chr11:613324-613949	0.0238202	0.0357303	0.365101	IRF7_0	TRUE	IRF7	chr11:1330271-1331433	TOLLIP	0.218575	717484
Systemic_lupus_erythematosus	11:566936:C:A	11:617228:G:A	rs112006329	0.017848	cMono	chr11:613324-613949	0.0238202	0.0357303	0.365101	IRF7_0	TRUE	IRF7	chr11:746632-748802	TALDO1	0.0879226	134853
Systemic_lupus_erythematosus	11:566936:C:A	11:617228:G:A	rs112006329	0.017848	cMono	chr11:613324-613949	0.0238202	0.0357303	0.365101	IRF7_0	TRUE	IRF7	chr11:776534-778262	PDDC1,AP006621.5	0.139477	164313
Systemic_lupus_erythematosus	11:566936:C:A	11:617228:G:A	rs112006329	0.017848	cMono	chr11:613324-613949	0.0238202	0.0357303	0.365101	IRF7_0	TRUE	IRF7	chr11:819186-820550	PNPLA2	0.143877	206601
Systemic_lupus_erythematosus	11:566936:C:A	11:617228:G:A	rs112006329	0.017848	cMono	chr11:613324-613949	0.0238202	0.0357303	0.365101	IRF7_0	TRUE	IRF7	chr11:842202-843303	POLR2L,TSPAN4	0.0876787	229354
Systemic_lupus_erythematosus	11:566936:C:A	11:617221:T:G	rs34449380	0.0178447	cMono	chr11:613324-613949	0.0238202	0.0357303	0.365101	IRF7_0	TRUE	IRF7	chr11:1410606-1411374	BRSK2	0.0671699	797425
Systemic_lupus_erythematosus	11:566936:C:A	11:617221:T:G	rs34449380	0.0178447	cMono	chr11:613324-613949	0.0238202	0.0357303	0.365101	IRF7_0	TRUE	IRF7	chr11:925559-926278	AP2A2	0.0939505	312329
Systemic_lupus_erythematosus	11:566936:C:A	11:617221:T:G	rs34449380	0.0178447	cMono	chr11:613324-613949	0.0238202	0.0357303	0.365101	IRF7_0	TRUE	IRF7	chr11:575501-576960	PHRF1	0.156367	36989
Systemic_lupus_erythematosus	11:566936:C:A	11:617221:T:G	rs34449380	0.0178447	cMono	chr11:613324-613949	0.0238202	0.0357303	0.365101	IRF7_0	TRUE	IRF7	chr11:535113-536297	HRAS	0.115863	77652
Systemic_lupus_erythematosus	11:566936:C:A	11:617221:T:G	rs34449380	0.0178447	cMono	chr11:613324-613949	0.0238202	0.0357303	0.365101	IRF7_0	TRUE	IRF7	chr11:809134-810495	PIDD,RPLP2	0.192645	196546
Systemic_lupus_erythematosus	11:566936:C:A	11:617221:T:G	rs34449380	0.0178447	cMono	chr11:613324-613949	0.0238202	0.0357303	0.365101	IRF7_0	TRUE	IRF7	chr11:503229-503764	RNH1	0.0524611	110185
Systemic_lupus_erythematosus	11:566936:C:A	11:617221:T:G	rs34449380	0.0178447	cMono	chr11:613324-613949	0.0238202	0.0357303	0.365101	IRF7_0	TRUE	IRF7	chr11:694817-696183	EPS8L2,DEAF1,TMEM80	0.22365	82234
Systemic_lupus_erythematosus	11:566936:C:A	11:617221:T:G	rs34449380	0.0178447	cMono	chr11:613324-613949	0.0238202	0.0357303	0.365101	IRF7_0	TRUE	IRF7	chr11:560344-561729	C11orf35,RASSF7	0.109528	52220
Systemic_lupus_erythematosus	11:566936:C:A	11:617221:T:G	rs34449380	0.0178447	cMono	chr11:613324-613949	0.0238202	0.0357303	0.365101	IRF7_0	TRUE	IRF7	chr11:1330271-1331433	TOLLIP	0.218575	717484
Systemic_lupus_erythematosus	11:566936:C:A	11:617221:T:G	rs34449380	0.0178447	cMono	chr11:613324-613949	0.0238202	0.0357303	0.365101	IRF7_0	TRUE	IRF7	chr11:746632-748802	TALDO1	0.0879226	134853
Systemic_lupus_erythematosus	11:566936:C:A	11:617221:T:G	rs34449380	0.0178447	cMono	chr11:613324-613949	0.0238202	0.0357303	0.365101	IRF7_0	TRUE	IRF7	chr11:776534-778262	PDDC1,AP006621.5	0.139477	164313
Systemic_lupus_erythematosus	11:566936:C:A	11:617221:T:G	rs34449380	0.0178447	cMono	chr11:613324-613949	0.0238202	0.0357303	0.365101	IRF7_0	TRUE	IRF7	chr11:819186-820550	PNPLA2	0.143877	206601
Systemic_lupus_erythematosus	11:566936:C:A	11:617221:T:G	rs34449380	0.0178447	cMono	chr11:613324-613949	0.0238202	0.0357303	0.365101	IRF7_0	TRUE	IRF7	chr11:842202-843303	POLR2L,TSPAN4	0.0876787	229354
Systemic_lupus_erythematosus	11:566936:C:A	11:617221:T:G	rs34449380	0.0178447	mono	chr11:613324-613949	0.0543954	0.0652744	0.389338	IRF7_0	TRUE	IRF7	chr11:1410606-1411374	BRSK2	0.0671699	797425
Systemic_lupus_erythematosus	11:566936:C:A	11:617221:T:G	rs34449380	0.0178447	mono	chr11:613324-613949	0.0543954	0.0652744	0.389338	IRF7_0	TRUE	IRF7	chr11:925559-926278	AP2A2	0.0939505	312329
Systemic_lupus_erythematosus	11:566936:C:A	11:617221:T:G	rs34449380	0.0178447	mono	chr11:613324-613949	0.0543954	0.0652744	0.389338	IRF7_0	TRUE	IRF7	chr11:575501-576960	PHRF1	0.156367	36989
Systemic_lupus_erythematosus	11:566936:C:A	11:617221:T:G	rs34449380	0.0178447	mono	chr11:613324-613949	0.0543954	0.0652744	0.389338	IRF7_0	TRUE	IRF7	chr11:535113-536297	HRAS	0.115863	77652
Systemic_lupus_erythematosus	11:566936:C:A	11:617221:T:G	rs34449380	0.0178447	mono	chr11:613324-613949	0.0543954	0.0652744	0.389338	IRF7_0	TRUE	IRF7	chr11:809134-810495	PIDD,RPLP2	0.192645	196546
Systemic_lupus_erythematosus	11:566936:C:A	11:617221:T:G	rs34449380	0.0178447	mono	chr11:613324-613949	0.0543954	0.0652744	0.389338	IRF7_0	TRUE	IRF7	chr11:503229-503764	RNH1	0.0524611	110185
Systemic_lupus_erythematosus	11:566936:C:A	11:617221:T:G	rs34449380	0.0178447	mono	chr11:613324-613949	0.0543954	0.0652744	0.389338	IRF7_0	TRUE	IRF7	chr11:694817-696183	EPS8L2,DEAF1,TMEM80	0.22365	82234
Systemic_lupus_erythematosus	11:566936:C:A	11:617221:T:G	rs34449380	0.0178447	mono	chr11:613324-613949	0.0543954	0.0652744	0.389338	IRF7_0	TRUE	IRF7	chr11:560344-561729	C11orf35,RASSF7	0.109528	52220
Systemic_lupus_erythematosus	11:566936:C:A	11:617221:T:G	rs34449380	0.0178447	mono	chr11:613324-613949	0.0543954	0.0652744	0.389338	IRF7_0	TRUE	IRF7	chr11:1330271-1331433	TOLLIP	0.218575	717484
Systemic_lupus_erythematosus	11:566936:C:A	11:617221:T:G	rs34449380	0.0178447	mono	chr11:613324-613949	0.0543954	0.0652744	0.389338	IRF7_0	TRUE	IRF7	chr11:746632-748802	TALDO1	0.0879226	134853
Systemic_lupus_erythematosus	11:566936:C:A	11:617221:T:G	rs34449380	0.0178447	mono	chr11:613324-613949	0.0543954	0.0652744	0.389338	IRF7_0	TRUE	IRF7	chr11:776534-778262	PDDC1,AP006621.5	0.139477	164313
Systemic_lupus_erythematosus	11:566936:C:A	11:617221:T:G	rs34449380	0.0178447	mono	chr11:613324-613949	0.0543954	0.0652744	0.389338	IRF7_0	TRUE	IRF7	chr11:819186-820550	PNPLA2	0.143877	206601
Systemic_lupus_erythematosus	11:566936:C:A	11:617221:T:G	rs34449380	0.0178447	mono	chr11:613324-613949	0.0543954	0.0652744	0.389338	IRF7_0	TRUE	IRF7	chr11:842202-843303	POLR2L,TSPAN4	0.0876787	229354
Eosinophil_count	5:141499041:A:G	5:141500436:A:C	rs11749731	0.0175703	t	chr5:141507940-141508896	0.000272772	0.000483295	0.678113	NDFIP1_5900	FALSE	.	chr5:141487868-141489285	NDFIP1	0.133218	19611
Eosinophil_count	5:141499041:A:G	5:141500436:A:C	rs11749731	0.0175703	naive_cd8_t	chr5:141507940-141508896	0.00148534	0.00297068	0.707497	NDFIP1_5900	FALSE	.	chr5:141487868-141489285	NDFIP1	0.133218	19611
Eosinophil_count	5:141499041:A:G	5:141500436:A:C	rs11749731	0.0175703	naive_cd4_t	chr5:141507940-141508896	0.000323717	0.000599839	0.70314	NDFIP1_5900	FALSE	.	chr5:141487868-141489285	NDFIP1	0.133218	19611
Crohns_disease	11:64150370:T:C	11:64140642:T:G	rs11231771	0.0175499	cMono	chr11:64140398-64141455	0.0298685	0.0298685	0.599992	RPS6KA4_11437	FALSE	.	chr11:64109876-64110537	CCDC88B	0.0533091	30918
Crohns_disease	11:64150370:T:C	11:64140642:T:G	rs11231771	0.0175499	mono	chr11:64140398-64141455	0.0105161	0.0105161	0.614797	RPS6KA4_11437	FALSE	.	chr11:64109876-64110537	CCDC88B	0.0533091	30918
Neutrophil_count	9:286491:G:A	9:277776:C:T	rs9406914	0.0173998	t	chr9:277627-278323	6.28637e-08	2.85862e-07	0.110068	DOCK8_4044	FALSE	.	.	.	.	.
Neutrophil_count	9:286491:G:A	9:277776:C:T	rs9406914	0.0173998	naive_cd4_t	chr9:277627-278323	5.5357e-06	2.50942e-05	0.197695	DOCK8_4044	FALSE	.	.	.	.	.
Neutrophil_count	9:286491:G:A	9:277776:C:T	rs9406914	0.0173998	naive_cd8_t	chr9:277627-278323	0.00426309	0.01924	0.286614	DOCK8_4044	FALSE	.	.	.	.	.
Neutrophil_count	9:286491:G:A	9:277776:C:T	rs9406914	0.0173998	act_cd4_t	chr9:277627-278323	3.66929e-06	1.66066e-05	0.223153	DOCK8_4044	FALSE	.	.	.	.	.
Asthma_child_onset	16:27349168:C:T	16:27343515:T:C	rs2107354	0.0171259	mono	chr16:27343359-27343907	0.020437	0.0479856	0.584854	IL4R_7098	FALSE	.	chr16:27324821-27326101	IL4R	0.0820795	17806
Autoimmune_vitiligo	3:71557945:C:A	3:71545798:C:A	rs62247034	0.0170729	mono	chr3:71546000-71546206	0.0265708	0.04555	0.343487	FOXP1_2795	FALSE	.	.	.	.	.
Autoimmune_vitiligo	3:71557945:C:A	3:71536083:G:C	rs62247170	0.0170729	mono	chr3:71546000-71546206	0.0261406	0.04555	0.343345	FOXP1_2795	FALSE	.	.	.	.	.
Autoimmune_vitiligo	3:71557945:C:A	3:71538696:G:T	rs6549392	0.0170729	mono	chr3:71546000-71546206	0.0261577	0.04555	0.343356	FOXP1_2795	FALSE	.	.	.	.	.
Autoimmune_vitiligo	3:71557945:C:A	3:71536301:C:T	rs62247171	0.0170729	mono	chr3:71546000-71546206	0.0261406	0.04555	0.343345	FOXP1_2795	FALSE	.	.	.	.	.
Autoimmune_vitiligo	3:71557945:C:A	3:71546148:C:T	rs76187633	0.0170729	mono	chr3:71546000-71546206	0.0256443	0.04555	0.343277	FOXP1_2795	FALSE	.	.	.	.	.
Autoimmune_vitiligo	3:71557945:C:A	3:71536056:C:T	rs62247169	0.0170729	mono	chr3:71546000-71546206	0.0261406	0.04555	0.343345	FOXP1_2795	FALSE	.	.	.	.	.
Autoimmune_vitiligo	3:71557945:C:A	3:71536607:G:A	rs60281674	0.0170729	mono	chr3:71546000-71546206	0.0250748	0.04555	0.342951	FOXP1_2795	FALSE	.	.	.	.	.
Autoimmune_vitiligo	3:71557945:C:A	3:71536301:C:T	rs62247171	0.0170729	act_cd4_t	chr3:71538344-71538989	0.0070955	0.0106449	0.408128	FOXP1_3218	FALSE	.	.	.	.	.
Autoimmune_vitiligo	3:71557945:C:A	3:71538696:G:T	rs6549392	0.0170729	t	chr3:71538344-71538989	0.0177346	0.0309115	0.436033	FOXP1_3218	FALSE	.	.	.	.	.
Autoimmune_vitiligo	3:71557945:C:A	3:71536301:C:T	rs62247171	0.0170729	t	chr3:71538344-71538989	0.0174761	0.0309115	0.435347	FOXP1_3218	FALSE	.	.	.	.	.
Autoimmune_vitiligo	3:71557945:C:A	3:71546148:C:T	rs76187633	0.0170729	t	chr3:71538344-71538989	0.0173865	0.0309115	0.435247	FOXP1_3218	FALSE	.	.	.	.	.
Autoimmune_vitiligo	3:71557945:C:A	3:71545798:C:A	rs62247034	0.0170729	t	chr3:71538344-71538989	0.0172819	0.0309115	0.435152	FOXP1_3218	FALSE	.	.	.	.	.
Autoimmune_vitiligo	3:71557945:C:A	3:71536056:C:T	rs62247169	0.0170729	act_cd4_t	chr3:71538344-71538989	0.0070955	0.0106449	0.408128	FOXP1_3218	FALSE	.	.	.	.	.
Autoimmune_vitiligo	3:71557945:C:A	3:71538696:G:T	rs6549392	0.0170729	act_cd4_t	chr3:71538344-71538989	0.00705446	0.0106449	0.408457	FOXP1_3218	FALSE	.	.	.	.	.
Autoimmune_vitiligo	3:71557945:C:A	3:71536056:C:T	rs62247169	0.0170729	t	chr3:71538344-71538989	0.0174761	0.0309115	0.435347	FOXP1_3218	FALSE	.	.	.	.	.
Autoimmune_vitiligo	3:71557945:C:A	3:71536607:G:A	rs60281674	0.0170729	t	chr3:71538344-71538989	0.0178115	0.0309115	0.436013	FOXP1_3218	FALSE	.	.	.	.	.
Autoimmune_vitiligo	3:71557945:C:A	3:71536083:G:C	rs62247170	0.0170729	t	chr3:71538344-71538989	0.0174761	0.0309115	0.435347	FOXP1_3218	FALSE	.	.	.	.	.
Autoimmune_vitiligo	3:71557945:C:A	3:71536607:G:A	rs60281674	0.0170729	act_cd4_t	chr3:71538344-71538989	0.00709661	0.0106449	0.408449	FOXP1_3218	FALSE	.	.	.	.	.
Autoimmune_vitiligo	3:71557945:C:A	3:71545798:C:A	rs62247034	0.0170729	act_cd4_t	chr3:71538344-71538989	0.00704508	0.0106449	0.407942	FOXP1_3218	FALSE	.	.	.	.	.
Autoimmune_vitiligo	3:71557945:C:A	3:71536083:G:C	rs62247170	0.0170729	act_cd4_t	chr3:71538344-71538989	0.0070955	0.0106449	0.408128	FOXP1_3218	FALSE	.	.	.	.	.
Crohns_disease	11:64150370:T:C	11:64140625:G:A	rs11231770	0.0170484	cMono	chr11:64140398-64141455	0.0296053	0.0298685	0.600159	RPS6KA4_11437	FALSE	.	chr11:64109876-64110537	CCDC88B	0.0533091	30918
Crohns_disease	11:64150370:T:C	11:64140625:G:A	rs11231770	0.0170484	mono	chr11:64140398-64141455	0.0103829	0.0105161	0.614954	RPS6KA4_11437	FALSE	.	chr11:64109876-64110537	CCDC88B	0.0533091	30918
Asthma_child_onset	5:141533062:A:G	5:141513396:G:A	rs4385236	0.0168673	t	chr5:141507940-141508896	0.000289148	0.000483295	0.678075	NDFIP1_5900	FALSE	.	chr5:141487868-141489285	NDFIP1	0.133218	19611
Asthma_child_onset	5:141533062:A:G	5:141513396:G:A	rs4385236	0.0168673	naive_cd4_t	chr5:141507940-141508896	0.000342765	0.000599839	0.703066	NDFIP1_5900	FALSE	.	chr5:141487868-141489285	NDFIP1	0.133218	19611
Neutrophil_count	5:1104938:C:T	5:1113500:G:A	rs6895108	0.0167699	mono	chr5:1110478-1112490	0.0190573	0.0264231	0.402383	SLC12A7_0	TRUE	SLC12A7	chr5:1004462-1005363	.	0.0794536	107127
Neutrophil_count	5:1104938:C:T	5:1113500:G:A	rs6895108	0.0167699	t	chr5:1110478-1112490	0.000460503	0.0011845	0.365769	SLC12A7_0	TRUE	SLC12A7	chr5:1294749-1295657	TERT	0.156685	183167
Neutrophil_count	5:1104938:C:T	5:1113500:G:A	rs6895108	0.0167699	t	chr5:1110478-1112490	0.000460503	0.0011845	0.365769	SLC12A7_0	TRUE	SLC12A7	chr5:1008570-1009327	NKD2	0.101442	103163
Crohns_disease	5:141513204:A:T	5:141500436:A:C	rs11749731	0.0166709	t	chr5:141507940-141508896	0.000272772	0.000483295	0.678113	NDFIP1_5900	FALSE	.	chr5:141487868-141489285	NDFIP1	0.133218	19611
Crohns_disease	5:141513204:A:T	5:141500436:A:C	rs11749731	0.0166709	naive_cd8_t	chr5:141507940-141508896	0.00148534	0.00297068	0.707497	NDFIP1_5900	FALSE	.	chr5:141487868-141489285	NDFIP1	0.133218	19611
Crohns_disease	5:141513204:A:T	5:141500436:A:C	rs11749731	0.0166709	naive_cd4_t	chr5:141507940-141508896	0.000323717	0.000599839	0.70314	NDFIP1_5900	FALSE	.	chr5:141487868-141489285	NDFIP1	0.133218	19611
Crohns_disease	5:141513204:A:T	5:141513204:A:T	rs6863411	0.0166709	naive_cd4_t	chr5:141507940-141508896	0.000323717	0.000599839	0.70314	NDFIP1_5900	FALSE	.	chr5:141487868-141489285	NDFIP1	0.133218	19611
Crohns_disease	5:141513204:A:T	5:141513204:A:T	rs6863411	0.0166709	t	chr5:141507940-141508896	0.000272772	0.000483295	0.678113	NDFIP1_5900	FALSE	.	chr5:141487868-141489285	NDFIP1	0.133218	19611
Asthma_child_onset	5:141533062:A:G	5:141514027:A:G	rs7705547	0.0163969	naive_cd4_t	chr5:141507940-141508896	0.000342765	0.000599839	0.703066	NDFIP1_5900	FALSE	.	chr5:141487868-141489285	NDFIP1	0.133218	19611
Asthma_child_onset	5:141533062:A:G	5:141514027:A:G	rs7705547	0.0163969	t	chr5:141507940-141508896	0.000289148	0.000483295	0.678075	NDFIP1_5900	FALSE	.	chr5:141487868-141489285	NDFIP1	0.133218	19611
Lymphocyte_count	17:19422725:A:T	17:19442036:A:T	rs2453583	0.0162474	mono	chr17:19441772-19442147	0.00252797	0.00252797	0.737772	SLC47A1_4080	FALSE	.	.	.	.	.
Lymphocyte_count	17:19422725:A:T	17:19442036:A:T	rs2453583	0.0162474	cMono	chr17:19441772-19442147	0.00426765	0.00426765	0.723562	SLC47A1_4080	FALSE	.	.	.	.	.
Crohns_disease	5:150277909:A:G	5:150226639:T:C	rs10051924	0.0162393	t	chr5:150225776-150227047	0.000126761	0.000143772	0.303144	IRGM_0	TRUE	IRGM	chr5:150591297-150592075	CCDC69,GM2A	0.0515642	365028
Crohns_disease	5:150277909:A:G	5:150226639:T:C	rs10051924	0.0162393	t	chr5:150225776-150227047	0.000126761	0.000143772	0.303144	IRGM_0	TRUE	IRGM	chr5:150157943-150159029	SMIM3,AC010441.1	0.0853486	68018
Crohns_disease	5:150277909:A:G	5:150226639:T:C	rs10051924	0.0162393	t	chr5:150225776-150227047	0.000126761	0.000143772	0.303144	IRGM_0	TRUE	IRGM	chr5:150473034-150474354	TNIP1	0.0757432	247307
Crohns_disease	5:150277909:A:G	5:150226639:T:C	rs10051924	0.0162393	act_cd4_t	chr5:150225776-150227047	0.00108115	0.00115897	0.2669	IRGM_0	TRUE	IRGM	chr5:150591297-150592075	CCDC69,GM2A	0.0515642	365028
Crohns_disease	5:150277909:A:G	5:150226639:T:C	rs10051924	0.0162393	act_cd4_t	chr5:150225776-150227047	0.00108115	0.00115897	0.2669	IRGM_0	TRUE	IRGM	chr5:150157943-150159029	SMIM3,AC010441.1	0.0853486	68018
Crohns_disease	5:150277909:A:G	5:150226639:T:C	rs10051924	0.0162393	act_cd4_t	chr5:150225776-150227047	0.00108115	0.00115897	0.2669	IRGM_0	TRUE	IRGM	chr5:150473034-150474354	TNIP1	0.0757432	247307
Asthma_child_onset	5:141533062:A:G	5:141513204:A:T	rs6863411	0.0161245	naive_cd4_t	chr5:141507940-141508896	0.000323717	0.000599839	0.70314	NDFIP1_5900	FALSE	.	chr5:141487868-141489285	NDFIP1	0.133218	19611
Asthma_child_onset	5:141533062:A:G	5:141513204:A:T	rs6863411	0.0161245	t	chr5:141507940-141508896	0.000272772	0.000483295	0.678113	NDFIP1_5900	FALSE	.	chr5:141487868-141489285	NDFIP1	0.133218	19611
Eosinophil_count	22:31668250:G:A	22:31709309:A:C	rs131202	0.016069	act_cd4_t	chr22:31702337-31703430	0.0180295	0.0360591	0.340022	PIK3IP1_13318	FALSE	.	chr22:31980629-31981640	SFI1	0.12078	278210
Eosinophil_count	22:31668250:G:A	22:31709309:A:C	rs131202	0.016069	act_cd4_t	chr22:31702337-31703430	0.0180295	0.0360591	0.340022	PIK3IP1_13318	FALSE	.	chr22:31336308-31337784	MORC2	0.0506513	365646
Gout	11:65506822:C:G	11:65511965:A:G	rs11600918	0.0160233	mono	chr11:65511864-65512312	0.0189498	0.0189498	0.376044	RNASEH2C_22947	FALSE	.	chr11:66084892-66086301	CD248	0.0786876	573989
Gout	11:65506822:C:G	11:65511965:A:G	rs11600918	0.0160233	mono	chr11:65511864-65512312	0.0189498	0.0189498	0.376044	RNASEH2C_22947	FALSE	.	chr11:65547382-65549020	AP5B1	0.0530662	36708
Gout	11:65506822:C:G	11:65511965:A:G	rs11600918	0.0160233	cMono	chr11:65511864-65512312	0.0191833	0.0191833	0.376679	RNASEH2C_22947	FALSE	.	chr11:66084892-66086301	CD248	0.0786876	573989
Gout	11:65506822:C:G	11:65511965:A:G	rs11600918	0.0160233	cMono	chr11:65511864-65512312	0.0191833	0.0191833	0.376679	RNASEH2C_22947	FALSE	.	chr11:65547382-65549020	AP5B1	0.0530662	36708
Asthma_child_onset	5:141533062:A:G	5:141513854:T:C	rs7709361	0.0159843	naive_cd4_t	chr5:141507940-141508896	0.000342765	0.000599839	0.703066	NDFIP1_5900	FALSE	.	chr5:141487868-141489285	NDFIP1	0.133218	19611
Asthma_child_onset	5:141533062:A:G	5:141513854:T:C	rs7709361	0.0159843	t	chr5:141507940-141508896	0.000289148	0.000483295	0.678075	NDFIP1_5900	FALSE	.	chr5:141487868-141489285	NDFIP1	0.133218	19611
Eosinophil_count	5:141499041:A:G	5:141501508:C:T	rs1835966	0.015965	t	chr5:141507940-141508896	0.000289977	0.000483295	0.678024	NDFIP1_5900	FALSE	.	chr5:141487868-141489285	NDFIP1	0.133218	19611
Crohns_disease	15:38899190:T:C	15:38836777:C:A	rs56059718	0.0159627	act_cd4_t	chr15:38846540-38847041	0.0297819	0.0340671	0.370639	RASGRP1_4743	FALSE	.	chr15:38988311-38989042	C15orf53	0.0544927	142001
Crohns_disease	15:38899190:T:C	15:38836777:C:A	rs56059718	0.0159627	t	chr15:38846540-38847041	0.0216868	0.0247849	0.370087	RASGRP1_4743	FALSE	.	chr15:38988311-38989042	C15orf53	0.0544927	142001
Asthma_child_onset	5:141533062:A:G	5:141513691:C:G	rs2043280	0.0158856	t	chr5:141507940-141508896	0.000289148	0.000483295	0.678075	NDFIP1_5900	FALSE	.	chr5:141487868-141489285	NDFIP1	0.133218	19611
Asthma_child_onset	5:141533062:A:G	5:141513691:C:G	rs2043280	0.0158856	naive_cd4_t	chr5:141507940-141508896	0.000342765	0.000599839	0.703066	NDFIP1_5900	FALSE	.	chr5:141487868-141489285	NDFIP1	0.133218	19611
Basophil_count	16:88517722:T:C	16:88528348:T:C	rs4426338	0.0155165	mono	chr16:88528128-88529022	0.0491839	0.0615953	0.358961	ZFPM1_7594	FALSE	.	.	.	.	.
Eosinophil_count	5:141499041:A:G	5:141508488:T:G	rs11739961	0.0154822	naive_cd4_t	chr5:141507940-141508896	0.000321015	0.000599839	0.703218	NDFIP1_5900	FALSE	.	chr5:141487868-141489285	NDFIP1	0.133218	19611
Eosinophil_count	5:141499041:A:G	5:141508488:T:G	rs11739961	0.0154822	t	chr5:141507940-141508896	0.000271093	0.000483295	0.678029	NDFIP1_5900	FALSE	.	chr5:141487868-141489285	NDFIP1	0.133218	19611
Eosinophil_count	5:141499041:A:G	5:141508488:T:G	rs11739961	0.0154822	naive_cd8_t	chr5:141507940-141508896	0.00145826	0.00297068	0.707582	NDFIP1_5900	FALSE	.	chr5:141487868-141489285	NDFIP1	0.133218	19611
Atopic_dermatitis	20:62303115:C:A	20:62370349:T:C	rs1056441	0.0153922	naive_cd4_t	chr20:62368414-62369109	0.00765364	0.0108606	0.402127	LIME1_0	TRUE	LIME1,RP4-583P15.14	chr20:62710648-62711925	RGS19,OPRL1	0.0503925	342816
Atopic_dermatitis	20:62303115:C:A	20:62370349:T:C	rs1056441	0.0153922	naive_cd4_t	chr20:62368414-62369109	0.00765364	0.0108606	0.402127	LIME1_0	TRUE	LIME1,RP4-583P15.14	chr20:62572598-62573916	UCKL1	0.0654972	204807
Atopic_dermatitis	20:62303115:C:A	20:62370349:T:C	rs1056441	0.0153922	naive_cd4_t	chr20:62368414-62369109	0.00765364	0.0108606	0.402127	LIME1_0	TRUE	LIME1,RP4-583P15.14	chr20:62697294-62697762	TCEA2	0.0826264	328653
Basophil_count	4:79659218:A:G	4:79626227:A:C	rs4472163	0.0153806	mono	chr4:79626001-79626376	0.0318718	0.0478076	0.67426	BMP2K_70621	FALSE	.	.	.	.	.
Atopic_dermatitis	2:103027103:T:C	2:103039584:A:T	rs3817465	0.0149495	cMono	chr2:103039360-103039749	0.00140798	0.00716027	0.726376	IL18RAP_0	TRUE	IL18RAP	chr2:102758821-102759887	IL1R1	0.0641013	279862
Atopic_dermatitis	2:103027103:T:C	2:103039584:A:T	rs3817465	0.0149495	mono	chr2:103039360-103039749	0.00158242	0.00798892	0.721727	IL18RAP_0	TRUE	IL18RAP	chr2:102758821-102759887	IL1R1	0.0641013	279862
Monocyte_count	13:110026928:T:C	13:110037806:G:A	rs9555602	0.0149486	mono	chr13:110039840-110040164	0.005636	0.0101448	0.591624	IRS2_398252	FALSE	.	.	.	.	.
Monocyte_count	13:110026928:T:C	13:110037806:G:A	rs9555602	0.0149486	cMono	chr13:110039840-110040164	0.00163476	0.00294256	0.611681	IRS2_398252	FALSE	.	.	.	.	.
Monocyte_count	1:101106534:G:A	1:101087901:C:G	rs4908085	0.0149282	cMono	chr1:101092594-101093317	0.000137131	0.000228551	0.33765	GPR88_88402	FALSE	.	.	.	.	.
Monocyte_count	1:101106534:G:A	1:101087901:C:G	rs4908085	0.0149282	mono	chr1:101092594-101093317	0.000669307	0.00111551	0.365173	GPR88_88402	FALSE	.	.	.	.	.
Type_1_diabetes	BACH2	6:91006227:G:A	rs1504215	0.0149112	naive_b	chr6:91013983-91014506	0.0256752	0.0356978	0.615714	BACH2_6857	FALSE	.	chr6:90927590-90929074	BACH2	0.0711506	85432
Type_1_diabetes	BACH2	6:91006227:G:A	rs1504215	0.0149112	naive_b	chr6:91013983-91014506	0.0256752	0.0356978	0.615714	BACH2_6857	FALSE	.	chr6:91247373-91248006	MAP3K7	0.127084	233500
Type_1_diabetes	BACH2	6:91006227:G:A	rs1504215	0.0149112	naive_b	chr6:91013983-91014506	0.0256752	0.0356978	0.615714	BACH2_6857	FALSE	.	chr6:90528685-90530236	MDN1	0.0509389	484270
Asthma_child_onset	13:42997324:G:A	13:42952075:A:C	rs12871509	0.0148917	cDC	chr13:42951608-42952963	0.0156792	0.0216202	0.320884	AKAP11_104820	FALSE	.	chr13:43135800-43136648	TNFSF11	0.226903	183685
Asthma_child_onset	13:42997324:G:A	13:42952075:A:C	rs12871509	0.0148917	cyto_nk	chr13:42951608-42952963	0.0126489	0.0168652	0.39196	AKAP11_104820	FALSE	.	chr13:42030896-42032660	RGCC	0.0731803	920303
Asthma_child_onset	13:42997324:G:A	13:42952075:A:C	rs12871509	0.0148917	cyto_nk	chr13:42951608-42952963	0.0126489	0.0168652	0.39196	AKAP11_104820	FALSE	.	chr13:43148101-43149563	TNFSF11	0.271194	196600
Asthma_child_onset	13:42997324:G:A	13:42952075:A:C	rs12871509	0.0148917	nk	chr13:42951608-42952963	0.0213076	0.0355126	0.404155	AKAP11_104820	FALSE	.	chr13:42030896-42032660	RGCC	0.0731803	920303
Asthma_child_onset	13:42997324:G:A	13:42952075:A:C	rs12871509	0.0148917	nk	chr13:42951608-42952963	0.0213076	0.0355126	0.404155	AKAP11_104820	FALSE	.	chr13:43148101-43149563	TNFSF11	0.271194	196600
Asthma_child_onset	13:42997324:G:A	13:42952611:C:T	rs56008941	0.0144961	cDC	chr13:42951608-42952963	0.0160937	0.0216202	0.320977	AKAP11_104820	FALSE	.	chr13:43135800-43136648	TNFSF11	0.226903	183685
Asthma_child_onset	13:42997324:G:A	13:42952611:C:T	rs56008941	0.0144961	nk	chr13:42951608-42952963	0.0212676	0.0355126	0.404035	AKAP11_104820	FALSE	.	chr13:42030896-42032660	RGCC	0.0731803	920303
Asthma_child_onset	13:42997324:G:A	13:42952611:C:T	rs56008941	0.0144961	nk	chr13:42951608-42952963	0.0212676	0.0355126	0.404035	AKAP11_104820	FALSE	.	chr13:43148101-43149563	TNFSF11	0.271194	196600
Asthma_child_onset	13:42997324:G:A	13:42952611:C:T	rs56008941	0.0144961	cyto_nk	chr13:42951608-42952963	0.0125445	0.0168652	0.391568	AKAP11_104820	FALSE	.	chr13:42030896-42032660	RGCC	0.0731803	920303
Asthma_child_onset	13:42997324:G:A	13:42952611:C:T	rs56008941	0.0144961	cyto_nk	chr13:42951608-42952963	0.0125445	0.0168652	0.391568	AKAP11_104820	FALSE	.	chr13:43148101-43149563	TNFSF11	0.271194	196600
Lymphocyte_count	4:103554773:C:G	4:103551909:C:A	rs7665854	0.0144858	naive_cd4_t	chr4:103551672-103552385	8.41316e-05	0.000151437	0.279008	MANBA_19111	FALSE	.	chr4:103265553-103267325	SLC39A8	0.21845	285060
Lymphocyte_count	4:103554773:C:G	4:103551909:C:A	rs7665854	0.0144858	naive_cd4_t	chr4:103551672-103552385	8.41316e-05	0.000151437	0.279008	MANBA_19111	FALSE	.	chr4:103939663-103939869	SLC9B1	0.0573961	387484
Lymphocyte_count	4:103554773:C:G	4:103551909:C:A	rs7665854	0.0144858	naive_cd4_t	chr4:103551672-103552385	8.41316e-05	0.000151437	0.279008	MANBA_19111	FALSE	.	chr4:103730361-103731178	UBE2D3	0.0516826	178793
Lymphocyte_count	4:103554773:C:G	4:103551909:C:A	rs7665854	0.0144858	t	chr4:103551672-103552385	4.68684e-05	8.43632e-05	0.306224	MANBA_19111	FALSE	.	chr4:103265553-103267325	SLC39A8	0.21845	285060
Lymphocyte_count	4:103554773:C:G	4:103551909:C:A	rs7665854	0.0144858	t	chr4:103551672-103552385	4.68684e-05	8.43632e-05	0.306224	MANBA_19111	FALSE	.	chr4:103939663-103939869	SLC9B1	0.0573961	387484
Lymphocyte_count	4:103554773:C:G	4:103551909:C:A	rs7665854	0.0144858	t	chr4:103551672-103552385	4.68684e-05	8.43632e-05	0.306224	MANBA_19111	FALSE	.	chr4:103730361-103731178	UBE2D3	0.0516826	178793
Lymphocyte_count	4:103554773:C:G	4:103551909:C:A	rs7665854	0.0144858	act_cd4_t	chr4:103551672-103552385	0.000393917	0.000709097	0.316006	MANBA_19111	FALSE	.	chr4:103265553-103267325	SLC39A8	0.21845	285060
Lymphocyte_count	4:103554773:C:G	4:103551909:C:A	rs7665854	0.0144858	act_cd4_t	chr4:103551672-103552385	0.000393917	0.000709097	0.316006	MANBA_19111	FALSE	.	chr4:103939663-103939869	SLC9B1	0.0573961	387484
Lymphocyte_count	4:103554773:C:G	4:103551909:C:A	rs7665854	0.0144858	act_cd4_t	chr4:103551672-103552385	0.000393917	0.000709097	0.316006	MANBA_19111	FALSE	.	chr4:103730361-103731178	UBE2D3	0.0516826	178793
Lymphocyte_count	4:103554773:C:G	4:103551909:C:A	rs7665854	0.0144858	naive_cd8_t	chr4:103551672-103552385	0.000289383	0.000527875	0.291435	MANBA_19111	FALSE	.	chr4:103265553-103267325	SLC39A8	0.21845	285060
Lymphocyte_count	4:103554773:C:G	4:103551909:C:A	rs7665854	0.0144858	naive_cd8_t	chr4:103551672-103552385	0.000289383	0.000527875	0.291435	MANBA_19111	FALSE	.	chr4:103939663-103939869	SLC9B1	0.0573961	387484
Lymphocyte_count	4:103554773:C:G	4:103551909:C:A	rs7665854	0.0144858	naive_cd8_t	chr4:103551672-103552385	0.000289383	0.000527875	0.291435	MANBA_19111	FALSE	.	chr4:103730361-103731178	UBE2D3	0.0516826	178793
[truncated: 530 more rows]
